# Supplementary material for: CLAVATA signalling shapes barley inflorescence by controlling activity and determinacy of shoot meristem and rachilla
Source: Nat Commun. 2025 Apr 26;16:3937. doi: 10.1038/s41467-025-59330-z (PMC12033307; doi:10.1038/s41467-025-59330-z)
Supplement: Supplementary file 3 — Supplementary Data 1 [file 41467_2025_59330_MOESM3_ESM.txt]

(((((((TRITD6Av1G156570.1_527_651:1.16299,((Zm00001eb428530_P001_857_1084:0.08247,(Zm00001eb073370_P001_853_1080:0.06165,(Os04t0576900-01_316_543:0.01137,((HORVU.MOREX.r3.2HG0186650.1.CDS1_866_1093:0.0,TRITD2Av1G234870.2_866_1093:0.0,TRITD2Av1G234870.1_788_1015:0.0,TRITD2Bv1G196940.3_864_1091:0.0,TRITD2Bv1G196940.2_760_987:0.0):0.00055,TRITD2Bv1G196940.4_864_1068:0.08462)0.989:0.03741)0.833:0.02646)0.636:0.01293)0.991:0.26308,(Solyc04g081080.1.1.1_842_1110:0.11506,(AT1G75640.1_841_1069:0.22525,(Solyc03g033610.1.1.1_879_1112:0.12026,(Solyc02g084370.1.1.1_842_1101:0.10675,AT4G36180.1_880_1110:0.18210)0.716:0.04390)0.904:0.05688)0.473:0.05130)0.788:0.10148)0.991:0.73375)0.842:0.34911,((((((((Os07t0145400-01_787_986:0.01334,((TRITD2Av1G138590.3_790_990:0.03041,(HORVU.MOREX.r3.2HG0153670.1_789_988:0.00765,((TRITD2Bv1G121710.1_34_136:0.00055,TRITD2Bv1G121710.2_17_118:0.00055)0.924:0.01828,TRITD2Bv1G121710.3_789_988:0.00055)0.837:0.00722)0.000:0.00055)0.811:0.01257,((Zm00001eb117610_P003_469_668:0.0,Zm00001eb117610_P001_798_997:0.0):0.00055,Zm00001eb117610_P002_798_970:0.00055)0.990:0.05658)0.142:0.00925)0.998:0.10396,(Solyc02g023950.3.1_773_973:0.06514,Solyc02g070000.3.1_783_983:0.02581)0.964:0.05981)0.787:0.02444,AT4G20940.1_758_958:0.05672)0.960:0.21334,((Solyc09g007110.3.1_694_918:0.28910,((AT2G27060.3_642_841:0.0,AT2G27060.1_735_934:0.0):0.43935,(((Zm00001eb395520_P002_765_965:0.0,Zm00001eb395520_P001_734_934:0.0):0.00055,Zm00001eb049870_P001_52_206:0.04447)0.981:0.09540,((HORVU.MOREX.r3.4HG0380480.1_760_960:0.00055,((TRITD4Av1G064480.5_761_912:0.00776,TRITD4Av1G064480.6_761_954:0.07390)0.000:0.00055,(TRITD4Av1G064480.4_761_961:0.0,TRITD4Av1G064480.7_729_929:0.0):0.00054)0.919:0.00630)0.000:0.00055,(TRITD4Bv1G111100.3_755_906:0.00782,((TRITD4Bv1G111100.2_723_923:0.0,TRITD4Bv1G111100.1_755_955:0.0):0.00053,TRITD4Bv1G111100.4_755_954:0.00676)0.000:0.00054)0.842:0.00629)0.902:0.06065)0.996:0.36309)0.207:0.09924)0.988:0.25888,(((((TRITD2Bv1G061540.3_785_988:0.0,TRITD2Bv1G061540.2_787_990:0.0,TRITD2Bv1G061540.4_787_990:0.0,TRITD2Bv1G061540.5_787_990:0.0,TRITD2Bv1G061540.6_638_841:0.0,TRITD2Bv1G061540.7_690_893:0.0):0.00055,(TRITD2Bv1G061540.8_559_759:0.00055,(((TRITD2Av1G048640.6_690_893:0.0,TRITD2Av1G048640.4_785_988:0.0,TRITD2Av1G048640.2_785_988:0.0,TRITD2Av1G048640.9_559_762:0.0,TRITD2Av1G048640.7_690_893:0.0,TRITD2Av1G048640.5_638_841:0.0,TRITD2Av1G048640.3_786_989:0.0):0.00055,TRITD2Av1G048640.10_15_128:0.00830)0.837:0.00477,TRITD2Av1G048640.8_559_759:0.00051)0.596:0.00476)0.820:0.00477)0.000:0.00054,HORVU.MOREX.r3.2HG0123080.1_783_990:0.01443)0.910:0.03185,(((Zm00001eb109780_P002_782_1004:0.0,Zm00001eb109780_P001_782_1004:0.0):0.02061,(Zm00001eb327990_P002_482_683:0.0,Zm00001eb327990_P001_780_981:0.0):0.06721)0.953:0.03097,Os07t0626500-01_782_985:0.00577)0.346:0.00909)0.999:0.28667,((AT5G10020.2_724_994:0.0,AT5G10020.1_772_1042:0.0):0.27159,Solyc04g054200.3.1_782_981:0.17100)0.889:0.11329)0.989:0.24790)0.797:0.16662)1.000:0.71313,((Os03t0297800-01_156_423:0.06195,((HORVU.MOREX.r3.4HG0383790.1_506_773:0.00782,((TRITD4Bv1G118290.2_286_489:0.00055,(TRITD4Av1G055670.2_286_489:0.00055,TRITD4Av1G055670.1_463_729:0.02554)0.935:0.01467)0.828:0.00639,TRITD4Bv1G118290.1_463_730:0.00055)0.770:0.00386)1.000:0.18440,Zm00001eb013800_P001_518_785:0.04986)0.239:0.03698)0.953:0.13620,(Solyc05g052350.3.1_541_803:0.23104,(Solyc06g050560.3.1_546_810:0.10572,((AT3G51740.1_540_803:0.17569,Solyc09g015170.3.1_508_771:0.16057)0.946:0.07895,((Os11t0107700-02_305_570:0.0,Os12t0107700-00_407_672:0.0):0.08076,((((TRITD4Bv1G060010.2_497_762:0.0,TRITD4Bv1G060010.1_521_786:0.0):0.00788,(HORVU.MOREX.r3.4HG0354540.1_497_762:0.00055,(TRITD4Av1G141690.1_188_453:0.0,TRITD4Av1G141690.2_497_762:0.0):0.00396)0.000:0.00054)0.987:0.05622,(HORVU.MOREX.r3.2HG0117160.1_497_762:0.00605,(TRITD2Av1G037240.1_496_761:0.00790,TRITD2Bv1G048190.1_496_761:0.00055)0.634:0.00663)0.998:0.07654)0.561:0.03278,Zm00001eb195080_P001_504_770:0.08738)0.568:0.02351)0.999:0.16272)0.885:0.04091)0.863:0.09524)0.966:0.16271)1.000:0.47321)0.560:0.05085,(((AT3G24660.1_383_647:0.16958,Solyc09g061930.3.1_408_670:0.15568)0.950:0.18840,(((TRITD0Uv1G064150.1_423_649:0.00457,(HORVU.MOREX.r3.7HG0717400.1.CDS1_423_649:0.02355,TRITD7Av1G195070.1_423_649:0.01802)0.881:0.00055)0.983:0.07880,(HORVU.MOREX.r3.2HG0109300.1.CDS1_413_642:0.02689,(TRITD2Bv1G029780.1_415_645:0.02125,TRITD2Av1G022900.1_418_646:0.00459)0.435:0.00759)0.491:0.01255)0.953:0.11784,(Os08t0564700-01_410_628:0.31289,Zm00001eb038680_P001_415_646:0.19752)0.983:0.15896)0.981:0.22403)1.000:0.59587,((AT5G07620.1_80_351:0.18237,(AT5G61570.2_86_351:0.00054,AT5G61570.1_86_354:0.00403)1.000:0.36084)0.993:0.38754,(Solyc03g093460.3.1_78_352:0.43940,((((Zm00001eb074870_P001_129_358:0.00055,(Zm00001eb074870_P002_28_199:0.0,Zm00001eb074870_P004_28_199:0.0):0.01664)0.861:0.01769,Zm00001eb429850_P001_136_367:0.17906)0.992:0.09868,(Os04t0548400-01_1_143:0.02459,(((TRITD2Av1G244650.1_124_352:0.00055,TRITD2Av1G244650.2_56_249:0.01785)0.873:0.03075,(TRITD2Bv1G205420.2_34_204:0.01273,TRITD2Bv1G205420.1_128_354:0.00055)0.962:0.06811)1.000:0.22790,HORVU.MOREX.r3.2HG0189950.1_129_358:0.04883)0.956:0.08678)0.661:0.01161)0.971:0.13366,((Os02t0655800-01_180_404:0.0,Os02t0655800-02_180_404:0.0):0.09784,((((TRITD6Bv1G142200.1_33_207:0.00054,TRITD6Bv1G142200.2_91_316:0.00458)0.856:0.01748,(TRITD6Av1G156120.1_73_247:0.00055,TRITD5Bv1G235040.1_338_437:4.56892)0.558:0.01134)0.714:0.03360,HORVU.MOREX.r3.6HG0600660.1_173_399:0.03734)0.986:0.07120,(Zm00001eb249390_P001_178_402:0.06203,(Zm00001eb186420_P001_164_313:0.00055,Zm00001eb186420_P002_164_393:0.00055)1.000:0.38789)0.985:0.09321)0.957:0.06505)0.957:0.12415)0.998:0.42735)0.690:0.18209)1.000:0.75802)0.946:0.25197)0.910:0.16885,((((AT2G15300.1_484_737:0.36458,AT4G34220.1_476_748:0.27319)1.000:0.39376,((((Os06t0638500-00_547_697:0.02442,Zm00001eb387310_P001_540_843:0.13783)0.404:0.04417,(HORVU.MOREX.r3.7HG0746230.1_545_781:0.05798,(TRITD7Bv1G221180.3_627_864:0.00054,((TRITD7Bv1G221180.2_575_872:0.0,TRITD7Bv1G221180.4_567_864:0.0,TRITD7Bv1G221180.1_568_865:0.0):0.00055,TRITD7Bv1G221180.6_536_816:0.02746)0.487:0.00766)0.992:0.12613)0.966:0.13299)0.991:0.21323,(((Zm00001eb095660_P001_502_806:0.34247,Zm00001eb307320_P001_503_799:0.12220)0.999:0.18517,(TRITD5Bv1G098840.1_498_795:0.00780,(TRITD5Av1G119400.1_496_795:0.01974,HORVU.MOREX.r3.5HG0467840.1_504_803:0.06187)0.112:0.03264)0.998:0.16745)0.272:0.05919,Os09t0110100-01_487_781:0.16442)1.000:0.30979)0.994:0.31014,(Solyc01g107650.3.1_467_761:0.39070,((AT4G37250.1_455_746:0.11547,AT2G23300.1_461_751:0.11221)1.000:0.25215,(AT5G67280.1_458_739:0.23664,Solyc02g092940.3.1_457_750:0.36971)0.855:0.05449)0.990:0.15614)0.914:0.13064)0.604:0.09549)1.000:0.49141,(AT1G25320.1_410_693:0.34028,(AT1G66830.1_403_676:0.93356,(Solyc05g008860.3.1_412_703:0.25901,(AT2G01210.1_410_704:0.26135,(Os01t0514700-01_409_695:0.17976,(Zm00001eb132610_P001_415_701:0.11176,(HORVU.MOREX.r3.1HG0059000.1_402_688:0.01670,(TRITD1Bv1G142190.1_432_720:0.09940,(TRITD1Av1G155410.1_399_687:0.00055,TRITD1Av1G155410.2_28_221:0.00055)0.841:0.01116)0.976:0.05345)0.998:0.09886)0.584:0.02854)0.999:0.19824)0.946:0.12192)0.695:0.09055)0.544:0.10360)0.993:0.31071)0.265:0.07880,(((AT1G67510.1_415_711:0.21648,Solyc05g015150.3.1_423_638:0.12932)0.880:0.20965,((((HORVU.MOREX.r3.4HG0341800.1_430_651:0.00662,(TRITD4Av1G179110.1_438_658:0.01155,TRITD4Bv1G025060.1_433_654:0.02264)0.928:0.01664)0.905:0.06340,Zm00001eb090350_P001_429_732:0.26720)0.884:0.06017,Os11t0300600-01_433_519:0.00053)0.925:0.11229,((((TRITD2Bv1G216620.1_433_517:0.0,TRITD2Av1G254480.4_430_514:0.0):0.00086,((TRITD2Bv1G216620.2_433_517:0.0,TRITD2Av1G254480.2_430_514:0.0):0.01220,((HORVU.MOREX.r3.2HG0194460.1_433_662:0.01285,TRITD2Av1G254480.1_39_170:0.02317)0.992:0.09802,TRITD2Bv1G216620.3_433_663:0.01392)0.409:0.01082)0.981:0.02475)0.948:0.03002,TRITD2Av1G254480.3_430_516:0.00055)0.864:0.08528,(Os12t0235700-00_443_676:0.22999,(Zm00001eb411730_P002_231_464:0.0,Zm00001eb411730_P001_423_656:0.0):0.18991)0.890:0.08608)0.922:0.10878)0.998:0.33548)0.984:0.30532,((HORVU.MOREX.r3.7HG0679600.1_356_592:0.04755,(Os08t0506400-01_360_591:0.13131,Zm00001eb034900_P001_363_651:0.12144)0.916:0.08555)1.000:0.51369,(Solyc03g064010.3.1_336_593:0.54068,(AT2G42290.1_350_638:0.22923,(AT3G57830.2_370_447:0.03075,(AT3G57830.1_370_652:0.0,AT3G57830.3_370_652:0.0):0.00053)0.992:0.22220)0.979:0.24610)0.957:0.25589)0.990:0.36763)0.798:0.17313)1.000:0.39536)0.288:0.03788,(Solyc08g082460.3.1_36_295:1.22768,((((((HORVU.MOREX.r3.5HG0459420.1_434_712:0.08735,(Os12t0145900-01_472_754:0.17804,(Zm00001eb092850_P001_457_635:0.00055,(Zm00001eb092850_P003_457_727:0.00055,Zm00001eb092850_P002_457_735:0.00762)0.883:0.02480)0.994:0.14338)0.638:0.02626)0.999:0.30132,(AT2G36570.1_361_640:0.19251,Solyc09g008860.3.1_398_668:0.14520)0.812:0.08133)0.997:0.32675,((Solyc11g069960.2.1_359_619:0.51550,((Zm00001eb361320_P001_371_512:0.16380,((TRITD3Bv1G145920.1_366_503:0.01569,TRITD3Av1G167610.1_365_505:0.05955)0.826:0.02689,HORVU.MOREX.r3.3HG0284310.1_372_508:0.04243)0.974:0.12112)0.810:0.09150,Os01t0711200-01_380_516:0.02817)1.000:0.71385)0.942:0.25934,(Zm00001eb325180_P001_334_558:0.16193,(Os07t0574100-00_328_549:0.08123,((TRITD2Bv1G078970.2_25_150:0.00053,TRITD2Bv1G078970.1_135_293:0.00496)0.987:0.10101,(HORVU.MOREX.r3.2HG0132210.1_397_621:0.02770,TRITD2Av1G063430.1_340_564:0.01891)0.410:0.01242)0.996:0.16415)0.579:0.10830)1.000:1.02506)0.407:0.10905)0.889:0.11939,((Zm00001eb125150_P001_385_653:0.36635,(TRITD3Av1G008600.1_356_622:0.00055,(HORVU.MOREX.r3.3HG0225880.1_407_617:0.02351,TRITD3Bv1G012190.1_357_565:0.00514)0.937:0.05732)0.732:0.01855)1.000:0.17805,(AT1G68400.1_365_610:0.37145,Solyc05g009100.3.1_360_626:0.06711)0.983:0.11708)0.984:0.16511)0.896:0.10955,((((((Zm00001eb135120_P001_361_602:0.91833,(((TRITD2Bv1G238050.1_275_537:0.12858,(TRITD2Bv1G237990.9_391_652:0.0,TRITD2Bv1G237990.8_455_716:0.0):0.09878)0.972:0.10225,(((TRITD2Bv1G237990.6_412_670:0.0,TRITD2Bv1G237990.7_412_670:0.0):0.16444,TRITD2Bv1G237990.13_768_1028:0.20293)0.900:0.08392,TRITD2Bv1G237990.13_413_675:0.38048)0.943:0.10506)0.714:0.02005,(((TRITD2Av1G274190.1_413_591:0.0,TRITD2Av1G274190.3_380_558:0.0):0.10463,((TRITD2Bv1G238010.2_109_370:0.15743,(TRITD2Bv1G238010.3_36_577:0.00430,TRITD2Bv1G238010.1_147_408:0.00054)0.902:0.01713)0.894:0.06430,(TRITD2Bv1G237990.2_406_667:0.0,TRITD2Bv1G237990.3_346_607:0.0):0.07469)0.429:0.08931)0.846:0.08907,HORVU.MOREX.r3.2HG0204190.1_414_610:0.08044)0.972:0.14035)1.000:0.49480)0.909:0.12922,((TRITD4Bv1G145690.4_383_465:0.00055,(Zm00001eb399890_P003_382_633:0.06374,(Zm00001eb399890_P005_382_465:0.0,Zm00001eb399890_P004_382_465:0.0):0.00055)0.946:0.07052)0.192:0.00085,((TRITD4Bv1G145690.2_383_523:0.00908,(HORVU.MOREX.r3.4HG0395580.1_381_639:0.02789,(((((Zm00001eb399890_P002_383_641:0.00055,(Zm00001eb399890_P008_40_209:0.01685,Zm00001eb399900_P002_386_644:0.00787)0.955:0.00053)0.967:0.02103,Os03t0223000-02_388_647:0.00055)0.991:0.00062,(Os03t0223000-01_32_200:0.02268,Os03t0223000-03_16_182:0.01511)0.092:0.00509)0.929:0.02419,(TRITD4Av1G024580.1_384_643:0.00054,(TRITD4Av1G024580.3_290_550:0.00055,TRITD4Av1G024580.4_233_336:0.00749)0.895:0.00402)0.870:0.00810)0.679:0.00258,TRITD4Bv1G145690.3_384_642:0.00548)0.856:0.01245)0.768:0.01260)0.654:0.01442,TRITD4Av1G024580.5_383_466:0.02326)0.656:0.01148)0.947:0.05514)0.333:0.02692,((((TRITD4Av1G192660.5_123_206:0.00086,(Os03t0712400-02_14_179:0.05747,(HORVU.MOREX.r3.4HG0337200.1_374_635:0.01127,((TRITD4Bv1G013650.4_217_478:0.0,TRITD4Bv1G013650.3_261_522:0.0):0.00396,((TRITD4Av1G192660.6_24_187:0.0,TRITD4Bv1G013650.1_24_187:0.0):0.00620,(TRITD4Av1G192660.3_374_635:0.0,TRITD4Av1G192660.1_329_590:0.0,TRITD4Av1G192660.2_375_636:0.0):0.00112)0.669:0.01121)0.933:0.02261)0.975:0.05811)0.748:0.01152)0.926:0.01636,TRITD4Av1G192660.4_261_346:0.01314)0.833:0.01231,TRITD4Bv1G013650.2_124_206:0.00055)0.929:0.03890,(Os03t0712400-01_86_168:0.02950,(Zm00001eb216290_P001_383_643:0.11537,Zm00001eb054960_P001_398_657:0.05330)0.965:0.12959)0.000:0.00050)1.000:0.19125)0.953:0.07083,((Zm00001eb424330_P001_6_73:0.50286,(Os04t0463000-01_368_632:0.05240,((Zm00001eb080550_P003_372_636:0.0,Zm00001eb080550_P001_372_636:0.0,Zm00001eb080550_P002_372_636:0.0):0.08570,(HORVU.MOREX.r3.2HG0173600.1_366_628:0.00395,(TRITD2Bv1G163380.1_364_626:0.00055,TRITD2Av1G200190.1_366_628:0.00795)0.000:0.00055)0.990:0.05037)0.814:0.01814)0.802:0.15364)0.862:0.20549,(((TRITD7Av1G075210.1_351_613:0.00053,(TRITD7Bv1G050860.1_351_613:0.00408,HORVU.MOREX.r3.7HG0672430.1_350_612:0.03451)0.683:0.00411)0.999:0.21518,(Zm00001eb041870_P001_416_616:0.05801,Zm00001eb179320_P001_377_636:0.14234)0.977:0.17079)0.968:0.14080,(Os09t0400500-01_363_624:0.24774,(HORVU.MOREX.r3.5HG0479040.1.CDS1_365_625:0.01020,(TRITD0Uv1G038820.1_363_622:0.00855,TRITD5Bv1G124090.1_365_625:0.00411)0.828:0.01060)0.999:0.27036)0.833:0.11116)1.000:0.38922)0.854:0.07137)0.938:0.05926,((Solyc06g068910.3.1_362_623:0.26246,((AT3G17840.1_368_632:0.09219,AT1G48480.1_374_637:0.26036)0.955:0.12323,Solyc01g067020.3.1_261_515:0.90127)0.713:0.03647)0.919:0.06625,((Solyc11g011020.2.1_358_617:0.06908,(AT5G16590.1_347_606:0.12335,AT3G02880.1_349_608:0.08024)1.000:0.50827)0.896:0.05819,Solyc03g118510.3.1_377_637:0.25078)0.871:0.03793)0.872:0.04076)1.000:0.23959,(((AT2G26730.1_354_614:0.12102,Solyc03g111670.3.1_355_617:0.12813)0.904:0.10667,((Zm00001eb161710_P002_384_580:0.02564,(((((TRITD3Av1G142490.1_348_542:0.00757,(TRITD3Av1G142490.3_367_524:0.00084,TRITD3Av1G142490.4_235_421:0.00558)0.919:0.00529)0.804:0.00551,(HORVU.MOREX.r3.3HG0270750.1_373_571:0.00086,TRITD3Av1G142490.5_461_512:0.01523)0.801:0.01030)0.580:0.00054,((HORVU.MOREX.r3.5HG0425730.1_364_565:0.09385,(TRITD5Av1G010760.2_368_568:0.00523,TRITD5Bv1G008590.2_368_568:0.00549)0.971:0.04618)0.987:0.07884,(TRITD3Bv1G128310.1_349_543:0.00758,(TRITD3Bv1G128310.3_377_574:0.00531,(TRITD3Bv1G128310.4_235_421:0.00556,TRITD3Bv1G128310.5_368_525:0.00086)0.937:0.00514)1.000:0.00055)0.780:0.00633)0.755:0.00453)0.932:0.03402,Os01t0607900-01_381_579:0.05239)0.474:0.04056,((Os05t0588300-01_10_108:0.09375,(HORVU.MOREX.r3.3HG0305640.1_389_589:0.09050,(TRITD3Av1G232630.2_390_659:0.20936,TRITD3Bv1G220470.2_390_659:0.09119)0.930:0.05740)0.997:0.29464)0.836:0.09671,(Zm00001eb297540_P002_352_620:0.0,Zm00001eb297540_P001_352_620:0.0):0.32305)0.983:0.13721)0.956:0.06161)0.706:0.02209,(Zm00001eb393100_P001_261_347:0.14329,Zm00001eb357920_P001_382_577:0.00053)0.856:0.05482)1.000:0.33330)0.970:0.09854,((((Solyc00g110870.3.1_326_410:0.26843,AT5G24100.1_344_606:0.91205)0.783:0.10602,((AT5G53320.1_311_563:0.51264,(AT1G64210.1_310_576:0.23780,(AT5G41680.2_62_322:0.00055,AT5G41680.1_62_348:0.01410)0.994:0.17146)1.000:0.34005)0.966:0.19185,(((AT4G23740.2_340_602:0.0,AT4G23740.1_340_602:0.0):0.16687,Solyc08g081940.3.1_339_602:0.10625)0.952:0.09367,(Os01t0223600-01_193_456:0.02948,((Zm00001eb411560_P001_21_103:0.06087,Zm00001eb338910_P001_360_623:0.02804)0.942:0.12459,(HORVU.MOREX.r3.3HG0247420.1_338_601:0.02138,((TRITD3Bv1G066430.1_337_600:0.0,TRITD3Bv1G066430.2_265_528:0.0):0.00055,(TRITD3Av1G059470.1_335_598:0.0,TRITD3Av1G059470.2_263_526:0.0):0.00400)0.862:0.01535)0.685:0.03734)0.996:0.10006)1.000:0.16533)0.884:0.05892)0.585:0.02452)0.991:0.13910,(((AT3G08680.2_344_609:0.0,AT3G08680.1_344_609:0.0):0.32609,Solyc09g030450.3.1_342_604:0.38836)0.970:0.15497,((TRITD3Av1G210260.1_346_436:0.06067,((((((Zm00001eb149650_P004_343_607:0.0,Zm00001eb149650_P001_284_548:0.0,Zm00001eb149650_P002_343_607:0.0,Zm00001eb149650_P003_343_607:0.0,Zm00001eb149650_P005_343_607:0.0):0.10938,Zm00001eb368950_P001_344_609:0.08949)0.987:0.06339,((HORVU.MOREX.r3.1HG0070770.1_346_610:0.03894,(TRITD1Bv1G170450.1_176_440:0.18273,((TRITD1Av1G182800.2_346_610:0.00055,(TRITD1Bv1G170470.1_346_610:0.02003,TRITD1Av1G182800.1_30_195:0.00653)0.917:0.00054)0.398:0.00054,(TRITD1Av1G182800.3_346_514:0.00727,(TRITD1Bv1G170470.2_346_498:0.02282,TRITD1Av1G182800.4_346_498:0.00055)0.756:0.00569)0.780:0.00474)0.901:0.01512)0.312:0.01176)0.998:0.08582,(Os05t0480400-01_346_610:0.15985,(((Zm00001eb290750_P002_344_608:0.0,Zm00001eb290750_P001_344_608:0.0,Zm00001eb290750_P003_344_608:0.0):0.00533,Zm00001eb290750_P004_344_516:0.00055)0.842:0.01280,(Zm00001eb367910_P001_67_219:0.02859,Zm00001eb287170_P001_82_235:0.02308)0.987:0.10180)0.999:0.09708)0.745:0.01267)0.997:0.08390)0.856:0.02118,Os01t0819100-01_68_332:0.03340)0.964:0.03494,((TRITD3Bv1G192380.2_346_609:0.00055,((((TRITD3Av1G210260.4_28_198:0.00411,Os05t0433100-00_4_104:5.98812)0.416:0.00125,TRITD3Av1G210260.3_346_609:0.00055)0.771:0.00370,HORVU.MOREX.r3.3HG0297330.1_344_607:0.00801)0.913:0.01084,TRITD3Bv1G192380.1_28_198:0.00533)0.882:0.00054)0.882:0.00626,TRITD3Bv1G192380.3_346_543:0.00055)0.954:0.03160)0.497:0.00054,(TRITD3Bv1G192380.4_346_430:0.00054,TRITD3Av1G210260.2_346_431:0.04337)0.151:0.02543)0.353:0.02519)0.983:0.17673,((((Zm00001eb015890_P001_342_607:0.0,Zm00001eb015890_P002_342_607:0.0,Zm00001eb015890_P003_342_607:0.0):0.13578,(((HORVU.MOREX.r3.4HG0379050.1_343_608:0.01977,(TRITD4Bv1G106860.3_343_426:0.01506,(TRITD4Bv1G106860.2_306_571:0.0,TRITD4Bv1G106860.1_343_608:0.0):0.00330)0.726:0.00056)0.967:0.00053,TRITD4Av1G069300.1_343_608:0.09778)0.513:0.05988,Os03t0332900-01_341_606:0.13270)0.924:0.03298)0.987:0.08911,(((((TRITD2Bv1G036190.2_345_492:0.00063,(TRITD2Bv1G036190.3_345_592:0.00055,TRITD2Bv1G036190.1_345_609:0.00595)0.941:0.00708)0.906:0.00715,(TRITD2Av1G027910.2_345_610:0.00300,(TRITD2Av1G027910.3_346_592:0.00408,TRITD2Av1G027910.1_345_428:0.00054)0.785:0.00401)0.995:0.00100)0.969:0.02148,HORVU.MOREX.r3.2HG0111790.1_344_608:0.01662)0.996:0.06391,(Zm00001eb330760_P002_343_608:0.0,Zm00001eb330760_P001_343_608:0.0):0.07282)0.379:0.00795,(Os07t0681100-03_347_612:0.0,Os07t0681100-04_72_337:0.0,Os07t0681100-01_347_612:0.0,Os07t0681100-02_347_612:0.0):0.07879)0.891:0.03460)1.000:0.26492,(((AT5G58300.2_361_624:0.0,AT5G58300.1_361_624:0.0,AT5G58300.3_361_624:0.0):0.25031,Solyc06g082610.3.1_345_608:0.12537)0.959:0.06964,(Solyc06g048560.1.1_326_585:0.31849,Solyc03g095490.3.1_342_604:0.09044)0.995:0.13613)0.466:0.02634)0.979:0.10437)0.882:0.08500)0.177:0.03996)0.815:0.08304,AT5G05160.1_351_610:0.48755)0.444:0.05378)0.918:0.07410)0.974:0.15637)0.845:0.11913,((((((Os04t0649700-03_437_687:0.0,Os04t0649700-01_438_688:0.0,Os04t0649700-05_285_535:0.0,Os04t0649700-02_438_688:0.0):0.05906,((TRITD2Bv1G239090.1_426_519:0.03429,TRITD2Av1G275080.1_430_520:0.00414)0.840:0.03403,(HORVU.MOREX.r3.2HG0204590.1_429_680:0.00406,(TRITD2Av1G275080.2_430_517:0.00055,(TRITD2Av1G275080.3_430_681:0.0,TRITD2Bv1G239090.2_426_677:0.0):0.00063)0.374:0.00493)0.665:0.00707)0.982:0.07135)0.357:0.01939,Zm00001eb068440_P001_428_679:0.04034)1.000:0.36636,((AT5G43020.1_378_643:0.45421,Solyc04g078590.3.1_381_642:0.17158)0.959:0.13319,(Solyc02g093100.3.1_392_643:0.31760,(AT5G67200.1_396_651:0.08543,(AT3G50230.1_386_641:0.0,AT3G50230.2_398_653:0.0):0.29064)1.000:0.19409)0.919:0.07732)0.761:0.07711)0.979:0.24040,(((Zm00001eb259460_P002_397_567:0.00364,Zm00001eb259460_P001_397_665:0.00789)0.975:0.15432,(TRITD6Av1G226070.3_386_533:0.00085,((((TRITD6Bv1G226220.2_389_662:0.00055,(TRITD6Bv1G226220.5_389_546:0.01515,TRITD6Bv1G226220.4_213_487:0.00362)1.000:0.00055)0.925:0.00053,TRITD6Bv1G226220.3_402_632:0.04380)0.985:0.04317,(TRITD6Av1G226070.4_22_194:0.00553,(TRITD6Av1G226070.2_211_476:0.0,TRITD6Av1G226070.1_386_651:0.0):0.00572)0.894:0.01441)0.276:0.01805,HORVU.MOREX.r3.6HG0633560.1_381_649:0.07025)0.227:0.02367)0.990:0.19391)1.000:0.34255,(Solyc04g008650.3.1_382_646:0.21794,(AT1G10850.1_360_625:0.11527,AT1G60630.1_353_613:0.15240)0.932:0.10513)0.995:0.24639)0.977:0.21416)1.000:0.52496,((((Solyc11g071880.2.1_331_584:0.50710,Solyc03g114080.2.1_347_601:0.57951)0.892:0.22692,(Os09t0376600-00_393_507:0.12172,Zm00001eb311540_P001_406_560:0.05193)0.999:0.70408)0.886:0.27283,Solyc07g065240.2.1_289_535:1.10149)0.999:0.58843,((Solyc03g019830.3.1_312_585:0.58767,(((HORVU.MOREX.r3.1HG0046210.1_363_583:0.01145,TRITD1Bv1G107030.1_363_583:0.01593)0.813:0.02548,(TRITD1Av1G106790.4_362_448:0.02838,(TRITD1Av1G106790.1_154_337:0.00518,(TRITD1Av1G106790.2_362_582:0.0,TRITD1Av1G106790.3_352_572:0.0):0.00054)0.994:0.00055)0.580:0.00263)0.978:0.20633,(Zm00001eb044900_P002_191_408:0.0,Zm00001eb044900_P004_362_579:0.0,Zm00001eb044900_P005_337_554:0.0,Zm00001eb044900_P001_392_609:0.0):0.19989)1.000:0.62170)0.995:0.51041,(Solyc01g105080.2.1_349_616:1.15299,((Solyc03g124050.3.1_437_695:0.51713,((((((AT3G20190.2_186_452:0.0,AT3G20190.1_375_641:0.0):0.11606,AT1G50610.1_378_643:0.13488)1.000:0.33622,Solyc08g069170.2.1_340_606:0.40636)0.672:0.03627,((Solyc07g017230.3.1_348_615:0.21312,Solyc05g047570.2.1_372_638:0.19495)0.952:0.08165,(AT5G35390.1_361_623:0.27919,AT2G07040.1_342_607:0.27793)1.000:0.28555)0.961:0.10246)0.831:0.03591,AT4G31250.1_369_635:0.46529)0.866:0.06288,(((Zm00001eb174570_P001_401_601:0.04158,(Zm00001eb035540_P003_168_367:0.0,Zm00001eb035540_P002_428_627:0.0):0.06428)0.839:0.05881,(Os08t0521200-01_412_610:0.19543,(HORVU.MOREX.r3.7HG0681170.1_437_702:0.03389,((TRITD7Bv1G064750.2_439_703:0.00340,TRITD7Bv1G064750.1_4_140:0.00055)0.662:0.00222,(TRITD7Av1G095650.2_4_140:0.00055,TRITD7Av1G095650.1_435_697:0.01771)0.880:0.10540)0.914:0.05172)0.037:0.14210)0.167:0.04997)1.000:0.51539,(((Zm00001eb389670_P001_348_614:0.0,Zm00001eb389670_P002_353_619:0.0):0.14443,(Os06t0663000-00_258_549:0.12401,(HORVU.MOREX.r3.7HG0739120.1_376_641:0.02058,(TRITD7Bv1G205590.1_268_533:0.04961,(TRITD7Av1G255750.1_270_471:0.00719,TRITD7Av1G255750.2_365_630:0.00055)0.911:0.01707)0.578:0.03833)1.000:0.15336)0.813:0.06897)0.556:0.05103,(Os02t0174400-00_433_658:0.18879,((((TRITD6Bv1G068210.2_183_302:0.00055,((TRITD6Bv1G068210.1_17_182:0.00055,(TRITD6Av1G059410.3_375_636:0.00428,TRITD6Av1G059410.1_17_182:0.00055)0.415:0.00849)0.538:0.00752,TRITD6Bv1G068210.3_376_637:0.00055)0.781:0.00259)0.206:0.00055,TRITD6Av1G059410.2_183_302:0.00539)0.957:0.04964,(HORVU.MOREX.r3.6HG0570800.1_379_640:0.01430,Solyc00g101700.1.1_45_147:5.99014)0.000:0.00159)0.999:0.18147,((Zm00001eb233370_P002_372_573:0.0,Zm00001eb233370_P001_372_573:0.0):0.00054,(Zm00001eb233370_P003_372_630:0.03731,Zm00001eb206980_P001_372_628:0.08588)0.772:0.01638)0.922:0.06264)0.869:0.07694)0.907:0.13457)0.969:0.16625)0.902:0.09745)0.881:0.09606)0.990:0.23869,((((Solyc03g122230.2.1_353_618:0.49473,((AT3G42880.1_362_626:0.21619,AT5G20690.1_388_652:0.11911)0.996:0.19824,(Solyc12g009190.2.1_364_628:0.38353,Solyc05g025780.3.1_379_644:0.31824)0.867:0.08950)0.680:0.07717)0.869:0.10658,AT1G72460.1_365_628:0.88124)0.933:0.19658,(Zm00001eb373880_P001_374_638:0.15324,(Os06t0198900-01_369_569:0.07801,(TRITD7Bv1G026230.1_377_641:0.00054,TRITD7Av1G051830.1_377_641:0.05625)0.999:0.22461)0.567:0.04273)1.000:0.39740)0.511:0.09285,((HORVU.MOREX.r3.4HG0360590.1_394_678:0.05156,((TRITD4Bv1G067860.3_395_479:0.03184,(TRITD4Bv1G067860.1_307_418:0.00054,TRITD4Bv1G067860.2_421_703:0.00054)0.684:0.00784)0.772:0.01371,(TRITD4Av1G104480.1_418_637:0.00055,TRITD4Av1G104480.2_306_417:0.00055)0.944:0.03737)0.756:0.01316)0.979:0.18394,(Os11t0620500-01_393_617:0.07774,Zm00001eb166690_P001_378_655:0.34941)0.230:0.05097)1.000:0.49921)0.990:0.32300)0.658:0.22545)0.312:0.04772)0.189:0.11152)0.418:0.11086)0.919:0.10667)0.815:0.08953)0.951:0.18835)0.985:0.30158)0.962:0.21032,(((((Solyc05g018910.2.1_169_278:0.74002,TRITD1Av1G085490.1_3_133:0.96644)0.819:0.15930,((((Zm00001eb377970_P001_413_677:0.0,Zm00001eb377970_P002_274_538:0.0):0.13906,(Os06t0134700-01_404_667:0.05837,((HORVU.MOREX.r3.7HG0646060.1_461_724:0.01982,(TRITD4Av1G242050.1_461_670:0.00054,(TRITD4Av1G242050.3_443_636:0.01486,TRITD4Av1G242050.2_311_571:0.00055)0.886:0.01964)0.970:0.04747)0.406:0.01275,((TRITD0Uv1G059610.1_333_595:0.0,TRITD0Uv1G059610.2_459_721:0.0):0.00539,TRITD0Uv1G059610.3_175_291:0.01907)0.844:0.03341)0.960:0.07078)0.652:0.05112)0.934:0.10899,(((Solyc03g083510.3.1_414_669:0.28228,(AT5G51560.1_409_670:0.22846,((AT4G22730.1_425_680:0.44701,Solyc08g079460.3.1_413_670:0.24615)1.000:0.24309,(AT2G45340.1_418_682:0.38672,Solyc01g091230.3.1_414_629:0.18515)0.442:0.06419)0.562:0.04313)0.261:0.06336)0.987:0.14996,(((TRITD3Bv1G121130.2_311_569:0.0,TRITD3Bv1G121130.3_430_688:0.0,TRITD3Bv1G121130.1_291_549:0.0):0.00055,(HORVU.MOREX.r3.3HG0267430.2_434_693:0.02223,(TRITD3Av1G131840.3_432_691:0.0,TRITD3Av1G131840.5_309_568:0.0):0.00414)0.180:0.02760)0.997:0.18471,(Zm00001eb357110_P001_428_687:0.11514,Zm00001eb160250_P001_434_691:0.07245)0.986:0.14309)1.000:0.26818)0.929:0.09459,((HORVU.MOREX.r3.7HG0704310.1_418_627:0.00053,(TRITD7Bv1G123430.1_417_625:0.04073,(TRITD7Av1G165500.1_320_478:0.01700,TRITD7Av1G165500.2_418_627:0.00054)0.882:0.01771)0.993:0.05526)0.981:0.10695,(Os08t0117700-01_432_635:0.18471,(Zm00001eb400010_P001_423_629:0.03352,(Zm00001eb260980_P001_423_631:0.00054,Zm00001eb260980_P002_423_515:0.04253)0.907:0.02718)1.000:0.24327)0.852:0.06744)0.940:0.08989)0.226:0.06635)1.000:0.86768,((((TRITD3Bv1G026150.4_4_170:0.01451,(HORVU.MOREX.r3.3HG0231480.1_259_520:0.0,TRITD3Bv1G026150.2_254_515:0.0,TRITD3Bv1G026150.1_253_514:0.0,TRITD3Bv1G026150.3_248_509:0.0,TRITD3Av1G022390.3_258_519:0.0,TRITD3Av1G022390.2_256_517:0.0,TRITD3Av1G022390.1_257_518:0.0):0.01406)0.964:0.07202,((Os01t0104000-01_258_520:0.0,Os01t0104000-02_257_519:0.0):0.07355,(Zm00001eb126930_P002_256_518:0.0,Zm00001eb126930_P001_256_518:0.0):0.05290)0.569:0.02288)0.997:0.14160,Solyc02g068370.3.1_261_533:0.16881)0.240:0.04681,(AT1G52310.2_201_463:0.0,AT1G52310.1_278_540:0.0):0.14526)1.000:1.13361)0.696:0.13580)0.867:0.17297,((((((((((AT4G02010.1_381_653:0.09238,Solyc01g079340.3.1_393_662:0.02626)0.880:0.05204,(((TRITD3Bv1G085540.5_350_558:0.0,TRITD3Av1G079380.6_405_613:0.0,TRITD3Av1G079380.5_350_558:0.0):0.00054,(TRITD3Bv1G085540.4_1_169:0.01151,(((TRITD3Bv1G085540.2_405_674:0.0,TRITD3Bv1G085540.3_401_670:0.0,TRITD3Av1G079380.4_401_670:0.0,TRITD3Av1G079380.2_405_674:0.0,TRITD3Av1G079380.3_406_675:0.0):0.00055,(HORVU.MOREX.r3.3HG0252820.1_401_673:0.02138,(TRITD3Bv1G085540.6_405_558:0.0,TRITD3Av1G079380.7_405_558:0.0):0.00920)0.000:0.00054)0.595:0.00054,(TRITD3Bv1G085540.1_107_347:0.0,TRITD3Av1G079380.1_71_311:0.0):0.04679)0.873:0.00064)0.896:0.02428)0.993:0.08923,((Os01t0253100-01_371_640:0.0,Os01t0253100-02_325_594:0.0):0.03902,(Zm00001eb127580_P001_413_684:0.0,Zm00001eb127580_P003_409_680:0.0,Zm00001eb127580_P002_407_678:0.0):0.04186)0.847:0.02257)0.759:0.01237)0.999:0.21784,(((Solyc03g121610.3.1_509_778:0.11946,(AT5G56890.1_724_932:0.09670,Solyc07g039340.3.1_737_943:0.04614)0.831:0.04644)0.891:0.04867,((Os01t0195200-01_71_340:0.05766,((Zm00001eb121000_P005_673_943:0.0,Zm00001eb121000_P002_671_941:0.0,Zm00001eb121000_P001_697_967:0.0,Zm00001eb121000_P004_669_939:0.0,Zm00001eb121000_P003_668_938:0.0):0.03690,(HORVU.MOREX.r3.3HG0236140.1_800_1066:0.04585,(TRITD3Bv1G038950.8_684_953:0.0,TRITD3Bv1G038950.15_317_586:0.0,TRITD3Bv1G038950.14_316_585:0.0,TRITD3Bv1G038950.6_568_837:0.0,TRITD3Bv1G038950.10_509_778:0.0,TRITD3Bv1G038950.4_778_1047:0.0,TRITD3Bv1G038950.5_776_1045:0.0,TRITD3Bv1G038950.13_462_731:0.0,TRITD3Bv1G038950.7_755_1024:0.0,TRITD3Bv1G038950.18_89_358:0.0,TRITD3Bv1G038950.9_704_973:0.0,TRITD3Bv1G038950.3_784_1053:0.0,TRITD3Bv1G038950.11_500_769:0.0,TRITD3Bv1G038950.2_783_1052:0.0,TRITD3Bv1G038950.12_474_743:0.0,TRITD3Av1G031900.32_96_365:0.0,TRITD3Av1G031900.25_574_843:0.0,TRITD3Av1G031900.30_353_622:0.0,TRITD3Av1G031900.27_500_769:0.0,TRITD3Av1G031900.23_580_849:0.0,TRITD3Av1G031900.7_772_1041:0.0,TRITD3Av1G031900.24_575_844:0.0,TRITD3Av1G031900.20_796_1065:0.0,TRITD3Av1G031900.12_772_1041:0.0,TRITD3Av1G031900.6_542_811:0.0,TRITD3Av1G031900.14_766_1035:0.0,TRITD3Av1G031900.15_767_1036:0.0,TRITD3Av1G031900.26_509_778:0.0,TRITD3Av1G031900.10_649_918:0.0,TRITD3Av1G031900.8_766_1035:0.0,TRITD3Av1G031900.11_744_1013:0.0,TRITD3Av1G031900.18_768_1037:0.0,TRITD3Av1G031900.29_353_622:0.0,TRITD3Av1G031900.28_462_731:0.0,TRITD3Av1G031900.16_773_1042:0.0,TRITD3Av1G031900.17_772_1041:0.0,TRITD3Av1G031900.9_779_1048:0.0,TRITD3Av1G031900.13_758_1027:0.0,TRITD3Av1G031900.21_705_974:0.0,TRITD3Av1G031900.5_825_1094:0.0,TRITD3Av1G031900.22_706_975:0.0,TRITD3Av1G031900.4_786_1055:0.0,TRITD3Av1G031900.19_773_1042:0.0):0.00467)0.947:0.03894)0.549:0.03697)0.996:0.15896,((Zm00001eb361260_P001_612_815:0.01246,(Zm00001eb155160_P001_493_696:0.0,Zm00001eb155160_P002_426_629:0.0):0.02194)0.936:0.02969,((Os01t0709500-03_362_565:0.0,Os01t0709500-04_87_290:0.0):0.04432,(((TRITD3Av1G168180.7_744_949:0.0,TRITD3Av1G168180.3_795_1000:0.0,TRITD3Av1G168180.18_307_512:0.0,TRITD3Av1G168180.11_651_856:0.0,TRITD3Av1G168180.6_786_991:0.0,TRITD3Av1G168180.5_752_957:0.0,TRITD3Av1G168180.9_784_989:0.0,TRITD3Av1G168180.15_377_582:0.0,TRITD3Av1G168180.13_662_867:0.0,TRITD3Av1G168180.14_409_614:0.0,TRITD3Av1G168180.4_763_968:0.0,TRITD3Av1G168180.10_732_937:0.0,TRITD3Av1G168180.8_789_994:0.0,TRITD3Av1G168180.17_307_512:0.0,TRITD3Av1G168180.16_362_567:0.0):0.00055,((HORVU.MOREX.r3.3HG0284110.1_793_998:0.02358,(TRITD3Bv1G146350.22_138_344:0.00055,((TRITD3Bv1G146350.3_790_995:0.0,TRITD3Bv1G146350.21_307_512:0.0,TRITD3Bv1G146350.6_816_1021:0.0,TRITD3Bv1G146350.11_789_994:0.0,TRITD3Bv1G146350.20_307_512:0.0,TRITD3Bv1G146350.18_362_567:0.0,TRITD3Bv1G146350.10_787_992:0.0,TRITD3Bv1G146350.19_296_501:0.0,TRITD3Bv1G146350.12_703_908:0.0,TRITD3Bv1G146350.7_780_985:0.0,TRITD3Bv1G146350.17_377_582:0.0,TRITD3Bv1G146350.8_742_947:0.0,TRITD3Bv1G146350.16_639_844:0.0,TRITD3Bv1G146350.9_760_965:0.0,TRITD3Bv1G146350.4_777_982:0.0,TRITD3Bv1G146350.5_775_980:0.0,TRITD3Bv1G146350.15_694_899:0.0):0.00055,TRITD3Bv1G146350.13_686_889:0.00055)0.721:0.00055)0.936:0.00054)0.917:0.00533,(TRITD3Av1G168180.21_142_348:0.0,TRITD3Av1G168180.20_152_358:0.0):0.00055)0.721:0.00055)0.000:0.00055,TRITD3Av1G168180.19_247_450:0.00055)0.999:0.13125)0.781:0.01208)0.980:0.09535)0.796:0.03284)0.934:0.08444,(Solyc09g064270.3.1_380_649:0.15368,((Os04t0509000-01_11_118:0.00054,((Zm00001eb077770_P005_331_600:0.0,Zm00001eb077770_P002_330_599:0.0,Zm00001eb077770_P001_338_607:0.0,Zm00001eb077770_P003_304_573:0.0,Zm00001eb077770_P004_337_606:0.0):0.09572,(HORVU.MOREX.r3.2HG0180710.1_404_672:0.11309,((TRITD2Av1G218450.4_58_266:0.0,TRITD2Av1G218450.1_342_550:0.0,TRITD2Av1G218450.2_339_547:0.0):0.00055,(TRITD2Av1G218450.3_321_523:0.00055,(TRITD2Bv1G181740.2_58_327:0.0,TRITD2Bv1G181740.1_339_608:0.0):0.04984)0.900:0.08891)0.854:0.03166)0.923:0.02661)0.794:0.01063)0.993:0.16749,((HORVU.MOREX.r3.6HG0628960.1_344_612:0.00053,((TRITD6Bv1G217600.2_342_610:0.0,TRITD6Bv1G217600.4_338_606:0.0,TRITD6Bv1G217600.1_347_615:0.0,TRITD6Bv1G217600.3_343_611:0.0):0.00055,(TRITD6Av1G218760.3_343_611:0.0,TRITD6Av1G218760.2_344_612:0.0,TRITD6Av1G218760.1_347_615:0.0):0.00809)0.928:0.01582)0.950:0.08705,((Os02t0815900-02_291_560:0.0,Os02t0815900-01_345_614:0.0):0.08892,(AT2G20300.1_350_613:0.34316,((Zm00001eb258820_P001_286_554:0.0,Zm00001eb258820_P003_355_623:0.0,Zm00001eb258820_P002_354_622:0.0):0.00494,(Zm00001eb191510_P002_217_485:0.0,Zm00001eb191510_P003_352_620:0.0,Zm00001eb191510_P001_217_485:0.0,Zm00001eb191510_P004_353_621:0.0):0.02761)0.947:0.04295)0.173:0.00446)0.508:0.07066)0.988:0.19834)0.625:0.06368)0.893:0.08268)0.998:0.23964)0.987:0.17571,((Solyc07g055180.3.1_93_336:0.13124,(AT3G58690.1_88_300:0.17727,(((Os05t0207700-02_133_340:0.0,Os05t0207700-01_133_340:0.0):0.01285,(((Zm00001eb283880_P001_125_331:0.0,Zm00001eb283880_P002_125_331:0.0):0.01141,(Zm00001eb347400_P004_27_138:0.00055,(((Zm00001eb347400_P002_119_328:0.0,Zm00001eb347400_P001_119_328:0.0):0.01416,Zm00001eb347400_P003_119_203:0.04152)0.574:0.00419,Zm00001eb347400_P005_3_110:0.00793)0.708:0.00106)0.965:0.03845)0.890:0.01715,(HORVU.MOREX.r3.1HG0030630.1_119_328:0.00055,TRITD1Av1G059510.2_119_202:0.04062)0.940:0.02783)0.485:0.01230)0.210:0.00055,TRITD1Av1G059520.1_31_138:0.01205)0.980:0.17378)0.088:0.02385)0.989:0.23151,(((Os05t0398800-01_165_375:0.05844,(Zm00001eb287540_P001_168_384:0.0,Zm00001eb287540_P002_138_354:0.0):0.11651)0.905:0.10777,((HORVU.MOREX.r3.1HG0063750.1_161_370:0.03166,TRITD1Bv1G145730.2_2_162:0.02637)0.691:0.01215,(TRITD1Av1G160370.1_163_376:0.00054,(((TRITD1Av1G160370.2_84_191:0.0,TRITD1Bv1G145730.1_64_171:0.0):0.01965,TRITD1Av1G160370.4_12_185:0.00055)0.942:0.02549,TRITD1Av1G160370.3_12_182:0.00055)0.910:0.01471)0.615:0.01026)0.883:0.04292)1.000:0.33446,(Solyc01g098740.3.1_133_343:0.11067,(AT1G54820.2_148_362:0.00065,(AT1G54820.1_148_426:0.00179,(AT1G54820.4_148_328:0.0,AT1G54820.3_148_328:0.0):0.00055)0.647:0.01490)1.000:0.40013)0.846:0.09588)0.994:0.26105)0.996:0.24365)0.908:0.09176,((((((((((Os05t0372100-04_83_288:0.0,Os05t0372100-01_83_288:0.0,Os05t0372100-05_21_226:0.0):0.00054,Os05t0372100-02_83_215:0.01033)0.891:0.02056,(((Zm00001eb363390_P003_85_298:0.00489,Zm00001eb141940_P002_85_298:0.00487)0.807:0.01866,(((Zm00001eb141940_P001_2_218:0.00656,(Zm00001eb363390_P001_52_217:0.00054,Zm00001eb363390_P002_3_165:0.00886)0.686:0.00683)0.443:0.00868,(HORVU.MOREX.r3.3HG0314770.1_85_347:0.00054,(TRITD3Bv1G251490.1_85_347:0.00054,((TRITD3Bv1G251490.2_50_217:0.0,TRITD3Av1G258250.2_50_217:0.0):0.00584,TRITD3Av1G258250.1_85_347:0.00171)0.918:0.00073)0.904:0.00472)0.888:0.00608)0.772:0.00339,(Solyc01g067400.3.1_88_351:0.05331,Os01t0936100-01_86_348:0.00053)0.757:0.00251)0.886:0.01953)0.902:0.03808,((((((TRITD1Av1G153280.6_115_248:0.0,TRITD1Bv1G139880.4_116_249:0.0):0.00370,(TRITD1Av1G153280.4_37_153:0.0,TRITD1Bv1G139880.8_37_153:0.0):0.01644)0.898:0.02861,(Zm00001eb351010_P004_2_166:0.0,Zm00001eb351010_P001_2_166:0.0):0.00491)0.790:0.00931,(Zm00001eb351010_P005_81_291:0.0,Zm00001eb351010_P003_69_279:0.0):0.00054)0.989:0.04321,Zm00001eb351010_P002_192_401:0.00055)0.812:0.00973,(((TRITD1Av1G153280.5_81_290:0.0,TRITD1Av1G153280.1_81_290:0.0,TRITD1Bv1G139880.5_82_291:0.0,TRITD1Bv1G139880.3_82_291:0.0):0.00054,((TRITD1Bv1G139880.6_64_217:0.04159,TRITD1Av1G153280.10_81_168:0.04342)0.758:0.00247,((TRITD1Av1G153280.9_81_164:0.0,TRITD1Bv1G139880.2_82_165:0.0):0.01486,TRITD1Av1G153280.8_81_286:0.00085)0.562:0.00732)0.979:0.02609)0.774:0.00493,(HORVU.MOREX.r3.1HG0059860.1_82_291:0.00054,(TRITD3Bv1G251490.3_2_164:0.0,TRITD3Av1G258250.3_2_164:0.0):0.04876)0.379:0.00492)0.967:0.02018)0.807:0.01745)0.183:0.02207)0.924:0.03981,((((Os02t0513000-01_127_331:0.00618,((Zm00001eb241950_P002_113_313:0.01530,(Zm00001eb241950_P003_52_254:0.0,Zm00001eb241950_P001_113_315:0.0):0.01816)0.883:0.02480,((Zm00001eb180850_P003_120_324:0.0,Zm00001eb180850_P005_52_256:0.0):0.00055,(Zm00001eb180850_P002_120_336:0.00055,(Zm00001eb180850_P004_2_162:0.0,Zm00001eb180850_P001_2_162:0.0):0.00707)0.000:0.00054)0.000:0.00053)0.855:0.01158)0.930:0.03191,((Zm00001eb085170_P001_114_320:0.04019,((TRITD2Av1G172360.6_22_131:0.00054,TRITD2Bv1G142430.5_22_131:0.00792)0.961:0.02796,((HORVU.MOREX.r3.2HG0163690.2_110_314:0.0,TRITD2Av1G172360.4_107_311:0.0,TRITD2Av1G172360.3_107_311:0.0,TRITD2Av1G172360.5_58_262:0.0,TRITD2Av1G172360.1_129_333:0.0):0.00054,(((TRITD2Av1G172360.2_107_190:0.0,TRITD2Bv1G142430.2_104_187:0.0):0.00229,HORVU.MOREX.r3.2HG0163690.1_110_313:0.01835)0.918:0.01448,(TRITD2Bv1G142430.4_104_308:0.0,TRITD2Bv1G142430.3_104_308:0.0):0.00532)0.000:0.00052)0.991:0.00054)0.855:0.01586)0.445:0.01508,Os04t0393900-01_84_289:0.01683)0.961:0.04369)0.981:0.06819,((((((((TRITD7Av1G245600.2_62_255:0.03733,TRITD7Av1G245600.1_62_254:0.00062)0.989:0.07754,TRITD7Bv1G193880.1_62_313:0.01411)0.925:0.07322,TRITD7Bv1G193870.1_62_205:0.00055)0.998:0.22586,((TRITD2Bv1G238990.1_60_324:0.00054,((TRITD1Av1G204820.1_55_243:0.00054,TRITD1Av1G204820.2_71_323:0.05109)1.000:0.38567,TRITD2Bv1G238990.2_71_317:0.00055)0.943:0.02002)0.995:0.17167,(TRITD1Av1G204380.1_89_346:0.25207,(TRITD1Bv1G197100.1_4_127:0.06531,TRITD1Bv1G197100.2_4_187:0.00338)0.994:0.18061)0.991:0.19650)0.951:0.12893)1.000:0.75336,((Os07t0695300-01_91_352:0.0,Os07t0695300-02_30_291:0.0):0.01232,(Solyc10g085990.2.1_72_345:0.13923,Solyc09g007170.3.1_394_658:0.02201)0.999:0.07121)0.364:0.04737)0.508:0.07097,((HORVU.MOREX.r3.2HG0107690.1_88_298:0.02623,(TRITD2Bv1G025350.1_92_300:0.0,TRITD2Bv1G025350.2_93_301:0.0,TRITD2Av1G019180.2_93_301:0.0,TRITD2Av1G019180.1_88_296:0.0):0.00696)0.807:0.01947,((TRITD2Bv1G025350.3_92_295:0.0,TRITD2Av1G019180.4_93_296:0.0):0.00055,TRITD2Av1G019180.3_2_161:0.00806)0.975:0.00050)0.938:0.05113)0.923:0.08365,((((Solyc06g075550.3.1_103_371:0.15365,Solyc11g072660.2.1_106_372:0.08310)0.297:0.03639,((AT1G07870.1_108_316:0.0,AT1G07870.2_108_316:0.0):0.07028,(AT2G28590.1_103_368:0.03170,AT2G28590.2_103_311:0.00055)0.998:0.15322)0.978:0.11507)0.987:0.12221,(Zm00001eb013010_P001_85_356:0.33310,(Os03t0283900-01_72_295:0.23075,(((TRITD4Bv1G124240.3_3_106:0.00055,TRITD4Bv1G124240.4_2_161:0.00055)0.729:0.00061,((TRITD4Bv1G124240.2_86_351:0.02014,(HORVU.MOREX.r3.4HG0385960.1_95_360:0.08926,TRITD4Av1G048960.1_86_350:0.02611)0.980:0.05467)0.881:0.08476,TRITD4Bv1G124240.1_86_371:0.03998)0.848:0.04964)0.933:0.09211,((HORVU.MOREX.r3.5HG0431410.1_29_282:0.0,HORVU.MOREX.r3.5HG0431410.2_29_282:0.0):0.09336,HORVU.MOREX.r3.5HG0431510.1_4_126:0.00055)0.997:0.38935)0.994:0.25119)0.863:0.13687)0.998:0.28972)0.661:0.02579,Solyc10g084390.2.1_6_251:0.76625)0.712:0.01500)0.948:0.08057,(AT5G18610.3_88_294:0.0,AT5G18610.2_88_294:0.0,AT5G18610.1_88_294:0.0):0.03599)0.217:0.03322)0.769:0.01652,(((TRITD1Av1G153280.7_3_110:0.0,TRITD1Bv1G139880.9_3_110:0.0):0.01132,TRITD1Bv1G139880.7_2_162:0.01148)0.915:0.03935,(((AT5G02800.1_75_343:0.23124,((((((HORVU.MOREX.r3.2HG0114370.1_72_283:0.0,TRITD2Av1G032970.2_72_283:0.0,TRITD2Av1G032970.1_75_286:0.0):0.00054,(((TRITD0Uv1G014700.1_2_191:0.01738,((TRITD0Uv1G014700.4_72_284:0.0,TRITD0Uv1G014700.2_49_261:0.0,TRITD0Uv1G014700.6_75_287:0.0):0.00051,(TRITD2Av1G032970.4_75_287:0.0,TRITD2Av1G032970.3_72_284:0.0):0.00487)0.998:0.01178)1.000:0.00918,(TRITD0Uv1G014700.5_72_283:0.0,TRITD0Uv1G014700.7_75_286:0.0):0.00054)0.000:0.00053,TRITD0Uv1G014700.8_72_279:0.00055)0.919:0.00498)0.000:0.00054,TRITD2Av1G032970.6_72_279:0.00055)0.908:0.06374,(TRITD0Uv1G014700.3_72_163:0.0,TRITD2Av1G032970.5_72_163:0.0):0.03444)0.426:0.03250,(Os07t0668900-01_81_349:0.0,Os07t0668900-02_81_349:0.0):0.02332)0.581:0.02600,(Zm00001eb238720_P001_61_203:0.00348,(Zm00001eb330160_P002_80_284:0.00055,Zm00001eb330160_P001_80_286:0.00055)0.839:0.01177)0.963:0.06876)0.960:0.10377)0.835:0.04328,(((TRITD3Av1G085480.2_80_164:0.0,TRITD3Bv1G087680.1_80_164:0.0):0.01015,((TRITD3Av1G085480.3_80_287:0.0,TRITD3Bv1G087680.2_80_287:0.0):0.00055,(((TRITD3Av1G085480.5_80_347:0.0,TRITD3Av1G085480.1_76_343:0.0,TRITD3Bv1G087680.6_59_326:0.0,TRITD3Bv1G087680.4_80_347:0.0,TRITD3Bv1G087680.5_77_344:0.0):0.00055,(HORVU.MOREX.r3.3HG0254030.1_79_347:0.01640,TRITD3Av1G085480.6_3_248:0.00055)0.878:0.00518)0.793:0.01222,(TRITD3Av1G085480.4_77_165:0.0,TRITD3Bv1G087680.3_80_168:0.0):0.02843)0.638:0.02704)0.255:0.01040)0.834:0.06193,((Os01t0259200-01_55_321:0.0,Os01t0259200-02_79_345:0.0):0.11453,((Zm00001eb127860_P001_79_347:0.0,Zm00001eb127860_P002_73_341:0.0,Zm00001eb127860_P004_80_348:0.0):0.01423,Zm00001eb127860_P003_2_223:0.00144)0.998:0.12354)0.119:0.03737)1.000:0.21964)0.872:0.04981,(AT5G13160.1_88_300:0.05145,Solyc05g024290.3.1_87_295:0.05994)0.906:0.03217)0.687:0.00770)0.851:0.03226)0.823:0.05841)0.967:0.05346,((AT1G61860.1_90_355:0.29829,Solyc10g005300.3.1_82_345:0.15310)0.957:0.07525,(((AT3G20530.2_84_295:0.03508,AT3G20530.1_84_300:0.00058)0.998:0.18463,(Solyc10g006340.3.1_92_361:0.08269,(Solyc07g064330.3.1_95_361:0.22725,Solyc12g005160.2.1_90_305:0.10807)0.905:0.10878)0.896:0.11888)0.882:0.08929,((Zm00001eb307510_P001_46_315:0.14260,(Os09t0572600-01_111_383:0.10097,(HORVU.MOREX.r3.4HG0331230.1_126_406:0.00054,((TRITD0Uv1G098340.1_130_402:0.0,TRITD0Uv1G034010.1_129_401:0.0):0.00547,TRITD4Av1G001870.1_131_403:0.00267)0.984:0.03340)0.999:0.14562)0.952:0.12873)1.000:0.24747,(Os01t0789200-01_148_417:0.17564,((((((((TRITD1Bv1G177720.2_235_505:0.0,TRITD1Bv1G177720.1_128_398:0.0,TRITD1Bv1G177720.3_207_477:0.0):0.00054,TRITD1Bv1G177720.4_3_108:0.08252)0.905:0.01534,((TRITD1Av1G189110.2_219_489:0.0,TRITD1Av1G189110.1_210_480:0.0):0.00055,TRITD1Av1G189110.3_210_375:0.03686)0.891:0.01522)0.745:0.02239,HORVU.MOREX.r3.1HG0068050.1_232_446:0.02660)0.996:0.15883,(Zm00001eb352680_P004_168_373:0.00934,((Zm00001eb352680_P001_168_434:0.0,Zm00001eb352680_P003_169_435:0.0):0.00055,Zm00001eb352680_P002_169_442:0.01184)0.800:0.02784)0.974:0.07729)0.801:0.04608,Os05t0498900-01_165_433:0.03770)0.993:0.12827,(Zm00001eb151090_P001_119_388:0.05173,(Zm00001eb369680_P002_133_403:0.00764,(Zm00001eb369680_P001_133_339:0.00055,(Zm00001eb369680_P004_133_337:0.0,Zm00001eb369680_P003_133_337:0.0):0.00055)0.457:0.00787)0.958:0.08119)0.996:0.11613)0.142:0.02532,(HORVU.MOREX.r3.3HG0294540.1_129_397:0.01335,(TRITD3Bv1G183280.1_128_396:0.00382,TRITD3Av1G203240.1_159_427:0.00769)0.905:0.02326)1.000:0.13830)0.272:0.04578)0.988:0.17116)0.687:0.06143)0.986:0.16807)0.889:0.05368)0.889:0.03784,((AT3G26940.1_75_278:0.35516,Solyc02g094380.2.1_56_325:0.45366)0.906:0.12883,(((((Os03t0130900-01_65_274:0.0,Os03t0130900-02_65_274:0.0):0.02695,((TRITD4Bv1G184960.2_65_278:0.00051,(TRITD4Bv1G184960.4_87_279:0.00054,(TRITD4Bv1G184960.3_91_211:0.0,TRITD5Av1G239460.3_91_211:0.0):0.01174)0.924:0.01957)0.455:0.00072,((HORVU.MOREX.r3.4HG0410040.1_65_278:0.0,TRITD5Av1G239460.2_65_278:0.0):0.00055,((HORVU.MOREX.r3.4HG0410040.2_65_284:0.0,TRITD5Av1G239460.1_65_284:0.0):0.00203,TRITD4Bv1G184960.1_65_284:0.00306)0.724:0.00494)0.914:0.02502)0.999:0.09602)0.053:0.00569,((Zm00001eb402510_P001_61_269:0.0,Zm00001eb402510_P002_76_284:0.0):0.07524,Zm00001eb002470_P001_57_266:0.00809)0.899:0.02018)0.999:0.30533,(Os02t0833000-01_56_338:0.27337,(HORVU.MOREX.r3.6HG0634180.1.CDS1_79_375:0.08692,TRITD6Bv1G227420.1_73_356:0.06432)1.000:0.33833)0.992:0.28958)0.982:0.18556,((AT1G20650.1_79_345:0.08513,AT1G76370.1_76_341:0.14431)0.966:0.10668,(Solyc12g094680.2.1_66_313:0.18378,Solyc04g082500.3.1_81_271:0.09777)0.978:0.12859)0.956:0.10992)0.160:0.01928)0.852:0.06412)0.125:0.03514,((Solyc05g055860.3.1_83_293:0.34787,Solyc04g050970.3.1_88_356:0.11252)0.998:0.18181,(((Solyc09g061330.2.1_127_395:0.20521,Solyc06g083500.3.1_101_371:0.15387)0.991:0.13214,(((AT3G24790.2_67_336:0.0,AT3G24790.1_49_318:0.0):0.18088,AT3G07070.1_81_349:0.17203)0.781:0.04376,(((AT4G13190.1_74_342:0.00055,AT4G13190.4_74_277:0.00665)0.871:0.00536,AT4G13190.5_3_253:0.00055)0.910:0.02005,(AT4G13190.3_11_195:0.0,AT4G13190.2_11_195:0.0):0.00055)1.000:0.21174)0.328:0.03104)0.868:0.03092,((AT3G02810.1_66_336:0.12477,AT5G16500.1_76_346:0.11856)0.999:0.22672,((Os05t0463000-01_84_349:0.09361,(Zm00001eb351520_P001_100_366:0.03069,Zm00001eb289830_P001_100_367:0.02610)0.987:0.07815)0.837:0.04827,(HORVU.MOREX.r3.1HG0073010.1_98_322:0.02796,(TRITD1Bv1G163820.1_99_310:0.00904,(TRITD1Av1G177800.2_99_310:0.00055,TRITD1Av1G177800.1_99_311:0.04665)0.824:0.00955)0.915:0.06295)0.995:0.17432)1.000:0.32759)0.968:0.08637)0.113:0.01829)0.984:0.12590)0.093:0.04345,((Os05t0125300-00_95_293:0.24507,((Zm00001eb355060_P001_96_308:0.01231,Zm00001eb265280_P001_96_308:0.00513)0.911:0.04326,(Os05t0125400-00_87_298:0.13963,((TRITD1Bv1G025320.2_96_306:0.0,TRITD1Bv1G025320.1_126_336:0.0):0.01391,(HORVU.MOREX.r3.1HG0014520.1_94_357:0.00778,(TRITD1Av1G021850.1_127_390:0.0,TRITD1Av1G021850.2_126_389:0.0):0.00377)0.979:0.07347)0.961:0.07109)0.841:0.04185)0.923:0.09239)0.959:0.12590,((Zm00001eb139620_P001_83_355:0.08918,(HORVU.MOREX.r3.3HG0331000.1.CDS1_90_303:0.08687,(TRITD3Av1G287430.1_95_315:0.04083,TRITD3Bv1G283220.1_94_313:0.02654)0.500:0.04056)1.000:0.29135)0.974:0.16878,Zm00001eb194840_P001_113_344:0.40745)0.353:0.05886)0.773:0.07791)0.523:0.10168,(HORVU.MOREX.r3.4HG0355140.1.CDS1_94_322:0.08781,(TRITD4Av1G144390.1_95_325:0.01010,TRITD4Bv1G059020.1_95_324:0.01082)0.769:0.03725)1.000:0.51833)0.888:0.11846,(Zm00001eb175460_P001_2_163:0.00742,(Zm00001eb175460_P003_2_221:0.0,Zm00001eb175460_P002_2_221:0.0):0.00493)1.000:1.20801)0.912:0.13574)0.593:0.06419,(((((((Zm00001eb387520_P002_325_604:0.0,Zm00001eb387520_P003_416_695:0.0,Zm00001eb387520_P005_325_604:0.0,Zm00001eb387520_P004_442_721:0.0,Zm00001eb387520_P001_404_683:0.0):0.10194,(((Zm00001eb275550_P004_408_623:0.00053,(Zm00001eb275550_P005_409_529:0.00053,Zm00001eb275550_P002_408_503:0.03164)0.795:0.00959)0.817:0.00540,Zm00001eb275550_P006_226_498:0.05742)0.895:0.00054,(Zm00001eb275550_P001_409_683:0.0,Zm00001eb275550_P003_408_682:0.0):0.00055)1.000:0.14895)0.936:0.04291,(HORVU.MOREX.r3.7HG0722360.1_409_679:0.00055,((TRITD7Bv1G162470.2_409_562:0.00989,((TRITD7Bv1G162470.5_407_677:0.0,TRITD7Bv1G162470.4_353_623:0.0,TRITD7Bv1G162470.7_389_659:0.0,TRITD7Bv1G162470.8_207_477:0.0):0.00055,TRITD7Bv1G162470.6_399_631:0.01091)1.000:0.00086)0.909:0.05198,(TRITD7Bv1G162470.3_409_620:0.00461,(TRITD7Av1G210100.2_409_620:0.00467,((TRITD7Av1G210100.6_389_659:0.0,TRITD7Av1G210100.4_353_623:0.0,TRITD7Av1G210100.7_207_477:0.0,TRITD7Av1G210100.3_409_679:0.0):0.00055,TRITD7Av1G210100.5_383_628:0.01094)0.943:0.00118)0.974:0.04441)0.699:0.00054)0.982:0.03047)0.998:0.06571)0.844:0.01878,((Os02t0190500-01_411_681:0.01333,((HORVU.MOREX.r3.6HG0574950.1_406_676:0.02006,(((TRITD6Bv1G077620.5_270_482:0.0,TRITD6Av1G072900.7_405_617:0.0):0.00581,((TRITD6Bv1G077620.1_270_536:0.0,TRITD6Av1G072900.4_310_576:0.0):0.02712,TRITD6Bv1G077620.6_404_570:0.04731)0.915:0.02475)0.000:0.00054,(TRITD6Bv1G077620.2_404_674:0.0,TRITD6Bv1G077620.4_404_674:0.0,TRITD6Bv1G077620.3_367_637:0.0,TRITD6Av1G072900.3_213_483:0.0,TRITD6Av1G072900.1_118_388:0.0,TRITD6Av1G072900.5_405_675:0.0,TRITD6Av1G072900.2_75_345:0.0,TRITD6Av1G072900.6_367_637:0.0):0.00055)0.937:0.00054)0.979:0.04855,((AT4G22130.2_255_527:0.0,AT4G22130.1_396_668:0.0):0.10565,Solyc02g081070.3.1_417_689:0.05876)0.967:0.07551)0.998:0.08526)0.942:0.04672,(Zm00001eb234920_P002_138_408:0.0,Zm00001eb234920_P001_410_680:0.0,Zm00001eb234920_P003_273_543:0.0):0.03119)0.982:0.05531)0.994:0.11382,(((Zm00001eb206050_P001_432_645:0.09823,(Os02t0194600-00_331_599:0.10905,(TRITD6Bv1G074290.1_439_653:0.00061,(((TRITD6Av1G068360.4_439_644:0.0,TRITD6Bv1G074290.3_439_644:0.0):0.00055,((TRITD6Av1G068360.1_439_654:0.0,TRITD6Av1G068360.2_439_654:0.0):0.00055,HORVU.MOREX.r3.6HG0573430.1_437_652:0.02465)1.000:0.01707)0.000:0.00168,(TRITD6Av1G068360.3_439_650:0.0,TRITD6Bv1G074290.2_439_650:0.0):0.01481)0.791:0.02257)1.000:0.16145)0.881:0.06470)1.000:0.68522,(AT5G06820.1_416_689:0.40170,Solyc03g059020.2.1_170_442:0.32388)0.997:0.30960)0.990:0.25406,(((AT1G11130.2_420_684:0.0,AT1G11130.1_498_762:0.0):0.57163,((((Zm00001eb231730_P002_102_365:0.0,Zm00001eb231730_P001_100_363:0.0):0.24024,(Os02t0136900-01_388_653:0.28824,((TRITD6Bv1G043800.1_429_700:0.0,TRITD6Bv1G043800.2_416_687:0.0):0.02560,(HORVU.MOREX.r3.6HG0555950.1_378_650:0.22897,(TRITD6Av1G030400.1_397_669:0.00055,(TRITD6Av1G030400.4_259_468:0.0,TRITD6Av1G030400.3_353_562:0.0,TRITD6Av1G030400.2_428_637:0.0):0.00054)0.958:0.04322)0.149:0.01181)1.000:0.58952)0.833:0.06650)1.000:0.59320,((((Os02t0176100-03_3_212:0.01993,Os02t0176100-02_521_781:0.00054)0.985:0.06698,(((Zm00001eb206880_P003_433_693:0.0,Zm00001eb206880_P002_505_765:0.0,Zm00001eb206880_P001_397_657:0.0):0.06116,Zm00001eb233540_P001_528_773:0.19482)0.996:0.10710,((TRITD6Bv1G067710.4_170_430:0.00054,(HORVU.MOREX.r3.6HG0570440.1_526_785:0.06959,(TRITD6Bv1G067710.2_508_767:0.0,TRITD6Bv1G067710.1_517_776:0.0,TRITD6Bv1G067710.3_443_702:0.0):0.00054)1.000:0.13571)0.873:0.00694,(TRITD6Av1G058750.2_444_704:0.0,TRITD6Av1G058750.1_176_436:0.0,TRITD6Av1G058750.3_677_937:0.0):0.00673)0.983:0.06678)1.000:0.16930)0.880:0.02889,(((((TRITD7Av1G256400.1_20_248:0.00051,TRITD7Bv1G206480.7_19_134:0.02366)0.000:0.00062,(((TRITD7Av1G256400.3_525_769:0.0,TRITD7Av1G256400.4_517_761:0.0,TRITD7Av1G256400.5_518_762:0.0,TRITD7Av1G256400.7_528_772:0.0,TRITD7Av1G256400.6_530_774:0.0):0.00055,((TRITD7Bv1G206480.1_484_728:0.0,TRITD7Bv1G206480.2_523_767:0.0,TRITD7Bv1G206480.5_508_752:0.0,TRITD7Bv1G206480.4_531_775:0.0,TRITD7Bv1G206480.3_498_742:0.0):0.00095,(TRITD7Av1G256400.8_530_707:0.0,TRITD7Bv1G206480.6_530_707:0.0):0.00055)1.000:0.00263)0.000:0.00053,HORVU.MOREX.r3.7HG0739520.1_528_772:0.01081)0.979:0.05304)0.874:0.04617,TRITD7Av1G256400.2_142_402:0.00054)1.000:0.11878,((Zm00001eb274700_P006_322_582:0.0,Zm00001eb274700_P004_472_732:0.0,Zm00001eb274700_P002_344_604:0.0,Zm00001eb274700_P001_448_708:0.0,Zm00001eb274700_P005_494_754:0.0,Zm00001eb274700_P003_344_604:0.0):0.19099,(Zm00001eb389210_P004_505_765:0.00055,((Zm00001eb389210_P002_505_764:0.0,Zm00001eb389210_P001_316_575:0.0):0.00065,Zm00001eb389210_P005_505_766:0.00055)0.941:0.00369)0.899:0.03102)1.000:0.19515)0.892:0.03305,Os06t0660800-01_1_149:0.12792)0.950:0.06187)0.978:0.10757,(((Zm00001eb324480_P001_504_763:0.0,Zm00001eb324480_P003_431_690:0.0,Zm00001eb324480_P002_504_763:0.0,Zm00001eb324480_P004_472_731:0.0):0.00054,Zm00001eb324480_P005_456_685:0.09445)0.996:0.16233,((((TRITD2Bv1G083390.6_524_712:0.0,TRITD2Bv1G083390.7_525_713:0.0,TRITD2Bv1G083390.8_524_712:0.0):0.00055,(TRITD2Av1G074040.26_151_367:0.00505,((TRITD2Av1G074040.27_113_367:0.0,TRITD2Av1G074040.24_112_366:0.0):0.00055,(TRITD2Av1G074040.28_114_368:0.0,TRITD2Av1G074040.19_113_367:0.0):0.00346)0.000:0.00055)1.000:0.02430)0.318:0.00162,TRITD2Av1G074040.18_113_365:0.04205)0.914:0.03172,(TRITD2Bv1G083390.21_114_324:0.00055,(HORVU.MOREX.r3.2HG0134500.1_524_779:0.02798,((TRITD2Bv1G083390.19_304_559:0.0,TRITD2Bv1G083390.18_304_559:0.0,TRITD2Bv1G083390.17_301_556:0.0,TRITD2Bv1G083390.9_524_779:0.0,TRITD2Bv1G083390.12_501_756:0.0,TRITD2Bv1G083390.20_303_558:0.0,TRITD2Bv1G083390.13_503_758:0.0,TRITD2Bv1G083390.11_525_780:0.0,TRITD2Bv1G083390.15_488_743:0.0,TRITD2Bv1G083390.10_525_780:0.0,TRITD2Bv1G083390.16_431_686:0.0,TRITD2Av1G074040.22_114_369:0.0,TRITD2Av1G074040.21_115_370:0.0,TRITD2Av1G074040.14_515_770:0.0,TRITD2Av1G074040.23_114_369:0.0,TRITD2Av1G074040.25_113_368:0.0,TRITD2Av1G074040.17_320_575:0.0,TRITD2Av1G074040.15_514_769:0.0,TRITD2Av1G074040.16_446_701:0.0,TRITD2Av1G074040.13_516_771:0.0):0.00055,(TRITD2Av1G074040.20_114_369:0.00351,TRITD2Bv1G083390.14_562_779:0.00499)0.000:0.00054)0.918:0.00054)0.953:0.00066)0.997:0.08910)0.995:0.11175)0.997:0.17770)0.787:0.13220)0.702:0.07429,TRITD2Av1G293890.1_122_207:3.12825)0.665:0.07864)0.119:0.04916,(Solyc02g078780.3.1_472_737:0.30600,((AT2G20850.2_479_640:0.00055,AT2G20850.1_479_750:0.00055)1.000:0.24143,((AT4G03390.1_486_757:0.0,AT4G03390.2_486_757:0.0):0.13245,Solyc12g010745.1.1_244_515:0.17616)0.540:0.02414)0.984:0.09431)0.904:0.06140)0.997:0.18110)0.071:0.04301)0.870:0.06981,((((Os09t0559900-01_392_656:0.09785,((HORVU.MOREX.r3.5HG0505720.1_379_642:0.07474,((TRITD5Av1G195210.2_364_627:0.0,TRITD5Av1G195210.1_383_646:0.0):0.03653,((TRITD5Bv1G188020.2_366_629:0.0,TRITD5Bv1G188020.1_383_646:0.0):0.00671,TRITD5Bv1G188020.3_240_435:0.00912)0.915:0.02358)0.903:0.02457)1.000:0.15353,(Zm00001eb104670_P004_247_504:0.00054,(Zm00001eb104670_P003_391_655:0.0,Zm00001eb104670_P001_377_641:0.0,Zm00001eb104670_P002_233_497:0.0):0.00055)1.000:0.14721)0.810:0.05460)0.999:0.34047,(Solyc06g063360.3.1_702_965:0.27242,(AT1G78980.1_407_670:0.18667,AT3G13065.1_418_679:0.28812)0.937:0.08643)0.896:0.05736)1.000:0.20810,(((Zm00001eb027970_P001_420_628:0.00055,Zm00001eb027970_P002_420_687:0.00053)0.986:0.05005,(Os10t0389800-01_419_686:0.05172,((Zm00001eb401630_P001_425_692:0.02504,(Zm00001eb006270_P001_437_537:0.00055,(Zm00001eb006270_P003_437_704:0.00297,Zm00001eb006270_P002_437_529:0.00055)0.448:0.00054)0.651:0.00053)0.747:0.00455,((Os03t0183800-02_192_458:0.0,Os03t0183800-01_419_685:0.0):0.03797,(HORVU.MOREX.r3.4HG0405780.1_425_691:0.02666,((TRITD4Bv1G173970.5_322_414:0.00055,(TRITD4Bv1G173970.2_423_513:0.0,TRITD4Av1G000460.4_424_514:0.0):0.00055)0.133:0.00055,(TRITD4Av1G000460.5_424_623:0.00055,((TRITD4Bv1G173970.1_431_697:0.0,TRITD4Av1G000460.8_382_648:0.0,TRITD4Av1G000460.7_422_688:0.0,TRITD4Av1G000460.1_440_706:0.0,TRITD4Av1G000460.9_394_660:0.0,TRITD4Av1G000460.6_321_587:0.0):0.00055,((Os07t0565400-01_2_89:0.40010,TRITD4Bv1G173970.6_251_426:0.01019)0.585:0.00299,(TRITD4Bv1G173970.4_423_575:0.00055,TRITD4Bv1G173970.3_423_576:0.00055)0.922:0.02029)0.000:0.00054)0.160:0.00054)0.680:0.00262)0.704:0.00522)0.999:0.05082)0.832:0.00934)0.999:0.09102)0.935:0.04182)0.982:0.06181,(Os03t0397700-02_112_382:0.11576,((Zm00001eb327580_P001_420_553:0.00055,Zm00001eb327580_P002_420_686:0.00054)1.000:0.10325,((Os07t0618400-02_433_698:0.0,Os07t0618400-01_433_698:0.0):0.06166,(TRITD2Av1G053040.1_376_575:0.00623,((TRITD2Bv1G064720.3_424_631:0.00055,TRITD2Bv1G064720.1_374_573:0.00055)0.000:0.00054,((TRITD2Bv1G064720.2_463_729:0.00055,(TRITD2Av1G053040.2_426_692:0.00784,HORVU.MOREX.r3.2HG0124670.1_434_700:0.01991)0.897:0.00789)0.000:0.00055,TRITD2Bv1G064720.4_400_560:0.03607)0.858:0.00884)0.929:0.02116)0.997:0.10328)0.471:0.02808)0.916:0.03841)1.000:0.11565)0.959:0.08802)0.824:0.09226,(((AT3G14350.3_495_660:0.00656,(AT3G14350.1_420_688:0.0,AT3G14350.2_383_651:0.0):0.00054)0.998:0.10327,(AT1G53730.2_417_686:0.06181,AT1G53730.1_417_685:0.00055)0.951:0.04034)0.999:0.13770,(Solyc03g123740.3.1_416_683:0.02901,(Solyc12g055720.2.1_406_673:0.07929,Solyc06g063150.3.1_376_641:0.22727)0.832:0.01525)0.967:0.08213)0.868:0.09226)0.998:0.18903)1.000:0.44263,((AT1G48220.1_70_339:0.46099,(((Os01t0310800-01_5_736:2.04854,((Zm00001eb130850_P002_74_282:0.00055,Zm00001eb130850_P001_74_286:0.01518)0.967:0.04621,((HORVU.MOREX.r3.3HG0259550.1_71_280:0.01610,((TRITD3Bv1G098400.3_71_279:0.0,TRITD3Bv1G098400.2_61_269:0.0):0.00055,(TRITD3Av1G102530.2_71_298:0.00438,TRITD3Bv1G098400.4_71_297:0.00055)0.995:0.04385)0.000:0.00054)0.649:0.00054,TRITD3Bv1G098400.5_71_246:0.00710)0.986:0.05804)0.571:0.01105)0.138:0.01614,Os01t0323100-01_73_284:0.07498)0.992:0.16075,((((((((Zm00001eb037210_P003_67_281:0.0,Zm00001eb037210_P001_67_281:0.0,Zm00001eb037210_P002_44_258:0.0):0.01648,((TRITD7Bv1G081550.2_66_280:0.00055,(TRITD7Bv1G081550.1_66_242:0.00054,HORVU.MOREX.r3.7HG0685970.1_66_280:0.00474)0.000:0.00054)0.372:0.00055,(((TRITD7Av1G109450.1_66_280:0.0,TRITD7Av1G109450.2_60_274:0.0):0.00055,TRITD7Av1G109450.4_66_242:0.00055)0.000:0.00053,TRITD7Av1G109450.3_3_155:0.01500)0.875:0.00470)0.972:0.03865)1.000:0.18110,(((HORVU.MOREX.r3.5HG0495730.1_66_283:0.0,TRITD5Bv1G163130.3_66_283:0.0,TRITD5Bv1G163130.4_49_266:0.0,TRITD5Bv1G163130.1_66_283:0.0,TRITD5Av1G172300.1_66_283:0.0,TRITD5Av1G172300.3_49_266:0.0,TRITD5Av1G172300.2_66_283:0.0):0.00054,TRITD5Bv1G163130.2_66_282:0.02659)0.968:0.02670,((Zm00001eb318300_P002_66_278:0.0,Zm00001eb318300_P003_66_278:0.0):0.02534,(Zm00001eb318300_P001_66_284:0.0,Zm00001eb318300_P004_66_284:0.0):0.00055)0.947:0.03117)0.277:0.01232)0.271:0.01880,Os09t0513600-01_68_244:0.05546)0.947:0.04829,(((((TRITD4Av1G215650.4_67_278:0.0,TRITD4Av1G215650.3_72_283:0.0,TRITD4Av1G215650.2_72_283:0.0,TRITD5Bv1G244570.2_72_283:0.0,TRITD5Bv1G244570.1_72_283:0.0):0.00055,(HORVU.MOREX.r3.5HG0532850.1_71_282:0.0,HORVU.MOREX.r3.5HG0532850.2_71_282:0.0):0.00506)0.000:0.00054,((TRITD4Av1G215650.1_72_247:0.0,TRITD5Bv1G244570.4_72_247:0.0):0.00055,TRITD5Bv1G244570.3_72_281:0.00843)1.000:0.01150)0.960:0.02821,((Zm00001eb096890_P001_74_248:0.00803,(Zm00001eb096890_P002_74_285:0.00055,((Zm00001eb306060_P003_74_248:0.0,Zm00001eb306060_P004_94_268:0.0):0.00055,(Zm00001eb306060_P002_94_305:0.0,Zm00001eb306060_P001_74_285:0.0):0.00055)0.926:0.01013)0.000:0.00054)0.880:0.01095,Os03t0844100-01_73_286:0.06476)0.236:0.00502)0.991:0.07839,(Os01t0899000-01_77_288:0.03939,((((TRITD3Bv1G219600.1_92_304:0.0,TRITD3Bv1G219600.4_76_288:0.0,TRITD3Bv1G219600.5_69_281:0.0):0.00054,((TRITD3Av1G232080.5_74_286:0.0,TRITD3Av1G232080.3_74_286:0.0,TRITD3Av1G232080.1_106_318:0.0):0.00054,((TRITD3Av1G232080.4_74_301:0.00063,(TRITD3Av1G232080.2_74_250:0.00221,TRITD3Av1G232080.7_42_248:0.01889)0.927:0.01398)0.911:0.02990,(HORVU.MOREX.r3.3HG0305410.1_76_289:0.00997,TRITD3Av1G232080.6_74_289:0.00054)0.901:0.01862)0.854:0.01181)0.923:0.00937)0.863:0.00062,(TRITD3Bv1G219600.6_42_250:0.00050,(TRITD3Bv1G219600.2_76_251:0.00055,TRITD3Bv1G219600.3_76_254:0.01548)0.006:0.00522)0.913:0.01137)0.995:0.04221,Zm00001eb144570_P001_74_285:0.01944)0.780:0.00956)0.965:0.05691)0.947:0.07694)0.910:0.04983,((Solyc12g098820.2.1_74_288:0.09596,((AT2G43230.2_148_364:0.0,AT2G43230.1_114_330:0.0):0.04765,((AT3G59350.1_116_333:0.0,AT3G59350.6_131_348:0.0,AT3G59350.3_116_333:0.0,AT3G59350.2_74_291:0.0):0.00054,(AT3G59350.5_116_292:0.00055,AT3G59350.4_116_328:0.00513)0.920:0.02048)0.992:0.05596)0.230:0.01451)0.696:0.02485,((AT1G06700.2_71_288:0.0,AT1G06700.3_71_288:0.0,AT1G06700.1_71_288:0.0):0.01665,((AT2G30740.9_74_291:0.0,AT2G30740.3_74_291:0.0,AT2G30740.12_74_291:0.0,AT2G30740.8_74_291:0.0,AT2G30740.13_74_291:0.0,AT2G30740.1_74_291:0.0,AT2G30740.7_74_291:0.0,AT2G30740.14_74_291:0.0,AT2G30740.4_74_291:0.0,AT2G30740.15_74_291:0.0,AT2G30740.6_74_291:0.0,AT2G30740.11_74_291:0.0,AT2G30740.10_74_291:0.0,AT2G30740.2_74_291:0.0,AT2G30740.5_74_291:0.0):0.01811,(AT2G30730.2_61_331:0.0,AT2G30730.1_51_321:0.0):0.09955)0.918:0.01282)0.992:0.04455)0.756:0.02120)0.868:0.03499,(((Zm00001eb078880_P001_79_357:0.0,Zm00001eb078880_P002_66_344:0.0):0.09218,(HORVU.MOREX.r3.2HG0177510.1_76_353:0.01518,((((TRITD2Av1G209870.2_76_290:0.0,TRITD2Av1G209870.1_76_290:0.0):0.00584,TRITD2Av1G209870.3_76_353:0.00055)1.000:0.00543,TRITD2Bv1G174160.2_19_193:0.00496)0.000:0.00122,TRITD2Bv1G174160.1_76_353:0.00055)0.854:0.01226)0.997:0.24719)1.000:0.66137,(((((AT2G41970.2_76_252:0.00802,AT2G41970.1_76_294:0.00054)1.000:0.10963,(Solyc03g059080.2.1_99_321:0.07535,(Solyc10g080580.1.1_74_294:0.04700,Solyc10g078940.2.1_78_297:0.05151)0.810:0.01873)0.971:0.06493)0.435:0.04273,Solyc09g090210.3.1_81_345:0.37184)0.799:0.02857,(Os03t0226300-01_76_292:0.25348,(((Zm00001eb182640_P002_70_292:0.0,Zm00001eb182640_P001_70_292:0.0):0.01290,(Zm00001eb244430_P002_70_292:0.0,Zm00001eb244430_P001_70_292:0.0):0.01177)0.730:0.00402,(((HORVU.MOREX.r3.1HG0094180.1_69_292:0.00832,(TRITD1Av1G227480.2_170_440:0.0,TRITD1Av1G227480.1_69_339:0.0):0.05961)0.818:0.00671,(TRITD1Bv1G225380.1_51_274:0.0,TRITD1Bv1G225380.2_69_292:0.0):0.00423)0.957:0.02053,Os02t0565500-01_70_290:0.05151)0.106:0.01759)0.996:0.10216)0.868:0.03966)0.701:0.00920,((TRITD4Av1G190590.1_69_289:0.01899,(HORVU.MOREX.r3.4HG0338070.1_70_287:0.01481,(TRITD4Bv1G015950.2_69_286:0.00055,TRITD4Bv1G015950.1_65_261:0.00520)0.829:0.00937)0.527:0.02712)0.987:0.09166,(Os03t0719850-00_79_300:0.05660,Zm00001eb216030_P001_73_292:0.11720)0.670:0.04179)0.999:0.21541)0.989:0.11588)0.171:0.02812)0.999:0.16009,((((Zm00001eb354620_P002_70_277:0.0,Zm00001eb354620_P003_70_277:0.0,Zm00001eb354620_P001_70_277:0.0):0.03526,(((((Zm00001eb234200_P004_2_105:1.20146,(AT3G62220.3_72_280:0.0,AT3G62220.1_72_280:0.0):0.00055)0.818:0.00755,AT3G62220.2_20_187:0.00054)0.989:0.09537,(AT2G47060.6_2_166:0.00055,(AT2G47060.3_20_185:0.02006,((AT2G47060.5_76_283:0.0,AT2G47060.4_76_283:0.0):0.00055,(AT2G47060.1_76_284:0.0,AT2G47060.2_76_284:0.0):0.00055)0.916:0.01013)0.599:0.00086)0.943:0.06482)0.998:0.11059,(Zm00001eb332200_P001_71_280:0.0,Zm00001eb332200_P002_71_280:0.0):0.01445)0.988:0.07565,(((TRITD1Bv1G037910.2_71_247:0.00763,TRITD1Bv1G037910.9_2_174:0.04018)0.954:0.00053,(TRITD1Bv1G037910.7_71_278:0.0,TRITD1Bv1G037910.8_63_270:0.0,TRITD1Bv1G037910.1_93_300:0.0,TRITD1Bv1G037910.5_71_278:0.0,TRITD1Bv1G037910.6_63_270:0.0,TRITD1Av1G028550.6_63_270:0.0,TRITD1Av1G028550.4_71_278:0.0,TRITD1Av1G028550.2_71_278:0.0,TRITD1Av1G028550.5_63_270:0.0,TRITD1Av1G028550.3_63_270:0.0,TRITD1Av1G028550.1_93_300:0.0):0.00055)0.000:0.00054,(HORVU.MOREX.r3.1HG0017750.1_71_278:0.0,HORVU.MOREX.r3.1HG0017750.2_71_278:0.0):0.00575)0.968:0.04109)0.877:0.01469)0.000:0.00054,((((((AT3G17410.1_71_282:0.0,AT3G17410.2_71_282:0.0):0.01851,(AT1G48210.6_70_278:0.0,AT1G48210.3_70_278:0.0,AT1G48210.4_70_278:0.0,AT1G48210.2_70_278:0.0,AT1G48210.7_70_278:0.0,AT1G48210.1_70_278:0.0,AT1G48210.5_70_278:0.0):0.18521)0.856:0.03994,(TRITD1Bv1G037910.4_153_225:0.00055,(TRITD1Bv1G037910.3_169_243:0.0,TRITD1Bv1G037910.10_23_97:0.0):0.00054)0.815:0.04177)0.899:0.04888,(Solyc12g098980.2.1_71_282:0.04059,Solyc05g053230.3.1_71_279:0.01128)0.797:0.01182)0.994:0.07181,Os05t0135800-01_71_278:0.00573)0.265:0.00055,((Zm00001eb417380_P002_70_277:0.0,Zm00001eb417380_P004_70_277:0.0,Zm00001eb417380_P001_70_277:0.0):0.00055,Zm00001eb417380_P003_70_246:0.00736)0.974:0.02855)0.988:0.04845)0.652:0.01342,(TRITD3Av1G102530.1_8_54:0.01720,TRITD3Bv1G098400.1_8_53:0.00055)0.794:0.02946)0.721:0.02961)0.911:0.05759)0.367:0.04784)0.391:0.06252,(((TRITD3Bv1G019080.5_382_568:0.04414,(TRITD3Bv1G019080.2_511_716:0.00055,TRITD3Bv1G019080.1_511_715:0.00055)0.991:0.00054)0.999:0.37027,(HORVU.MOREX.r3.6HG0541910.1_380_631:0.26720,(TRITD6Av1G003320.1_397_588:0.00054,TRITD6Av1G003320.3_397_587:0.00055)1.000:0.52053)0.322:0.04696)0.986:0.25494,(TRITD1Av1G018980.2_383_645:0.57974,((Zm00001eb417320_P004_382_891:0.00055,(Zm00001eb417320_P002_382_894:0.00055,Zm00001eb417320_P003_382_897:0.00054)0.000:0.00055)0.946:0.01193,Zm00001eb417320_P001_96_301:0.00065)1.000:1.20643)0.212:0.09725)0.985:0.24704)0.999:0.40995)0.975:0.20685)0.611:0.07715,(((Zm00001eb098860_P001_66_339:0.13678,(Os09t0375600-01_21_196:0.07654,(HORVU.MOREX.r3.5HG0477460.1_65_340:0.00053,(TRITD0Uv1G047670.1_2_255:0.00429,TRITD5Bv1G119670.1_2_255:0.00053)0.754:0.00422)0.991:0.14542)0.806:0.04385)0.968:0.17885,(Solyc05g005877.1.1_64_338:0.14541,(AT1G24030.4_63_276:0.00164,(AT1G24030.5_63_240:0.00053,(AT1G24030.6_12_246:0.00926,(AT1G24030.3_9_283:0.0,AT1G24030.2_63_337:0.0,AT1G24030.1_77_351:0.0):0.00055)0.905:0.00623)0.823:0.00566)0.986:0.13322)0.935:0.13806)0.999:0.70787,(((Zm00001eb229650_P003_246_525:0.0,Zm00001eb229650_P002_247_526:0.0,Zm00001eb229650_P004_246_525:0.0,Zm00001eb229650_P001_246_525:0.0):0.04299,(((((TRITD6Bv1G007700.2_225_508:0.0,TRITD6Bv1G007700.3_229_512:0.0,TRITD6Bv1G007700.1_229_512:0.0):0.00566,HORVU.MOREX.r3.6HG0542970.1_229_510:0.01186)0.762:0.00584,(TRITD6Av1G005420.4_229_440:0.00055,TRITD6Av1G005420.2_229_511:0.00054)0.851:0.00666)0.000:0.00074,(TRITD6Av1G005420.3_229_443:0.00055,(TRITD6Av1G005420.7_229_512:0.0,TRITD6Av1G005420.11_229_512:0.0,TRITD6Av1G005420.10_229_512:0.0,TRITD6Av1G005420.8_232_515:0.0,TRITD6Av1G005420.6_224_507:0.0,TRITD6Av1G005420.12_229_512:0.0,TRITD6Av1G005420.15_225_508:0.0,TRITD6Av1G005420.14_229_512:0.0,TRITD6Av1G005420.1_229_512:0.0,TRITD6Av1G005420.13_229_512:0.0,TRITD6Av1G005420.9_229_512:0.0):0.00053)0.587:0.01001)1.000:0.19944,((Os02t0110600-03_227_507:0.0,Os02t0110600-02_236_516:0.0):0.00054,Os02t0110600-01_227_433:0.00055)0.990:0.11374)0.923:0.06199)0.983:0.19203,((AT2G28250.3_212_490:0.0,AT2G28250.6_212_490:0.0,AT2G28250.1_212_490:0.0,AT2G28250.4_212_490:0.0,AT2G28250.5_212_490:0.0,AT2G28250.2_212_490:0.0):0.35076,Solyc11g069590.2.1_224_501:0.22304)0.743:0.10116)1.000:0.69682)0.430:0.11794)0.922:0.09930,((((((AT1G80640.1_152_350:0.00096,AT1G80640.2_152_345:0.02379)1.000:0.68572,((AT5G11020.1_142_349:0.00055,(AT5G11020.4_104_312:0.0,AT5G11020.2_108_316:0.0,AT5G11020.3_81_289:0.0):0.00055)1.000:0.37669,(((AT4G32000.4_131_306:0.00842,(AT4G32000.1_130_397:0.0,AT4G32000.3_173_440:0.0,AT4G32000.2_131_398:0.0):0.00055)0.993:0.09290,((AT2G25220.1_147_414:0.0,AT2G25220.5_98_365:0.0,AT2G25220.2_152_419:0.0):0.00053,(AT2G25220.6_147_348:0.00055,(AT2G25220.3_147_352:0.0,AT2G25220.4_98_303:0.0):0.00055)0.832:0.00784)0.996:0.11767)0.996:0.12617,(Solyc04g045600.3.1_22_287:0.23742,Solyc03g117180.3.1_153_421:0.32997)0.776:0.03430)0.484:0.01466)0.793:0.06134)0.856:0.05708,(((TRITD6Bv1G064180.2_172_375:0.0,TRITD6Bv1G064180.1_172_375:0.0):0.00086,((TRITD6Av1G052030.3_177_380:0.0,TRITD6Av1G052030.2_177_380:0.0):0.00055,(TRITD6Av1G052030.4_174_380:0.00753,((TRITD6Av1G052030.5_177_444:0.0,TRITD6Av1G052030.1_329_596:0.0,TRITD6Av1G052030.6_174_441:0.0):0.00055,(TRITD6Bv1G064180.3_172_439:0.00055,(TRITD6Bv1G064180.4_172_440:0.00761,HORVU.MOREX.r3.6HG0568390.1_173_440:0.01127)0.000:0.00055)0.930:0.01159)0.852:0.00843)0.783:0.01162)0.756:0.01293)0.985:0.06555,(((Os05t0319700-01_182_449:0.05144,(Zm00001eb386750_P002_22_241:0.00466,((Zm00001eb386750_P006_36_303:0.0,Zm00001eb386750_P004_169_436:0.0,Zm00001eb386750_P007_99_366:0.0):0.00055,(Zm00001eb275120_P001_152_418:0.10298,((Zm00001eb386750_P008_99_270:0.00055,Zm00001eb386750_P003_169_375:0.00996)0.303:0.00161,(Zm00001eb386750_P001_169_378:0.00055,Zm00001eb386750_P005_239_407:0.00641)0.889:0.01111)0.290:0.00055)0.763:0.00053)0.913:0.00055)0.992:0.05378)0.354:0.01746,(((TRITD7Av1G265060.1_162_429:0.00055,TRITD7Av1G265060.2_162_365:0.00782)0.867:0.00382,TRITD7Bv1G216430.1_161_428:0.00055)1.000:0.00055,HORVU.MOREX.r3.7HG0743900.1_164_431:0.00386)0.942:0.03081)0.986:0.06366,(Zm00001eb234200_P002_214_481:0.00055,(Zm00001eb234200_P001_214_432:0.01303,Zm00001eb234200_P003_214_489:0.12210)0.785:0.00055)1.000:0.09581)0.937:0.05575)0.954:0.07827)0.350:0.06986,Os08t0285600-01_153_358:0.21619)1.000:0.71945,((((Solyc11g069630.1.1_398_628:1.36905,(TRITD4Av1G166940.1_38_140:0.00054,(AT2G46850.1_355_509:0.00054,TRITD4Bv1G033160.1_39_140:0.01556)0.454:0.00085)1.000:2.11144)0.866:0.40347,((AT2G33580.1_380_638:0.60013,((TRITD2Bv1G221150.1_418_665:0.18989,(TRITD7Av1G015620.1_360_565:0.09722,TRITD4Av1G246790.1_40_234:0.09607)0.842:0.08451)0.982:0.24956,(((Zm00001eb236640_P001_413_654:0.06986,Zm00001eb206220_P001_415_651:0.03754)0.998:0.17188,(HORVU.MOREX.r3.6HG0574360.1.CDS1_473_705:0.06032,(HORVU.MOREX.r3.6HG0574410.1.CDS1_417_652:0.04814,(((TRITD6Av1G071030.3_417_652:0.0,TRITD6Av1G071030.2_417_652:0.0):0.01261,TRITD6Bv1G075820.1_417_651:0.00920)0.946:0.03268,((TRITD6Bv1G075710.1_406_640:0.00720,TRITD6Bv1G075710.2_406_570:0.00055)0.757:0.00754,TRITD6Av1G071030.1_389_552:0.03924)0.855:0.02071)0.405:0.01132)0.311:0.01837)0.961:0.13612)0.858:0.08855,Os06t0625200-00_336_601:0.36500)0.932:0.15364)0.984:0.26128)0.871:0.12729,((Solyc02g089920.2.1_955_1203:1.02590,Solyc12g089020.2.1.1_356_514:0.63166)0.938:0.34764,((AT2G23770.1_379_593:0.70600,Solyc02g089920.2.1_358_597:0.36016)0.803:0.11326,(Os11t0557500-00_404_655:0.32366,Zm00001eb201900_P001_409_664:0.23928)1.000:0.77492)0.824:0.11239)0.176:0.09302)0.500:0.16045)0.876:0.14622,(((Zm00001eb250700_P001_369_617:0.04908,(Os02t0681700-01_4_227:0.09709,(HORVU.MOREX.r3.6HG0604320.1_447_686:0.00055,((TRITD6Av1G165830.2_285_524:0.0,TRITD6Av1G165830.1_447_686:0.0):0.01547,(TRITD6Bv1G151050.1_444_685:0.0,TRITD6Bv1G151050.2_284_525:0.0):0.00789)0.868:0.00764)0.996:0.11789)0.842:0.05132)0.987:0.35761,(Solyc10g045610.1.1.1_2_112:0.11804,(Solyc09g083210.3.1_355_603:0.04807,Solyc09g083200.3.1_362_602:0.05213)0.688:0.05992)0.982:0.26000)0.975:0.31349,(Solyc02g065520.1.1.1_353_486:0.44926,((Zm00001eb399560_P001_375_505:0.17575,Zm00001eb009380_P001_378_499:0.07349)0.716:0.00054,((HORVU.MOREX.r3.4HG0394920.1.CDS1_375_496:0.00055,(TRITD4Bv1G143870.1_373_493:0.02903,TRITD4Av1G025850.1_370_491:0.01845)0.800:0.00919)0.960:0.06484,Os03t0233300-01_365_485:0.15712)0.558:0.03426)0.989:0.55621)0.938:0.31806)0.825:0.16439)0.993:0.37229,((Solyc01g098410.3.1_336_599:0.33070,(((Solyc07g049180.3.1_508_803:0.16943,(Solyc02g081050.3.1_311_455:0.27304,Solyc02g081040.3.1_367_633:0.15830)0.777:0.11786)0.274:0.04050,((((TRITD6Bv1G226900.3_107_374:0.0,TRITD6Bv1G226900.2_50_317:0.0):0.00055,(TRITD6Bv1G226900.1_107_371:0.00394,TRITD6Bv1G226900.4_11_187:0.02968)0.091:0.00051)1.000:0.12282,(((Zm00001eb037080_P002_69_335:0.0,Zm00001eb037080_P001_320_586:0.0,Zm00001eb037080_P003_69_335:0.0):0.08321,(Os08t0538300-01_325_593:0.06327,(Os09t0511000-02_36_303:0.15965,(Zm00001eb318070_P002_310_612:0.05875,Zm00001eb318070_P001_310_577:0.00055)0.998:0.15923)1.000:0.18067)0.481:0.03903)0.966:0.05508,(HORVU.MOREX.r3.7HG0685360.1_106_373:0.05313,(((TRITD7Av1G106970.3_103_370:0.0,TRITD7Av1G106970.2_106_373:0.0,TRITD7Av1G106970.5_107_374:0.0,TRITD7Av1G106970.4_105_372:0.0,TRITD7Av1G106970.1_331_598:0.0):0.00055,(((TRITD7Bv1G079980.1_327_594:0.0,TRITD7Bv1G079980.4_119_386:0.0,TRITD7Bv1G079980.8_107_374:0.0,TRITD7Bv1G079980.2_327_594:0.0,TRITD7Bv1G079980.3_122_389:0.0,TRITD7Bv1G079980.7_121_388:0.0,TRITD7Bv1G079980.5_120_387:0.0):0.00055,TRITD7Bv1G079980.6_119_422:0.04633)0.000:0.00055,TRITD7Bv1G079980.9_7_222:0.00055)0.968:0.02244)0.000:0.00055,TRITD7Av1G106970.6_7_222:0.00055)0.838:0.00086)0.821:0.01555)0.790:0.02752)0.915:0.08626,((HORVU.MOREX.r3.6HG0633720.1_107_374:0.02111,(TRITD6Bv1G226950.1_50_317:0.01973,(TRITD6Av1G226100.3_113_380:0.0,TRITD6Av1G226100.1_117_384:0.0,TRITD6Av1G226100.4_356_623:0.0,TRITD6Av1G226100.2_152_419:0.0):0.03276)0.921:0.01791)0.819:0.00960,(TRITD6Av1G226240.5_11_184:0.02940,(TRITD6Av1G226240.2_291_558:0.0,TRITD6Av1G226240.1_321_588:0.0,TRITD6Av1G226240.3_121_388:0.0,TRITD6Av1G226240.4_99_366:0.0):0.00054)0.937:0.03261)0.517:0.02685)1.000:0.19023)0.943:0.09700,AT3G21630.1_326_586:0.25469)0.772:0.13082)0.998:0.41345,(((AT3G57120.1_163_422:0.23310,(Solyc06g075030.1.1.1_133_413:0.52191,Solyc05g056200.1.1.1_138_406:0.38137)0.233:0.12178)0.829:0.13605,((Zm00001eb279230_P001_166_322:0.05602,Zm00001eb373000_P001_9_146:0.28637)1.000:0.77160,(Os02t0819900-00_151_390:0.11601,((Zm00001eb259120_P001_129_392:0.13094,Zm00001eb191240_P001_136_395:0.07786)0.995:0.15214,(TRITD6Av1G221520.1_135_387:0.00055,(TRITD6Bv1G221540.1_134_385:0.02929,HORVU.MOREX.r3.6HG0630250.1.CDS1_139_389:0.05336)0.804:0.02760)0.997:0.16739)0.846:0.04179)0.978:0.25090)0.983:0.29759)1.000:1.23063,((Solyc06g069610.1.1_298_583:0.21171,((TRITD3Av1G221050.1_309_581:0.09090,(HORVU.MOREX.r3.3HG0300890.1_309_581:0.00054,TRITD3Bv1G208880.1_313_585:0.00776)0.965:0.07743)0.949:0.07272,((Zm00001eb162660_P002_29_185:0.22328,Zm00001eb342100_P001_28_302:0.04536)0.849:0.04627,Os01t0546000-01_150_284:0.03376)0.138:0.01947)0.993:0.25680)1.000:0.45332,((Os01t0741200-01_118_396:0.04481,(Zm00001eb153700_P002_364_642:0.10201,(HORVU.MOREX.r3.3HG0287750.1_362_640:0.00828,((TRITD3Bv1G164420.2_241_519:0.0,TRITD3Bv1G164420.1_260_538:0.0):0.00697,(TRITD3Av1G183130.2_243_521:0.0,TRITD3Av1G183130.1_262_540:0.0):0.01889)0.943:0.02219)0.954:0.06355)0.441:0.02083)0.993:0.17129,(AT1G51940.1_342_620:0.17581,Solyc03g121050.3.1_369_646:0.13385)0.911:0.09310)1.000:0.31452)0.825:0.11736)0.587:0.16983)0.875:0.16130)0.998:0.51572)0.686:0.10031,(Solyc01g111950.3.1_261_476:1.44194,((((((AT5G65530.1_147_408:0.02732,(AT5G10520.2_156_361:0.03330,AT5G10520.1_156_362:0.00303)0.999:0.24694)0.999:0.29201,(Solyc11g010730.2.1_193_407:0.10714,Solyc04g014400.3.1_934_1139:0.17718)0.950:0.14124)0.538:0.14032,(((Os06t0663900-02_235_497:0.0,Os06t0663900-03_240_502:0.0):0.01649,Os06t0663900-01_235_325:0.04040)0.695:0.16514,(((TRITD7Av1G254430.3_226_487:0.0,TRITD7Av1G254430.2_234_495:0.0,TRITD7Av1G254430.4_227_488:0.0,TRITD7Av1G254430.1_148_409:0.0):0.00449,(HORVU.MOREX.r3.7HG0738770.1_224_485:0.01313,(TRITD7Bv1G204290.2_236_497:0.0,TRITD7Bv1G204290.4_243_504:0.0,TRITD7Bv1G204290.3_268_529:0.0,TRITD7Bv1G204290.1_85_346:0.0):0.00437)0.762:0.00412)0.989:0.08758,(((Zm00001eb130700_P001_8_59:0.14733,(Zm00001eb397590_P001_8_61:0.02306,(Zm00001eb304960_P001_8_82:0.00053,Zm00001eb301390_P001_48_108:0.13923)0.837:0.01539)0.393:0.00117)0.762:0.06897,Zm00001eb389710_P002_251_456:0.00054)0.818:0.00841,(Zm00001eb389710_P003_259_519:0.0,Zm00001eb389710_P001_251_511:0.0):0.00054)0.984:0.06252)0.361:0.04630)0.989:0.18106)0.870:0.07626,((((AT5G35960.2_136_341:0.0,AT5G35960.1_136_341:0.0):0.29166,(AT5G18910.1_192_454:0.20995,(Solyc01g080520.3.1_432_667:0.25522,Solyc06g054490.3.1_145_356:0.11243)0.999:0.25719)0.968:0.10927)0.693:0.02336,(((AT3G05140.1_146_350:0.0,AT3G05140.2_194_398:0.0):0.27582,Solyc01g098440.2.1_156_396:0.51033)0.908:0.09610,Solyc09g074250.3.1_121_384:0.44589)0.336:0.02172)0.921:0.10763,(Solyc12g017760.1.1.1_18_148:3.93155,((Os11t0644000-00_158_361:0.18793,Zm00001eb165930_P001_160_429:0.27325)0.786:0.10676,((HORVU.MOREX.r3.4HG0361760.1_179_383:0.02991,(TRITD4Av1G088080.2_7_131:0.00055,(TRITD4Av1G088080.1_169_431:0.00455,TRITD7Bv1G147750.2_18_142:0.10082)0.019:0.00230)0.969:0.04239)0.905:0.04884,TRITD7Bv1G147750.1_174_385:0.00552)0.141:0.08565)0.891:0.37647)0.762:0.19541)0.391:0.07964)0.986:0.20147,(((AT2G18890.2_70_270:0.00619,(AT2G18890.1_70_283:0.00055,AT2G18890.3_70_282:0.00055)1.000:0.00080)0.999:0.31708,((((Os06t0693200-01_69_278:0.00068,Os06t0693200-02_69_156:0.03217)0.946:0.12320,((HORVU.MOREX.r3.7HG0729620.1_66_274:0.02782,(TRITD7Av1G232940.1_10_171:0.00054,TRITD7Av1G232940.2_23_127:0.04313)0.856:0.05258)0.927:0.07437,(Zm00001eb226210_P003_71_283:0.00054,(Zm00001eb226210_P002_71_225:0.02742,Zm00001eb226210_P001_71_278:0.00400)0.894:0.01153)0.979:0.08109)0.900:0.06263)0.997:0.26417,((Os04t0654600-01_59_267:0.12630,(Zm00001eb068000_P001_55_262:0.0,Zm00001eb068000_P002_55_262:0.0):0.04550)0.765:0.06591,(HORVU.MOREX.r3.2HG0203070.1_59_264:0.00560,((TRITD2Bv1G236070.1_60_265:0.0,TRITD2Bv1G236070.2_60_265:0.0):0.00055,((TRITD2Av1G272960.3_59_264:0.0,TRITD2Av1G272960.2_59_264:0.0):0.00053,TRITD2Av1G272960.1_89_192:0.03521)0.843:0.01089)0.000:0.00054)0.933:0.05323)0.865:0.10236)0.996:0.29606,Solyc07g018140.3.1_62_269:0.32291)0.173:0.06949)0.964:0.16667,((AT5G57670.2_267_532:0.28599,(Solyc07g006620.3.1_261_470:0.00055,Solyc09g072510.1.1_35_173:0.19719)0.989:0.18523)0.986:0.20158,((HORVU.MOREX.r3.7HG0742080.1_307_569:0.00600,((TRITD7Av1G261740.4_164_368:0.00055,(TRITD7Av1G261740.1_308_570:0.0,TRITD7Av1G261740.3_313_575:0.0,TRITD7Av1G261740.2_309_571:0.0):0.00487)0.914:0.00054,(TRITD7Bv1G211940.3_164_368:0.00054,(TRITD7Bv1G211940.2_311_573:0.0,TRITD7Bv1G211940.1_306_568:0.0):0.00701)0.714:0.00542)0.927:0.02168)0.925:0.05019,(Os08t0249100-01_304_565:0.03887,(Zm00001eb412910_P002_297_558:0.0,Zm00001eb412910_P001_298_559:0.0):0.06725)0.846:0.03589)0.999:0.32989)0.908:0.10520)0.903:0.11726)1.000:0.41406,(((Solyc02g091470.3.1_185_459:0.06492,Solyc02g063330.3.1_187_461:0.07890)0.894:0.11951,(AT5G37790.1_212_490:0.09914,(AT1G66460.2_157_333:0.00055,(AT1G66460.3_157_435:0.0,AT1G66460.1_130_408:0.0):0.00054)1.000:0.15449)0.838:0.12101)1.000:0.95008,(((((Zm00001eb010320_P002_215_425:0.0,Zm00001eb010320_P001_318_528:0.0,Zm00001eb010320_P003_130_340:0.0):0.00520,Zm00001eb010320_P004_165_374:0.00404)0.992:0.13389,((Os03t0241600-02_13_178:0.02514,Os03t0241600-01_311_577:0.00055)0.993:0.10497,((TRITD4Bv1G138510.3_316_525:0.00055,(TRITD4Bv1G138510.2_315_519:0.0,TRITD4Bv1G138510.4_54_258:0.0):0.00055)0.000:0.00054,(TRITD4Av1G030930.3_317_527:0.00055,(((TRITD4Av1G030930.1_145_276:0.00055,(TRITD4Bv1G138510.1_316_398:0.02549,(TRITD4Av1G030930.7_316_481:0.0,TRITD4Av1G030930.6_315_480:0.0):0.00055)0.806:0.00844)0.948:0.00054,HORVU.MOREX.r3.4HG0392940.1_324_528:0.01084)0.563:0.00054,(TRITD4Av1G030930.2_316_521:0.0,TRITD4Av1G030930.5_317_522:0.0,TRITD4Av1G030930.4_54_259:0.0):0.00055)0.000:0.00054)0.829:0.00520)0.980:0.08596)0.875:0.03784)0.999:0.23352,(Solyc01g111570.3.1_342_608:0.50689,((AT2G16750.1_279_542:0.0,AT2G16750.2_279_542:0.0):0.24675,((AT4G35030.2_105_372:0.00054,((AT4G35030.5_105_374:0.0,AT4G35030.6_105_374:0.0,AT4G35030.3_105_374:0.0,AT4G35030.7_105_374:0.0):0.00055,((AT4G35030.1_105_239:0.0,AT4G35030.8_105_239:0.0):0.00055,AT4G35030.4_105_314:0.00246)0.767:0.02553)0.000:0.00053)0.804:0.00470,AT4G35030.9_3_233:0.00054)0.987:0.14472)0.998:0.28474)0.902:0.11533)0.968:0.13026,(((((Zm00001eb201440_P002_355_619:0.0,Zm00001eb201440_P001_389_653:0.0):0.11643,(Os11t0194900-01_320_583:0.09090,((TRITD4Bv1G036760.3_381_464:0.03008,(TRITD4Av1G165830.2_349_611:0.0,TRITD4Av1G165830.3_378_640:0.0,TRITD4Av1G165830.1_320_582:0.0,TRITD4Av1G165830.4_289_551:0.0,TRITD4Av1G165830.5_377_639:0.0):0.04891)0.785:0.04778,(HORVU.MOREX.r3.4HG0347050.1_382_587:0.01626,(TRITD4Av1G165830.6_377_594:0.00832,(TRITD4Bv1G036760.2_352_557:0.00055,TRITD4Bv1G036760.1_290_496:0.00055)0.824:0.00522)0.296:0.00054)0.987:0.00086)0.992:0.09734)0.349:0.00696)0.993:0.14022,(Os12t0180500-00_371_645:0.26922,((Zm00001eb408320_P002_343_565:0.0,Zm00001eb408320_P001_273_495:0.0):0.34320,(HORVU.MOREX.r3.5HG0456010.1_355_624:0.06808,(TRITD0Uv1G005170.1_19_290:0.03292,(TRITD5Av1G080040.2_213_358:0.00538,TRITD5Av1G080040.1_360_630:0.00109)0.996:0.06436)0.298:0.02409)0.995:0.19310)0.866:0.08526)0.997:0.19325)0.998:0.24925,((Solyc04g057930.3.1_412_654:0.18125,((AT1G21590.1_413_677:0.0,AT1G21590.2_373_637:0.0):0.21766,(AT1G77280.1_407_614:0.0,AT1G77280.2_407_614:0.0):0.04038)0.994:0.15707)0.912:0.07345,(AT5G63940.1_364_625:0.33672,Solyc01g068270.3.1_375_586:0.33373)0.678:0.04415)0.809:0.05016)0.899:0.10499,((((Zm00001eb063970_P001_535_737:0.0,Zm00001eb063970_P002_535_737:0.0):0.09769,(Zm00001eb211040_P003_541_742:0.0,Zm00001eb211040_P002_529_730:0.0,Zm00001eb211040_P004_538_739:0.0,Zm00001eb211040_P001_566_767:0.0):0.10137)0.996:0.15520,(((TRITD4Av1G219260.3_573_772:0.0,TRITD4Av1G219260.2_528_727:0.0,TRITD4Av1G219260.1_573_772:0.0):0.00055,(HORVU.MOREX.r3.5HG0531390.1_575_774:0.00173,(TRITD5Bv1G241350.1_575_774:0.0,TRITD5Bv1G241350.2_575_774:0.0,TRITD5Bv1G241350.3_515_714:0.0):0.01730)0.956:0.01892)0.198:0.00054,TRITD4Av1G219260.4_573_732:0.01692)0.995:0.15916)0.840:0.03961,((Os03t0839900-02_596_801:0.0,Os03t0839900-01_596_801:0.0):0.00055,Os03t0839700-00_9_105:0.13854)0.876:0.07467)1.000:0.62176)0.834:0.05210)0.984:0.30852)0.888:0.15344)0.913:0.18807)0.649:0.13913)0.398:0.07767)0.942:0.11075,(((((((((AT4G29180.2_570_848:0.0,AT4G29180.1_568_846:0.0,AT4G29180.3_567_845:0.0):0.07435,AT4G29450.1_569_846:0.13038)1.000:0.60369,(((Os01t0810500-00_535_796:0.04407,Os01t0810600-00_399_660:0.06484)0.937:0.09285,(Os01t0810800-01_609_869:0.05971,((((((TRITD3Av1G207460.1_63_323:0.0,TRITD3Av1G207460.2_98_358:0.0):0.03033,(TRITD3Av1G207260.1_606_868:0.11721,(((HORVU.MOREX.r3.3HG0295980.1_603_865:0.00822,(((TRITD3Av1G207260.14_615_877:0.0,TRITD3Av1G207260.13_584_846:0.0,TRITD3Av1G207260.10_518_780:0.0):0.00055,(TRITD3Av1G207260.11_29_197:0.00573,TRITD3Av1G207260.12_601_879:0.02165)0.529:0.00079)0.940:0.01884,(TRITD3Bv1G187500.1_98_358:0.00884,((TRITD3Bv1G187500.15_97_359:0.0,TRITD3Bv1G187500.18_586_848:0.0,TRITD3Bv1G187500.16_244_506:0.0,TRITD3Bv1G187500.19_617_879:0.0):0.00055,TRITD3Bv1G187500.17_603_881:0.02335)0.000:0.00055)0.099:0.00053)0.875:0.00759)0.833:0.00774,(HORVU.MOREX.r3.3HG0295960.1_588_849:0.02034,(TRITD3Bv1G187500.13_25_193:0.00562,(TRITD3Bv1G187500.14_602_863:0.00055,TRITD3Bv1G187500.8_522_1499:0.00734)0.989:0.00053)0.828:0.02013)0.950:0.02773)0.896:0.03631,HORVU.MOREX.r3.3HG0295990.1_600_861:0.02161)0.477:0.05615)0.536:0.00533)0.998:0.07543,TRITD6Bv1G204440.5_608_869:0.06017)0.031:0.00053,((TRITD0Uv1G052210.1_600_861:0.01218,(((TRITD0Uv1G052250.1_600_682:0.01525,((TRITD0Uv1G052250.4_98_359:0.0,TRITD0Uv1G052250.2_600_861:0.0):0.00055,TRITD0Uv1G052250.3_148_410:0.00055)0.994:0.00054)0.865:0.01174,(((TRITD6Bv1G001040.2_601_862:0.0,TRITD6Bv1G001040.1_98_359:0.0,TRITD6Bv1G001040.3_598_859:0.0,TRITD6Bv1G001040.4_601_862:0.0):0.01436,((TRITD6Bv1G001040.9_600_684:0.0,TRITD6Bv1G001040.8_599_683:0.0):0.01576,TRITD6Bv1G001040.7_599_860:0.00054)0.931:0.02419)0.999:0.06151,(TRITD6Bv1G001040.5_598_859:0.01631,TRITD6Bv1G001040.6_147_408:0.00810)0.797:0.01148)0.881:0.00099)0.812:0.00402,(HORVU.MOREX.r3.6HG0539440.1_603_864:0.00811,HORVU.MOREX.r3.6HG0539430.1_602_863:0.02034)0.761:0.00401)0.775:0.00400)0.970:0.02849,((TRITD4Bv1G205530.4_569_830:0.0,TRITD4Bv1G205530.5_101_362:0.0,TRITD4Bv1G205530.3_604_865:0.0):0.00054,TRITD4Bv1G205530.2_604_685:0.00055)0.991:0.07893)0.888:0.01587)0.800:0.00947,((TRITD3Av1G207170.1_16_186:0.00633,((TRITD3Av1G207170.5_597_857:0.0,TRITD3Av1G207170.2_98_358:0.0):0.00055,(TRITD3Av1G207170.4_260_519:0.0,TRITD3Av1G207170.3_172_431:0.0):0.00055)0.909:0.00055)0.999:0.06601,(HORVU.MOREX.r3.3HG0295890.1_222_484:0.04091,(HORVU.MOREX.r3.3HG0295900.1_599_859:0.01753,((TRITD3Bv1G187490.1_604_862:0.0,TRITD3Bv1G187490.2_564_822:0.0):0.00408,TRITD3Av1G207160.1_616_874:0.02071)0.907:0.01584)0.988:0.04500)0.615:0.00978)0.677:0.01013)0.770:0.00668,((((TRITD3Av1G207260.3_98_360:0.0,TRITD3Av1G207260.5_586_848:0.0,TRITD3Av1G207260.6_606_868:0.0):0.00055,(TRITD3Av1G207260.2_39_206:0.00728,TRITD3Av1G207260.4_513_676:0.01333)0.755:0.00490)0.984:0.02764,(HORVU.MOREX.r3.3HG0295950.1_601_863:0.01636,(TRITD6Bv1G218250.1_25_190:0.00706,TRITD6Bv1G218250.2_65_327:0.00053)0.995:0.05779)0.000:0.00054)0.975:0.02336,((TRITD3Av1G207030.2_97_357:0.00055,TRITD3Av1G207030.1_20_187:0.00646)0.996:0.09635,(((TRITD3Bv1G187500.7_599_861:0.0,TRITD3Bv1G187500.6_97_359:0.0,TRITD3Bv1G187500.9_617_879:0.0):0.00055,TRITD3Bv1G187500.5_33_200:0.00685)0.976:0.03673,(TRITD5Av1G001170.1_38_203:0.09503,TRITD3Av1G207020.1_599_860:0.05235)0.656:0.00349)0.612:0.03351)0.838:0.04037)0.760:0.00681)0.987:0.06310)0.515:0.07458)1.000:0.77535,((((Os09t0355400-02_48_311:0.0,Os09t0355400-01_585_848:0.0):0.10465,(HORVU.MOREX.r3.5HG0474380.1_577_841:0.07655,((TRITD5Bv1G115100.1_13_240:0.00054,TRITD5Bv1G115100.2_13_260:0.00904)0.973:0.04460,((TRITD5Av1G136230.1_103_366:0.0,TRITD5Av1G136230.2_105_368:0.0):0.00055,TRITD5Av1G136230.3_91_374:0.00802)0.845:0.01416)0.960:0.05161)0.990:0.13241)1.000:0.37032,(HORVU.MOREX.r3.6HG0628480.1_620_854:0.11046,((HORVU.MOREX.r3.5HG0474460.1_561_821:0.08025,((TRITD5Bv1G114900.2_573_785:0.0,TRITD5Bv1G114900.1_555_767:0.0):0.12826,(((Zm00001eb310560_P001_311_572:0.02685,Zm00001eb310570_P001_371_632:0.06216)0.988:0.08946,Os09t0349100-00_100_301:0.18048)0.192:0.04456,(Os09t0356000-00_558_820:0.21881,(Os09t0351700-00_229_456:0.21008,Os09t0350900-01_377_588:0.18299)0.467:0.03962)0.955:0.07206)0.803:0.01720)0.957:0.05807)0.352:0.02601,((TRITD5Av1G136060.1_199_426:0.03156,TRITD5Av1G136060.2_555_777:0.05175)0.906:0.03805,(TRITD5Av1G135970.1_9_237:0.05351,((TRITD5Bv1G114940.2_558_781:0.07070,TRITD5Bv1G114940.1_211_438:0.00119)0.919:0.05032,(Os09t0356800-01_557_817:0.26654,Os09t0353200-00_397_524:0.24804)0.900:0.11734)0.965:0.06964)0.344:0.02510)0.890:0.03224)0.593:0.06147)0.959:0.17057)0.995:0.29551,((((((TRITD1Av1G200000.2_599_863:0.0,TRITD1Av1G200000.1_601_865:0.0):0.08432,TRITD1Av1G199680.1_313_576:0.07695)0.999:0.10221,(((((TRITD1Bv1G202410.2_141_311:0.00055,TRITD1Bv1G202410.1_603_867:0.00055)0.996:0.06507,((TRITD1Av1G199560.3_200_465:0.0,TRITD1Av1G199560.1_593_858:0.0):0.03989,TRITD1Bv1G189880.3_214_479:0.04364)0.973:0.04344)0.966:0.04288,((TRITD1Bv1G218490.1_618_883:0.08978,(TRITD1Bv1G218470.2_632_897:0.0,TRITD1Bv1G218470.1_64_329:0.0):0.06039)0.917:0.02884,((HORVU.MOREX.r3.1HG0078930.1_597_861:0.04099,TRITD1Av1G199380.1_604_869:0.03480)0.994:0.06086,(HORVU.MOREX.r3.1HG0078960.1_608_873:0.02280,(TRITD1Av1G199630.1_640_742:0.04937,((TRITD1Bv1G189970.9_604_869:0.0,TRITD1Bv1G189970.2_602_867:0.0,TRITD1Bv1G189970.10_594_859:0.0):0.06013,TRITD1Av1G199630.4_606_871:0.02129)0.141:0.00054)0.620:0.00715)0.937:0.02177)0.933:0.03077)0.931:0.03167)0.925:0.02132,((TRITD1Bv1G202400.2_603_868:0.0,TRITD1Bv1G202400.1_212_477:0.0):0.01398,((TRITD1Av1G206710.2_604_869:0.0,TRITD1Av1G206710.1_596_861:0.0):0.00053,TRITD1Av1G206710.3_604_737:0.00922)0.867:0.01394)1.000:0.08666)0.436:0.00821,TRITD4Av1G231600.1_610_876:0.08155)0.885:0.02194)0.976:0.06434,(((HORVU.MOREX.r3.1HG0077980.1_612_879:0.03619,TRITD1Bv1G184030.1_607_874:0.03056)1.000:0.16335,((HORVU.MOREX.r3.1HG0079020.1_621_887:0.02782,((TRITD1Bv1G190200.2_619_790:0.00055,(TRITD1Bv1G190200.5_498_652:0.00054,TRITD1Bv1G190200.1_619_704:0.01820)0.481:0.00055)0.866:0.02135,(TRITD1Bv1G190200.3_619_884:0.0,TRITD1Bv1G190200.4_591_856:0.0):0.00465)0.904:0.02046)0.704:0.00307,(TRITD1Av1G199870.2_625_891:0.00055,TRITD1Av1G199870.1_625_889:0.00401)0.966:0.02219)0.997:0.09859)0.827:0.03027,(Os05t0525600-00_646_913:0.24042,((((TRITD6Bv1G055770.1_599_867:0.00053,(TRITD6Bv1G055770.3_123_296:0.00053,TRITD6Bv1G055770.2_496_667:0.00051)0.916:0.01512)0.906:0.01211,(TRITD6Av1G043370.3_627_895:0.00055,(TRITD6Av1G043370.2_494_768:0.02003,((TRITD6Av1G043370.4_349_514:0.0,TRITD6Av1G043370.5_349_514:0.0):0.00798,TRITD6Av1G043370.1_159_427:0.00248)0.000:0.01315)0.879:0.00054)0.855:0.00824)0.701:0.01045,HORVU.MOREX.r3.6HG0563980.1_566_834:0.02641)1.000:0.18469,((TRITD1Av1G199790.1_596_861:0.00054,TRITD1Av1G199790.2_472_637:0.00055)0.999:0.18616,((TRITD1Av1G199890.5_605_868:0.02364,TRITD1Bv1G190260.1_605_869:0.02115)0.919:0.04162,((TRITD1Av1G199880.4_603_687:0.03251,(TRITD1Av1G199880.1_209_474:0.0,TRITD1Av1G199880.2_312_577:0.0,TRITD1Av1G199880.3_603_868:0.0):0.00065)0.704:0.04144,((TRITD1Bv1G190210.1_372_634:0.0,TRITD1Bv1G190210.3_602_864:0.0,TRITD1Bv1G190210.2_512_774:0.0):0.01855,(TRITD1Bv1G190210.5_564_645:0.0,TRITD1Bv1G190210.4_477_558:0.0):0.01395)0.806:0.05246)0.997:0.11656)0.864:0.07297)0.984:0.08979)0.747:0.05285)0.667:0.00587)0.996:0.09146)0.874:0.02659,(((Zm00001eb290700_P001_617_876:0.0,Zm00001eb290700_P002_396_655:0.0):0.19268,((Os05t0524500-01_613_879:0.06573,((TRITD1Av1G199800.1_49_314:0.16694,(((TRITD1Av1G199890.6_61_302:0.00055,(TRITD1Av1G199890.8_601_865:0.00053,TRITD1Av1G199890.7_411_704:0.02090)0.919:0.00053)0.957:0.02981,(TRITD1Bv1G190270.2_597_861:0.00055,TRITD1Bv1G190270.1_551_725:0.02436)0.905:0.01745)0.899:0.02899,((TRITD1Bv1G190220.2_76_342:0.09886,TRITD1Bv1G190220.1_76_341:0.00055)0.987:0.02969,((TRITD1Av1G199890.3_599_864:0.0,TRITD1Av1G199890.1_600_865:0.0,TRITD1Av1G199890.2_337_602:0.0):0.00131,TRITD1Av1G199890.4_337_603:0.09937)0.389:0.00661)0.973:0.04021)0.992:0.08979)0.965:0.09426,(Os05t0524732-00_47_132:0.07239,Os05t0525000-00_339_425:0.02752)0.948:0.07729)0.745:0.01752)0.375:0.01047,((((HORVU.MOREX.r3.5HG0534720.1_601_866:0.07972,TRITD5Bv1G247630.1_333_598:0.09019)0.945:0.04781,(((TRITD0Uv1G051680.4_608_871:0.0,TRITD0Uv1G051680.3_606_869:0.0):0.00404,TRITD0Uv1G051680.5_608_873:0.00054)0.999:0.10655,(TRITD4Bv1G001780.1_591_856:0.03046,TRITD4Av1G203600.1_3_212:0.04468)0.993:0.10292)0.990:0.08391)0.999:0.12621,((HORVU.MOREX.r3.1HG0005340.1_47_310:0.08725,(HORVU.MOREX.r3.1HG0005190.1_611_874:0.09297,(TRITD1Av1G006270.1_607_870:0.02980,TRITD1Bv1G007430.1_223_486:0.02149)0.988:0.03840)0.524:0.00898)0.985:0.05905,((TRITD1Av1G006260.2_609_874:0.0,TRITD1Av1G006260.1_610_875:0.0):0.01539,(((TRITD1Bv1G007360.1_619_885:0.02140,TRITD1Av1G006260.4_629_894:0.01251)0.901:0.01230,((TRITD1Bv1G007240.3_612_876:0.0,TRITD1Bv1G007240.4_612_876:0.0):0.00825,TRITD1Bv1G007240.1_2_210:0.02011)0.754:0.00427)0.798:0.00417,((TRITD1Bv1G007360.2_611_873:0.0,TRITD1Bv1G007360.6_523_785:0.0):0.08502,TRITD1Bv1G007360.8_233_496:0.13851)0.870:0.01843)0.647:0.00160)0.997:0.09202)0.953:0.04477)0.194:0.01100,((HORVU.MOREX.r3.7HG0654690.1_345_612:0.11926,(TRITD1Bv1G190050.1_603_867:0.11935,(TRITD1Av1G199640.2_605_689:0.01982,(TRITD1Bv1G189980.1_622_887:0.00396,TRITD1Bv1G189980.2_605_870:0.00055)0.953:0.07235)0.933:0.07398)0.948:0.04236)0.937:0.03686,(TRITD1Av1G199740.1_618_884:0.14290,(HORVU.MOREX.r3.1HG0078970.1_619_884:0.04641,HORVU.MOREX.r3.1HG0082920.1_37_303:0.08660)0.955:0.03685)0.766:0.01035)0.916:0.02929)0.913:0.02425)0.721:0.03581)0.776:0.04884,TRITD3Bv1G001780.1_70_154:1.89172)0.754:0.04679)0.992:0.15641,(((((HORVU.MOREX.r3.4HG0407590.1_354_551:0.27736,HORVU.MOREX.r3.4HG0407600.1_624_887:0.30925)0.167:0.04624,((((TRITD4Av1G136740.7_137_397:0.0,TRITD4Av1G136740.3_564_824:0.0,TRITD4Av1G136740.4_566_826:0.0,TRITD4Av1G136740.6_388_648:0.0):0.00055,TRITD4Av1G136740.8_21_187:0.00620)0.991:0.00055,(TRITD4Av1G136740.5_523_628:0.04473,TRITD4Bv1G063230.2_280_362:0.02323)0.620:0.11558)0.832:0.03708,(TRITD4Bv1G063230.1_4_178:0.02876,Solyc02g093975.1.1_44_220:4.37677)0.220:0.02144)0.983:0.17942)0.685:0.06994,Zm00001eb423350_P001_92_357:0.24889)0.993:0.17427,((Zm00001eb136700_P001_5_63:0.19254,(Os12t0567500-00_630_831:0.07594,(HORVU.MOREX.r3.5HG0442250.1_621_889:0.00782,((TRITD5Bv1G040940.4_3_164:0.00604,TRITD5Bv1G040940.1_678_946:0.00055)0.929:0.01614,(TRITD5Av1G043900.5_364_632:0.0,TRITD5Av1G043900.1_622_890:0.0):0.01173)0.066:0.00762)0.998:0.13935)0.720:0.04735)0.856:0.11509,(((Os02t0151100-01_565_831:0.08996,(Zm00001eb232420_P004_588_760:0.02479,((Zm00001eb232420_P003_589_858:0.0,Zm00001eb232420_P001_590_859:0.0):0.00055,Zm00001eb232420_P002_589_900:0.04146)0.996:0.00055)1.000:0.16797)0.933:0.06305,((HORVU.MOREX.r3.6HG0560050.1_579_843:0.00760,TRITD6Av1G039530.1_579_843:0.05783)0.668:0.00398,(((TRITD6Bv1G052180.2_579_843:0.0,TRITD6Bv1G052180.1_146_410:0.0):0.00055,TRITD6Bv1G052180.3_579_832:0.00395)0.000:0.00102,(TRITD6Bv1G052180.5_579_662:0.0,TRITD6Bv1G052180.4_146_229:0.0):0.00054)0.138:0.00301)0.940:0.04206)0.963:0.09344,(((TRITD6Av1G039610.4_502_767:0.0,TRITD6Av1G039610.2_579_844:0.0):0.00054,(TRITD6Av1G039610.5_489_657:0.00634,TRITD6Av1G039610.3_502_585:0.00055)0.989:0.00159)0.947:0.02045,(HORVU.MOREX.r3.6HG0560150.1_578_766:0.14003,(((((TRITD6Av1G039580.2_510_678:0.00054,TRITD6Av1G039580.1_178_348:0.00052)0.931:0.01471,TRITD6Av1G039580.4_578_672:0.05644)0.925:0.00055,TRITD6Av1G039580.3_578_843:0.00054)0.965:0.02313,((TRITD6Bv1G052260.2_578_843:0.00054,TRITD6Bv1G052260.1_459_627:0.00793)0.840:0.00821,HORVU.MOREX.r3.6HG0560100.1_578_843:0.03989)0.094:0.00398)0.971:0.02914,(TRITD6Bv1G052330.2_578_843:0.00054,TRITD6Bv1G052330.3_488_656:0.00783)0.843:0.01198)0.232:0.00401)0.127:0.00342)0.941:0.04849)1.000:0.25834)0.709:0.08468)0.998:0.23206,((((TRITD3Bv1G169300.2_600_861:0.0,TRITD3Bv1G169300.3_600_861:0.0):0.00055,TRITD3Bv1G169300.1_549_697:0.01048)0.825:0.00869,TRITD3Av1G186590.1_6_191:0.01402)0.297:0.01232,HORVU.MOREX.r3.3HG0285780.1_603_866:0.01562)0.999:0.25051)0.858:0.06017)0.931:0.09042)0.926:0.13098)0.953:0.23533)0.399:0.06863,(Solyc03g093380.2.1_573_826:0.53164,(((AT1G05700.1_573_836:0.0,AT1G05700.2_604_867:0.0):0.57033,((AT2G19190.1_577_839:0.21486,(AT4G29990.2_577_722:0.00987,AT4G29990.1_577_839:0.00055)0.930:0.06143)0.957:0.10424,((AT2G19230.2_572_836:0.0,AT2G19230.1_573_837:0.0):0.23392,AT2G19210.1_579_844:0.18534)0.974:0.13125)0.984:0.20178)0.759:0.08187,(Solyc03g121230.3.1_616_874:0.64351,((((((((AT2G28970.2_447_711:0.0,AT2G28970.1_482_746:0.0):0.07831,(AT2G28990.1_580_844:0.0,AT2G28990.2_580_844:0.0):0.17522)0.991:0.09579,(AT2G28960.2_576_840:0.0,AT2G28960.1_444_708:0.0):0.19955)0.201:0.02365,((AT1G07550.1_564_825:0.36653,((AT2G14510.2_575_837:0.0,AT2G14510.1_567_829:0.0):0.03808,AT2G14440.1_568_828:0.13811)0.419:0.07346)1.000:0.21198,(((((AT3G46400.1_579_842:0.10741,(AT3G46370.1_490_752:0.0,AT3G46370.2_490_752:0.0):0.14548)0.969:0.06310,((AT3G46420.1_534_797:0.14820,AT3G46340.1_588_852:0.07166)0.705:0.01897,(AT3G46355.1_8_251:0.11528,AT3G46410.1_24_250:0.20575)0.967:0.06605)0.851:0.01679)0.985:0.09147,((((AT5G59660.1_552_749:0.0,AT5G59660.2_530_727:0.0,AT5G59660.3_555_752:0.0):0.25991,(AT5G59670.1_567_831:0.0,AT5G59670.2_567_831:0.0):0.25326)0.917:0.06438,AT5G59680.1_583_846:0.10885)0.913:0.07236,(AT5G59650.2_590_854:0.0,AT5G59650.1_582_846:0.0):0.11893)1.000:0.16802)0.000:0.06167,Os09t0348400-00_391_482:1.20317)0.180:0.00495,(AT3G45920.1_2_146:0.02597,(AT3G46330.2_545_808:0.0,AT3G46330.1_569_832:0.0):0.00055)1.000:0.18558)0.957:0.07588)0.738:0.01468)0.486:0.01883,(AT4G20450.2_594_763:0.00742,AT4G20450.1_594_858:0.00053)1.000:0.33505)0.455:0.02012,(((AT5G16900.3_576_840:0.0,AT5G16900.1_576_840:0.0,AT5G16900.4_390_654:0.0):0.24479,AT2G29000.1_568_832:0.15022)0.800:0.05882,((((AT1G51830.2_396_659:0.0,AT1G51830.1_389_652:0.0):0.07083,(((AT1G51805.2_556_819:0.0,AT1G51805.1_580_843:0.0):0.07327,(AT1G51810.1_453_716:0.14995,((AT2G04300.2_585_848:0.0,AT2G04300.1_544_807:0.0):0.11332,(AT3G21340.1_595_858:0.00054,AT3G21340.2_595_697:0.01288)0.922:0.04001)0.945:0.04080)0.520:0.02822)0.971:0.04596,((AT1G51850.2_581_844:0.0,AT1G51850.1_561_824:0.0):0.05791,(AT1G51820.2_319_582:0.0,AT1G51820.1_581_844:0.0):0.03813)0.984:0.06744)0.986:0.06552)0.967:0.08445,(AT1G51800.1_589_851:0.32582,((((AT1G51860.2_443_705:0.0,AT1G51860.1_587_849:0.0):0.01157,(AT1G51910.1_576_836:0.29328,(AT1G51890.2_573_857:0.02629,((AT1G51890.5_301_563:0.0,AT1G51890.4_509_771:0.0,AT1G51890.1_573_835:0.0):0.00055,AT1G51890.3_573_741:0.00055)0.772:0.00681)0.999:0.15402)0.867:0.03371)0.993:0.08950,(AT1G51870.1_534_795:0.0,AT1G51870.2_586_847:0.0):0.09565)0.872:0.02355,(AT1G51880.2_587_849:0.0,AT1G51880.1_569_831:0.0,AT1G51880.3_595_857:0.0):0.02259)0.995:0.15054)0.694:0.07442)0.500:0.02052,AT1G49100.1_585_848:0.23356)0.923:0.04762)0.931:0.07041)0.807:0.07140,AT1G07560.1_573_834:0.21653)0.988:0.15603,(AT1G51790.1_588_841:0.0,AT1G51790.3_588_841:0.0,AT1G51790.2_640_893:0.0):0.59017)0.804:0.06881)0.049:0.03160)0.909:0.12553)0.870:0.08983)1.000:0.42461,(((Solyc02g091590.3.1_578_769:0.34866,(Os07t0568100-01_246_453:0.02215,((TRITD2Av1G072490.4_255_359:0.00797,(TRITD2Bv1G082130.3_201_306:0.00055,(TRITD2Bv1G082130.2_22_128:0.00055,((TRITD2Bv1G082130.1_247_455:0.0,TRITD2Bv1G082130.4_247_455:0.0):0.00569,(HORVU.MOREX.r3.2HG0133680.1_247_455:0.00966,(TRITD2Av1G072490.2_249_457:0.0,TRITD2Av1G072490.1_249_457:0.0,TRITD2Av1G072490.3_249_457:0.0):0.00481)0.769:0.00393)0.819:0.01067)0.000:0.00055)0.235:0.00054)0.963:0.06475,(Zm00001eb324630_P002_252_460:0.0,Zm00001eb324630_P001_236_444:0.0):0.04106)0.945:0.04994)0.736:0.11374)1.000:0.56777,(AT5G48740.1_608_875:0.11589,Solyc09g060110.3.1_571_836:0.14440)0.997:0.48305)0.859:0.16754,((AT1G67720.1_609_871:0.21541,Solyc05g014240.3.1_609_851:0.35000)0.977:0.23428,((((((Zm00001eb139660_P004_399_666:0.0,Zm00001eb139660_P002_630_897:0.0,Zm00001eb139660_P001_630_897:0.0):0.01385,Zm00001eb139660_P003_204_472:0.00050)0.852:0.09290,Os01t0976900-00_326_533:0.56063)0.856:0.11485,(((TRITD3Av1G287490.8_645_731:0.00055,TRITD3Av1G287490.11_391_477:0.03918)0.782:0.00935,((TRITD3Av1G287490.12_391_558:0.0,TRITD3Bv1G283150.5_641_808:0.0,TRITD3Bv1G283150.6_391_558:0.0):0.00055,(TRITD3Av1G287490.7_645_736:0.00055,TRITD3Bv1G283150.3_641_809:0.00054)0.919:0.02726)0.577:0.00288)0.908:0.01668,((TRITD3Av1G287490.2_661_858:0.0,TRITD3Av1G287490.4_661_858:0.0,TRITD3Av1G287490.5_661_858:0.0,TRITD3Av1G287490.9_645_842:0.0,TRITD3Bv1G283150.4_641_838:0.0):0.00055,((HORVU.MOREX.r3.3HG0330950.1_646_844:0.0,TRITD3Av1G287490.3_661_859:0.0):0.00055,(TRITD3Av1G287490.13_402_601:0.0,TRITD3Av1G287490.10_511_710:0.0):0.00054)0.723:0.00054)0.692:0.00054)0.896:0.06351)0.996:0.31407,((TRITD5Bv1G096230.14_600_801:0.00055,((TRITD5Bv1G096230.13_601_803:0.00054,((TRITD5Bv1G096230.6_349_517:0.0,TRITD5Av1G116720.19_244_412:0.0):0.00053,(HORVU.MOREX.r3.5HG0466820.1_602_867:0.00053,(TRITD5Av1G116720.14_335_503:0.00055,(TRITD5Bv1G096230.3_131_396:0.0,TRITD5Bv1G096230.8_632_897:0.0,TRITD5Bv1G096230.10_601_866:0.0,TRITD5Bv1G096230.9_578_843:0.0,TRITD5Bv1G096230.4_128_393:0.0,TRITD5Bv1G096230.12_587_852:0.0,TRITD5Bv1G096230.5_247_512:0.0,TRITD5Bv1G096230.11_600_865:0.0,TRITD5Av1G116720.17_246_511:0.0,TRITD5Av1G116720.20_245_510:0.0,TRITD5Av1G116720.21_245_510:0.0,TRITD5Av1G116720.12_578_843:0.0,TRITD5Av1G116720.13_642_907:0.0,TRITD5Av1G116720.11_601_866:0.0,TRITD5Av1G116720.16_247_512:0.0,TRITD5Av1G116720.18_244_509:0.0):0.00302)0.192:0.00089)0.916:0.06660)0.000:0.00051)0.335:0.01637,(TRITD5Bv1G096230.7_515_723:0.00054,((Os11t0102900-01_602_868:0.00055,(Os12t0102500-02_100_366:0.0,Os12t0102500-01_599_865:0.0):0.00390)0.980:0.09793,(Zm00001eb194930_P001_605_813:0.0,Zm00001eb194930_P003_601_809:0.0,Zm00001eb194930_P004_595_803:0.0,Zm00001eb194930_P002_605_813:0.0):0.03240)0.933:0.02971)0.890:0.03742)0.780:0.03214)0.775:0.07581,TRITD5Av1G116720.22_26_249:0.12560)1.000:0.25752)0.033:0.02479,(Solyc09g007280.3.1_529_768:0.14337,((AT2G37050.1_606_824:0.0,AT2G37050.3_607_825:0.0):0.01437,(AT2G37050.4_607_690:0.0,AT2G37050.2_606_689:0.0):0.00055)0.978:0.11166)0.863:0.05984)0.999:0.35013)0.980:0.25941)0.502:0.09074)0.679:0.16657,((((AT5G54590.2_117_374:0.0,AT5G54590.4_117_374:0.0,AT5G54590.3_117_374:0.0):0.00055,AT5G54590.1_117_227:0.00055)0.986:0.17714,((((Zm00001eb416790_P004_119_381:0.0,Zm00001eb416790_P001_119_381:0.0,Zm00001eb416790_P003_119_381:0.0):0.00055,Zm00001eb416790_P002_92_351:0.00055)0.998:0.14576,(Os08t0138700-01_119_376:0.03526,(TRITD7Av1G159410.1_304_500:0.06527,(TRITD7Bv1G117730.2_115_311:0.00055,(HORVU.MOREX.r3.7HG0701970.1_115_373:0.00824,TRITD7Bv1G117730.1_9_130:0.00054)0.965:0.00062)0.667:0.00415)0.777:0.01478)0.919:0.07615)0.999:0.18085,Solyc07g063950.3.1_112_373:0.23505)0.371:0.04442)0.973:0.20099,((((Zm00001eb380640_P003_129_324:0.0,Zm00001eb380640_P001_129_324:0.0):0.00055,(Zm00001eb380640_P004_129_386:0.0,Zm00001eb380640_P002_129_386:0.0):0.00053)0.974:0.07826,(HORVU.MOREX.r3.7HG0671890.1_131_388:0.06915,(Os06t0283300-02_126_321:0.00055,Os06t0283300-01_126_383:0.00055)0.960:0.04684)0.945:0.05732)0.955:0.14111,(Solyc02g089290.3.1_120_373:0.21699,(AT5G15730.1_118_371:0.00430,(AT5G15730.2_118_373:0.0,AT5G15730.3_118_373:0.0):0.00055)1.000:0.25312)0.953:0.13586)0.993:0.27749)1.000:0.67520)0.827:0.11519,(((((AT4G10390.1_44_323:0.16008,(AT1G33260.1_46_331:0.00055,AT1G33260.2_46_330:0.00353)0.962:0.11373)0.999:0.46246,(Solyc07g062170.2.1_57_323:0.16443,Solyc12g005450.1.1.1_58_324:0.29539)0.995:0.25448)0.989:0.38029,((((Zm00001eb248880_P001_61_333:0.09948,Zm00001eb186190_P001_62_335:0.10770)0.975:0.10367,(Os02t0648100-01_71_285:0.13920,(HORVU.MOREX.r3.6HG0599320.1_56_323:0.03140,(TRITD6Bv1G140170.1_63_329:0.02416,TRITD6Av1G153990.1_64_330:0.00724)0.809:0.00860)0.985:0.10010)0.861:0.04513)0.843:0.02970,(Os04t0540900-01_71_337:0.10466,((HORVU.MOREX.r3.2HG0185050.1.CDS1_66_328:0.05517,(TRITD2Bv1G191100.1_127_391:0.02946,TRITD2Av1G229790.1_66_331:0.04136)0.959:0.04248)0.998:0.14136,(Zm00001eb075270_P001_67_329:0.06713,Zm00001eb427620_P001_66_331:0.11504)0.985:0.09950)0.959:0.07254)0.915:0.06601)0.980:0.12720,((Os02t0106900-01_108_311:0.10638,((HORVU.MOREX.r3.6HG0542320.1_112_312:0.07046,TRITD6Av1G004400.1_118_305:0.08913)1.000:0.30363,(Zm00001eb229530_P001_88_352:0.08913,(Zm00001eb209790_P001_82_344:0.00055,Zm00001eb209790_P002_82_285:0.00663)0.938:0.05068)0.979:0.13134)0.836:0.05841)1.000:0.73189,(((Os03t0113000-01_67_332:0.0,Os03t0113000-02_67_332:0.0):0.13404,((Zm00001eb404050_P002_67_329:0.0,Zm00001eb404050_P001_79_341:0.0):0.09943,(HORVU.MOREX.r3.4HG0417010.1.CDS1_59_329:0.15032,TRITD4Bv1G208130.1_64_341:0.03436)1.000:0.22487)0.896:0.05338)0.901:0.05776,(Zm00001eb043610_P001_64_329:0.06269,(HORVU.MOREX.r3.1HG0049480.1_60_322:0.08484,Os10t0516200-00_75_342:0.09080)0.902:0.04502)0.985:0.11418)0.879:0.13072)0.790:0.07545)0.952:0.26471)0.995:0.60068,Solyc08g075330.2.1.1_10_185:1.04557)0.904:0.24091,(AT1G51620.2_53_311:0.00405,AT1G51620.1_12_237:0.00062)1.000:1.41137)0.106:0.09539)0.866:0.10080,((((((((Solyc09g005190.2.1_11_96:0.79966,(((AT3G52530.1_73_248:0.76094,((AT3G57750.1_69_298:0.0,AT3G57750.2_69_298:0.0):0.63519,((AT3G57710.1_81_337:0.17118,(AT3G57720.1_91_347:0.32226,AT3G57730.1_88_342:0.36729)0.218:0.14183)1.000:0.69963,(AT3G57700.1_77_257:0.33770,AT3G57770.1_103_252:0.23977)0.980:0.27798)0.302:0.09192)0.758:0.07160)0.843:0.19529,((((AT3G57760.4_90_219:0.0,AT3G57760.1_90_219:0.0,AT3G57760.3_90_219:0.0,AT3G57760.2_90_219:0.0):0.68857,(AT3G57740.1_77_256:0.0,AT3G57740.2_82_261:0.0):0.46322)0.462:0.16837,(AT3G57640.1_85_282:0.47305,(AT1G67470.1_70_275:0.43511,(AT1G65190.1_92_261:0.30597,AT1G65250.1_94_315:0.15307)0.984:0.29829)0.610:0.29997)0.998:0.68947)0.977:0.38370,Solyc06g060680.2.1_105_819:1.42717)0.716:0.08902)1.000:1.28411,((Os07t0493800-00_397_636:0.64424,(Os07t0493200-01_381_627:0.84405,Os07t0494300-00_361_593:0.26871)0.988:0.44662)1.000:0.86358,((((Os10t0112700-01_327_572:0.20780,((Zm00001eb201880_P004_385_629:0.0,Zm00001eb201880_P003_385_629:0.0,Zm00001eb201880_P001_385_629:0.0,Zm00001eb201880_P005_385_629:0.0,Zm00001eb201880_P002_385_629:0.0):0.15931,(Zm00001eb114060_P004_477_741:0.0,Zm00001eb114060_P003_389_653:0.0,Zm00001eb114060_P007_389_653:0.0,Zm00001eb114060_P005_389_653:0.0,Zm00001eb114060_P006_389_653:0.0,Zm00001eb114060_P001_547_811:0.0,Zm00001eb114060_P002_480_744:0.0):0.10849)0.969:0.19575)1.000:0.54978,(Os11t0556400-00_348_606:0.63316,Os11t0553500-00_411_650:1.11277)0.712:0.13156)0.235:0.17801,(HORVU.MOREX.r3.3HG0325560.1.CDS1_3_164:0.11161,TRITD3Bv1G273890.1_366_621:0.11071)0.999:0.61627)0.969:0.27213,((((((Os10t0151500-00_433_695:0.10272,(Os10t0111900-00_425_687:0.10357,Os10t0111400-00_422_683:0.07585)0.990:0.07338)0.625:0.02191,((Os10t0103140-00_15_273:0.00329,Os07t0248600-00_66_326:0.00906)0.987:0.04396,(Os10t0151100-00_426_686:0.01185,Os10t0152000-00_423_683:0.01674)0.985:0.04685)0.773:0.01089)0.821:0.04379,Os10t0326200-00_69_332:0.08053)0.994:0.15753,((((Zm00001eb164810_P004_205_471:0.0,Zm00001eb164810_P003_311_577:0.0):0.00099,(Zm00001eb164810_P001_442_707:0.0,Zm00001eb164810_P002_433_698:0.0):0.00645)1.000:0.68787,((((HORVU.MOREX.r3.1HG0053770.1_445_717:0.04230,(TRITD1Av1G129090.6_442_714:0.0,TRITD1Av1G129090.5_446_718:0.0,TRITD1Av1G129090.10_210_482:0.0,TRITD1Av1G129090.9_236_508:0.0,TRITD1Av1G129090.4_446_718:0.0,TRITD1Av1G129090.11_210_482:0.0,TRITD1Av1G129090.8_235_507:0.0):0.02878)0.924:0.07276,((TRITD1Bv1G124530.4_445_714:0.0,TRITD1Bv1G124530.5_441_710:0.0,TRITD1Bv1G124530.6_242_511:0.0):0.16560,HORVU.MOREX.r3.1HG0053720.1_440_707:0.40146)0.961:0.10218)1.000:0.40757,(TRITD2Bv1G018680.2_728_987:0.53181,(TRITD5Bv1G187120.1_429_689:0.0,TRITD5Bv1G187120.2_74_334:0.0):0.17848)0.264:0.04930)0.743:0.04950,((TRITD3Bv1G011250.1_442_701:0.07392,(HORVU.MOREX.r3.3HG0224910.1_414_673:0.05152,HORVU.MOREX.r3.3HG0225210.1_414_616:0.14338)0.615:0.01742)0.958:0.09298,(TRITD6Av1G001450.1_1_211:0.15065,TRITD6Bv1G002280.1_411_668:0.00053)0.994:0.15540)1.000:0.31842)0.311:0.06632)0.915:0.07554,(HORVU.MOREX.r3.5HG0524050.1_442_702:0.07730,((TRITD5Av1G228440.2_127_388:0.0,TRITD5Av1G228440.1_446_707:0.0):0.00791,(TRITD5Bv1G227300.5_78_339:0.0,TRITD5Bv1G227300.3_427_688:0.0,TRITD5Bv1G227300.4_121_382:0.0):0.05549)0.679:0.03355)1.000:0.22924)0.738:0.08073)0.905:0.09754,(Os10t0142600-00_273_529:0.45190,Os10t0143866-00_375_631:0.59726)1.000:0.43941)0.495:0.06857,((((Os07t0493200-01_53_314:0.17067,((Os07t0494800-01_46_306:0.08112,Os07t0493800-00_46_306:0.10998)0.951:0.11482,Os07t0494300-00_46_242:0.15941)0.228:0.06454)1.000:0.42166,((Os01t0310500-01_48_303:0.13965,((Zm00001eb417320_P004_46_305:0.0,Zm00001eb417320_P003_46_305:0.0,Zm00001eb417320_P002_46_305:0.0):0.25889,(((((HORVU.MOREX.r3.6HG0541910.1_46_305:0.06136,(TRITD6Av1G003800.2_48_306:0.00055,((TRITD6Av1G003800.5_48_166:0.00053,(TRITD6Av1G003800.3_48_161:0.00054,TRITD6Av1G003800.4_48_171:0.00055)0.973:0.01377)0.867:0.01663,TRITD6Av1G003800.1_48_306:0.01664)0.000:0.00055)0.997:0.06837)0.395:0.00902,((TRITD3Bv1G019080.2_175_435:0.0,TRITD3Bv1G019080.3_46_306:0.0,TRITD3Bv1G019080.4_46_306:0.0,TRITD3Bv1G019080.5_46_306:0.0,TRITD3Bv1G019080.1_175_435:0.0):0.04747,((TRITD6Av1G003740.3_47_305:0.0,TRITD6Av1G003740.2_47_305:0.0):0.00055,TRITD6Av1G003740.1_47_557:0.01308)0.996:0.27038)0.649:0.01444)0.867:0.06160,(((TRITD0Uv1G055230.3_46_308:0.0,TRITD0Uv1G055230.2_46_308:0.0,TRITD0Uv1G055230.1_46_308:0.0):0.08573,(TRITD6Av1G003770.1_25_236:0.00055,((TRITD6Av1G003770.4_47_306:0.0,TRITD6Av1G003770.16_47_306:0.0,TRITD6Av1G003770.18_47_306:0.0,TRITD6Av1G003770.5_47_306:0.0,TRITD6Av1G003770.17_47_306:0.0,TRITD6Av1G003770.19_47_306:0.0):0.00054,(((TRITD6Av1G003770.14_58_583:0.0,TRITD6Av1G003770.11_47_572:0.0,TRITD6Av1G003770.9_47_572:0.0,TRITD6Av1G003770.8_47_572:0.0,TRITD6Av1G003770.10_47_572:0.0,TRITD6Av1G003770.12_47_572:0.0):0.00055,(TRITD6Av1G003770.7_58_585:0.0,TRITD6Av1G003770.6_58_585:0.0,TRITD6Av1G003770.2_47_574:0.0):0.00055)0.918:0.01422,(TRITD6Av1G003770.13_47_608:0.00055,(TRITD6Av1G003770.15_47_609:0.00055,TRITD6Av1G003770.3_47_611:0.00055)0.000:0.00055)0.951:0.01772)0.906:0.01558)0.813:0.01717)0.991:0.16987)0.918:0.06393,TRITD0Uv1G055220.1_46_306:0.08939)0.992:0.18992)0.509:0.03842,(((TRITD6Av1G003320.1_46_306:0.0,TRITD6Av1G003320.3_46_306:0.0):0.00055,TRITD6Av1G003320.2_95_586:0.02398)0.999:0.31395,(TRITD6Av1G003320.4_46_525:0.00055,TRITD6Av1G003320.5_46_527:0.00055)1.000:0.23184)0.993:0.14052)0.927:0.10695,(TRITD1Av1G018980.3_46_561:0.36839,((TRITD1Av1G018980.2_46_304:0.0,TRITD1Av1G018980.4_46_304:0.0):0.00055,TRITD1Av1G018980.1_46_575:0.01907)1.000:0.39374)1.000:0.38738)0.991:0.15691)0.018:0.11101)1.000:0.25397,(((Os10t0142600-00_1_183:0.11351,Os10t0143866-00_41_284:0.18477)1.000:0.46494,(Os10t0141300-00_49_152:0.39954,(HORVU.MOREX.r3.1HG0087290.1.CDS1_48_301:0.23093,Os10t0141200-00_48_665:0.65845)0.300:0.22438)0.855:0.16389)0.059:0.08362,((Os11t0553500-00_45_304:0.37735,(((Os11t0556400-00_29_288:0.31406,Os11t0555600-01_45_306:0.17748)0.990:0.13516,(HORVU.MOREX.r3.3HG0325550.1.CDS1_2_221:0.11662,TRITD3Bv1G273890.1_40_297:0.00055)1.000:0.27826)0.588:0.01578,((Os10t0112700-01_6_235:0.17467,((Zm00001eb201880_P004_39_298:0.0,Zm00001eb201880_P003_39_298:0.0,Zm00001eb201880_P001_39_298:0.0,Zm00001eb201880_P005_39_298:0.0,Zm00001eb201880_P002_39_298:0.0):0.09521,(Zm00001eb114060_P004_127_387:0.0,Zm00001eb114060_P003_39_299:0.0,Zm00001eb114060_P007_39_299:0.0,Zm00001eb114060_P005_39_299:0.0,Zm00001eb114060_P006_39_299:0.0,Zm00001eb114060_P001_197_457:0.0,Zm00001eb114060_P002_130_390:0.0):0.10939)0.999:0.19155)0.870:0.08836,Zm00001eb114030_P001_25_518:0.38290)0.863:0.06796)0.999:0.32148)0.971:0.19724,(((((TRITD2Bv1G237990.6_44_302:0.22109,(((TRITD2Bv1G237990.2_38_296:0.04755,(TRITD2Bv1G237990.3_11_238:0.01631,TRITD2Bv1G237990.9_4_238:0.03656)0.944:0.03730)0.288:0.01997,((TRITD2Bv1G237990.10_44_221:0.00055,TRITD2Bv1G237990.1_38_296:0.02189)0.787:0.01220,(TRITD2Bv1G237990.8_44_302:0.00782,(TRITD2Bv1G237990.4_44_325:0.02188,TRITD2Av1G274190.2_44_243:0.17750)1.000:0.66351)0.772:0.01162)0.993:0.06130)0.523:0.00466,TRITD2Bv1G238050.1_2_195:0.10183)0.712:0.00172)0.947:0.03182,(TRITD2Bv1G237990.7_44_302:0.11958,(((TRITD2Bv1G237990.11_44_221:0.00748,(TRITD2Bv1G237990.12_44_221:0.00055,TRITD2Bv1G237990.13_44_301:0.11331)0.767:0.00827)0.862:0.03919,TRITD5Av1G257360.2_45_299:0.23424)0.708:0.02174,(HORVU.MOREX.r3.2HG0204190.1_46_302:0.06030,(TRITD2Bv1G237990.5_44_235:0.06725,(TRITD2Av1G274190.1_44_302:0.0,TRITD2Av1G274190.3_44_302:0.0):0.04284)0.944:0.03852)0.995:0.07576)0.733:0.00550)0.778:0.01543)0.996:0.18489,((HORVU.MOREX.r3.5HG0520990.1.CDS1_44_300:0.03546,(HORVU.MOREX.r3.5HG0521010.1.CDS1_44_302:0.05712,((TRITD5Av1G222390.3_44_302:0.0,TRITD5Av1G222390.2_44_302:0.0,TRITD5Av1G222390.4_44_302:0.0):0.01340,TRITD5Av1G222390.1_45_302:0.00569)0.950:0.03106)0.951:0.02992)0.748:0.01873,(TRITD5Bv1G221520.1_44_302:0.08737,TRITD5Av1G222350.1_44_206:0.08660)0.000:0.00055)0.998:0.19382)0.999:0.22485,Zm00001eb135120_P001_46_301:0.20995)0.703:0.05250,((TRITD7Bv1G018170.1_45_526:0.03425,TRITD7Av1G044550.1_44_210:0.11801)1.000:0.42089,(TRITD2Av1G013810.1_376_631:0.11009,TRITD2Bv1G018680.2_383_632:0.21339)0.995:0.22524)0.997:0.27920)0.886:0.13060)0.621:0.07701)0.697:0.13011)0.984:0.22222)0.885:0.12606,Zm00001eb423060_P001_31_110:0.75111)0.879:0.12589,(((Os10t0174548-00_464_719:0.59636,(TRITD6Bv1G001640.1_46_301:0.29285,(TRITD2Bv1G084640.1_455_711:0.20607,(TRITD6Bv1G024940.1_461_719:0.19013,(((TRITD1Av1G003020.2_449_704:0.0,TRITD1Av1G003020.1_119_374:0.0):0.05866,(TRITD1Bv1G208760.1_3_224:0.06359,(TRITD1Av1G003010.2_450_707:0.0,TRITD1Av1G003010.1_81_338:0.0,TRITD1Av1G003010.3_390_647:0.0):0.03411)0.909:0.03531)0.573:0.02049,(TRITD0Uv1G006250.1_4_203:0.10004,TRITD1Av1G003030.1_138_286:0.05246)0.662:0.00877)0.975:0.08338)0.939:0.07979)0.664:0.04861)0.914:0.12643)1.000:0.35545,((((TRITD2Av1G016600.3_464_720:0.0,TRITD2Av1G016600.2_464_720:0.0,TRITD2Av1G016600.5_231_487:0.0,TRITD2Av1G016600.6_230_486:0.0,TRITD2Av1G016600.7_346_602:0.0,TRITD2Av1G016600.1_470_726:0.0,TRITD2Av1G016600.8_218_474:0.0):0.22774,(TRITD2Av1G010490.2_426_692:0.27675,((TRITD2Av1G017110.1_64_327:0.0,TRITD2Av1G017110.4_328_591:0.0,TRITD2Av1G017110.3_320_583:0.0,TRITD2Av1G017110.2_131_394:0.0):0.00686,(TRITD2Bv1G022500.1_319_582:0.0,TRITD2Bv1G022500.2_418_681:0.0):0.08611)1.000:0.21920)0.906:0.07220)0.170:0.04028,(HORVU.MOREX.r3.2HG0103900.1_437_701:0.13899,((TRITD2Av1G016630.2_372_635:0.0,TRITD2Av1G016630.1_459_722:0.0):0.04313,(TRITD2Bv1G021970.1_203_466:0.01697,(TRITD2Av1G016690.1_437_699:0.04261,TRITD2Bv1G022210.1_435_697:0.01387)0.903:0.01758)0.937:0.04069)0.414:0.02872)0.993:0.18057)0.984:0.21985,((Os11t0690066-00_442_707:0.34380,(Os11t0691500-00_20_293:0.03840,Os11t0691280-00_415_686:0.10151)0.998:0.26559)0.985:0.17807,((Zm00001eb116160_P001_392_689:0.0,Zm00001eb116160_P002_420_717:0.0):1.12510,((Os11t0691650-00_20_303:0.18028,Os11t0691300-00_237_470:0.26071)0.990:0.29057,(Os11t0691100-00_52_340:0.40661,Os11t0694100-01_433_699:0.31851)0.547:0.10360)0.829:0.11445)0.861:0.13066)0.999:0.32884)0.989:0.23100)0.849:0.09217,((Os10t0116600-00_36_295:0.21264,TRITD7Av1G030090.1_445_704:0.32976)1.000:0.27173,(((((((TRITD1Bv1G008450.1_460_721:0.0,TRITD1Bv1G008450.2_49_310:0.0):0.09826,((((HORVU.MOREX.r3.5HG0503880.1_448_708:0.03663,TRITD4Av1G262970.1_80_290:0.08360)0.956:0.03862,((TRITD0Uv1G105390.1_49_311:0.05092,TRITD2Bv1G246540.1_451_713:0.01240)1.000:0.10869,((TRITD2Bv1G246560.1_2_195:0.01044,(TRITD6Av1G000210.5_264_525:0.0,TRITD6Av1G000210.4_251_512:0.0):0.01425)0.994:0.06472,(((TRITD0Uv1G097940.2_76_337:0.0,TRITD0Uv1G097940.1_432_693:0.0,TRITD0Uv1G101070.2_76_337:0.0,TRITD0Uv1G101070.1_432_693:0.0,TRITD0Uv1G097950.1_432_693:0.0):0.03726,TRITD6Bv1G000070.6_432_691:0.02203)0.998:0.08587,(TRITD4Av1G263240.1_5_151:0.03260,TRITD7Av1G000830.1_2_193:0.02835)0.969:0.04548)0.894:0.01876)0.475:0.01095)0.871:0.00919)0.761:0.00478,TRITD0Uv1G097990.1_48_311:0.07225)0.883:0.01316,(((TRITD6Av1G000210.2_48_309:0.0,TRITD6Av1G000210.3_264_525:0.0,TRITD6Av1G000210.1_79_340:0.0):0.05527,((TRITD6Bv1G000070.2_265_526:0.0,TRITD6Bv1G000070.1_79_340:0.0,TRITD6Bv1G000070.3_141_402:0.0):0.01838,(TRITD6Bv1G011800.1_85_346:0.0,TRITD6Bv1G011800.2_433_694:0.0):0.00578)0.586:0.01216)0.980:0.03886,(TRITD1Bv1G207140.4_73_332:0.05086,TRITD1Bv1G000240.1_443_703:0.05450)0.961:0.03698)0.191:0.00813)0.819:0.01307)1.000:0.09588,((TRITD7Av1G022800.1_2_195:0.04878,TRITD3Bv1G028110.1_79_337:0.06888)0.991:0.08149,((((TRITD5Bv1G221990.1_62_266:0.03921,(TRITD5Av1G221850.2_7_152:0.0,TRITD5Av1G221850.1_7_152:0.0):0.04267)0.845:0.01583,((TRITD5Bv1G219360.1_447_707:0.00408,TRITD5Bv1G220190.2_447_707:0.02257)0.861:0.00849,(TRITD5Bv1G220670.1_447_707:0.01652,(TRITD5Bv1G221060.3_7_152:0.01283,TRITD5Bv1G221060.2_447_707:0.00055)0.999:0.03762)0.750:0.00395)0.724:0.00321)1.000:0.12552,((TRITD6Av1G014140.1_463_722:0.0,TRITD6Av1G014140.2_423_682:0.0):0.06111,(HORVU.MOREX.r3.6HG0548400.1_458_717:0.03985,HORVU.MOREX.r3.6HG0548410.1_457_717:0.05456)0.965:0.05335)0.987:0.06561)0.987:0.07764,((HORVU.MOREX.r3.3HG0314070.1_478_737:0.06426,((TRITD2Bv1G046900.1_494_753:0.0,TRITD2Bv1G046900.3_194_453:0.0):0.00960,(TRITD2Av1G036690.2_232_491:0.0,TRITD2Av1G036690.3_288_547:0.0,TRITD2Av1G036690.1_250_509:0.0):0.02029)0.991:0.05529)1.000:0.08406,((TRITD0Uv1G106910.1_69_327:0.02004,(HORVU.MOREX.r3.6HG0632750.1_481_739:0.00771,TRITD6Bv1G229190.1_7_151:0.04415)0.955:0.03234)0.815:0.00815,(((TRITD6Av1G224460.4_415_677:0.0,TRITD6Av1G224460.3_465_727:0.0,TRITD6Av1G224460.2_207_469:0.0):0.00055,TRITD6Av1G224460.1_66_329:0.00053)0.999:0.09428,(TRITD6Bv1G229160.1_470_729:0.0,TRITD6Bv1G229160.2_450_709:0.0):0.17539)0.642:0.00386)0.887:0.01874)0.933:0.03474)0.854:0.02360)0.175:0.01861)0.459:0.02036,(TRITD2Av1G023520.1_408_669:0.23023,((((TRITD5Bv1G246410.1_8_232:0.25020,(HORVU.MOREX.r3.5HG0533800.1.CDS1_190_438:0.36194,TRITD5Bv1G246380.1_4_503:0.43850)0.397:0.04984)0.716:0.07017,(TRITD5Bv1G246360.1_21_280:0.04264,((TRITD4Av1G213700.2_1_217:0.01378,(TRITD4Av1G213700.4_1_217:0.00055,TRITD4Av1G213700.5_1_217:0.01801)0.810:0.00555)0.765:0.00054,(TRITD4Av1G213700.3_1_217:0.00055,(TRITD4Av1G213700.1_1_217:0.00455,TRITD4Av1G213700.7_1_217:0.01503)0.000:0.00055)0.835:0.00463)0.969:0.05574)1.000:0.18365)0.597:0.07080,HORVU.MOREX.r3.5HG0533800.1.CDS1_543_802:0.23995)0.988:0.12435,((((TRITD1Bv1G003810.2_355_615:0.0,TRITD1Bv1G003810.1_414_674:0.0):0.02803,(TRITD1Av1G004110.2_407_666:0.0,TRITD1Av1G004110.1_353_612:0.0):0.04372)1.000:0.27574,(((TRITD1Bv1G003700.1_451_709:0.01221,(TRITD1Av1G003980.3_129_387:0.0,TRITD1Av1G003980.2_412_670:0.0):0.01671)0.998:0.06707,(TRITD1Av1G004030.1_409_667:0.03234,(TRITD1Bv1G003970.1_414_672:0.00396,(TRITD1Bv1G003660.1_412_670:0.00053,TRITD1Bv1G003660.2_6_93:0.06569)0.841:0.02025)0.920:0.01686)0.950:0.02873)1.000:0.12589,HORVU.MOREX.r3.1HG0006410.1_411_666:0.04890)0.140:0.01908)0.979:0.05212,((HORVU.MOREX.r3.1HG0012140.1.CDS1_2_109:0.07898,TRITD1Bv1G020620.1_47_304:0.07185)0.854:0.02797,(((HORVU.MOREX.r3.1HG0012290.1_433_692:0.07569,TRITD1Bv1G021000.1_412_671:0.06961)0.918:0.03068,((TRITD0Uv1G129130.1_47_307:0.0,TRITD1Bv1G020490.1_410_670:0.0):0.03069,(TRITD1Av1G017590.3_2_195:0.01806,TRITD1Av1G017590.2_108_367:0.01468)0.304:0.00847)0.814:0.01158)0.908:0.02006,(TRITD1Av1G017590.4_410_670:0.00799,TRITD1Bv1G020560.2_413_673:0.00399)0.917:0.01328)0.834:0.01232)0.882:0.02123)0.878:0.05124)0.792:0.05020)0.900:0.03733)0.404:0.01626,(((TRITD6Bv1G010150.1_5_225:0.65416,((TRITD0Uv1G001350.2_462_713:0.01575,TRITD6Av1G006950.1_462_713:0.03401)1.000:0.24998,(TRITD6Av1G006980.2_164_413:0.0,TRITD6Av1G006980.1_164_413:0.0):0.48064)0.777:0.02969)0.859:0.03559,(TRITD6Av1G006920.2_4_525:0.51944,(TRITD6Av1G006920.1_229_488:0.09368,TRITD6Av1G006960.1_463_719:0.14959)0.393:0.13410)0.987:0.23107)0.434:0.02621,(TRITD0Uv1G001350.6_518_779:0.0,TRITD0Uv1G001350.5_518_779:0.0):0.33487)0.980:0.12688)0.964:0.06237,(((Zm00001eb172910_P001_464_725:0.00054,Zm00001eb379780_P001_59_253:0.22729)1.000:0.21418,(Zm00001eb180130_P003_460_717:0.0,Zm00001eb180130_P001_406_663:0.0):0.14645)0.995:0.12703,((TRITD0Uv1G105830.1_459_718:0.0,TRITD0Uv1G125070.1_34_293:0.0):0.13184,((TRITD3Bv1G278760.3_68_330:0.0,TRITD3Bv1G278760.2_447_709:0.0):0.00416,TRITD3Av1G285720.1_442_705:0.04437)0.998:0.16646)0.997:0.13406)0.860:0.03191)0.926:0.08788,(Zm00001eb265310_P001_407_691:0.28732,(TRITD5Bv1G026790.1_217_476:0.11753,((TRITD5Bv1G026880.2_68_319:0.0,TRITD5Bv1G026880.1_172_423:0.0):0.03283,TRITD5Av1G023400.1_415_675:0.05612)1.000:0.26997)0.994:0.18325)0.802:0.11092)0.233:0.03559)0.997:0.25894)0.723:0.09612)0.870:0.06891)0.490:0.08779)0.324:0.18664)0.977:0.45568)0.653:0.17847)0.660:0.16827,(AT5G60080.1_75_286:0.83316,AT5G60090.1_93_372:0.58869)1.000:1.00813)0.525:0.19414,(((((Zm00001eb207960_P002_479_738:0.0,Zm00001eb207960_P001_477_736:0.0,Zm00001eb207960_P003_492_751:0.0):0.16842,(Os02t0152300-01_465_719:0.05080,((TRITD6Av1G040430.4_534_790:0.0,TRITD6Av1G040430.1_512_768:0.0,TRITD6Av1G040430.5_299_555:0.0,TRITD6Av1G040430.2_512_768:0.0,TRITD6Av1G040430.3_534_790:0.0):0.02114,(HORVU.MOREX.r3.6HG0560490.1_533_789:0.02530,(TRITD6Bv1G052680.2_533_789:0.0,TRITD6Bv1G052680.4_287_543:0.0,TRITD6Bv1G052680.3_533_789:0.0,TRITD6Bv1G052680.1_533_789:0.0):0.02184)0.557:0.00117)0.999:0.14311)0.990:0.11183)1.000:0.28625,((AT1G17540.1_412_667:0.09311,((AT1G72760.1_385_636:0.0,AT1G72760.2_394_645:0.0):0.00050,AT1G72760.3_394_546:0.00969)0.983:0.07966)1.000:0.23950,(Solyc06g062820.3.1_495_748:0.21942,((((Os01t0581400-01_460_713:0.02462,((TRITD3Bv1G121980.1_320_565:0.03521,(TRITD3Av1G132870.4_322_572:0.0,TRITD3Av1G132870.3_429_679:0.0):0.01289)0.760:0.01072,HORVU.MOREX.r3.3HG0267820.1_442_693:0.02370)0.984:0.04400)0.821:0.01723,((Zm00001eb160430_P003_449_702:0.0,Zm00001eb160430_P001_296_549:0.0,Zm00001eb160430_P004_319_572:0.0,Zm00001eb160430_P002_447_700:0.0):0.00055,(Zm00001eb357100_P004_448_700:0.0,Zm00001eb357100_P003_446_698:0.0,Zm00001eb357100_P001_334_586:0.0,Zm00001eb357100_P002_295_547:0.0,Zm00001eb357100_P005_334_586:0.0):0.04019)0.878:0.02196)1.000:0.15023,((AT5G12000.1_423_675:0.0,AT5G12000.2_338_590:0.0):0.06420,(AT5G26150.1_426_679:0.0,AT5G26150.2_431_684:0.0):0.09356)0.998:0.12126)0.239:0.01155,(((((AT3G20200.1_454_705:0.0,AT3G20200.3_454_705:0.0,AT3G20200.4_454_705:0.0,AT3G20200.2_454_705:0.0):0.24650,((AT1G16760.2_451_700:0.0,AT1G16760.1_451_700:0.0):0.20559,(AT1G78940.2_449_699:0.0,AT1G78940.1_378_628:0.0,AT1G78940.3_449_699:0.0):0.08441)0.934:0.07758)0.995:0.15327,(Solyc04g049400.3.1_472_726:0.23121,(((AT4G31230.2_369_625:0.0,AT4G31230.1_468_724:0.0):0.10439,AT2G24370.1_481_737:0.04141)0.981:0.08301,(Solyc08g006145.1.1_100_334:0.14814,Solyc08g069180.3.1_390_646:0.08894)0.937:0.07583)0.449:0.03319)0.546:0.03588)0.646:0.01146,((Os02t0787200-01_437_691:0.06245,(Zm00001eb192750_P001_441_695:0.02604,(TRITD6Av1G206540.1_453_704:0.00697,(HORVU.MOREX.r3.6HG0622230.1_444_695:0.01043,TRITD6Bv1G202880.1_453_704:0.00382)0.853:0.01231)0.898:0.04058)0.867:0.01491)0.950:0.03658,(Zm00001eb374240_P002_451_706:0.06083,(HORVU.MOREX.r3.7HG0660380.1_474_729:0.01164,((TRITD7Bv1G022440.1_471_726:0.0,TRITD7Bv1G022440.4_454_709:0.0,TRITD7Bv1G022440.3_454_709:0.0,TRITD7Av1G048970.1_472_727:0.0,TRITD7Av1G048970.3_455_710:0.0):0.09670,(TRITD7Bv1G022440.2_471_668:0.0,TRITD7Av1G048970.2_472_669:0.0):0.00055)0.919:0.12893)0.867:0.01572)0.935:0.02759)0.996:0.10558)0.910:0.03111,((Solyc05g047550.3.1_507_759:0.06908,(AT5G35380.1_416_669:0.04286,AT2G07020.1_420_653:0.20447)0.987:0.09110)0.877:0.02333,((((TRITD6Av1G083590.2_431_679:0.0,TRITD6Av1G083590.1_436_684:0.0):0.01217,(HORVU.MOREX.r3.6HG0579560.1_431_679:0.00952,(TRITD6Bv1G089450.2_440_689:0.0,TRITD6Bv1G089450.3_434_683:0.0,TRITD6Bv1G089450.1_431_680:0.0):0.01406)0.799:0.00759)0.977:0.05537,(Os02t0218400-01_431_682:0.04950,(Zm00001eb205240_P001_419_669:0.0,Zm00001eb205240_P002_427_677:0.0):0.01866)0.844:0.03129)1.000:0.14242,(Solyc12g096010.2.1_406_659:0.07496,Solyc06g043250.3.1_467_719:0.06770)0.992:0.11268)0.860:0.03560)0.770:0.03313)0.736:0.01339)0.911:0.06463)0.224:0.03540)0.233:0.05217)0.989:0.15845,(((Os06t0574200-01_454_709:0.09271,((Zm00001eb385250_P002_419_675:0.0,Zm00001eb385250_P001_503_759:0.0):0.11052,(((TRITD7Av1G197360.1_274_478:0.0,TRITD7Av1G197360.2_415_619:0.0,TRITD7Av1G197360.3_414_618:0.0):0.00743,(HORVU.MOREX.r3.7HG0716320.1_415_619:0.02549,(TRITD7Bv1G148130.6_269_473:0.0,TRITD7Bv1G148130.2_413_617:0.0,TRITD7Bv1G148130.5_326_530:0.0,TRITD7Bv1G148130.3_415_619:0.0,TRITD7Bv1G148130.4_296_500:0.0,TRITD7Bv1G148130.1_413_617:0.0,TRITD7Bv1G148130.7_146_350:0.0):0.01787)0.780:0.00717)0.995:0.13257,(((HORVU.MOREX.r3.6HG0579590.1_412_664:0.02777,(TRITD6Av1G085210.1_412_659:0.00055,(((TRITD6Av1G085210.6_8_216:0.00055,(TRITD6Bv1G089350.1_8_216:0.00055,TRITD6Bv1G089350.2_412_659:0.00055)0.966:0.00887)0.000:0.00054,(TRITD6Av1G085210.2_141_392:0.0,TRITD6Av1G085210.5_105_356:0.0):0.00055)0.734:0.00055,(TRITD6Av1G085210.4_116_366:0.0,TRITD6Av1G085210.3_141_391:0.0):0.00055)0.905:0.00054)1.000:0.14367)0.946:0.04081,Os02t0218600-00_50_261:0.06959)0.886:0.03281,Zm00001eb205230_P001_411_615:0.21622)0.997:0.11962)0.767:0.01583)0.409:0.02560)1.000:0.31730,((Solyc12g008990.2.1_402_653:0.19565,Solyc07g040940.3.1_398_650:0.13668)0.967:0.10078,((AT2G19410.3_430_661:0.0,AT2G19410.1_444_675:0.0,AT2G19410.2_465_696:0.0):0.22233,AT5G57035.1_427_627:0.20656)0.745:0.03338)0.277:0.06611)1.000:0.37461,(((((AT5G51270.1_448_707:0.0,AT5G51270.2_448_707:0.0):0.19185,(AT4G25160.1_482_736:0.11820,(AT5G61550.4_492_744:0.0,AT5G61550.2_492_744:0.0,AT5G61550.1_492_744:0.0,AT5G61550.3_492_744:0.0):0.21165)0.854:0.07188)0.990:0.16537,Solyc05g051610.2.1_340_593:0.21902)0.720:0.04144,(Solyc03g093450.3.1_460_711:0.16706,(AT5G61560.1_431_689:0.0,AT5G61560.3_450_708:0.0,AT5G61560.5_431_689:0.0,AT5G61560.4_450_708:0.0,AT5G61560.2_429_687:0.0):0.46997)0.261:0.05126)0.947:0.13099,(((Os06t0140800-02_77_326:0.0,Os06t0140800-01_457_706:0.0):0.08394,((HORVU.MOREX.r3.7HG0648220.1_455_719:0.07603,(((TRITD7Av1G024310.10_459_723:0.0,TRITD7Av1G024310.5_455_719:0.0,TRITD7Av1G024310.2_114_378:0.0,TRITD7Av1G024310.3_106_370:0.0,TRITD7Av1G024310.8_431_695:0.0,TRITD7Av1G024310.7_437_701:0.0,TRITD7Av1G024310.11_472_736:0.0,TRITD7Av1G024310.4_460_724:0.0):0.00055,((((TRITD4Av1G236670.4_389_652:0.0,TRITD4Av1G236670.3_387_650:0.0,TRITD4Av1G236670.7_444_707:0.0,TRITD4Av1G236670.6_443_706:0.0,TRITD4Av1G236670.5_408_671:0.0):0.00055,(TRITD4Av1G236670.1_3_227:0.00479,TRITD4Av1G236670.2_79_362:0.00409)1.000:0.00441)0.924:0.02066,((TRITD4Av1G236700.6_454_718:0.0,TRITD4Av1G236700.5_454_718:0.0,TRITD4Av1G236700.1_355_619:0.0,TRITD4Av1G236700.8_148_412:0.0,TRITD4Av1G236700.3_453_717:0.0):0.00055,(TRITD4Av1G236700.7_360_636:0.07492,TRITD4Av1G236700.4_446_710:0.01697)0.000:0.00054)0.988:0.04389)0.970:0.02774,(TRITD7Av1G024310.6_336_566:0.02161,TRITD7Av1G024310.9_350_581:0.00055)0.851:0.00986)0.000:0.00054)0.347:0.02086,TRITD7Av1G024310.1_436_700:0.02585)0.988:0.15912)1.000:0.39482,((Zm00001eb377470_P005_461_713:0.0,Zm00001eb377470_P001_461_713:0.0,Zm00001eb377470_P003_454_706:0.0):0.00055,Zm00001eb377470_P004_265_518:0.00055)0.981:0.12053)0.097:0.02791)1.000:0.21722,((Os10t0561500-01_428_681:0.16535,(Zm00001eb312220_P001_227_481:0.0,Zm00001eb312220_P002_143_397:0.0,Zm00001eb312220_P004_505_759:0.0):0.19911)0.938:0.09672,(Os03t0101200-00_444_694:0.25807,(((HORVU.MOREX.r3.4HG0416400.1_484_739:0.07159,(((TRITD5Av1G253910.2_433_691:0.0,TRITD5Av1G253910.3_111_369:0.0,TRITD5Av1G253910.1_454_712:0.0):0.00054,TRITD5Av1G253910.4_94_353:0.00395)0.947:0.02393,(TRITD4Bv1G201740.1_94_353:0.00393,TRITD4Bv1G201740.2_461_719:0.00054)0.947:0.02474)0.939:0.02878)0.686:0.00458,HORVU.MOREX.r3.6HG0541590.1_359_614:0.09817)0.908:0.02669,(TRITD6Av1G003070.1_342_596:0.01585,(TRITD6Bv1G004650.2_386_640:0.0,TRITD6Bv1G004650.1_341_595:0.0):0.01193)0.862:0.01998)0.995:0.16958)0.924:0.08322)0.988:0.15597)0.625:0.06547)0.994:0.17869)0.721:0.06460)0.980:0.17476,((((Zm00001eb086660_P001_210_461:0.21300,(Zm00001eb087310_P001_132_383:0.24666,(((Zm00001eb095890_P001_315_565:0.0,Zm00001eb095890_P002_322_572:0.0):0.13959,(Os09t0570100-02_9_240:0.00475,Os09t0570100-01_80_330:0.00054)0.994:0.11909)0.731:0.03205,(((TRITD6Av1G202710.2_325_580:0.0,TRITD6Av1G202710.1_320_575:0.0):0.01827,(TRITD6Bv1G197580.2_312_567:0.0,TRITD6Bv1G197580.1_325_580:0.0,TRITD6Bv1G197580.3_320_575:0.0):0.00943)0.998:0.12821,((TRITD5Bv1G162550.3_9_214:0.00055,(TRITD5Bv1G162550.2_325_576:0.0,TRITD5Bv1G162550.1_321_572:0.0):0.00054)0.834:0.00889,((TRITD5Av1G171330.1_321_572:0.0,TRITD5Av1G171330.2_325_576:0.0):0.01462,HORVU.MOREX.r3.5HG0495260.1_325_576:0.07864)0.207:0.02291)0.960:0.05889)0.994:0.12788)0.888:0.06525)0.254:0.11706)1.000:0.98157,((((Os02t0822900-01_501_698:0.31607,((((((TRITD0Uv1G039640.1_441_633:0.0,TRITD0Uv1G039640.2_483_675:0.0):0.08082,(TRITD5Bv1G125020.1_488_681:0.0,TRITD5Bv1G125020.2_487_680:0.0):0.05820)0.434:0.02060,TRITD0Uv1G038730.1_491_684:0.05049)0.862:0.02617,HORVU.MOREX.r3.5HG0478990.1_488_682:0.01719)0.984:0.19131,((HORVU.MOREX.r3.7HG0747080.1_284_486:0.0,HORVU.MOREX.r3.7HG0747080.2_166_368:0.0):0.21366,((TRITD7Av1G270910.3_281_486:0.0,TRITD7Av1G270910.1_289_494:0.0,TRITD7Av1G270910.2_280_485:0.0):0.17201,(TRITD7Bv1G223480.2_280_480:0.0,TRITD7Bv1G223480.1_71_271:0.0):0.12854)0.777:0.10873)0.994:0.27828)0.190:0.09659,(Zm00001eb190970_P005_501_713:0.00055,((Zm00001eb190970_P001_281_495:0.0,Zm00001eb190970_P003_281_495:0.0):0.00055,(Zm00001eb190970_P002_302_515:0.0,Zm00001eb190970_P004_293_506:0.0):0.00055)0.000:0.00055)1.000:0.50168)0.898:0.14270)1.000:1.09767,(((Os11t0616100-00_116_251:0.43189,Os11t0618600-00_162_254:0.44846)0.536:0.17822,Os11t0618300-01_155_260:1.15879)0.923:0.42251,((TRITD7Bv1G039730.24_791_866:0.0,TRITD7Bv1G039730.23_791_866:0.0,TRITD7Av1G062980.22_793_868:0.0,TRITD7Av1G062980.24_793_868:0.0):2.47925,(Os09t0569800-00_511_764:0.09528,(TRITD4Bv1G000850.1_1_205:0.13363,(HORVU.MOREX.r3.5HG0495240.1_563_817:0.01730,((TRITD5Bv1G162480.2_1_206:0.0,TRITD5Bv1G162480.1_1_206:0.0):0.01096,(TRITD5Av1G171310.2_348_602:0.0,TRITD5Av1G171310.1_564_818:0.0,TRITD5Av1G171310.3_336_590:0.0):0.01455)0.728:0.00510)0.910:0.04759)0.938:0.09829)0.752:0.17532)0.217:0.29122)0.316:0.17295)0.772:0.00086,((((TRITD2Bv1G193490.1_87_324:0.09606,((TRITD2Av1G231240.5_45_236:0.00054,(TRITD2Av1G231240.3_312_552:0.0,TRITD2Av1G231240.1_382_622:0.0,TRITD2Av1G231240.4_84_324:0.0,TRITD2Av1G231240.6_55_295:0.0,TRITD2Av1G231240.2_316_556:0.0):0.00511)0.988:0.05572,(TRITD2Bv1G193540.3_45_236:0.00055,(TRITD2Bv1G193540.2_226_466:0.0,TRITD2Bv1G193540.1_251_491:0.0):0.00743)0.702:0.00477)0.893:0.04219)0.992:0.17573,(Os03t0424200-01_161_356:0.35976,(HORVU.MOREX.r3.4HG0347270.1_373_613:0.05762,(((TRITD4Av1G164700.1_97_344:0.0,TRITD4Av1G164700.5_356_603:0.0,TRITD4Av1G164700.3_101_348:0.0,TRITD4Av1G164700.4_227_474:0.0,TRITD4Av1G164700.2_97_344:0.0):0.00518,TRITD4Av1G164700.6_7_192:0.00055)0.931:0.02853,(TRITD4Bv1G035930.6_7_192:0.00055,(TRITD4Bv1G035930.4_106_344:0.0,TRITD4Bv1G035930.5_106_344:0.0,TRITD4Bv1G035930.3_285_523:0.0,TRITD4Bv1G035930.2_386_624:0.0,TRITD4Bv1G035930.1_414_652:0.0):0.00053)0.954:0.03582)0.347:0.02031)0.995:0.20096)0.000:0.03370)1.000:0.67347,(((TRITD1Bv1G128920.1_357_545:0.07485,(HORVU.MOREX.r3.1HG0055740.1_434_641:0.11719,(TRITD1Av1G134880.2_375_599:0.0,TRITD1Av1G134880.1_455_679:0.0):0.07998)0.772:0.03802)1.000:0.39654,(Os10t0548700-01_536_750:0.0,Os10t0548700-02_444_658:0.0):0.13334)0.961:0.11399,(((HORVU.MOREX.r3.6HG0602150.1_638_844:0.06835,TRITD6Av1G156550.1_587_774:0.01679)0.999:0.30159,Zm00001eb186880_P001_670_870:0.70778)0.674:0.07981,(Os02t0665500-01_47_282:0.09585,((Zm00001eb186860_P002_424_636:0.0,Zm00001eb186860_P001_497_709:0.0):0.19751,(HORVU.MOREX.r3.6HG0602140.1_539_790:0.09769,((TRITD6Av1G156570.3_532_783:0.0,TRITD6Av1G156570.2_532_783:0.0):0.06876,TRITD6Bv1G143070.2_537_768:0.06811)0.923:0.04960)0.931:0.08698)0.552:0.05386)0.942:0.06440)0.921:0.05283)0.364:0.02074)0.821:0.02750,(((Os10t0548300-01_285_534:0.0,Os10t0548300-02_209_458:0.0):0.18018,(Zm00001eb022810_P001_333_461:0.02176,((Zm00001eb022810_P004_221_428:0.0,Zm00001eb022810_P003_221_428:0.0):0.00055,Zm00001eb022810_P002_333_534:0.00055)1.000:0.00063)0.967:0.11758)0.999:0.21453,((HORVU.MOREX.r3.7HG0655040.1_247_441:0.20035,((TRITD7Av1G036210.2_381_583:0.0,TRITD7Av1G036210.1_314_516:0.0):0.13706,TRITD7Av1G036180.1_28_264:0.11622)0.646:0.04114)1.000:0.28697,((Zm00001eb375820_P003_105_333:0.00055,(Zm00001eb375820_P001_428_655:0.0,Zm00001eb375820_P002_509_736:0.0):0.00055)0.998:0.12066,((Os06t0163000-03_448_659:0.0,Os06t0163000-01_448_659:0.0):0.00055,Os06t0163000-02_448_532:0.07301)0.885:0.03676)0.708:0.03996)0.990:0.13353)0.898:0.03799)0.972:0.08785)0.426:0.02552,((Os09t0570000-01_3_222:0.07034,(TRITD5Bv1G162510.3_7_177:0.00055,((TRITD5Bv1G162510.2_179_383:0.00053,TRITD5Bv1G162510.1_409_612:0.00055)0.734:0.00199,((TRITD5Av1G171320.2_412_617:0.0,TRITD5Av1G171320.1_315_520:0.0):0.00639,(HORVU.MOREX.r3.5HG0495250.1_411_663:0.00533,(TRITD6Av1G202720.4_272_520:0.0,TRITD6Av1G202720.3_272_520:0.0,TRITD6Av1G202720.2_229_477:0.0,TRITD6Av1G202720.1_264_512:0.0):0.06444)0.962:0.04047)0.161:0.01877)0.728:0.02619)0.948:0.06509)1.000:0.30301,((Solyc03g025450.3.1_295_540:0.46817,(AT3G49060.2_494_694:0.00055,(AT3G49060.3_432_671:0.0,AT3G49060.1_465_704:0.0):0.00053)1.000:0.47310)0.998:0.29925,((AT2G45910.1_485_730:0.0,AT2G45910.2_485_730:0.0):0.29325,Solyc01g094660.3.1_542_794:0.25012)0.932:0.09232)0.881:0.08763)0.561:0.02803)0.250:0.04652)0.698:0.09519,(Solyc11g065950.2.1_515_768:0.91546,((Os10t0100500-01_527_679:0.0,Os10t0100500-02_39_191:0.0):0.42618,(((((TRITD2Bv1G024890.6_334_473:0.0,TRITD2Bv1G024890.2_480_619:0.0,TRITD2Bv1G024890.3_482_621:0.0,TRITD2Bv1G024890.5_512_651:0.0,TRITD2Bv1G024890.1_482_621:0.0):0.00054,TRITD2Bv1G024890.4_482_620:0.03636)0.944:0.03620,((TRITD2Av1G018800.4_482_622:0.0,TRITD2Av1G018800.6_334_474:0.0,TRITD2Av1G018800.2_484_624:0.0,TRITD2Av1G018800.3_514_654:0.0,TRITD2Av1G018800.1_484_624:0.0):0.00055,(HORVU.MOREX.r3.3HG0320820.1_4_105:2.50135,TRITD2Av1G018800.5_472_621:0.00055)1.000:0.43558)0.967:0.07311)0.854:0.03578,HORVU.MOREX.r3.2HG0107400.1_497_637:0.05336)1.000:0.35140,(Zm00001eb082370_P001_488_676:0.0,Zm00001eb082370_P004_459_647:0.0,Zm00001eb082370_P003_164_352:0.0,Zm00001eb082370_P002_391_579:0.0):0.18633)0.820:0.00063)0.989:0.38981)0.994:0.34396)0.855:0.08795,(AT5G65500.2_465_609:0.0,AT5G65500.1_457_601:0.0):1.47218)0.733:0.03472)1.000:0.60526)0.584:0.12631,((((((((AT3G55450.1_63_342:0.0,AT3G55450.2_100_379:0.0):0.15796,AT2G39660.1_70_347:0.13752)0.999:0.22612,((((((Os03t0274800-01_84_360:0.01495,(TRITD4Av1G044020.7_81_180:0.02126,(TRITD4Av1G044020.6_81_267:0.00560,((HORVU.MOREX.r3.4HG0388310.1_80_358:0.00391,((TRITD4Bv1G127220.3_81_359:0.0,TRITD4Bv1G127220.5_34_312:0.0,TRITD4Bv1G127220.4_81_359:0.0,TRITD4Bv1G127220.2_81_359:0.0):0.00054,TRITD4Bv1G127220.1_81_267:0.00600)0.859:0.00690)0.781:0.00356,(TRITD4Av1G044020.5_172_450:0.0,TRITD4Av1G044020.1_81_359:0.0,TRITD4Av1G044020.3_81_359:0.0,TRITD4Av1G044020.4_81_359:0.0,TRITD4Av1G044020.2_206_484:0.0):0.00054)1.000:0.00054)0.782:0.02997)0.965:0.10285)0.916:0.02169,(Zm00001eb012340_P003_86_269:0.00677,(Zm00001eb012340_P002_86_362:0.00055,Zm00001eb012340_P001_86_393:0.03524)0.000:0.00055)0.930:0.02517)1.000:0.14320,(((Zm00001eb355810_P002_84_360:0.00053,Zm00001eb355810_P001_19_248:0.01404)0.994:0.07516,(Os05t0110900-01_73_349:0.03842,(((TRITD1Av1G006120.1_76_352:0.0,TRITD1Av1G006120.4_76_352:0.0,TRITD1Bv1G007290.1_76_352:0.0):0.00055,(TRITD1Av1G006120.3_76_339:0.04472,TRITD1Av1G006120.2_76_337:0.00835)0.000:0.00055)0.816:0.00828,(HORVU.MOREX.r3.1HG0005070.1_73_169:0.00054,HORVU.MOREX.r3.1HG0005040.1_79_355:0.00062)0.699:0.02573)0.986:0.05919)0.986:0.05783)0.528:0.03537,(Os01t0973500-01_78_355:0.06753,((((TRITD3Av1G284150.2_89_270:0.00055,(TRITD3Av1G284150.1_89_272:0.00055,(TRITD3Bv1G279720.4_4_101:0.00747,TRITD3Av1G284150.4_4_101:0.00055)0.960:0.05833)0.845:0.00600)0.853:0.00149,(TRITD3Av1G284150.3_89_365:0.00054,(TRITD3Bv1G279720.3_89_365:0.00055,TRITD3Bv1G279720.2_89_270:0.00055)0.902:0.00381)1.000:0.00055)0.907:0.02304,HORVU.MOREX.r3.3HG0329310.1_89_365:0.00567)0.960:0.03626,((TRITD7Bv1G222980.1_40_318:0.14277,(TRITD7Av1G270510.1_82_360:0.00055,TRITD7Av1G270510.2_38_222:0.00669)1.000:0.22348)0.937:0.05318,(TRITD7Bv1G223320.2_46_327:0.16163,(TRITD7Av1G270980.1_46_324:0.0,TRITD7Av1G270980.2_46_324:0.0):0.14786)1.000:0.25579)0.951:0.04732)0.870:0.02006)0.383:0.00543)0.931:0.04417)0.962:0.05438,((Solyc04g011520.3.1_68_345:0.25443,(Solyc06g005500.3.1_71_348:0.13547,((AT2G28930.1_83_361:0.0,AT2G28930.3_75_353:0.0,AT2G28930.2_72_350:0.0):0.07170,((AT1G07570.3_82_360:0.0,AT1G07570.2_71_349:0.0,AT1G07570.5_71_349:0.0,AT1G07570.1_71_349:0.0):0.00055,AT1G07570.4_4_233:0.00515)0.986:0.07668)0.996:0.11649)0.803:0.03858)0.142:0.03431,((Os03t0821900-02_59_335:0.0,Os03t0821900-01_81_357:0.0):0.09048,(((HORVU.MOREX.r3.5HG0526510.1_27_194:0.08310,(TRITD5Av1G233710.1_84_358:0.06567,(TRITD5Bv1G233190.6_1109_1289:0.00055,((TRITD5Bv1G233190.4_1109_1248:0.0,TRITD5Bv1G233190.5_1081_1220:0.0):0.00055,((TRITD5Bv1G233190.9_1104_1376:0.0,TRITD5Bv1G233190.7_1109_1381:0.0,TRITD5Bv1G233190.10_1081_1353:0.0,TRITD5Bv1G233190.8_1081_1353:0.0):0.01464,TRITD5Bv1G233190.11_85_221:0.00055)0.957:0.00203)0.000:0.00055)0.946:0.04139)0.875:0.04707)0.994:0.17010,(((TRITD5Bv1G139030.3_61_331:0.04297,(TRITD5Bv1G139030.5_396_670:0.01007,(TRITD5Bv1G139030.4_292_533:0.00055,TRITD5Bv1G139030.1_4_229:0.00953)0.756:0.00802)0.912:0.03809)0.581:0.07068,(((TRITD5Bv1G139030.12_48_587:0.03757,(TRITD5Bv1G139030.13_28_588:0.02786,TRITD5Bv1G139030.9_3_225:0.00055)0.000:0.00136)0.763:0.00378,(TRITD5Bv1G139030.10_63_333:0.0,TRITD5Bv1G139030.11_64_334:0.0,TRITD5Bv1G139030.14_423_693:0.0):0.00055)1.000:0.19354,((TRITD5Av1G150080.1_409_686:0.0,TRITD5Av1G150080.3_405_682:0.0):0.00053,(TRITD5Av1G150080.4_28_578:0.13503,TRITD5Av1G150080.2_90_595:0.00054)0.866:0.00859)1.000:0.18264)0.995:0.13467)0.752:0.02442,(HORVU.MOREX.r3.5HG0486890.1_384_661:0.07222,HORVU.MOREX.r3.5HG0486880.1_384_661:0.04097)0.975:0.08350)1.000:0.37645)0.966:0.09007,((TRITD5Bv1G232930.4_59_242:0.00055,((TRITD5Av1G233470.3_79_173:0.01211,TRITD5Bv1G232930.1_79_173:0.00055)0.876:0.02287,(TRITD5Bv1G232930.2_79_355:0.00055,(TRITD5Bv1G232930.3_59_313:0.01022,(((Zm00001eb211660_P001_77_353:0.03229,Zm00001eb062730_P001_79_355:0.00837)1.000:0.06956,HORVU.MOREX.r3.5HG0526410.1_79_355:0.01170)0.723:0.00054,(TRITD5Av1G233470.7_60_313:0.01243,(TRITD5Av1G233470.1_77_353:0.0,TRITD5Av1G233470.6_79_355:0.0,TRITD5Av1G233470.2_76_352:0.0):0.00054)0.853:0.00534)0.848:0.00484)0.949:0.00055)0.977:0.00055)0.919:0.00679)0.441:0.00645,((TRITD5Av1G233470.8_90_273:0.0,TRITD5Av1G233470.4_79_262:0.0):0.00055,TRITD5Av1G233470.5_79_304:0.00839)0.794:0.00714)0.892:0.02467)0.208:0.03006)1.000:0.11053)0.946:0.05439)0.960:0.07292,(Solyc09g010850.3.1_79_360:0.12387,(Solyc10g084770.2.1_79_393:0.01398,Solyc05g053930.3.1_117_404:0.08061)0.999:0.15598)0.929:0.05779)0.313:0.03862,(AT5G02290.1_71_348:0.0,AT5G02290.2_71_348:0.0):0.17905)0.975:0.12806)0.952:0.09849,((((((Solyc05g007140.3.1_88_362:0.03738,Solyc01g010660.3.1_88_363:0.05930)0.949:0.05988,((AT2G02800.2_86_361:0.0,AT2G02800.1_86_361:0.0):0.03676,AT1G14370.1_87_363:0.17438)0.690:0.06631)0.602:0.06095,(((HORVU.MOREX.r3.4HG0403510.1_89_364:0.0,TRITD4Bv1G169100.1_89_364:0.0,TRITD4Bv1G169100.2_131_406:0.0):0.00053,((TRITD4Av1G004960.1_89_364:0.0,TRITD4Av1G004960.2_131_406:0.0):0.03122,TRITD4Bv1G169100.3_89_182:0.01544)0.000:0.01509)0.931:0.03108,(Os03t0170400-01_90_229:0.00055,((Os10t0405100-02_88_363:0.00575,(Zm00001eb048420_P001_85_360:0.01624,Zm00001eb048420_P002_85_267:0.00055)0.997:0.10479)0.990:0.07630,((Zm00001eb121220_P001_4_96:0.08291,(Zm00001eb304820_P001_539_662:0.12749,Zm00001eb421490_P001_40_136:0.01258)0.000:0.00054)0.750:0.01030,(Zm00001eb402260_P002_40_315:0.0,Zm00001eb402260_P001_90_365:0.0):0.02397)0.897:0.02507)0.840:0.02164)0.762:0.01400)0.989:0.10996)0.971:0.09558,((AT1G69790.2_76_349:0.0,AT1G69790.1_87_360:0.0):0.14689,(AT1G26970.2_2_244:0.00244,AT1G26970.1_86_359:0.00054)0.997:0.17183)0.972:0.09291)0.445:0.03371,(Solyc12g077390.2.1_93_365:0.22072,AT1G74490.1_95_305:0.36269)0.887:0.09711)0.878:0.06313,((Solyc11g062400.2.1_79_356:0.10217,(Solyc01g008870.2.1_53_330:0.00997,Solyc01g008870.2.1_382_644:0.16909)0.983:0.08378)0.996:0.16088,((HORVU.MOREX.r3.2HG0110850.1_91_364:0.02112,(TRITD2Bv1G033390.2_87_360:0.00055,(TRITD2Av1G025550.1_89_362:0.00386,TRITD2Bv1G033390.1_87_360:0.00387)0.000:0.00055)0.996:0.00054)1.000:0.18482,(Os07t0686800-01_86_298:0.14303,Zm00001eb331230_P001_81_349:0.18149)0.109:0.02353)1.000:0.24654)0.942:0.13780)0.959:0.08734)0.933:0.06532,((((((AT2G26290.1_90_363:0.25859,Solyc08g061250.3.1_82_354:0.23786)0.510:0.04321,(((AT2G05940.1_90_361:0.07536,(AT5G35580.1_78_350:0.0,AT5G35580.2_90_362:0.0):0.21297)0.997:0.12013,(Solyc07g041940.3.1_79_352:0.22475,Solyc05g025820.3.1_73_163:0.03843)0.141:0.00086)0.777:0.02589,(Solyc06g062920.3.1_88_360:0.13579,Solyc12g049360.2.1_82_355:0.16277)0.977:0.09713)0.759:0.03025)0.819:0.03486,(((((TRITD4Av1G184950.2_359_437:0.00060,TRITD4Bv1G020840.2_360_440:0.08036)1.000:1.94812,((HORVU.MOREX.r3.1HG0020440.1_96_371:0.03321,(TRITD1Bv1G043680.1_163_438:0.02292,TRITD1Av1G046590.2_97_372:0.00410)0.884:0.01666)0.989:0.11978,((Zm00001eb040450_P001_103_243:0.00054,Zm00001eb040450_P002_103_377:0.00055)0.989:0.07215,(Os08t0457400-01_98_373:0.13188,(Os09t0442100-01_86_360:0.08675,((Zm00001eb314180_P001_95_368:0.11941,((HORVU.MOREX.r3.5HG0480140.1_82_356:0.02478,(TRITD0Uv1G035260.1_78_352:0.01183,(HORVU.MOREX.r3.5HG0480130.1_77_351:0.03210,TRITD5Bv1G127000.1_77_351:0.00772)0.575:0.00055)0.865:0.00761)0.751:0.00800,((TRITD0Uv1G035250.2_78_353:0.00055,TRITD0Uv1G035250.1_4_231:0.00476)0.897:0.01709,TRITD5Bv1G127050.1_78_352:0.06925)0.707:0.00068)0.969:0.03554)0.803:0.01010,((HORVU.MOREX.r3.5HG0480150.1_85_359:0.02022,(((TRITD5Bv1G127200.1_8_233:0.00499,(TRITD5Bv1G127200.4_85_263:0.01570,TRITD5Bv1G127200.3_85_359:0.00054)0.249:0.00054)0.847:0.00945,(TRITD0Uv1G042460.1_2_108:0.00055,((TRITD0Uv1G042290.1_85_359:0.0,TRITD0Uv1G042290.2_85_359:0.0):0.01649,TRITD5Bv1G127090.2_86_358:0.02499)0.751:0.00484)0.948:0.04571)0.921:0.04578,HORVU.MOREX.r3.5HG0480170.1_88_362:0.02955)0.719:0.00682)0.173:0.02095,(TRITD5Bv1G127090.3_86_360:0.00054,TRITD5Bv1G127090.4_88_362:0.00411)0.977:0.04868)0.964:0.04282)0.557:0.02055)0.944:0.04874)0.797:0.04226)0.141:0.04255)0.099:0.00215)0.980:0.24551,(((TRITD6Bv1G196780.7_120_335:0.00062,TRITD6Bv1G196780.2_123_341:0.02195)0.865:0.00804,TRITD6Bv1G196780.4_8_225:0.00053)0.779:0.00453,((((HORVU.MOREX.r3.6HG0620200.1_95_367:0.01160,TRITD6Av1G201730.3_2_128:0.01353)0.000:0.00162,((((TRITD6Av1G201730.4_4_228:0.00055,TRITD6Av1G201730.7_120_335:0.00461)0.985:0.00059,((Os02t0777800-01_82_172:0.15704,((Os06t0202900-01_68_341:0.05331,(Zm00001eb278620_P001_86_357:0.01958,Zm00001eb373760_P001_82_355:0.03150)0.901:0.01823)0.754:0.01729,((TRITD7Av1G052380.1_75_285:0.00053,(TRITD7Av1G052380.2_120_394:0.00153,(HORVU.MOREX.r3.7HG0662420.1_76_351:0.01190,((TRITD7Bv1G027130.3_74_348:0.0,TRITD7Bv1G027130.4_57_331:0.0):0.00055,TRITD7Bv1G027130.2_73_168:0.02352)0.917:0.00902)0.989:0.00271)0.774:0.00723)0.756:0.03337,TRITD7Av1G052380.3_2_114:0.21081)0.909:0.12200)0.963:0.08221)0.987:0.08904,(TRITD6Av1G201730.1_1_139:0.01994,TRITD6Av1G201730.6_145_340:0.10109)0.932:0.00054)0.505:0.00053)0.985:0.00054,TRITD6Av1G201730.5_96_368:0.00053)0.997:0.00265,TRITD6Bv1G196780.8_2_63:0.00055)0.000:0.00127)0.047:0.02772,(TRITD6Bv1G196780.1_2_122:0.0,TRITD6Av1G201730.2_2_122:0.0):0.00055)0.729:0.00225,(TRITD6Bv1G196780.3_59_331:0.0,TRITD6Bv1G196780.6_70_342:0.0,TRITD6Bv1G196780.5_96_368:0.0):0.00054)0.639:0.00050)0.999:0.21367)0.976:0.09698,((((HORVU.MOREX.r3.5HG0463770.2_85_356:0.00055,HORVU.MOREX.r3.5HG0463770.1_37_270:0.02420)0.812:0.00369,((TRITD5Bv1G091750.2_103_373:0.0,TRITD5Bv1G091750.4_74_344:0.0):0.01556,(((((((TRITD4Av1G154880.6_85_311:0.01330,(HORVU.MOREX.r3.7HG0729370.1.CDS1_10_126:0.00054,TRITD7Av1G232570.1_10_126:0.14597)1.000:2.36760)0.990:0.00054,(TRITD4Bv1G051090.8_86_176:0.02774,((TRITD4Bv1G051090.1_74_344:0.0,TRITD4Bv1G051090.2_86_356:0.0):0.00054,((TRITD4Bv1G051090.4_86_260:0.0,TRITD4Bv1G051090.5_86_260:0.0,TRITD4Bv1G051090.3_86_260:0.0):0.00054,((TRITD4Bv1G051090.6_86_220:0.0,TRITD4Bv1G051090.7_86_220:0.0):0.00055,(((Zm00001eb093750_P001_85_356:0.00055,((Zm00001eb195600_P006_83_354:0.0,Zm00001eb195600_P002_99_370:0.0,Zm00001eb195600_P004_99_370:0.0):0.00821,(Zm00001eb195600_P007_99_372:0.0,Zm00001eb195600_P003_99_372:0.0,Zm00001eb195600_P005_83_356:0.0,Zm00001eb195600_P001_83_356:0.0):0.00055)0.967:0.01759)0.868:0.03930,TRITD4Av1G154880.12_85_179:0.02625)0.050:0.00086,(Os11t0121400-01_85_356:0.00055,Os12t0121100-01_47_318:0.00402)0.976:0.02716)0.847:0.01807)0.697:0.00054)0.950:0.00053)0.761:0.00054)0.259:0.00426)0.999:0.00086,(HORVU.MOREX.r3.4HG0353940.2_70_341:0.0,HORVU.MOREX.r3.4HG0353940.1_85_356:0.0,TRITD4Av1G154880.3_73_344:0.0,TRITD4Av1G154880.2_77_348:0.0,TRITD4Av1G154880.5_85_356:0.0,TRITD4Av1G154880.4_74_345:0.0):0.00055)0.997:0.00064,(TRITD4Av1G154880.9_85_260:0.0,TRITD4Av1G154880.7_85_260:0.0,TRITD4Av1G154880.8_85_260:0.0):0.00055)0.043:0.00064,((TRITD4Av1G154880.10_85_220:0.0,TRITD4Av1G154880.11_85_220:0.0):0.00055,TRITD4Av1G154880.1_85_261:0.03440)0.745:0.00171)0.886:0.04908,((TRITD5Bv1G091750.3_85_240:0.00055,TRITD5Av1G110030.2_85_238:0.00055)1.000:0.01008,TRITD5Bv1G091750.1_103_238:0.00055)0.440:0.01587)0.944:0.00148,(TRITD5Av1G110030.1_110_381:0.0,TRITD5Av1G110030.3_85_356:0.0):0.00055)0.520:0.00054)0.901:0.00055)0.960:0.08948,(AT5G01020.1_74_344:0.08553,Solyc10g074710.2.1_88_360:0.03933)0.935:0.07084)1.000:0.23619,((AT1G61590.1_104_373:0.25910,((((Os03t0364400-02_112_387:0.0,Os03t0364400-01_112_387:0.0):0.05889,(Zm00001eb017800_P003_100_374:0.00055,(Zm00001eb017800_P001_100_398:0.00616,(Zm00001eb017800_P002_100_191:0.00055,(Zm00001eb394290_P001_105_194:0.00055,Zm00001eb394290_P002_105_383:0.01125)0.962:0.02704)0.910:0.03089)0.568:0.00209)1.000:0.13196)0.415:0.02027,((TRITD4Bv1G081570.2_6_237:0.00444,TRITD4Bv1G081570.1_113_389:0.00055)0.962:0.02876,(TRITD4Av1G112010.1_162_437:0.02341,(HORVU.MOREX.r3.6HG0572280.1_96_370:0.00719,(TRITD0Uv1G055650.1_100_376:0.01640,(HORVU.MOREX.r3.6HG0542290.1_102_378:0.02340,(TRITD6Av1G004310.2_102_378:0.0,TRITD6Av1G004310.1_100_376:0.0):0.02299)0.843:0.00875)1.000:0.07145)0.723:0.00257)0.938:0.01987)0.935:0.03894)1.000:0.34011,Solyc08g074980.3.1_94_365:0.19720)0.841:0.07239)0.987:0.17428,AT1G72540.1_85_359:0.43765)0.179:0.05621)0.694:0.01024)0.996:0.11683,(((TRITD2Av1G055790.1_92_367:0.01095,(HORVU.MOREX.r3.2HG0125840.1_92_367:0.00378,TRITD2Bv1G066780.1_97_372:0.00055)0.894:0.02537)0.993:0.08335,((Os07t0613500-01_106_377:0.08014,Zm00001eb327350_P001_89_360:0.04414)0.994:0.14089,((TRITD7Bv1G199580.2_94_360:0.02221,((HORVU.MOREX.r3.7HG0737520.1_98_370:0.00800,(TRITD7Av1G251420.5_38_174:0.00055,((TRITD7Av1G251420.3_99_371:0.00055,(TRITD7Av1G251420.4_99_371:0.00055,(TRITD7Av1G251420.6_4_136:0.00681,TRITD7Av1G251420.2_99_367:0.00055)0.214:0.00054)0.030:0.00054)1.000:0.00211,TRITD7Av1G251420.1_99_275:0.00055)0.017:0.00225)0.934:0.00922)0.786:0.00428,TRITD7Bv1G199580.1_94_366:0.00054)0.974:0.00055)0.999:0.09834,(Os03t0407900-01_149_420:0.05962,Zm00001eb019620_P001_112_385:0.10089)0.902:0.03502)0.973:0.07957)0.803:0.03530)0.996:0.13829,((Os10t0395000-01_91_364:0.06976,((Zm00001eb223540_P001_83_357:0.00055,(Zm00001eb223540_P003_83_267:0.02302,(Zm00001eb223540_P004_83_358:0.00054,Zm00001eb223540_P002_83_262:0.00055)0.418:0.00972)0.735:0.00472)1.000:0.25827,(HORVU.MOREX.r3.4HG0393280.1_79_354:0.03573,((TRITD4Av1G030070.2_79_354:0.00055,TRITD4Av1G030070.3_10_239:0.00924)0.972:0.03068,(TRITD4Bv1G139550.2_79_354:0.00054,TRITD4Bv1G139550.1_10_239:0.00931)0.969:0.02861)0.906:0.02387)1.000:0.18547)0.650:0.00864)0.959:0.06356,(Os03t0179400-01_95_367:0.03624,((((TRITD4Bv1G171740.2_106_377:0.00054,(TRITD4Bv1G171740.3_40_309:0.00054,TRITD4Av1G002800.2_37_306:0.00402)0.431:0.00423)0.922:0.00392,TRITD4Av1G002800.1_103_374:0.00055)0.929:0.00054,(HORVU.MOREX.r3.4HG0404850.1_108_379:0.00282,TRITD4Bv1G171740.1_106_195:0.00055)0.892:0.00114)0.982:0.08475,(Zm00001eb005900_P001_111_383:0.00054,Zm00001eb005900_P002_111_201:0.01705)0.976:0.07551)0.901:0.06324)0.969:0.07637)0.987:0.09020)0.536:0.06438)0.458:0.01527)0.967:0.08127,((AT5G56460.1_77_354:0.13147,Solyc01g028830.3.1_76_350:0.08355)0.513:0.03760,((((HORVU.MOREX.r3.4HG0401630.1_79_358:0.02672,(((TRITD4Bv1G163300.4_77_221:0.00055,((TRITD4Bv1G163300.3_77_172:0.0,TRITD4Bv1G163300.2_77_172:0.0):0.01197,TRITD4Bv1G163300.1_77_173:0.00055)0.914:0.01192)0.919:0.00813,(TRITD4Bv1G163300.7_77_356:0.0,TRITD4Bv1G163300.5_77_356:0.0):0.00055)1.000:0.00334,TRITD4Bv1G163300.6_149_282:0.00666)0.552:0.00261)0.350:0.00856,(TRITD4Av1G010340.2_148_282:0.01348,(TRITD4Av1G010340.1_137_416:0.0,TRITD4Av1G010340.3_69_348:0.0,TRITD4Av1G010340.4_137_416:0.0):0.00054)0.910:0.01719)0.978:0.05121,(Os03t0159100-01_76_354:0.01574,((Zm00001eb004440_P003_24_193:0.01213,Zm00001eb004440_P001_76_339:0.07866)0.947:0.00054,(Zm00001eb004440_P002_76_260:0.00755,Zm00001eb004440_P004_76_354:0.00055)0.999:0.00055)0.984:0.05599)0.592:0.03106)0.909:0.07217,(Zm00001eb047580_P001_79_365:0.22126,((Os10t0431900-01_76_363:0.0,Os10t0431900-02_76_363:0.0):0.07259,(TRITD1Av1G082160.2_75_350:0.00054,((TRITD1Av1G082160.1_70_296:0.0,TRITD1Av1G082160.3_70_296:0.0):0.00052,TRITD1Bv1G075400.1_22_97:0.12449)0.774:0.00430)0.995:0.10253)0.554:0.03659)0.750:0.06301)0.994:0.16865)1.000:0.33899)0.924:0.06753,((((HORVU.MOREX.r3.7HG0739030.1_76_349:0.00391,((TRITD7Av1G255370.1_76_349:0.00270,((TRITD7Av1G255370.3_77_171:0.00053,TRITD7Av1G255370.2_76_170:0.02510)0.000:0.00085,(TRITD7Bv1G205340.4_76_168:0.01260,TRITD7Bv1G205340.3_76_166:0.00055)0.022:0.00301)0.788:0.01687)1.000:0.00126,(TRITD7Bv1G205340.1_76_349:0.0,TRITD7Bv1G205340.2_76_349:0.0):0.00055)0.874:0.00788)0.875:0.00803,Os06t0663200-01_72_345:0.00388)0.964:0.03573,Zm00001eb389680_P001_73_346:0.02087)0.997:0.09344,((AT2G07180.2_95_365:0.0,AT2G07180.1_95_365:0.0):0.14878,((Solyc07g042593.1.1_72_163:0.14697,Solyc12g009310.2.1_90_363:0.07155)0.987:0.20015,(((HORVU.MOREX.r3.7HG0726890.1_84_347:0.02280,TRITD7Av1G224930.1_86_349:0.07242)0.981:0.10165,(Os06t0703000-01_91_364:0.15560,(Zm00001eb227170_P001_101_372:0.06078,(Zm00001eb272800_P002_93_365:0.0,Zm00001eb272800_P004_26_298:0.0,Zm00001eb272800_P001_93_365:0.0,Zm00001eb272800_P003_93_365:0.0):0.10629)0.998:0.16893)0.230:0.03950)1.000:0.34894,Solyc07g042590.3.1_18_186:0.05904)0.758:0.01556)0.957:0.05986)0.779:0.01204)1.000:0.17396)0.981:0.11601,((Solyc07g007980.3.1_109_383:0.17951,(((Zm00001eb072250_P001_3_97:0.12655,Zm00001eb172990_P001_2_129:0.03817)0.792:0.02654,((Zm00001eb375480_P002_106_380:0.0,Zm00001eb375480_P001_106_380:0.0,Zm00001eb375480_P003_107_381:0.0):0.00084,Zm00001eb425040_P001_3_74:0.21035)0.000:0.00086)0.898:0.02877,(((((TRITD7Bv1G012390.5_4_193:0.00662,(TRITD7Bv1G012390.4_171_413:0.02044,(TRITD7Av1G039130.2_5_169:0.04096,TRITD7Av1G039130.6_171_413:0.00206)0.836:0.03415)0.997:0.07562)0.752:0.00653,((TRITD7Bv1G012390.2_112_387:0.0,TRITD7Bv1G012390.3_98_373:0.0,TRITD7Bv1G012390.1_48_323:0.0):0.00055,TRITD7Bv1G012390.7_98_276:0.00054)0.999:0.00054)0.834:0.00050,TRITD7Av1G039130.11_67_163:0.00055)0.345:0.00397,(HORVU.MOREX.r3.7HG0656410.1_114_389:0.00055,(((TRITD7Bv1G012390.9_67_159:0.0,TRITD7Av1G039130.10_67_159:0.0):0.00055,(((TRITD7Av1G039130.3_48_323:0.0,TRITD7Av1G039130.4_112_387:0.0,TRITD7Av1G039130.7_112_387:0.0,TRITD7Av1G039130.5_98_373:0.0):0.00054,TRITD7Av1G039130.1_67_340:0.00065)0.801:0.00116,TRITD7Av1G039130.9_98_276:0.00055)0.076:0.00199)0.999:0.00169,((TRITD7Bv1G012390.8_4_96:0.0,TRITD7Bv1G012390.6_4_96:0.0):0.01089,TRITD7Av1G039130.8_4_96:0.00055)0.926:0.02567)0.942:0.00053)0.000:0.00054)1.000:0.07782,(Os06t0168800-01_109_384:0.0,Os06t0168800-02_26_301:0.0):0.01570)0.888:0.02390)0.961:0.07291)0.999:0.19727,(((((((TRITD3Bv1G123390.3_71_250:0.00055,((HORVU.MOREX.r3.3HG0268180.2_127_402:0.0,HORVU.MOREX.r3.3HG0268180.1_139_414:0.0,TRITD3Bv1G123390.1_127_402:0.0):0.00055,(TRITD3Bv1G123390.2_127_395:0.01691,(TRITD3Av1G135080.2_127_402:0.0,TRITD3Av1G135080.1_155_430:0.0):0.00398)0.434:0.00054)1.000:0.00054)0.992:0.05915,Os01t0588500-01_143_418:0.03346)0.597:0.00054,Zm00001eb160680_P001_131_406:0.01552)0.821:0.01804,(((HORVU.MOREX.r3.5HG0475160.1_146_421:0.0,TRITD5Bv1G115410.2_150_425:0.0,TRITD5Bv1G115410.1_151_426:0.0,TRITD5Av1G137890.4_145_420:0.0,TRITD5Av1G137890.1_120_395:0.0,TRITD5Av1G137890.3_146_421:0.0,TRITD5Av1G137890.2_145_420:0.0):0.00055,(TRITD5Bv1G115410.4_87_266:0.0,TRITD5Av1G137890.5_87_266:0.0):0.00055)0.954:0.01634,((Zm00001eb098540_P004_152_427:0.00055,((Zm00001eb098540_P001_13_287:0.0,Zm00001eb098540_P002_29_303:0.0):0.00055,(Zm00001eb098540_P003_3_193:0.00857,(TRITD5Bv1G115410.5_4_137:0.00054,Os09t0361100-01_35_310:0.03738)0.936:0.01947)0.819:0.00500)0.970:0.00053)0.853:0.00390,(Zm00001eb310810_P001_150_425:0.0,Zm00001eb310810_P002_151_426:0.0):0.01229)0.000:0.00055)0.997:0.05247)0.945:0.03166,(((AT3G28690.3_78_353:0.0,AT3G28690.2_129_404:0.0,AT3G28690.1_29_304:0.0):0.09435,(AT5G15080.1_145_420:0.00438,AT3G01300.1_139_414:0.03787)0.956:0.05731)0.990:0.07003,(Solyc01g010780.3.1_124_446:0.05964,Solyc05g007050.3.1_138_413:0.04533)0.229:0.01096)0.664:0.01975)0.500:0.02919,(Os05t0591800-00_47_236:0.37628,Solyc02g087830.3.1_73_346:0.44861)0.890:0.13600)0.420:0.05533,(((Solyc06g005520.3.1_86_368:0.31637,(AT2G28940.1_28_265:0.00450,AT2G28940.2_107_384:0.00055)0.994:0.16248)0.969:0.10783,((((AT3G09830.1_86_363:0.0,AT3G09830.3_86_363:0.0,AT3G09830.2_86_363:0.0):0.09170,(AT5G03320.1_83_360:0.0,AT5G03320.2_83_360:0.0):0.13027)1.000:0.25693,(Solyc09g008010.3.1_86_363:0.15917,((AT2G39110.2_80_354:0.0,AT2G39110.1_95_369:0.0):0.34377,Solyc09g075720.3.1_82_349:0.15588)0.889:0.06864)0.443:0.02149)0.922:0.04540,((((HORVU.MOREX.r3.2HG0206780.1_103_382:0.0,HORVU.MOREX.r3.2HG0206780.2_126_405:0.0):0.00500,(TRITD2Bv1G243950.1_103_382:0.00054,(TRITD2Av1G279070.1_103_382:0.01176,TRITD2Bv1G243950.2_176_418:0.01419)0.739:0.00055)0.986:0.07250)0.998:0.22148,(((HORVU.MOREX.r3.6HG0630070.1_100_373:0.00744,((TRITD6Av1G220600.1_98_369:0.00064,(TRITD6Bv1G221230.2_97_272:0.08821,TRITD6Bv1G221230.1_97_371:0.00054)0.918:0.03940)0.859:0.02576,TRITD6Av1G220600.2_3_113:0.02933)0.730:0.01125)0.428:0.05834,((Zm00001eb259080_P003_89_362:0.0,Zm00001eb259080_P002_89_362:0.0,Zm00001eb259080_P004_89_362:0.0):0.00450,((Zm00001eb191260_P002_86_245:0.00055,Zm00001eb191260_P001_86_357:0.00847)0.994:0.05470,Zm00001eb259080_P001_89_246:0.00054)0.841:0.01479)0.863:0.02279)0.947:0.06965,(Os02t0819600-01_89_363:0.0,Os02t0819600-02_89_363:0.0):0.01007)0.962:0.10612)0.999:0.28278,(HORVU.MOREX.r3.1HG0038800.1_96_369:0.02220,(((((TRITD1Av1G085690.2_113_386:0.0,TRITD1Av1G085690.3_211_484:0.0):0.00055,TRITD1Av1G085690.1_96_271:0.00055)0.668:0.00053,TRITD1Av1G085690.4_96_258:0.00055)0.842:0.00597,((TRITD1Bv1G087080.2_109_382:0.00120,TRITD1Bv1G087080.1_95_271:0.00843)0.993:0.00227,TRITD1Bv1G087080.3_95_257:0.00055)0.537:0.00055)0.935:0.02602,((Zm00001eb047150_P001_100_373:0.0,Zm00001eb047150_P002_100_373:0.0,Zm00001eb047150_P005_100_373:0.0,Zm00001eb047150_P004_100_373:0.0,Zm00001eb047150_P003_100_373:0.0,Zm00001eb047150_P006_100_373:0.0):0.11033,Os10t0442800-01_122_395:0.05708)0.964:0.06048)0.797:0.03704)0.999:0.23315)0.275:0.06440)0.946:0.10233)0.998:0.18915,(((((TRITD7Bv1G161450.1_77_351:0.00055,(TRITD7Bv1G161450.2_76_195:0.00055,(HORVU.MOREX.r3.7HG0721640.1_70_344:0.01662,(TRITD7Av1G207600.2_78_352:0.00055,TRITD7Av1G207600.1_95_245:0.00658)1.000:0.00325)0.960:0.00287)0.644:0.00119)0.952:0.04633,((Os06t0714900-01_75_352:0.0,Os06t0714900-02_75_352:0.0):0.05585,(Zm00001eb228010_P001_110_384:0.00054,Zm00001eb228010_P002_110_269:0.00982)0.949:0.03574)0.520:0.02761)1.000:0.36613,(((Os02t0650500-01_113_390:0.05834,((HORVU.MOREX.r3.6HG0599470.1_102_378:0.00817,(TRITD6Av1G154700.1_103_379:0.06263,(TRITD6Bv1G140580.2_107_379:0.00054,TRITD6Bv1G140580.1_107_383:0.00055)0.823:0.00712)0.589:0.00055)1.000:0.10256,(Zm00001eb186250_P002_31_268:0.01410,Zm00001eb186250_P001_116_393:0.00055)0.996:0.07565)0.163:0.02824)0.985:0.12019,(Zm00001eb075040_P001_102_372:0.18477,(Os04t0543000-01_104_378:0.13479,(HORVU.MOREX.r3.2HG0185240.1_117_391:0.00055,((TRITD2Bv1G192870.1_141_415:0.0,TRITD2Bv1G192870.2_141_415:0.0):0.00053,(TRITD2Av1G230580.1_104_378:0.0,TRITD2Av1G230580.3_225_499:0.0,TRITD2Av1G230580.4_225_499:0.0,TRITD2Av1G230580.2_104_378:0.0):0.03195)1.000:0.07435)1.000:0.13327)0.374:0.04203)0.984:0.13525)0.976:0.14657,Os07t0495150-00_83_372:0.48321)0.605:0.07998)0.073:0.08397,((((HORVU.MOREX.r3.5HG0499340.1_103_379:0.00636,(TRITD6Bv1G143070.1_531_640:2.36613,(TRITD5Bv1G172360.1_94_216:0.01182,(TRITD5Av1G183130.2_29_149:0.02706,(TRITD5Av1G183130.3_102_224:0.00055,TRITD5Av1G183130.1_103_379:0.00054)0.000:0.00053)0.962:0.02600)0.221:0.00053)0.750:0.01235)1.000:0.15924,Os09t0533600-01_87_366:0.09432)0.322:0.01150,(Zm00001eb103540_P001_106_384:0.01859,(Zm00001eb319700_P001_106_230:0.01015,Zm00001eb319700_P002_106_381:0.00055)0.961:0.04348)0.973:0.04435)0.945:0.08101,(Solyc01g088690.3.1_79_356:0.26406,(Solyc08g077610.2.1_928_1079:0.00616,Solyc08g077560.3.1_80_357:0.00054)1.000:0.24298)0.949:0.15352)0.585:0.10769)0.655:0.07195,(AT4G17660.1_93_365:0.34623,AT5G47070.1_89_362:0.21329)0.995:0.20930)0.888:0.12201)1.000:0.40385)0.605:0.07749)0.987:0.16319)0.945:0.10958)0.840:0.11344,(((AT5G25440.2_102_324:0.00982,AT5G25440.1_63_305:0.00064)1.000:1.20160,(AT5G11400.1_95_193:0.41044,(AT5G11410.1_91_325:0.01102,AT5G11410.2_9_235:0.00942)0.866:0.24188)0.992:0.68096)0.969:0.44571,(Solyc10g047700.2.1_19_104:1.76895,((((AT4G35600.1_89_363:0.0,AT4G35600.2_90_364:0.0):0.41977,(AT1G76360.1_166_441:0.33330,Solyc04g082500.3.1_392_667:0.19784)0.993:0.13800)0.713:0.01657,(((AT2G17220.1_88_365:0.0,AT2G17220.2_87_364:0.0):0.19664,(Solyc02g014070.2.1_13_488:0.75615,Solyc01g112220.3.1_77_371:0.06379)0.872:0.10074)0.998:0.23816,(Solyc00g007060.3.1_86_365:0.17134,Solyc03g032150.3.1_88_367:0.13593)0.691:0.08990)0.981:0.13690)0.447:0.06439,((((HORVU.MOREX.r3.6HG0546920.1_45_257:0.04208,HORVU.MOREX.r3.6HG0546870.1_97_370:0.04987)0.983:0.12128,((TRITD6Av1G010420.2_77_351:0.0,TRITD6Av1G010420.1_96_370:0.0):0.17639,(TRITD6Bv1G015780.2_96_369:0.00054,(TRITD6Bv1G015780.3_96_364:0.00055,(TRITD6Bv1G015780.4_71_346:0.0,TRITD6Bv1G015780.1_96_371:0.0):0.00054)0.772:0.00416)1.000:0.19089)0.348:0.04416)1.000:0.55591,(((Zm00001eb230110_P001_100_376:0.03079,(((HORVU.MOREX.r3.6HG0547090.1_100_375:0.01569,(TRITD6Av1G010510.1_100_193:0.01614,TRITD6Bv1G015920.4_49_229:0.00054)0.789:0.00730)0.178:0.00441,((TRITD6Bv1G015920.3_101_376:0.0,TRITD6Bv1G015920.2_100_375:0.0,TRITD6Av1G010510.3_100_375:0.0):0.00055,((TRITD6Bv1G015920.1_100_367:0.0,TRITD6Av1G010510.2_100_367:0.0):0.02148,TRITD6Av1G010510.4_100_374:0.00259)0.999:0.00977)0.856:0.01121)0.733:0.02224,Os02t0118200-01_97_372:0.03248)0.989:0.05003)0.897:0.02068,(((Zm00001eb209350_P004_99_285:0.0,Zm00001eb209350_P001_99_285:0.0):0.01077,(Zm00001eb209350_P003_99_374:0.0,Zm00001eb209350_P002_99_374:0.0):0.00055)0.850:0.01101,Zm00001eb268700_P001_47_140:0.13494)0.000:0.00054)0.096:0.00053,(Zm00001eb128790_P001_80_239:0.04437,(Zm00001eb306150_P001_114_208:0.03729,Zm00001eb411440_P001_61_196:0.10861)0.533:0.00055)0.261:0.00055)0.800:0.01896)0.991:0.12155,((Zm00001eb187030_P001_121_404:0.09345,(Os02t0670100-00_116_400:0.06576,(TRITD6Av1G161480.1_113_396:0.03002,((HORVU.MOREX.r3.6HG0602950.1_113_396:0.0,TRITD6Bv1G147600.2_111_394:0.0,TRITD6Bv1G147600.1_111_394:0.0):0.00054,TRITD6Bv1G147600.3_111_261:0.00833)0.758:0.00557)0.999:0.10194)0.915:0.03689)0.996:0.09370,((Os04t0563900-00_138_415:0.07033,((Zm00001eb228590_P001_93_370:0.07404,((TRITD7Av1G275610.3_43_224:0.00055,(((((TRITD7Bv1G229540.2_99_374:0.0,TRITD7Bv1G229540.3_93_368:0.0):0.00054,TRITD7Bv1G229540.1_2_230:0.00467)0.428:0.00402,TRITD7Av1G275610.4_2_230:0.00468)0.930:0.00053,(TRITD7Av1G275610.2_92_367:0.0,TRITD7Av1G275610.1_97_372:0.0):0.00055)0.000:0.00054,((TRITD4Av1G261630.1_1024_1120:0.10997,(TRITD0Uv1G100720.1_68_343:0.12938,(TRITD4Av1G260920.2_68_343:0.00055,TRITD4Av1G260920.1_6_230:0.01062)0.920:0.03205)0.022:0.00054)0.972:0.09522,HORVU.MOREX.r3.7HG0751500.1_96_371:0.00889)0.883:0.01186)0.906:0.00793)0.451:0.00706,TRITD7Bv1G229540.4_44_225:0.00054)0.982:0.08615)0.962:0.05156,Os06t0727400-01_94_373:0.03964)1.000:0.20576)0.828:0.04043,((((((TRITD2Bv1G200430.5_23_188:0.00614,(TRITD2Bv1G200430.3_112_388:0.0,TRITD2Bv1G200430.4_115_391:0.0,TRITD2Bv1G200430.2_114_390:0.0):0.00054)0.296:0.00055,TRITD2Bv1G200430.1_112_253:0.00055)0.801:0.00747,(((TRITD2Av1G238910.2_113_389:0.0,TRITD2Av1G238910.3_114_390:0.0):0.00054,TRITD2Av1G238910.1_113_256:0.00908)0.029:0.00054,(TRITD2Av1G238910.5_4_136:0.00053,TRITD2Av1G238910.4_123_256:0.00886)0.923:0.01771)0.810:0.00777)0.349:0.00716,HORVU.MOREX.r3.2HG0187930.1_116_392:0.01318)1.000:0.09157,(Zm00001eb429130_P003_127_403:0.00055,(Zm00001eb429130_P002_127_222:0.00286,Zm00001eb429130_P001_127_331:0.08463)0.843:0.02465)0.987:0.05971)0.957:0.07274,(Zm00001eb402520_P001_97_375:0.11388,(((TRITD4Bv1G184970.2_74_353:0.00055,TRITD4Bv1G184970.1_74_168:0.00055)0.801:0.00559,(TRITD5Av1G239470.1_77_171:0.00055,TRITD5Av1G239470.2_77_356:0.00054)0.800:0.00565)0.883:0.02731,HORVU.MOREX.r3.4HG0410030.1_72_351:0.04521)0.999:0.15156)0.999:0.19120)0.865:0.04206)0.868:0.02864)0.795:0.03170)0.937:0.06646)0.728:0.06181)0.803:0.00050)0.720:0.10383)0.986:0.37585,(((AT3G08760.2_219_450:0.0,AT3G08760.1_219_450:0.0,AT3G08760.3_219_450:0.0):0.15203,(Solyc10g075040.2.1_217_450:0.08719,Solyc09g042260.3.1_217_451:0.06263)0.988:0.10059)0.853:0.08158,((Os01t0822200-01_214_443:0.04530,(((((TRITD3Av1G212070.2_214_382:0.0,TRITD3Bv1G194470.2_214_382:0.0):0.00810,(TRITD3Bv1G194470.1_214_443:0.0,TRITD3Bv1G194470.3_214_443:0.0):0.00103)1.000:0.00326,(TRITD3Av1G212070.3_214_443:0.0,TRITD3Av1G212070.1_214_443:0.0):0.00055)0.805:0.00055,(TRITD3Av1G212070.4_214_475:0.00055,TRITD3Bv1G194470.4_214_475:0.00628)0.977:0.02671)0.923:0.02761,HORVU.MOREX.r3.3HG0297620.1_214_442:0.03098)0.989:0.07004)0.957:0.05783,((Zm00001eb149520_P003_221_449:0.0,Zm00001eb149520_P002_221_449:0.0,Zm00001eb149520_P001_221_449:0.0):0.00611,(Zm00001eb265690_P001_101_309:0.00055,Zm00001eb204280_P001_2_196:0.00523)1.000:0.11229)0.987:0.07935)0.958:0.15820)1.000:0.92270)0.000:0.13403,((((Solyc04g082260.3.1_76_311:0.04257,(AT1G50990.2_96_321:0.00455,AT1G50990.1_96_326:0.00055)1.000:0.47184)0.290:0.03981,(AT4G35230.1_90_324:0.04338,(((((Zm00001eb022440_P003_101_245:0.0,Zm00001eb022440_P001_101_245:0.0):0.01212,(Zm00001eb022440_P004_38_186:0.00054,Zm00001eb022440_P002_101_326:0.00055)0.993:0.00055)0.995:0.10146,(Os10t0542800-01_105_331:0.10840,((TRITD1Av1G132870.4_103_329:0.0,TRITD1Av1G132870.1_103_329:0.0,TRITD1Av1G132870.3_103_329:0.0,TRITD1Av1G132870.2_103_329:0.0):0.00055,((TRITD1Bv1G127470.2_106_331:0.0,TRITD1Bv1G127470.3_106_331:0.0,TRITD1Bv1G127470.1_106_331:0.0):0.00475,(HORVU.MOREX.r3.1HG0054940.1_105_330:0.0,HORVU.MOREX.r3.1HG0054940.2_105_330:0.0):0.00993)0.938:0.00054)0.965:0.03576)0.566:0.01487)0.982:0.06699,(Zm00001eb402560_P001_85_320:0.00520,(Zm00001eb002610_P003_87_322:0.00054,(Zm00001eb002610_P001_7_216:0.0,Zm00001eb002610_P002_7_216:0.0):0.00055)0.967:0.03540)0.892:0.02586)0.000:0.01960,(Os03t0132800-01_85_319:0.05912,((TRITD4Bv1G186200.4_102_245:0.00474,(TRITD4Bv1G186200.3_102_211:0.01284,(((TRITD5Av1G240260.3_106_333:0.0,TRITD5Av1G240260.4_106_333:0.0):0.00055,(((TRITD4Bv1G186200.8_4_164:0.00054,((TRITD4Bv1G186200.5_102_327:0.0,TRITD4Bv1G186200.6_102_327:0.0):0.00054,TRITD4Bv1G186200.7_7_236:0.06081)0.813:0.02088)0.847:0.00991,TRITD5Av1G240260.6_4_165:0.00054)0.943:0.03231,TRITD5Av1G240260.5_7_237:0.05713)0.071:0.00054)0.903:0.00053,TRITD5Av1G240260.1_106_258:0.04147)0.793:0.02516)0.717:0.01007)0.904:0.04503,HORVU.MOREX.r3.4HG0409600.1_97_322:0.00663)0.988:0.06667)0.859:0.01770)0.996:0.09605)0.000:0.01908)0.961:0.11822,((((Os10t0571300-01_92_328:0.00053,((HORVU.MOREX.r3.1HG0052470.1_86_322:0.0,TRITD1Av1G124530.4_86_322:0.0,TRITD1Av1G124530.2_88_324:0.0,TRITD1Av1G124530.1_86_322:0.0,TRITD1Av1G124530.3_86_322:0.0,TRITD1Bv1G113350.3_86_322:0.0,TRITD1Bv1G113350.4_88_324:0.0,TRITD1Bv1G113350.2_86_322:0.0,TRITD1Bv1G113350.1_86_322:0.0):0.00055,TRITD1Av1G124530.5_52_260:0.00561)0.861:0.00488)0.784:0.00456,((Zm00001eb390580_P001_86_321:0.0,Zm00001eb390580_P002_86_321:0.0):0.00054,Zm00001eb024290_P001_86_321:0.01521)0.874:0.01045)0.972:0.07636,(AT5G46570.1_69_301:0.13703,Solyc01g080880.3.1_72_308:0.05304)0.911:0.06540)1.000:0.22614,(((((AT1G63500.1_72_307:0.03045,AT5G41260.1_72_308:0.06311)0.999:0.10532,(Solyc12g099830.2.1_70_306:0.06771,Solyc11g064890.2.1_71_307:0.03576)0.896:0.03569)0.665:0.02885,(((AT4G00710.2_71_306:0.0,AT4G00710.1_71_306:0.0):0.02663,((AT1G01740.3_4_226:0.0,AT1G01740.4_4_226:0.0):0.00585,(AT1G01740.5_69_304:0.0,AT1G01740.1_69_304:0.0,AT1G01740.2_69_304:0.0):0.00054)1.000:0.13799)0.977:0.07718,(((Zm00001eb065720_P004_70_306:0.0,Zm00001eb065720_P005_70_306:0.0,Zm00001eb065720_P006_70_306:0.0,Zm00001eb065720_P002_70_306:0.0,Zm00001eb065720_P001_70_306:0.0,Zm00001eb065720_P003_70_306:0.0):0.00055,(Zm00001eb434080_P001_147_383:0.0,Zm00001eb434080_P002_76_312:0.0):0.01553)0.984:0.06277,(((((TRITD7Bv1G131190.5_84_318:0.0,TRITD7Bv1G131190.3_59_293:0.0,TRITD7Bv1G131190.2_57_291:0.0,TRITD7Bv1G131190.4_79_313:0.0):0.00055,((TRITD7Av1G174280.1_79_313:0.0,TRITD7Av1G174280.3_83_317:0.0):0.00059,(TRITD7Av1G174280.4_79_232:0.00055,(TRITD7Bv1G131190.8_79_231:0.0,TRITD7Bv1G131190.7_79_231:0.0,TRITD7Av1G174280.5_79_231:0.0):0.00054)0.891:0.02758)0.900:0.00510)0.000:0.00054,(TRITD7Bv1G131190.6_79_311:0.00054,TRITD7Av1G174280.2_79_311:0.00455)0.867:0.00571)0.922:0.00676,HORVU.MOREX.r3.7HG0707880.1_78_312:0.00055)1.000:0.08497,(((TRITD2Bv1G259400.1_74_310:0.0,TRITD2Av1G290190.3_74_310:0.0):0.00055,(HORVU.MOREX.r3.2HG0214020.2_74_310:0.0,HORVU.MOREX.r3.2HG0214020.1_74_310:0.0):0.00516)0.000:0.00053,(TRITD2Av1G290190.2_3_210:0.00609,(TRITD2Bv1G259400.2_25_174:0.0,TRITD2Av1G290190.4_25_174:0.0):0.00055)0.000:0.00055)0.965:0.00054)0.392:0.01428)0.998:0.09163)0.831:0.01626)0.978:0.07262,(((((Zm00001eb211460_P001_68_304:0.02884,(Zm00001eb063040_P002_68_304:0.00054,Zm00001eb063040_P001_68_303:0.00548)0.831:0.01114)0.954:0.04684,(((Os03t0825300-03_68_304:0.0,Os03t0825300-02_68_304:0.0):0.00053,Os03t0825300-01_68_250:0.00867)0.956:0.03214,(HORVU.MOREX.r3.5HG0527630.1_68_304:0.00055,((TRITD5Bv1G234790.1_68_304:0.0,TRITD5Av1G235450.2_68_304:0.0,TRITD5Av1G235450.1_68_304:0.0):0.00052,((TRITD5Bv1G234790.2_6_98:0.0,TRITD5Av1G235450.4_6_98:0.0):0.06429,TRITD5Av1G235450.3_18_165:0.00054)0.791:0.00681)0.812:0.00465)1.000:0.06941)0.335:0.00054)1.000:0.18724,(AT5G59010.2_25_174:0.00717,AT5G59010.1_68_304:0.00054)0.973:0.07037)0.733:0.00595,(AT3G54030.1_69_305:0.11657,(Solyc09g011750.3.1_72_308:0.02351,Solyc10g085000.2.1_72_308:0.13439)0.952:0.03824)0.902:0.02362)0.758:0.01205,Solyc06g076600.2.1_791_1028:0.20373)0.778:0.02451)0.561:0.03503,(((AT3G09240.3_73_307:0.0,AT3G09240.1_58_292:0.0):0.00054,AT3G09240.2_3_193:0.00055)0.939:0.05456,((AT5G01060.2_77_309:0.0,AT5G01060.1_77_309:0.0):0.00053,AT5G01060.3_3_191:0.00055)0.997:0.11399)1.000:0.42457)0.984:0.14237)0.307:0.03626)0.620:0.12720,(AT2G17170.1_67_215:0.61191,AT2G17090.1_63_277:0.42632)0.936:0.27345)1.000:1.37473)0.918:0.22403)0.103:0.07747,(((((((TRITD4Bv1G025320.3_479_637:0.0,TRITD4Bv1G025320.4_479_637:0.0):0.00055,(TRITD4Bv1G025320.2_479_745:0.00054,TRITD4Bv1G025320.5_479_636:0.01409)0.676:0.00055)0.785:0.00514,(HORVU.MOREX.r3.4HG0341900.1_479_745:0.02865,(TRITD4Av1G178830.3_479_638:0.00055,(((TRITD4Av1G178830.7_479_748:0.00056,TRITD4Av1G178830.4_479_683:0.00055)0.856:0.01449,(Zm00001eb167780_P002_479_745:0.0,Zm00001eb167780_P001_479_745:0.0,Zm00001eb167780_P003_479_745:0.0):0.31218)0.977:0.07191,(TRITD4Av1G178830.5_479_745:0.0,TRITD4Av1G178830.6_480_746:0.0):0.00055)0.780:0.00054)0.847:0.00992)0.772:0.00561)0.992:0.36624,((Solyc02g068060.3.1_483_744:0.29035,(AT5G14210.2_492_783:0.04191,(AT5G14210.1_492_752:0.00055,AT5G14210.3_492_692:0.00054)0.936:0.00052)1.000:0.47863)0.889:0.11659,AT5G63410.1_414_662:0.65757)0.394:0.11983)0.993:0.68367,(((AT1G14390.1_463_594:0.07136,((AT2G02780.2_474_599:0.0,AT2G02780.3_474_599:0.0):0.00055,AT2G02780.1_474_713:0.00055)0.993:0.29850)0.989:0.25765,((Os06t0589600-01_3_192:0.18350,(Zm00001eb386180_P003_490_738:0.19445,(((TRITD7Av1G198930.3_480_769:0.03757,(TRITD7Av1G198930.6_2_168:0.01728,(TRITD7Av1G198930.2_480_735:0.0,TRITD7Av1G198930.5_58_313:0.0):0.00055)0.962:0.04150)0.996:0.10654,((TRITD7Bv1G146990.5_478_612:0.00912,TRITD7Bv1G146990.1_45_300:0.04735)0.150:0.00922,(TRITD7Bv1G146990.2_58_313:0.0,TRITD7Bv1G146990.3_478_733:0.0,TRITD7Bv1G146990.4_269_524:0.0):0.00054)0.594:0.02122)0.362:0.00754,HORVU.MOREX.r3.7HG0715280.1_492_727:0.03394)0.988:0.11480)0.947:0.13557)0.996:0.35997,Solyc05g007120.3.1_444_590:0.25488)0.787:0.09653)0.991:0.32258,(((Zm00001eb300880_P005_502_773:0.0,Zm00001eb300880_P004_502_773:0.0,Zm00001eb300880_P003_502_773:0.0,Zm00001eb300880_P001_502_773:0.0,Zm00001eb300880_P002_502_773:0.0,Zm00001eb300880_P006_502_773:0.0):0.15169,((((Zm00001eb060390_P002_484_750:0.0,Zm00001eb060390_P004_484_750:0.0,Zm00001eb060390_P003_484_750:0.0):0.00055,Zm00001eb060390_P001_499_732:0.01405)1.000:0.16233,((Os03t0791700-01_493_757:0.0,Os03t0791700-02_17_281:0.0):0.20490,(TRITD5Bv1G212920.3_492_636:0.00055,((TRITD5Bv1G212920.5_492_752:0.00412,(HORVU.MOREX.r3.5HG0517490.1_492_752:0.00916,(TRITD5Av1G216080.4_68_329:0.0,TRITD5Av1G216080.3_492_753:0.0):0.00804)0.778:0.00692)0.000:0.00054,(TRITD5Bv1G212920.6_68_329:0.0,TRITD5Bv1G212920.4_492_753:0.0):0.00055)1.000:0.00054)0.991:0.11433)0.328:0.07703)0.622:0.11027,(Os07t0166700-01_494_759:0.03966,(((TRITD2Av1G130230.17_473_620:0.0,TRITD2Av1G130230.9_473_620:0.0,TRITD2Av1G130230.11_473_620:0.0):0.00055,(TRITD2Av1G130230.18_473_621:0.00055,((((TRITD2Av1G130230.23_473_735:0.00055,(TRITD2Av1G130230.20_473_672:0.00054,((TRITD2Av1G130230.22_473_675:0.00055,TRITD2Av1G130230.14_473_673:0.00055)1.000:0.00054,TRITD2Av1G130230.27_473_738:0.00055)0.911:0.00354)0.859:0.00055)0.050:0.00055,TRITD2Av1G130230.28_473_742:0.02979)0.889:0.00054,((TRITD2Av1G130230.25_473_737:0.00054,(TRITD2Av1G130230.24_473_740:0.00132,(TRITD2Av1G130230.12_473_618:0.0,TRITD2Av1G130230.10_473_618:0.0,TRITD2Av1G130230.15_473_618:0.0,TRITD2Av1G130230.8_473_618:0.0,TRITD2Av1G130230.16_473_618:0.0):0.00055)0.756:0.00280)0.861:0.01117,TRITD2Av1G130230.26_473_733:0.00977)0.975:0.03300)0.984:0.00159,TRITD2Av1G130230.19_473_670:0.00055)0.518:0.03312)0.113:0.00638)0.252:0.01033,(TRITD2Av1G130230.21_473_674:0.00569,(TRITD2Bv1G123760.14_486_683:0.00055,((((TRITD2Bv1G123760.19_514_752:0.02611,(TRITD2Bv1G123760.13_486_693:0.00055,TRITD2Bv1G123760.15_486_686:0.00055)0.859:0.00425)0.933:0.00055,TRITD2Bv1G123760.16_486_748:0.00055)0.048:0.00054,TRITD2Bv1G123760.22_486_755:0.02880)0.836:0.00053,((TRITD2Bv1G123760.12_486_686:0.00055,((TRITD2Bv1G123760.18_486_747:0.00542,TRITD2Bv1G123760.25_25_186:0.02132)0.922:0.01186,TRITD2Bv1G123760.17_486_751:0.00055)0.130:0.00055)0.844:0.00382,(((TRITD2Bv1G123760.21_478_742:0.0,TRITD2Bv1G123760.20_486_750:0.0):0.00054,((TRITD2Bv1G123760.23_486_753:0.00053,(TRITD2Bv1G123760.10_486_631:0.0,TRITD2Bv1G123760.7_486_631:0.0,TRITD2Bv1G123760.24_478_623:0.0,TRITD2Bv1G123760.8_486_631:0.0):0.00055)0.000:0.00054,HORVU.MOREX.r3.2HG0151770.1_484_749:0.13290)0.825:0.00345)0.884:0.04211,(TRITD2Bv1G123760.9_486_633:0.0,TRITD2Bv1G123760.11_476_623:0.0,TRITD2Bv1G123760.6_486_633:0.0):0.00055)0.977:0.00054)0.000:0.00055)0.954:0.00055)0.964:0.02451)0.041:0.00055)1.000:0.14132)0.998:0.20795)0.919:0.12264)1.000:0.38160,((AT3G03770.1_478_745:0.0,AT3G03770.3_478_745:0.0,AT3G03770.2_478_745:0.0):0.35467,((Solyc10g081420.2.1_493_730:0.30014,Solyc01g068360.3.1_499_742:0.40666)0.932:0.17320,Solyc01g096940.3.1_484_750:0.82882)0.829:0.12698)0.611:0.07140)0.975:0.27280)0.950:0.33920)1.000:1.00704,((((Solyc08g080830.3.1_365_629:0.09754,Solyc12g056300.2.1_403_668:0.12737)0.994:0.22650,(((AT1G63430.1_366_620:0.0,AT1G63430.3_366_620:0.0):0.04176,AT1G63430.2_366_643:0.07566)0.852:0.12976,(AT5G41180.2_251_500:0.0,AT5G41180.1_361_610:0.0):0.41269)0.543:0.13181)0.944:0.18789,((((Zm00001eb065760_P002_345_566:0.0,Zm00001eb065760_P004_355_576:0.0,Zm00001eb065760_P001_422_643:0.0):0.34322,(HORVU.MOREX.r3.2HG0214260.1_418_634:0.00489,(((TRITD2Bv1G260410.4_416_630:0.0,TRITD2Bv1G260410.3_420_634:0.0,TRITD2Bv1G260410.2_385_599:0.0):0.00055,((TRITD2Bv1G260410.5_420_578:0.0,TRITD2Bv1G260410.1_420_578:0.0):0.00063,TRITD0Uv1G034690.3_6_80:0.20539)0.865:0.01027)0.901:0.01042,(TRITD2Av1G290980.6_416_576:0.00949,((TRITD2Av1G290980.4_412_628:0.0,TRITD2Av1G290980.2_416_632:0.0,TRITD2Av1G290980.5_330_546:0.0):0.00055,TRITD2Av1G290980.1_202_419:0.00055)0.532:0.00055)0.838:0.00919)0.000:0.00055)0.923:0.09390)0.649:0.07284,((Os04t0534200-01_30_147:0.05561,((Zm00001eb075560_P001_135_396:0.0,Zm00001eb075560_P003_135_396:0.0,Zm00001eb075560_P005_361_622:0.0,Zm00001eb075560_P002_135_396:0.0,Zm00001eb075560_P004_135_396:0.0):0.17919,(HORVU.MOREX.r3.2HG0184300.1_365_631:0.08573,(((TRITD2Av1G220310.7_363_573:0.0,TRITD2Av1G220310.6_370_580:0.0):0.00589,(TRITD2Av1G220310.2_117_383:0.0,TRITD2Av1G220310.5_363_629:0.0,TRITD2Av1G220310.3_291_557:0.0,TRITD2Av1G220310.4_370_636:0.0):0.00055)0.986:0.03534,(TRITD2Bv1G182760.4_366_576:0.00602,(TRITD2Bv1G182760.2_366_632:0.00053,(TRITD2Bv1G182760.3_366_632:0.00054,TRITD2Bv1G182760.1_366_576:0.00978)0.950:0.01016)0.859:0.03295)0.682:0.00055)0.926:0.03354)0.991:0.13004)0.412:0.04639)1.000:0.53572,(TRITD2Av1G141800.1_61_132:0.00055,(TRITD3Av1G258930.2_30_99:0.0,TRITD3Av1G258930.1_31_100:0.0,TRITD3Bv1G157660.1_31_100:0.0):0.00055)0.878:0.07606)0.846:0.08030)0.909:0.05917,TRITD2Av1G287070.1_18_87:0.00055)0.909:0.19489)0.996:0.68737,(((((AT3G56050.1_212_466:0.0,AT3G56050.2_212_466:0.0):0.37090,(AT2G40270.1_204_456:0.0,AT2G40270.2_197_449:0.0):0.23339)1.000:0.37905,((((Os07t0693000-01_215_465:0.13537,(HORVU.MOREX.r3.2HG0108450.1_222_470:0.01568,((TRITD2Bv1G028870.1_216_464:0.0,TRITD2Bv1G028870.2_171_419:0.0,TRITD2Bv1G028870.3_219_467:0.0):0.02301,(TRITD2Av1G021790.4_206_454:0.0,TRITD2Av1G021790.2_185_433:0.0,TRITD2Av1G021790.5_182_430:0.0,TRITD2Av1G021790.1_163_411:0.0,TRITD2Av1G021790.3_183_431:0.0):0.00711)0.750:0.01244)1.000:0.27900)0.940:0.14479,((Os03t0294800-02_200_448:0.0,Os03t0294800-01_219_467:0.0):0.16303,(HORVU.MOREX.r3.4HG0384390.1_211_463:0.02814,(TRITD4Av1G054310.1_221_468:0.0,TRITD4Av1G054310.2_209_456:0.0):0.05887)1.000:0.26649)0.872:0.06338)0.997:0.30356,(Os05t0471000-01_388_593:0.62513,(Zm00001eb290130_P001_365_571:0.26462,(HORVU.MOREX.r3.1HG0071920.1_393_501:0.05553,((TRITD1Av1G180710.1_230_346:0.0,TRITD1Av1G180710.2_392_508:0.0,TRITD1Av1G180710.3_397_513:0.0):0.02949,(TRITD1Bv1G167650.2_397_513:0.0,TRITD1Bv1G167650.1_392_508:0.0):0.00272)0.727:0.03518)0.963:0.17576)0.401:0.07617)0.998:0.42685)0.977:0.22107,(Solyc06g051030.3.1_374_528:0.26310,(((((((TRITD3Av1G052280.3_387_570:0.00055,(TRITD3Av1G052280.2_386_634:0.0,TRITD3Av1G052280.1_387_635:0.0):0.10155)0.902:0.03741,((TRITD3Bv1G063780.2_386_632:0.00474,TRITD7Av1G139540.1_45_127:2.99036)0.554:0.08674,(TRITD3Bv1G063780.1_386_569:0.0,TRITD3Bv1G063780.3_250_433:0.0):0.00083)0.694:0.02968)0.765:0.03639,HORVU.MOREX.r3.3HG0246580.1_413_633:0.15617)0.982:0.25982,(Os01t0206800-01_428_649:0.20741,(Zm00001eb120360_P003_423_641:0.0,Zm00001eb120360_P001_366_584:0.0):0.34938)0.186:0.07955)1.000:0.50591,(Os05t0560300-01_173_419:0.22436,(((((((TRITD3Bv1G160630.1_371_619:0.0,TRITD3Bv1G160630.2_363_611:0.0):0.00055,TRITD3Bv1G160630.3_371_561:0.00793)0.827:0.00815,(TRITD3Av1G179880.1_186_434:0.0,TRITD3Av1G179880.2_363_611:0.0):0.02021)0.894:0.02017,((HORVU.MOREX.r3.3HG0279530.2_372_510:0.00054,(TRITD3Bv1G160630.4_371_509:0.01610,TRITD3Av1G179880.3_371_509:0.03259)0.889:0.02186)0.946:0.04407,(HORVU.MOREX.r3.3HG0279530.3_372_620:0.0,HORVU.MOREX.r3.3HG0279530.1_372_620:0.0):0.00054)0.924:0.03902)0.964:0.06330,((Zm00001eb157010_P001_378_626:0.0,Zm00001eb157010_P002_275_523:0.0,Zm00001eb157010_P004_378_626:0.0,Zm00001eb157010_P003_378_626:0.0):0.05111,(Zm00001eb360180_P004_371_619:0.0,Zm00001eb360180_P001_371_619:0.0,Zm00001eb360180_P003_371_619:0.0,Zm00001eb360180_P002_509_757:0.0):0.16893)1.000:0.18622)0.550:0.06351,Os01t0674800-01_88_336:0.06242)0.983:0.16578,(Zm00001eb295670_P001_187_375:0.00393,(Zm00001eb295670_P002_187_438:0.0,Zm00001eb295670_P004_187_438:0.0,Zm00001eb295670_P003_187_438:0.0,Zm00001eb295670_P005_187_438:0.0):0.00608)1.000:0.58626)0.001:0.03389)0.992:0.23767)0.909:0.09139,(Solyc02g021590.3.1_463_685:0.21355,(Solyc03g006130.3.1_431_686:0.13076,Solyc02g076660.3.1_439_685:0.57882)0.703:0.04574)0.994:0.21251)0.926:0.08507,((Zm00001eb286460_P004_280_390:0.0,Zm00001eb286460_P003_281_391:0.0):0.04619,(TRITD1Bv1G135500.1_241_342:0.02488,(Os05t0353500-01_189_411:0.00055,Os07t0619800-03_2_81:3.23536)0.173:0.37535)0.166:0.03007)0.994:0.24913)0.866:0.05770)0.970:0.17425)0.614:0.08349)0.843:0.12207,((AT5G45840.1_445_673:0.0,AT5G45840.2_407_635:0.0):0.63809,AT4G18640.1_398_645:0.38542)0.948:0.23993)0.120:0.07307,((AT5G58540.2_203_447:0.0,AT5G58540.3_63_307:0.0,AT5G58540.1_206_450:0.0):0.64048,(AT5G07150.2_333_473:0.0,AT5G07150.1_307_447:0.0):0.19191)0.933:0.26416)0.978:0.38041)1.000:0.93723)0.763:0.13247,(((((Solyc04g008295.1.1_250_349:2.08834,(((Zm00001eb256750_P001_2_107:0.00055,((AT5G26110.1_53_163:0.0,AT5G26110.3_53_163:0.0):0.00737,AT5G26110.2_23_100:0.00254)0.000:0.00054)0.955:0.35511,(TRITD3Av1G230400.2_508_614:0.00055,(TRITD3Av1G230400.3_50_161:0.15637,((Zm00001eb222890_P004_55_161:0.0,Zm00001eb222890_P001_55_161:0.0,Zm00001eb222890_P005_55_161:0.0,Zm00001eb222890_P003_55_161:0.0,Zm00001eb222890_P002_55_161:0.0):0.09739,(HORVU.MOREX.r3.3HG0298190.1_508_614:0.01465,(TRITD3Bv1G215930.2_510_614:0.00054,TRITD3Bv1G215930.1_55_161:0.00055)0.904:0.01468)0.869:0.00055)0.992:0.24168)0.979:0.21380)0.962:0.12577)0.410:0.07390,(Solyc06g084160.3.1_52_162:0.09755,Solyc08g005140.3.1_57_161:0.09039)0.327:0.00157)0.965:1.11707)0.785:0.42701,((((AT2G19470.1_10_227:0.03258,AT4G08800.1_72_195:0.09364)0.831:0.03941,(((((Zm00001eb345380_P001_10_226:0.0,Zm00001eb345380_P002_10_226:0.0):0.00976,((TRITD1Bv1G228090.5_10_136:0.00054,((Os05t0593800-01_10_227:0.00055,((Zm00001eb297290_P003_10_227:0.0,Zm00001eb297290_P002_10_227:0.0):0.00053,(((TRITD3Av1G130850.2_9_146:0.0,TRITD3Av1G130850.14_9_146:0.0,TRITD3Av1G130850.16_9_146:0.0,TRITD3Bv1G119430.23_9_146:0.0):0.00055,(TRITD3Av1G130850.3_24_177:0.0,TRITD3Bv1G119430.22_54_207:0.0):0.02871)0.929:0.02321,Zm00001eb297290_P001_9_146:0.00053)0.950:0.03575)0.788:0.00661)0.570:0.00054,((HORVU.MOREX.r3.1HG0094950.1_10_227:0.0,TRITD1Bv1G228090.4_10_227:0.0,TRITD1Bv1G228090.3_10_227:0.0,TRITD1Bv1G228090.2_10_227:0.0,TRITD1Bv1G228090.1_10_227:0.0,TRITD1Av1G230050.5_10_227:0.0,TRITD1Av1G230050.9_10_227:0.0,TRITD1Av1G230050.7_10_227:0.0,TRITD1Av1G230050.8_10_227:0.0,TRITD1Av1G230050.10_10_227:0.0,TRITD1Av1G230050.6_10_227:0.0):0.00055,TRITD1Av1G230050.1_6_190:0.02589)0.871:0.00858)0.818:0.00366)1.000:0.00053,(((Os01t0570500-03_9_161:0.01224,Os01t0570500-02_9_219:0.01618)0.694:0.00806,Os01t0570500-01_9_227:0.00055)0.726:0.00472,(((HORVU.MOREX.r3.3HG0266840.1_9_227:0.0,TRITD3Av1G130850.12_9_227:0.0,TRITD3Av1G130850.10_9_227:0.0,TRITD3Av1G130850.15_9_227:0.0,TRITD3Av1G130850.11_9_227:0.0,TRITD3Av1G130850.13_9_227:0.0,TRITD3Av1G130850.5_9_227:0.0,TRITD3Av1G130850.4_9_227:0.0,TRITD3Av1G130850.6_9_227:0.0,TRITD3Av1G130850.1_9_227:0.0,TRITD3Av1G130850.9_9_227:0.0,TRITD3Av1G130850.8_9_227:0.0,TRITD3Bv1G119430.6_9_227:0.0,TRITD3Bv1G119430.17_9_227:0.0,TRITD3Bv1G119430.5_9_227:0.0,TRITD3Bv1G119430.4_9_227:0.0,TRITD3Bv1G119430.8_9_227:0.0,TRITD3Bv1G119430.16_9_227:0.0,TRITD3Bv1G119430.3_9_227:0.0,TRITD3Bv1G119430.11_9_227:0.0,TRITD3Bv1G119430.19_9_227:0.0,TRITD3Bv1G119430.15_9_227:0.0,TRITD3Bv1G119430.13_9_227:0.0,TRITD3Bv1G119430.18_9_227:0.0,TRITD3Bv1G119430.14_9_227:0.0,TRITD3Bv1G119430.10_9_227:0.0,TRITD3Bv1G119430.9_9_227:0.0,TRITD3Bv1G119430.12_9_227:0.0,TRITD3Bv1G119430.7_9_227:0.0):0.00055,TRITD3Bv1G119430.20_9_225:0.01932)0.000:0.00054,((TRITD3Av1G130850.17_9_162:0.0,TRITD3Bv1G119430.2_9_162:0.0,TRITD3Bv1G119430.1_9_162:0.0):0.00055,(TRITD3Av1G130850.7_150_342:0.00825,TRITD3Bv1G119430.21_39_238:0.00527)1.000:0.11305)0.845:0.01207)0.981:0.02369)0.980:0.04171)0.733:0.00053)0.946:0.02603,(((TRITD3Bv1G146740.11_10_164:0.00055,(TRITD3Bv1G146740.1_10_227:0.00303,Zm00001eb141970_P001_47_128:4.52162)0.277:0.02385)0.763:0.03462,((TRITD3Av1G168600.8_10_136:0.0,TRITD3Bv1G146740.12_10_136:0.0):0.00055,(((TRITD3Bv1G146740.3_10_229:0.0,TRITD3Bv1G146740.6_10_229:0.0,TRITD3Bv1G146740.8_10_229:0.0):0.00055,(TRITD3Av1G168600.6_10_227:0.0,TRITD3Av1G168600.1_10_227:0.0,TRITD3Av1G168600.5_10_227:0.0,TRITD3Av1G168600.3_10_227:0.0,TRITD3Av1G168600.4_10_227:0.0,TRITD3Av1G168600.2_10_227:0.0,TRITD3Bv1G146740.5_10_227:0.0,TRITD3Bv1G146740.9_10_227:0.0,TRITD3Bv1G146740.2_10_227:0.0,TRITD3Bv1G146740.4_10_227:0.0,TRITD3Bv1G146740.7_10_227:0.0,Zm00001eb361220_P004_10_227:0.0,Zm00001eb361220_P003_10_227:0.0,Zm00001eb361220_P001_10_227:0.0,Zm00001eb155250_P001_10_227:0.0):0.00055)0.000:0.00055,((HORVU.MOREX.r3.3HG0284020.1_10_227:0.0,HORVU.MOREX.r3.3HG0284020.2_10_227:0.0):0.00452,(TRITD3Av1G168600.7_10_210:0.0,TRITD3Bv1G146740.10_10_210:0.0):0.00669)0.000:0.00055)1.000:0.01064)0.000:0.00227)0.932:0.03329,((Solyc07g040720.3.1_10_226:0.02105,(Solyc05g016410.3.1_9_227:0.00785,AT1G72710.1_10_225:0.08824)0.386:0.01067)0.348:0.00055,((AT5G57015.1_9_224:0.03058,AT4G26100.1_10_224:0.00931)0.967:0.03095,(Solyc03g121820.3.1_10_224:0.00569,Solyc06g062790.3.1_10_224:0.07356)0.887:0.01930)0.977:0.05224)0.488:0.00505)0.830:0.01192)0.782:0.01746,((((AT4G28860.2_9_227:0.0,AT4G28860.1_9_227:0.0):0.01596,(AT4G28880.4_9_227:0.0,AT4G28880.1_9_227:0.0,AT4G28880.2_9_227:0.0,AT4G28880.3_9_227:0.0):0.00842)0.995:0.08744,(Solyc12g007280.2.1_10_227:0.03463,(((((((TRITD3Bv1G070580.9_10_227:0.0,TRITD3Bv1G070580.8_10_227:0.0,TRITD3Bv1G070580.10_10_227:0.0,TRITD3Bv1G070580.5_10_227:0.0,TRITD3Bv1G070580.7_10_227:0.0,TRITD3Bv1G070580.3_10_227:0.0,TRITD3Bv1G070580.4_10_227:0.0,TRITD3Bv1G070580.6_10_227:0.0):0.00260,((TRITD3Av1G065290.7_10_227:0.0,TRITD3Av1G065290.4_10_227:0.0,TRITD3Av1G065290.9_10_227:0.0,TRITD3Av1G065290.6_10_227:0.0,TRITD3Av1G065290.5_10_227:0.0):0.00054,(TRITD3Av1G065290.3_10_217:0.03925,(TRITD3Av1G065290.8_10_239:0.10274,(TRITD3Bv1G070580.2_10_212:0.01626,TRITD3Av1G065290.2_10_212:0.00423)0.365:0.02544)0.810:0.03758)0.440:0.00055)0.854:0.01081)0.770:0.00333,((TRITD3Av1G065290.10_15_201:0.00690,TRITD3Bv1G070580.11_16_201:0.00956)0.692:0.00408,TRITD3Bv1G070580.1_10_209:0.06310)0.775:0.00889)0.000:0.00054,(HORVU.MOREX.r3.3HG0249150.2_10_227:0.0,HORVU.MOREX.r3.3HG0249150.1_10_227:0.0):0.00055)1.000:0.05850,(Os01t0231500-01_10_227:0.00967,(Zm00001eb119240_P001_10_227:0.0,Zm00001eb119240_P002_10_227:0.0,Zm00001eb119240_P004_10_227:0.0,Zm00001eb119240_P005_10_227:0.0,Zm00001eb119240_P003_10_227:0.0):0.02585)0.747:0.00488)0.859:0.01387,((Os02t0280400-02_9_227:0.00055,Os02t0280400-01_9_209:0.01487)0.936:0.01474,(((HORVU.MOREX.r3.6HG0582110.4_3_121:0.00055,((HORVU.MOREX.r3.6HG0582110.2_9_248:0.0,HORVU.MOREX.r3.6HG0582110.1_9_248:0.0):0.11945,(TRITD6Bv1G093800.8_43_154:0.0,TRITD6Av1G105380.4_43_154:0.0):0.00055)0.993:0.00054)0.173:0.00055,((HORVU.MOREX.r3.6HG0582110.3_9_227:0.0,TRITD6Bv1G093800.4_9_227:0.0,TRITD6Bv1G093800.6_9_227:0.0,TRITD6Bv1G093800.5_9_227:0.0,TRITD6Bv1G093800.9_9_227:0.0,TRITD6Bv1G093800.7_9_227:0.0,TRITD6Av1G105380.7_9_227:0.0,TRITD6Av1G105380.3_9_227:0.0,TRITD6Av1G105380.6_9_227:0.0,TRITD6Av1G105380.2_9_227:0.0,TRITD6Av1G105380.5_9_227:0.0,TRITD6Av1G105380.8_9_227:0.0):0.00055,((TRITD6Av1G105380.10_9_136:0.00055,TRITD6Bv1G093800.3_9_210:0.00413)0.381:0.00227,((TRITD6Bv1G093800.2_9_204:0.0,TRITD6Av1G105380.9_9_204:0.0):0.00054,TRITD6Av1G105380.11_9_161:0.00055)0.989:0.11707)1.000:0.00085)0.000:0.00054)0.893:0.01016,((Zm00001eb203600_P002_9_227:0.0,Zm00001eb203600_P001_9_227:0.0):0.00055,Zm00001eb203600_P004_3_121:0.00053)0.963:0.02398)0.231:0.00055)0.992:0.05066)0.984:0.05599,Solyc08g066875.1.1_9_232:0.13339)0.818:0.01603)0.772:0.03665)1.000:0.16118,(((((((AT4G14340.2_16_236:0.0,AT4G14340.1_16_236:0.0):0.04863,Solyc09g090240.2.1_1_112:0.19097)0.778:0.07222,Solyc06g053560.3.1_9_228:0.06271)0.829:0.02007,((((Zm00001eb247510_P002_10_229:0.01432,Zm00001eb185070_P001_10_229:0.02851)0.978:0.04875,(Os04t0514800-01_10_227:0.02312,(Zm00001eb077550_P002_10_227:0.0,Zm00001eb077550_P001_10_227:0.0):0.01872)0.738:0.00686)0.978:0.03591,(AT4G28540.1_14_231:0.08773,(AT1G03930.1_10_227:0.02352,(AT5G44100.2_10_227:0.0,AT5G44100.1_10_227:0.0):0.03306)0.888:0.01958)0.782:0.02061)0.735:0.00055,((AT3G23340.2_7_213:0.02027,AT3G23340.1_10_227:0.00446)0.998:0.07007,Solyc09g090250.3.1_10_227:0.07832)0.749:0.00619)0.842:0.02630)0.902:0.02825,(((((Zm00001eb221870_P002_9_230:0.0,Zm00001eb221870_P005_9_230:0.0,Zm00001eb221870_P001_9_230:0.0,Zm00001eb221870_P003_9_230:0.0):0.00054,Zm00001eb221870_P004_9_237:0.07670)0.951:0.01901,((Zm00001eb045930_P002_9_230:0.00054,Zm00001eb045930_P001_23_174:0.00054)0.000:0.00054,Os10t0476300-02_9_227:0.11687)0.152:0.00637)0.956:0.06401,(((TRITD5Av1G215690.1_10_210:0.00689,(((TRITD5Bv1G212070.2_10_210:0.00650,TRITD5Bv1G212070.1_10_160:0.01993)0.998:0.00062,TRITD5Bv1G212070.7_10_227:0.04406)0.000:0.00054,(TRITD5Bv1G212070.10_10_228:0.0,TRITD5Bv1G212070.5_10_228:0.0,TRITD5Bv1G212070.8_10_228:0.0,TRITD5Bv1G212070.9_10_228:0.0,TRITD5Bv1G212070.4_10_228:0.0,TRITD5Bv1G212070.3_10_228:0.0,TRITD5Bv1G212070.6_10_228:0.0,TRITD5Bv1G212070.11_10_228:0.0):0.00055)0.851:0.00498)0.000:0.00054,(TRITD5Av1G215690.3_10_228:0.0,TRITD5Av1G215690.2_10_228:0.0,TRITD5Av1G215690.7_10_228:0.0,TRITD5Av1G215690.5_10_228:0.0,TRITD5Av1G215690.9_10_228:0.0,TRITD5Av1G215690.6_10_228:0.0,TRITD5Av1G215690.8_10_228:0.0,TRITD5Av1G215690.4_10_228:0.0):0.00055)0.813:0.00496,HORVU.MOREX.r3.5HG0517180.1_10_228:0.00055)0.948:0.03641)0.998:0.07374,(Solyc06g008320.3.1_10_136:0.02283,Solyc09g066440.3.1_10_228:0.02112)0.751:0.00841)0.847:0.00950)0.401:0.00491,(Os02t0622100-01_10_228:0.00441,(((((TRITD6Bv1G134060.7_22_171:0.0,TRITD6Bv1G134060.6_28_177:0.0):0.00483,((Zm00001eb247510_P001_23_173:0.04554,Solyc06g083830.3.1_10_251:0.25268)0.918:0.06868,TRITD6Av1G144220.2_28_177:0.00055)0.211:0.00054)0.860:0.02113,((TRITD6Bv1G134060.4_10_228:0.0,TRITD6Bv1G134060.3_10_228:0.0):0.00054,((TRITD6Bv1G134060.1_10_160:0.01610,TRITD6Bv1G134060.2_10_210:0.00055)0.993:0.00909,(TRITD6Av1G144220.4_10_181:0.01469,TRITD6Bv1G134060.5_10_181:0.00055)0.716:0.00055)0.903:0.01063)0.838:0.00449)0.967:0.00054,HORVU.MOREX.r3.6HG0596100.1_10_228:0.00055)0.824:0.00512,(TRITD6Av1G144220.3_10_228:0.0,TRITD6Av1G144220.5_10_228:0.0):0.00053)0.973:0.03248)0.980:0.03252)0.510:0.01022,((Zm00001eb191720_P001_10_228:0.00455,(((TRITD6Av1G216470.2_10_181:0.00054,TRITD6Av1G216470.3_10_207:0.01080)0.902:0.01207,((HORVU.MOREX.r3.6HG0627750.1_10_228:0.0,TRITD6Bv1G214780.5_10_228:0.0,TRITD6Bv1G214780.2_10_228:0.0,TRITD6Bv1G214780.1_10_228:0.0,TRITD6Bv1G214780.3_10_228:0.0,TRITD6Av1G216470.7_10_228:0.0,TRITD6Av1G216470.5_10_228:0.0,TRITD6Av1G216470.6_10_228:0.0,TRITD6Av1G216470.4_10_228:0.0):0.00055,(TRITD6Bv1G214780.4_10_233:0.12510,TRITD6Av1G216470.1_10_136:0.00055)0.999:0.00053)0.000:0.00055)0.860:0.00461,(Os02t0810400-01_10_228:0.0,Zm00001eb258460_P005_10_228:0.0,Zm00001eb258460_P002_10_228:0.0,Zm00001eb258460_P003_10_228:0.0,Zm00001eb258460_P004_10_228:0.0):0.00055)0.000:0.00054)0.773:0.01210,((Zm00001eb258460_P001_12_149:0.00055,(TRITD6Av1G216470.9_12_149:0.00055,(TRITD6Bv1G214780.6_39_188:0.0,TRITD6Av1G216470.8_23_172:0.0):0.01901)0.827:0.00833)0.745:0.00979,(((Zm00001eb426580_P002_10_224:0.0,Zm00001eb426580_P003_10_224:0.0):0.00054,Zm00001eb426580_P001_5_196:0.03548)0.977:0.09982,(AT1G04440.1_10_228:0.04705,(AT5G43320.3_9_227:0.0,AT5G43320.2_9_227:0.0,AT5G43320.1_9_227:0.0):0.02005)0.969:0.08509)0.903:0.05694)0.973:0.04325)0.824:0.02507)0.994:0.12472)0.862:0.03504)0.789:0.02735,HORVU.MOREX.r3.1HG0095020.1_41_268:0.79855)0.215:0.03427)0.965:0.70903,((((TRITD5Bv1G000890.6_38_323:0.0,TRITD5Bv1G000890.8_38_323:0.0,TRITD5Bv1G000890.2_38_323:0.0,TRITD5Bv1G000890.3_38_323:0.0,TRITD5Bv1G000890.1_38_323:0.0,TRITD5Bv1G000890.4_38_323:0.0,TRITD5Bv1G000890.5_38_323:0.0,TRITD5Bv1G000890.7_38_323:0.0):0.00191,((HORVU.MOREX.r3.5HG0419530.1_38_323:0.00055,(((AT3G13670.1_137_375:0.05881,(Solyc01g006120.3.1_16_303:0.24658,Solyc12g100310.2.1_38_325:0.20255)0.964:0.10194)0.848:0.05533,(((Solyc08g066410.2.1_97_320:0.25320,(Solyc11g070170.2.1_125_359:0.07284,Solyc12g095830.2.1_65_299:0.05806)0.088:0.02815)0.866:0.05420,((((((AT2G25760.1_107_341:0.00055,AT2G25760.2_107_334:0.03931)1.000:0.16281,((((((TRITD3Av1G048620.11_41_206:0.00858,((HORVU.MOREX.r3.3HG0244360.1_41_275:0.0,TRITD3Bv1G059540.3_41_275:0.0,TRITD3Bv1G059540.2_41_275:0.0,TRITD3Bv1G059540.5_41_275:0.0,TRITD3Av1G048620.10_41_275:0.0,TRITD3Av1G048620.6_41_275:0.0,TRITD3Av1G048620.5_41_275:0.0):0.00055,(TRITD3Bv1G059540.4_41_281:0.02310,TRITD3Av1G048620.4_39_236:0.02242)0.000:0.00053)0.195:0.00055)0.237:0.00062,((TRITD3Av1G048620.3_30_220:0.02387,(TRITD3Bv1G059540.9_7_149:0.0,TRITD3Av1G048620.7_7_149:0.0):0.00717)0.539:0.01101,TRITD3Av1G048620.9_2_151:0.01312)0.751:0.01692)0.899:0.03113,(TRITD3Bv1G059540.8_13_159:0.0,TRITD3Bv1G059540.7_13_159:0.0,TRITD3Av1G048620.8_11_157:0.0):0.00912)0.025:0.01151,(TRITD3Av1G048620.2_39_193:0.02756,TRITD3Bv1G059540.6_27_181:0.00663)0.780:0.01153)0.754:0.00657,TRITD3Av1G048620.1_9_152:0.00055)0.998:0.07491,((Zm00001eb337930_P004_45_280:0.0,Zm00001eb337930_P001_45_280:0.0):0.00443,(Zm00001eb120390_P001_43_278:0.0,Zm00001eb120390_P002_10_245:0.0):0.00447)0.974:0.04202)0.738:0.01027)0.967:0.03160,(Os01t0198200-01_69_304:0.00055,Os01t0198200-02_16_169:0.00055)0.996:0.07639)0.587:0.00053,Zm00001eb337930_P002_65_182:0.00763)0.915:0.04998,(Os05t0200500-02_39_274:0.02267,(((Zm00001eb284080_P003_13_215:0.0,Zm00001eb284080_P001_13_215:0.0):0.01565,Zm00001eb284080_P002_39_274:0.00054)0.915:0.02143,(((TRITD1Av1G058980.9_37_181:0.0,TRITD1Bv1G066120.8_37_181:0.0):0.00387,TRITD1Av1G058980.2_18_141:0.03684)0.734:0.00770,(((TRITD1Bv1G066120.6_42_277:0.0,TRITD1Bv1G066120.4_39_274:0.0,TRITD1Bv1G066120.2_39_274:0.0,TRITD1Bv1G066120.3_39_274:0.0,TRITD1Bv1G066120.9_39_274:0.0,TRITD1Bv1G066120.5_39_274:0.0):0.00055,(TRITD1Bv1G066120.12_4_152:0.00054,(TRITD1Bv1G066120.10_15_178:0.02298,TRITD1Bv1G066120.1_39_274:0.01442)0.741:0.01073)1.000:0.00195)0.430:0.00532,(TRITD1Bv1G066120.7_30_229:0.00055,((TRITD1Av1G058980.8_30_229:0.00054,(TRITD1Av1G058980.6_42_277:0.0,TRITD1Av1G058980.11_39_274:0.0,TRITD1Av1G058980.7_39_274:0.0,TRITD1Av1G058980.12_39_274:0.0,TRITD1Av1G058980.5_39_274:0.0):0.00055)0.834:0.00443,((HORVU.MOREX.r3.1HG0030240.1_38_274:0.00054,(TRITD1Av1G058980.3_7_150:0.0,TRITD1Av1G058980.4_7_150:0.0,TRITD1Av1G058980.10_7_150:0.0,TRITD1Bv1G066120.15_7_150:0.0,TRITD1Bv1G066120.14_7_150:0.0,TRITD1Bv1G066120.13_7_150:0.0):0.00051)0.739:0.01621,(TRITD1Av1G058980.14_31_188:0.0,TRITD1Bv1G066120.11_31_188:0.0):0.00054)0.945:0.01574)0.000:0.00054)0.143:0.00055)0.484:0.00150)0.733:0.00837)0.780:0.01068)0.915:0.01440)0.952:0.02440,(Os01t0744300-01_37_265:0.07605,(TRITD3Av1G182280.7_2_205:0.00118,((TRITD3Bv1G161750.7_7_203:0.0,TRITD3Av1G182280.8_7_203:0.0):0.00055,(((Zm00001eb371100_P003_113_270:0.00055,(TRITD1Av1G129090.1_41_140:0.96563,Zm00001eb371100_P004_113_271:0.00177)0.691:0.00669)0.826:0.01039,(Zm00001eb371100_P001_113_341:0.00055,(Zm00001eb371100_P005_113_342:0.0,Zm00001eb371100_P002_113_342:0.0):0.00055)0.997:0.00053)1.000:0.20633,((((TRITD3Bv1G161750.4_20_179:0.0,TRITD3Av1G182280.6_20_179:0.0):0.00055,TRITD3Av1G182280.4_107_339:0.00055)0.017:0.00053,(TRITD3Bv1G161750.3_20_178:0.0,TRITD3Av1G182280.5_20_178:0.0):0.00055)0.899:0.05917,(HORVU.MOREX.r3.3HG0288080.1_107_336:0.10350,(TRITD3Bv1G161750.6_103_333:0.0,TRITD3Av1G182280.3_107_337:0.0,TRITD3Av1G182280.2_72_302:0.0):0.00054)0.747:0.00845)0.536:0.01794)0.984:0.13353)0.475:0.00790)0.994:0.06460)0.426:0.01152)0.863:0.03540)0.991:0.14598,((((Os01t0772600-02_138_370:0.0,Os01t0772600-01_138_370:0.0):0.02025,(((((HORVU.MOREX.r3.3HG0292500.2_136_370:0.0,HORVU.MOREX.r3.3HG0292500.1_136_370:0.0):0.01296,(((TRITD3Bv1G182280.13_134_353:0.0,TRITD3Av1G196870.1_134_353:0.0):0.00055,TRITD3Bv1G182280.9_19_157:0.04166)0.683:0.00995,((TRITD3Av1G196870.3_107_332:0.0,TRITD3Av1G196870.2_134_359:0.0):0.00055,TRITD3Av1G196870.4_185_332:0.00054)0.000:0.00055)0.969:0.06076)0.864:0.00055,(TRITD3Bv1G182280.1_134_368:0.0,TRITD3Bv1G182280.12_134_368:0.0,TRITD3Bv1G182280.6_29_263:0.0,TRITD3Bv1G182280.10_134_368:0.0,TRITD3Bv1G182280.8_134_368:0.0,TRITD3Bv1G182280.4_134_368:0.0,TRITD3Bv1G182280.7_134_368:0.0,TRITD3Bv1G182280.11_134_368:0.0,TRITD3Bv1G182280.2_134_368:0.0,TRITD3Bv1G182280.3_134_368:0.0,TRITD3Av1G196870.8_134_368:0.0,TRITD3Av1G196870.5_134_368:0.0,TRITD3Av1G196870.10_134_368:0.0,TRITD3Av1G196870.11_134_368:0.0,TRITD3Av1G196870.7_134_368:0.0,TRITD3Av1G196870.14_134_368:0.0,TRITD3Av1G196870.6_134_368:0.0,TRITD3Av1G196870.9_134_368:0.0,TRITD3Av1G196870.12_134_368:0.0,TRITD3Av1G196870.13_134_368:0.0):0.00054)0.821:0.00142,(TRITD3Bv1G182280.5_18_152:0.0,TRITD3Av1G196870.16_18_152:0.0):0.00051)0.666:0.00691,((Solyc10g080700.2.1_148_382:0.15165,(Zm00001eb370090_P001_136_369:0.0,Zm00001eb370090_P003_119_352:0.0,Zm00001eb370090_P002_228_461:0.0):0.09511)0.806:0.04788,TRITD3Av1G196870.15_28_172:0.00054)0.928:0.07186)0.926:0.04308)0.948:0.06894,((((TRITD2Av1G117840.2_41_172:0.01572,((TRITD2Bv1G112150.3_147_377:0.00484,(TRITD2Av1G117840.8_147_372:0.01903,TRITD2Bv1G112150.1_147_372:0.00055)0.982:0.02768)0.803:0.00399,TRITD2Bv1G112150.2_147_377:0.00054)0.999:0.00322)0.000:0.00160,((TRITD2Av1G117840.4_147_377:0.0,TRITD2Av1G117840.10_147_377:0.0,TRITD2Av1G117840.11_147_377:0.0,TRITD2Av1G117840.9_147_377:0.0):0.00055,(TRITD2Av1G117840.7_147_366:0.01815,TRITD2Av1G117840.6_147_329:0.00720)0.846:0.00956)0.896:0.01332)0.999:0.06596,((Zm00001eb117070_P001_146_376:0.00890,(Zm00001eb301020_P001_147_377:0.0,Zm00001eb301020_P002_147_377:0.0):0.00894)0.975:0.04482,Os07t0171300-01_144_376:0.07249)0.452:0.00479)0.990:0.04426,((Os03t0793500-01_148_379:0.0,Os03t0793500-02_148_379:0.0):0.04844,((((HORVU.MOREX.r3.5HG0517860.1_148_388:0.0,HORVU.MOREX.r3.5HG0517860.2_148_388:0.0,TRITD5Bv1G213800.3_149_389:0.0):0.00055,((((TRITD5Av1G216850.5_149_389:0.0,TRITD5Av1G216850.4_149_389:0.0):0.00055,(TRITD5Av1G216850.6_46_213:0.00093,TRITD5Av1G216850.7_32_151:0.00055)1.000:0.01930)0.000:0.00055,(TRITD5Av1G216850.2_149_390:0.0,TRITD5Av1G216850.3_149_390:0.0):0.00055)0.926:0.00383,TRITD5Bv1G213800.2_149_390:0.00055)0.000:0.00053)0.563:0.00054,(TRITD5Bv1G213800.6_32_151:0.00055,TRITD5Bv1G213800.4_53_213:0.00104)1.000:0.00930)0.897:0.00053,(TRITD5Av1G216850.1_149_372:0.00256,TRITD5Bv1G213800.1_149_373:0.01259)0.831:0.01554)0.999:0.10657)0.738:0.01067)0.953:0.04353)0.487:0.01830,(AT3G03940.1_140_372:0.03847,(AT5G18190.1_130_362:0.0,AT5G18190.2_130_362:0.0):0.02340)0.983:0.06310)0.990:0.11464)0.938:0.09457)0.977:0.14692,((Zm00001eb133900_P001_38_272:0.0,Zm00001eb133900_P002_38_272:0.0):0.04484,Zm00001eb133900_P003_19_152:0.01970)0.911:0.07604)0.983:0.15135)0.979:0.01451,(TRITD5Av1G001340.4_38_323:0.0,TRITD5Av1G001340.3_24_309:0.0,TRITD5Av1G001340.1_38_323:0.0):0.00055)0.912:0.00054)0.787:0.22583,(TRITD5Bv1G000890.9_30_226:0.00054,TRITD5Av1G001340.2_69_282:0.00777)0.631:0.01890)0.951:0.24762,((TRITD5Av1G216950.3_84_293:0.01900,(TRITD5Av1G216950.4_31_156:0.00055,TRITD5Av1G216950.1_43_169:0.00055)0.734:0.00611)0.867:0.03753,HORVU.MOREX.r3.5HG0517910.1_209_445:0.04494)0.978:0.32561)0.988:0.89370)0.950:1.12264,(((TRITD2Bv1G095800.1_249_468:0.01383,(HORVU.MOREX.r3.2HG0142450.1_256_468:0.07481,(TRITD3Av1G001990.1_65_326:0.26352,TRITD2Av1G094570.1_249_468:0.00471)0.516:0.00055)0.627:0.01000)0.950:0.15667,(Os07t0508500-01_260_479:0.32737,((Zm00001eb322380_P001_137_354:0.0,Zm00001eb322380_P002_166_383:0.0,Zm00001eb322380_P004_250_467:0.0):0.00055,Zm00001eb322380_P003_137_324:0.00937)0.993:0.21191)0.986:0.24196)0.497:0.28032,(AT2G20635.1_226_442:0.45893,Solyc07g053820.3.1_227_442:0.46749)0.623:0.17512)1.000:2.40684)0.949:0.83326)0.446:0.28377,TRITD0Uv1G065990.5_2_108:1.72394)0.028:0.01799,Zm00001eb107770_P001_20_86:1.85593)0.038:0.23691,(((((AT4G32250.1_42_300:0.0,AT4G32250.2_42_300:0.0,AT4G32250.3_42_300:0.0):0.24403,(Solyc01g005030.3.1_47_309:0.57411,((Zm00001eb387270_P004_45_305:0.0,Zm00001eb387270_P002_45_305:0.0,Zm00001eb387270_P001_45_305:0.0):0.08680,(Os06t0639500-01_48_307:0.06540,((((TRITD7Av1G268470.2_51_311:0.0,TRITD7Av1G268470.3_67_327:0.0):0.00055,TRITD7Av1G268470.1_9_198:0.01363)1.000:0.00422,(TRITD7Bv1G220700.2_71_331:0.0,TRITD7Bv1G220700.1_53_313:0.0):0.01475)0.755:0.00530,HORVU.MOREX.r3.7HG0745900.1_51_311:0.01945)0.993:0.07543)0.820:0.03242)0.995:0.24421)0.612:0.08193)0.998:0.90960,(((((TRITD1Bv1G143860.2_11_201:0.0,TRITD1Av1G157100.7_11_201:0.0):0.00055,(((Zm00001eb287260_P001_163_416:0.0,Zm00001eb287260_P002_163_416:0.0):0.01550,Zm00001eb350870_P001_162_414:0.07804)1.000:0.10823,TRITD1Bv1G143860.3_12_186:0.00054)0.437:0.00659)0.908:0.01342,(TRITD1Av1G157100.4_3_156:0.00055,(TRITD1Bv1G143860.1_130_384:0.0,TRITD1Av1G157100.6_167_421:0.0,TRITD1Av1G157100.5_167_421:0.0):0.00365)0.731:0.00055)0.675:0.00314,HORVU.MOREX.r3.1HG0064500.1_164_417:0.00593)0.779:0.11884,((AT5G13530.2_170_424:0.0,AT5G13530.1_170_424:0.0):0.31443,Solyc01g096490.3.1_903_1160:0.12552)0.978:0.31371)0.993:0.78767)0.999:0.87242,(((((((((AT5G40440.2_68_321:0.0,AT5G40440.5_4_257:0.0,AT5G40440.3_68_321:0.0,AT5G40440.1_86_339:0.0,AT5G40440.4_86_339:0.0,AT5G40440.6_68_321:0.0):0.10367,Solyc03g019850.3.1_83_336:0.10154)0.940:0.09860,((HORVU.MOREX.r3.5HG0457350.1_91_345:0.00695,((TRITD5Av1G091640.4_3_250:0.00055,((TRITD5Av1G091640.3_3_257:0.0,TRITD5Av1G091640.1_3_257:0.0):0.00055,TRITD5Av1G091640.2_3_207:0.00649)0.997:0.00055)0.978:0.02790,((TRITD5Bv1G075270.1_91_345:0.0,TRITD5Bv1G075270.4_91_345:0.0,TRITD5Bv1G075270.3_3_257:0.0):0.00055,TRITD5Bv1G075270.2_91_338:0.00055)0.914:0.01405)0.866:0.01705)1.000:0.24755,(((Os06t0473200-02_38_292:0.00055,Os06t0473200-01_89_241:0.00055)0.973:0.04501,(Zm00001eb217030_P001_5_173:0.02619,((Zm00001eb133330_P004_127_381:0.00055,(Zm00001eb133330_P002_127_373:0.00784,Zm00001eb133330_P003_127_324:0.00055)0.862:0.00627)0.000:0.00055,Zm00001eb133330_P001_127_399:0.00486)0.718:0.00055)0.958:0.04395)0.463:0.00734,((((TRITD4Av1G206810.7_89_343:0.0,TRITD4Av1G206810.5_89_343:0.0,TRITD4Av1G206810.8_89_343:0.0,TRITD4Av1G206810.4_3_257:0.0,TRITD4Av1G206810.2_89_343:0.0,TRITD4Av1G206810.6_89_343:0.0):0.00055,TRITD4Av1G206810.3_89_324:0.00542)1.000:0.00076,TRITD4Av1G206810.9_89_239:0.00055)0.863:0.00431,((((TRITD5Bv1G252270.7_89_343:0.0,TRITD5Bv1G252270.4_226_480:0.0,TRITD5Bv1G252270.9_89_343:0.0,TRITD5Bv1G252270.5_226_480:0.0,TRITD5Bv1G252270.8_89_343:0.0,TRITD5Bv1G252270.12_3_257:0.0,TRITD5Bv1G252270.6_89_343:0.0,TRITD5Bv1G252270.10_88_342:0.0,TRITD5Bv1G252270.3_226_480:0.0):0.00055,TRITD5Bv1G252270.2_226_474:0.00054)0.867:0.00053,TRITD5Bv1G252270.11_89_324:0.00536)0.831:0.01342,(TRITD5Bv1G252270.1_226_476:0.00384,(HORVU.MOREX.r3.5HG0537390.2_61_315:0.0,HORVU.MOREX.r3.5HG0537390.1_89_343:0.0,HORVU.MOREX.r3.5HG0537440.1_89_343:0.0):0.00055)0.807:0.00827)0.940:0.02081)0.971:0.03217)0.924:0.04774)0.925:0.08064)1.000:0.80951,((((Os01t0510100-01_73_330:0.02852,(Zm00001eb154530_P001_73_308:0.00055,(Zm00001eb154530_P003_56_313:0.0,Zm00001eb154530_P002_73_330:0.0):0.00054)0.980:0.03558)0.423:0.02007,((TRITD4Bv1G180320.7_73_311:0.00055,((TRITD4Av1G226460.3_73_311:0.00055,(((TRITD4Av1G226460.1_100_357:0.0,TRITD4Av1G226460.6_67_324:0.0):0.00055,((TRITD4Av1G226460.2_73_309:0.00055,(TRITD4Av1G226460.5_73_308:0.00055,(HORVU.MOREX.r3.4HG0408170.2_73_330:0.0,HORVU.MOREX.r3.4HG0408170.1_73_330:0.0):0.00055)0.201:0.00055)1.000:0.00270,(TRITD4Bv1G180320.5_73_308:0.00055,((TRITD4Bv1G180320.4_67_324:0.0,TRITD4Bv1G180320.3_73_330:0.0):0.00055,(TRITD4Bv1G180320.1_1_176:0.00055,(TRITD4Av1G226460.7_12_235:0.00512,TRITD4Bv1G180320.2_12_235:0.00055)0.914:0.00622)1.000:0.00500)0.000:0.00055)0.813:0.00441)0.854:0.00055)0.558:0.00440,TRITD4Av1G226460.4_73_310:0.00055)0.856:0.00182)0.823:0.00667,TRITD4Bv1G180320.8_73_315:0.00743)0.782:0.00054)0.990:0.00055,TRITD4Bv1G180320.6_73_311:0.00724)0.367:0.00051)0.989:0.12512,(AT5G56580.1_71_331:0.13406,Solyc03g119490.3.1_70_329:0.08407)0.991:0.13291)0.953:0.11112,((((Os11t0226100-00_4_163:0.25794,Os06t0147800-01_68_319:0.05413)0.785:0.02128,(((TRITD6Av1G222590.2_340_576:0.00055,TRITD6Av1G222590.1_340_584:0.00054)1.000:0.50839,(TRITD6Bv1G026730.4_15_234:0.00589,(TRITD6Bv1G026730.7_1137_1238:0.00055,(TRITD6Bv1G026730.5_1137_1390:0.0,TRITD6Bv1G026730.3_1178_1431:0.0,TRITD6Bv1G026730.2_1137_1390:0.0):0.00055)0.783:0.00683)0.905:0.05293)0.642:0.02098,(HORVU.MOREX.r3.7HG0650300.1_67_319:0.03209,(TRITD7Av1G028090.3_100_253:0.02471,(TRITD7Av1G028090.4_70_299:0.00055,(TRITD7Av1G028090.1_70_322:0.0,TRITD7Av1G028090.2_68_320:0.0):0.00053)0.930:0.00055)0.947:0.03615)0.793:0.01327)0.972:0.06024)0.909:0.05933,(Zm00001eb377050_P002_69_321:0.0,Zm00001eb377050_P001_69_321:0.0):0.13150)1.000:0.21387,(Solyc12g009020.2.1_70_330:0.19038,(((AT4G26070.5_56_315:0.0,AT4G26070.3_69_328:0.0,AT4G26070.4_68_327:0.0,AT4G26070.2_69_328:0.0):0.00054,AT4G26070.1_69_305:0.00055)1.000:0.35153,(AT4G29810.3_82_334:0.00055,(AT4G29810.1_73_330:0.0,AT4G29810.2_82_339:0.0):0.00055)1.000:0.21679)0.781:0.07221)0.829:0.08607)0.751:0.05306)0.992:0.36291)0.755:0.20559,((((((Zm00001eb374270_P002_77_333:0.0,Zm00001eb374270_P001_77_333:0.0,Zm00001eb374270_P003_77_333:0.0):0.02282,((HORVU.MOREX.r3.7HG0660310.1.CDS1_76_333:0.00054,HORVU.MOREX.r3.5HG0485450.1.CDS1_2_189:0.14961)0.865:0.00903,(TRITD7Av1G048910.1_78_335:0.0,TRITD7Bv1G022360.1_75_332:0.0):0.00538)1.000:0.06793)0.897:0.02664,(Os06t0191500-01_60_298:0.83910,(Os06t0191300-01_71_327:0.0,Os06t0191300-02_43_299:0.0):0.02651)0.878:0.03228)0.795:0.02341,(Zm00001eb192730_P001_97_353:0.06888,(Os02t0787300-01_94_350:0.01073,(HORVU.MOREX.r3.6HG0622200.1.CDS1_97_353:0.00477,TRITD6Bv1G202800.1_100_356:0.00053)1.000:0.08464)0.834:0.02403)0.888:0.03426)0.998:0.20120,(Solyc03g123800.2.1_10_264:0.11726,((AT3G21220.1_71_325:0.0,AT3G21220.2_71_325:0.0):0.06157,AT1G51660.1_82_334:0.07507)0.981:0.09647)0.987:0.15820)0.990:0.27460,((((AT1G32320.1_49_302:0.69818,(Os02t0694900-00_49_310:0.42679,Zm00001eb251330_P001_68_342:0.26172)0.983:0.28999)0.993:0.44930,(Os03t0225100-02_49_314:0.06837,((TRITD4Bv1G144550.1_44_306:0.00791,(TRITD4Av1G025420.1_48_310:0.00891,HORVU.MOREX.r3.4HG0395160.1.CDS1_44_306:0.03093)0.255:0.00775)0.999:0.10782,Zm00001eb009250_P001_46_306:0.05119)0.833:0.02065)1.000:0.33985)0.281:0.09888,((Zm00001eb319740_P001_192_274:2.91341,(((HORVU.MOREX.r3.1HG0086640.1.CDS1_55_324:0.03750,TRITD1Av1G213190.1_17_100:0.04358)0.214:0.00718,(TRITD1Bv1G210610.1_17_100:0.00053,TRITD1Bv1G210460.1_203_304:0.13282)0.334:0.00619)0.995:0.28419,(((Zm00001eb155050_P001_52_313:0.08611,(Zm00001eb145220_P001_44_306:0.09456,(Zm00001eb145170_P001_91_287:0.09262,(Zm00001eb145190_P001_43_239:0.05508,Zm00001eb145180_P001_43_300:0.00055)0.987:0.11154)0.774:0.03751)0.999:0.19662)1.000:0.46977,(Os01t0284300-00_72_342:0.00055,TRITD3Bv1G059540.1_41_275:0.00055)0.940:0.90838)0.338:0.07682,(Zm00001eb161760_P001_21_287:0.0,Zm00001eb161750_P001_21_287:0.0,Zm00001eb161740_P001_21_287:0.0):0.31927)0.187:0.10115)0.860:0.23083)0.881:0.27654,((Os03t0713500-00_178_444:0.28455,((Zm00001eb055090_P001_51_310:0.11688,Zm00001eb216150_P001_51_307:0.04564)0.944:0.06743,((HORVU.MOREX.r3.4HG0337570.1.CDS1_52_314:0.02624,(TRITD4Av1G192240.1_54_314:0.05371,TRITD4Bv1G014290.1_54_314:0.03901)0.832:0.02945)0.752:0.03018,(HORVU.MOREX.r3.4HG0337580.1.CDS1_53_317:0.05387,(TRITD4Bv1G014320.1_53_317:0.03392,(TRITD3Bv1G017840.1_53_317:0.03078,(TRITD4Av1G192190.1_55_317:0.02612,TRITD4Av1G192120.1_53_317:0.04268)0.850:0.01144)0.728:0.01315)0.754:0.01359)0.903:0.03527)1.000:0.21340)0.476:0.05065)0.580:0.06679,((TRITD4Av1G192270.1_57_314:0.00535,(HORVU.MOREX.r3.4HG0337540.1.CDS1_57_314:0.04727,(TRITD4Bv1G014270.1_57_314:0.01316,TRITD4Bv1G014100.1_62_320:0.05340)0.312:0.00957)0.736:0.00648)0.999:0.12949,(Zm00001eb216200_P001_97_351:0.08532,Zm00001eb055060_P001_60_314:0.03160)0.870:0.04368)0.913:0.05982)0.949:0.14051)0.981:0.19006)0.998:0.28528,(Solyc03g097920.1.1.1_67_327:0.26720,(AT3G06230.1_55_293:0.55174,(AT1G18350.1_46_303:0.15999,AT1G73500.1_48_306:0.06184)0.774:0.08413)0.998:0.27908)0.993:0.26888)0.922:0.13713)0.989:0.38909)1.000:0.68995,((((((((TRITD5Av1G205000.2_232_486:0.0,TRITD5Av1G205000.1_282_536:0.0):0.00055,((TRITD5Av1G205000.3_303_535:0.03697,(TRITD5Av1G205000.4_28_280:0.00054,TRITD5Bv1G200940.3_28_280:0.00506)1.000:0.00937)0.998:0.02823,(TRITD5Bv1G200940.1_283_537:0.0,TRITD5Bv1G200940.2_234_488:0.0):0.00498)0.000:0.00055)0.846:0.00502,HORVU.MOREX.r3.5HG0511440.1_283_537:0.00055)0.967:0.02011,(Zm00001eb057640_P002_272_526:0.0,Zm00001eb057640_P003_272_526:0.0,Zm00001eb057640_P001_272_526:0.0,Zm00001eb057640_P004_272_526:0.0,Zm00001eb057640_P005_272_526:0.0):0.00494)0.899:0.01000,Os03t0755000-01_261_515:0.00054)0.849:0.04973,(Solyc05g012130.3.1_247_501:0.03085,(AT1G69220.1_249_503:0.00054,AT1G69220.2_230_476:0.00055)1.000:0.07240)0.645:0.04258)0.999:0.66378,(((TRITD2Av1G095350.2_17_253:0.00055,((HORVU.MOREX.r3.2HG0142660.1_17_267:0.0,TRITD2Av1G095350.5_17_267:0.0,TRITD2Av1G095350.3_17_267:0.0,TRITD2Bv1G096060.2_17_267:0.0,TRITD2Bv1G096060.3_17_267:0.0):0.00055,((TRITD2Av1G095350.4_17_165:0.0,TRITD2Bv1G096060.4_17_165:0.0):0.00062,(TRITD2Av1G095350.1_17_166:0.0,TRITD2Bv1G096060.1_17_166:0.0):0.01792)0.776:0.00743)0.950:0.00054)0.680:0.00054,TRITD2Av1G095350.6_1_90:0.00054)0.786:0.01787,((Os07t0507300-02_19_267:0.0,Os07t0507300-01_19_267:0.0):0.02977,((Zm00001eb322360_P003_4_102:0.01099,(Zm00001eb322360_P001_18_214:0.00055,Zm00001eb322360_P002_18_267:0.00054)1.000:0.00053)0.724:0.00995,(Solyc07g062940.3.1_16_315:0.10256,(AT3G15220.1_16_267:0.05112,(AT1G53165.2_16_267:0.0,AT1G53165.1_16_267:0.0,AT1G53165.3_16_267:0.0):0.04545)0.918:0.04493)0.993:0.07856)0.815:0.01651)0.521:0.00098)1.000:0.51658)0.962:0.23717,(((Solyc05g050670.2.1_105_372:1.09672,((Solyc10g017710.1.1.1_209_480:0.13847,Solyc10g017700.1.1.1_173_409:0.14087)0.852:0.05801,(Solyc10g017690.1.1.1_85_352:0.19937,Solyc10g017830.1.1.1_162_397:0.45691)0.253:0.06208)0.970:0.50416)1.000:1.06345,((AT4G14480.1_15_293:0.19557,Solyc06g053730.1.1.1_25_300:0.18289)0.955:0.11339,(Zm00001eb405010_P001_43_330:0.10670,(HORVU.MOREX.r3.5HG0477430.1.CDS1_94_375:0.00691,(TRITD5Bv1G119650.1_21_302:0.00734,TRITD0Uv1G047610.1_21_302:0.00055)0.801:0.00055)1.000:0.21843)0.985:0.17337)0.805:0.14198)0.925:0.29714,((Os02t0179000-00_33_296:0.14500,((((TRITD6Bv1G065890.1_30_294:0.0,TRITD6Bv1G065890.2_30_294:0.0,TRITD6Av1G054950.3_30_294:0.0,TRITD6Av1G054950.1_30_294:0.0):0.00054,TRITD6Av1G054950.4_4_213:0.00055)0.713:0.00221,(HORVU.MOREX.r3.6HG0569550.1_29_293:0.00062,(TRITD6Bv1G065890.4_3_189:0.0,TRITD6Av1G054950.2_3_189:0.0):0.07856)0.647:0.01715)0.992:0.11465,(Zm00001eb371710_P001_113_250:0.02454,(Zm00001eb206610_P002_26_290:0.0,Zm00001eb206610_P001_26_290:0.0):0.00053)0.999:0.11846)0.901:0.08774)1.000:0.43946,((((((Os02t0791700-00_30_291:0.03607,((TRITD6Bv1G205270.6_1_187:0.00055,(((TRITD6Bv1G205270.5_31_269:0.03208,((TRITD6Av1G209030.6_1_187:0.00055,TRITD6Av1G209030.2_31_277:0.00055)0.000:0.00054,(TRITD6Av1G209030.1_31_292:0.0,TRITD6Av1G209030.3_31_292:0.0,TRITD6Av1G209030.4_31_292:0.0,TRITD6Av1G209030.5_31_292:0.0):0.00055)1.000:0.00192)1.000:0.00289,TRITD6Bv1G205270.2_31_277:0.00055)0.000:0.00051,(TRITD6Bv1G205270.3_31_292:0.0,TRITD6Bv1G205270.1_31_292:0.0,TRITD6Bv1G205270.4_31_292:0.0):0.00055)0.947:0.00055)0.861:0.01591,HORVU.MOREX.r3.6HG0623180.1_28_289:0.02320)0.990:0.04904)0.292:0.01745,(Zm00001eb257600_P001_27_288:0.02892,((Zm00001eb192580_P004_27_288:0.0,Zm00001eb192580_P005_27_288:0.0,Zm00001eb192580_P006_27_288:0.0):0.00054,(Zm00001eb192580_P001_5_83:0.0,Zm00001eb192580_P003_5_83:0.0):0.01231)0.812:0.00977)0.979:0.05172)0.981:0.06995,((AT1G79640.3_13_274:0.0,AT1G79640.6_13_274:0.0,AT1G79640.4_13_274:0.0,AT1G79640.1_13_274:0.0,AT1G79640.2_13_274:0.0,AT1G79640.5_16_277:0.0):0.09005,(Solyc06g068590.3.1_25_286:0.16640,Solyc03g117790.2.1_13_306:0.11223)0.514:0.02156)0.985:0.08128)0.994:0.10115,((Solyc08g008550.3.1_15_276:0.05886,(((AT4G24100.2_33_294:0.0,AT4G24100.4_49_310:0.0,AT4G24100.1_33_294:0.0,AT4G24100.3_49_310:0.0):0.04912,(AT4G10730.2_27_288:0.0,AT4G10730.1_47_308:0.0):0.04186)1.000:0.09495,Solyc08g083040.3.1_16_277:0.02079)0.920:0.03069)0.938:0.04291,((Os03t0114300-01_32_293:0.01890,(((((Zm00001eb220060_P002_32_293:0.0,Zm00001eb220060_P001_32_293:0.0):0.00053,((Zm00001eb043420_P002_32_293:0.0,Zm00001eb043420_P004_32_293:0.0):0.02243,TRITD2Bv1G261360.4_29_124:3.82105)0.119:0.00153)0.982:0.03974,Os10t0518800-01_26_287:0.03845)0.842:0.01856,(((TRITD1Bv1G117690.7_26_287:0.0,TRITD1Bv1G117690.3_26_287:0.0,TRITD1Bv1G117690.9_26_287:0.0,TRITD1Bv1G117690.11_26_287:0.0,TRITD1Bv1G117690.13_26_287:0.0,TRITD1Bv1G117690.12_26_287:0.0,TRITD1Bv1G117690.4_26_287:0.0,TRITD1Bv1G117690.10_26_287:0.0,TRITD1Bv1G117690.6_26_287:0.0,TRITD1Bv1G117690.2_26_287:0.0,TRITD1Bv1G117690.5_26_287:0.0,TRITD1Av1G118910.8_26_287:0.0,TRITD1Av1G118910.5_26_287:0.0,TRITD1Av1G118910.9_26_287:0.0,TRITD1Av1G118910.10_26_287:0.0,TRITD1Av1G118910.7_26_287:0.0,TRITD1Av1G118910.12_26_287:0.0,TRITD1Av1G118910.6_26_287:0.0,TRITD1Av1G118910.11_26_287:0.0,TRITD1Av1G118910.4_26_287:0.0,TRITD1Av1G118910.3_26_287:0.0):0.00055,((TRITD1Bv1G117690.1_3_212:0.00053,((TRITD1Bv1G117690.15_26_151:0.0,TRITD1Av1G118910.1_26_151:0.0):0.00055,TRITD1Av1G118910.17_8_172:0.03423)0.000:0.00054)0.493:0.00053,(TRITD1Bv1G117690.14_26_231:0.0,TRITD1Av1G118910.2_26_231:0.0):0.00055)0.940:0.00054)0.617:0.00183,((TRITD1Bv1G117690.8_3_212:0.0,TRITD1Av1G118910.13_3_212:0.0,TRITD1Av1G118910.16_3_212:0.0,TRITD1Av1G118910.14_3_212:0.0,TRITD1Av1G118910.15_3_212:0.0):0.00053,HORVU.MOREX.r3.1HG0050630.1_26_287:0.00055)0.915:0.00738)0.834:0.01389)0.999:0.08739,((TRITD5Av1G258690.23_1_94:0.00055,((TRITD4Bv1G207930.2_34_238:0.06455,(((((((TRITD5Av1G258690.3_25_228:0.00055,((TRITD5Av1G258690.1_25_150:0.00055,(TRITD5Av1G258690.2_25_151:0.00055,(TRITD4Bv1G207260.1_29_204:0.03406,TRITD4Bv1G207930.1_34_159:0.00054)0.930:0.02256)0.981:0.00301)0.883:0.00391,TRITD7Av1G002900.3_279_552:3.37527)1.000:0.00115)0.986:0.00055,(TRITD5Av1G258690.4_25_229:0.00055,TRITD5Av1G258690.11_25_231:0.00055)0.588:0.00053)0.880:0.00054,(TRITD5Av1G258690.18_25_231:0.02046,(TRITD4Bv1G207930.20_22_244:0.00055,(TRITD5Av1G258690.19_25_299:0.0,TRITD5Av1G258690.15_25_299:0.0):0.00052)0.805:0.00305)0.895:0.00240)0.000:0.00054,(TRITD5Av1G258690.13_25_286:0.0,TRITD5Av1G258690.10_25_286:0.0,TRITD5Av1G258690.16_25_286:0.0,TRITD5Av1G258690.6_25_286:0.0,TRITD5Av1G258690.9_25_286:0.0,TRITD5Av1G258690.12_25_286:0.0,TRITD5Av1G258690.20_25_286:0.0,TRITD5Av1G258690.5_25_286:0.0,TRITD5Av1G258690.14_25_286:0.0,TRITD5Av1G258690.7_25_286:0.0,TRITD5Av1G258690.17_25_286:0.0,TRITD5Av1G258690.8_25_286:0.0,TRITD5Av1G258690.21_25_286:0.0):0.00055)0.938:0.01064,(TRITD4Bv1G207930.3_34_238:0.0,TRITD4Bv1G207930.4_34_238:0.0):0.00054)0.442:0.00054,(TRITD4Bv1G207930.12_34_295:0.0,TRITD4Bv1G207930.8_34_295:0.0,TRITD4Bv1G207930.19_34_295:0.0,TRITD4Bv1G207930.14_34_295:0.0,TRITD4Bv1G207930.16_34_295:0.0,TRITD4Bv1G207930.6_34_295:0.0,TRITD4Bv1G207930.5_34_295:0.0,TRITD4Bv1G207930.11_34_295:0.0,TRITD4Bv1G207930.10_34_295:0.0,TRITD4Bv1G207930.13_34_295:0.0,TRITD4Bv1G207930.7_34_295:0.0,TRITD4Bv1G207930.17_34_295:0.0,TRITD4Bv1G207930.9_34_295:0.0,TRITD4Bv1G207930.18_34_295:0.0,TRITD4Bv1G207930.15_34_295:0.0):0.00055)0.791:0.00055,TRITD4Bv1G207930.21_1_212:0.00055)0.140:0.00054)0.855:0.01364,TRITD5Av1G258690.22_9_175:0.00054)0.156:0.01111)0.910:0.00055,HORVU.MOREX.r3.4HG0416700.1_30_291:0.00055)0.994:0.05941)0.868:0.02122)0.364:0.00933,((Zm00001eb000920_P003_9_114:0.0,Zm00001eb000920_P002_9_114:0.0):0.00050,(Zm00001eb000920_P004_28_289:0.0,Zm00001eb000920_P001_28_289:0.0):0.00277)0.750:0.05675)0.996:0.08819)1.000:0.17644)0.923:0.05656,(((AT5G14720.2_16_277:0.0,AT5G14720.1_16_277:0.0):0.06068,((Os06t0486400-01_14_275:0.02368,((HORVU.MOREX.r3.7HG0676820.2_17_278:0.0,HORVU.MOREX.r3.7HG0676820.1_17_278:0.0):0.02985,((((((((TRITD7Av1G084620.19_17_278:0.0,TRITD7Av1G084620.9_17_278:0.0,TRITD7Av1G084620.14_17_278:0.0,TRITD7Av1G084620.12_17_278:0.0,TRITD7Av1G084620.21_17_278:0.0,TRITD7Av1G084620.17_17_278:0.0,TRITD7Av1G084620.16_17_278:0.0,TRITD7Av1G084620.20_17_278:0.0,TRITD7Av1G084620.13_17_278:0.0,TRITD7Av1G084620.26_17_278:0.0,TRITD7Av1G084620.18_17_278:0.0,TRITD7Av1G084620.15_17_278:0.0,TRITD7Av1G084620.25_17_278:0.0,TRITD7Av1G084620.24_17_278:0.0,TRITD7Av1G084620.23_17_278:0.0,TRITD7Av1G084620.10_17_278:0.0,TRITD7Av1G084620.8_17_278:0.0,TRITD7Av1G084620.22_17_278:0.0,TRITD7Av1G084620.11_17_278:0.0):0.00055,(TRITD7Av1G084620.6_17_182:0.00055,TRITD7Av1G084620.7_17_221:0.00055)0.923:0.00055)0.000:0.00053,TRITD7Av1G084620.27_12_145:0.00054)0.922:0.00882,TRITD7Bv1G059260.27_12_145:0.00055)0.720:0.00054,(TRITD7Bv1G059260.12_17_278:0.0,TRITD7Bv1G059260.17_17_278:0.0,TRITD7Bv1G059260.10_17_278:0.0,TRITD7Bv1G059260.16_17_278:0.0,TRITD7Bv1G059260.22_17_278:0.0,TRITD7Bv1G059260.26_17_278:0.0,TRITD7Bv1G059260.25_17_278:0.0,TRITD7Bv1G059260.19_17_278:0.0,TRITD7Bv1G059260.9_17_278:0.0,TRITD7Bv1G059260.7_17_278:0.0,TRITD7Bv1G059260.15_17_278:0.0,TRITD7Bv1G059260.8_17_278:0.0,TRITD7Bv1G059260.24_17_278:0.0,TRITD7Bv1G059260.23_17_278:0.0,TRITD7Bv1G059260.20_17_278:0.0,TRITD7Bv1G059260.11_17_278:0.0,TRITD7Bv1G059260.13_17_278:0.0,TRITD7Bv1G059260.18_17_278:0.0,TRITD7Bv1G059260.21_17_278:0.0,TRITD7Bv1G059260.14_17_278:0.0):0.00055)0.740:0.00055,TRITD7Bv1G059260.6_17_221:0.00055)0.647:0.00062,TRITD7Bv1G059260.5_17_182:0.00055)0.479:0.00061,(((TRITD7Bv1G059260.4_17_143:0.00055,((TRITD7Av1G084620.3_17_143:0.00055,(((TRITD7Av1G084620.4_17_139:0.00055,(TRITD7Av1G084620.2_17_144:0.00055,TRITD7Av1G084620.5_17_143:0.00053)0.691:0.00054)0.000:0.00053,((TRITD2Av1G270510.1_18_271:0.00055,(Zm00001eb203880_P001_32_129:0.0,Zm00001eb203910_P001_32_129:0.0):0.00054)0.907:1.80005,(TRITD3Av1G251490.1_47_132:0.00054,TRITD3Av1G182280.1_107_337:2.08350)0.428:2.15309)0.855:0.77766)0.000:0.00054,TRITD7Av1G084620.1_17_142:0.00055)0.985:0.01478)0.453:0.01582,TRITD7Bv1G059260.3_17_143:0.00055)0.901:0.01653)0.150:0.01656,TRITD7Bv1G059260.1_17_142:0.00055)0.407:0.00054,TRITD7Bv1G059260.2_17_144:0.01121)0.521:0.00120)0.800:0.01317)0.996:0.06091)0.810:0.01117,(Zm00001eb382260_P002_17_278:0.0,Zm00001eb382260_P003_17_278:0.0,Zm00001eb382260_P001_17_278:0.0):0.01531)1.000:0.11609)0.387:0.01365,Solyc02g086790.3.1_17_278:0.04712)0.904:0.03664)0.134:0.05515,((AT1G23700.2_16_269:0.0,AT1G23700.1_16_269:0.0,AT1G23700.3_16_269:0.0):0.41083,(((AT1G70430.4_16_266:0.0,AT1G70430.1_16_266:0.0,AT1G70430.3_16_266:0.0):0.00055,AT1G70430.2_3_201:0.00055)1.000:0.02516,TRITD2Av1G210420.1_367_670:3.87623)0.194:0.10243)0.947:0.10868)0.949:0.18220)0.918:0.24902)1.000:0.68221)0.961:0.31731)0.931:0.21546,(((Solyc10g009060.1.1.1_22_281:0.23446,Solyc02g087590.2.1_8_211:0.24291)0.994:0.61670,(((((AT3G18750.2_30_188:0.0,AT3G18750.6_30_188:0.0):0.00053,((AT3G18750.5_30_285:0.0,AT3G18750.3_30_285:0.0,AT3G18750.1_30_285:0.0):0.00055,AT3G18750.4_11_267:0.00055)0.963:0.00054)0.923:0.03796,(AT1G49160.2_30_284:0.00054,((AT1G49160.4_2_157:0.0,AT1G49160.6_2_157:0.0,AT1G49160.7_2_157:0.0):0.00591,((AT1G49160.5_94_331:0.0,AT1G49160.3_94_331:0.0):0.00055,AT1G49160.1_30_266:0.00055)0.997:0.00159)0.923:0.00527)0.979:0.07093)1.000:0.14834,(((((((HORVU.MOREX.r3.5HG0464440.1_33_298:0.01032,(((TRITD5Av1G112160.1_33_301:0.0,TRITD5Av1G112160.2_33_301:0.0):0.00055,TRITD5Av1G112160.3_3_272:0.00055)0.791:0.00445,(TRITD5Bv1G092620.3_3_272:0.00055,(TRITD5Bv1G092620.2_33_301:0.0,TRITD5Bv1G092620.1_33_301:0.0):0.00055)0.887:0.00898)0.685:0.00361)0.754:0.03753,((Zm00001eb195270_P003_3_248:0.00054,(Zm00001eb195270_P004_5_261:0.00055,(Zm00001eb195270_P002_39_294:0.0,Zm00001eb195270_P001_39_294:0.0):0.00055)0.000:0.00055)0.994:0.11202,((Os12t0114100-02_38_291:0.0,Os12t0114100-01_38_291:0.0):0.01479,(Os11t0114600-01_38_291:0.00055,Os11t0114600-02_23_277:0.00055)0.878:0.00054)1.000:0.24493)0.723:0.03914)1.000:0.28282,(((AT3G51630.2_29_283:0.0,AT3G51630.1_29_283:0.0):0.15875,Solyc09g018170.3.1_34_289:0.22383)0.852:0.04285,(AT5G58350.1_23_277:0.23331,Solyc06g082480.3.1_889_1144:0.17922)0.951:0.07457)0.263:0.04276)0.999:0.17517,(((AT3G04910.1_27_281:0.00055,(AT3G04910.2_16_258:0.00123,AT3G04910.3_1_155:0.00054)1.000:0.00460)0.987:0.05192,(Solyc09g076000.3.1_27_281:0.04986,Solyc01g097840.3.1_27_281:0.03264)0.869:0.01757)0.100:0.01537,(((AT5G28080.7_6_196:0.0,AT5G28080.6_6_196:0.0,AT5G28080.5_6_196:0.0,AT5G28080.3_6_196:0.0,AT5G28080.4_6_196:0.0):0.01493,(AT5G28080.2_28_282:0.00055,AT5G28080.8_30_245:0.01163)0.065:0.00054)1.000:0.15711,(((AT3G22420.4_98_352:0.0,AT3G22420.5_27_281:0.0,AT3G22420.3_98_352:0.0,AT3G22420.1_27_281:0.0):0.00055,(AT3G22420.2_27_313:0.0,AT3G22420.6_27_313:0.0):0.02714)1.000:0.24604,(((((((TRITD2Av1G069790.6_32_285:0.0,TRITD2Av1G069790.4_32_285:0.0,TRITD2Av1G069790.2_32_285:0.0,TRITD2Av1G069790.5_32_285:0.0):0.00707,TRITD2Av1G069790.3_32_285:0.01888)0.980:0.04453,(HORVU.MOREX.r3.2HG0132510.1_32_285:0.01794,(TRITD2Bv1G079430.6_32_285:0.0,TRITD2Bv1G079430.5_32_285:0.0,TRITD2Bv1G079430.2_32_285:0.0,TRITD2Bv1G079430.4_32_285:0.0):0.00055)0.689:0.00373)0.830:0.01627,TRITD2Bv1G079430.3_32_285:0.00118)1.000:0.10113,((Zm00001eb107400_P004_29_282:0.0,Zm00001eb107400_P003_13_266:0.0,Zm00001eb107400_P001_29_282:0.0):0.01338,(Zm00001eb325080_P001_51_305:0.00055,(Zm00001eb325080_P002_30_283:0.0,Zm00001eb325080_P003_30_283:0.0):0.00055)0.980:0.03073)0.772:0.00913)0.746:0.00880,(Os07t0572800-01_31_284:0.00054,Os07t0572800-02_5_143:0.01351)0.853:0.01185)0.759:0.03119,(((Zm00001eb301720_P001_39_285:0.0,Zm00001eb301720_P003_42_288:0.0):0.00054,(Zm00001eb301720_P002_37_295:0.0,Zm00001eb301720_P004_37_295:0.0):0.00055)0.997:0.23205,(Os07t0185000-02_37_240:0.00055,Os07t0185000-01_37_291:0.00054)0.999:0.20034)1.000:0.31474)0.892:0.10452)0.947:0.11191)0.467:0.01480)0.999:0.16008)0.636:0.05293,(((Solyc05g041420.3.1_41_296:0.14205,Solyc07g047990.1.1_30_284:0.13912)0.999:0.21477,(Solyc07g065250.3.1_27_282:0.15125,((Os07t0584100-01_59_314:0.01344,(TRITD2Av1G066770.2_19_275:0.00054,(HORVU.MOREX.r3.2HG0130740.1_64_318:0.06163,((TRITD2Av1G066770.1_116_370:0.0,TRITD2Av1G066770.4_58_312:0.0):0.00055,(TRITD2Av1G066770.3_58_313:0.00055,(TRITD2Bv1G076660.1_57_311:0.0,TRITD2Bv1G076660.2_19_273:0.0):0.00946)0.000:0.00055)0.778:0.00055)0.567:0.00437)0.978:0.08880)1.000:0.36399,AT5G55560.1_35_289:0.20293)0.882:0.06256)0.164:0.02328)1.000:0.39158,(((AT3G48260.2_3_185:0.00646,AT3G48260.1_25_280:0.00859)1.000:0.16521,((Os05t0108300-01_32_286:0.01552,((((TRITD0Uv1G004130.6_29_282:0.00055,TRITD0Uv1G000510.8_29_282:0.00493)0.878:0.02274,((TRITD0Uv1G004130.5_29_287:0.0,TRITD0Uv1G004130.3_29_287:0.0):0.00055,(TRITD0Uv1G000510.5_29_287:0.0,TRITD0Uv1G000510.7_29_287:0.0):0.00479)0.879:0.01693)0.934:0.02035,(TRITD0Uv1G000510.3_19_262:0.00055,(TRITD0Uv1G000510.9_29_283:0.0,TRITD0Uv1G000510.10_29_283:0.0,TRITD0Uv1G000510.4_29_283:0.0,TRITD0Uv1G000510.6_29_283:0.0):0.00055)0.876:0.00492)0.000:0.00055,(HORVU.MOREX.r3.1HG0004150.1_29_283:0.0,HORVU.MOREX.r3.1HG0004150.2_29_283:0.0,TRITD0Uv1G004130.2_29_283:0.0,TRITD0Uv1G004130.1_29_283:0.0,TRITD0Uv1G004130.4_29_283:0.0):0.00055)0.966:0.03429)0.825:0.02485,((((Zm00001eb267090_P003_18_261:0.00055,Zm00001eb267090_P002_28_282:0.00055)0.480:0.00054,Zm00001eb174540_P001_69_255:0.15516)0.758:0.00055,Zm00001eb267090_P001_28_202:0.00055)0.286:0.00675,(Zm00001eb407340_P001_1_149:0.00055,Zm00001eb340770_P001_56_208:0.00054)0.944:0.07123)0.852:0.03515)1.000:0.18232)0.203:0.01207,(Solyc06g071805.1.1_33_247:0.04834,Solyc03g112140.3.1_33_325:0.07418)0.962:0.05753)0.925:0.08940)0.858:0.07270)0.998:0.17455,(((Zm00001eb187070_P003_8_221:0.00610,Zm00001eb187070_P002_30_282:0.00053)0.926:0.03155,((Zm00001eb250330_P001_32_284:0.0,Zm00001eb250330_P003_32_284:0.0):0.00054,(Zm00001eb250330_P004_13_255:0.00055,Zm00001eb250330_P002_8_221:0.00541)1.000:0.00054)0.958:0.03522)1.000:0.11773,(Os02t0672800-01_28_282:0.07633,(TRITD6Bv1G148270.1_28_282:0.03452,(HORVU.MOREX.r3.6HG0603230.1_28_282:0.02081,(TRITD6Av1G162640.1_28_282:0.00054,TRITD6Av1G162640.2_28_241:0.00055)0.965:0.02802)0.755:0.01759)0.967:0.05448)0.815:0.03063)0.999:0.12980)0.252:0.03082,((Solyc10g009350.3.1_34_287:0.14299,Solyc01g096170.3.1_102_344:0.11375)0.958:0.07394,((Os11t0160300-01_38_293:0.15377,((Zm00001eb202220_P001_42_274:0.0,Zm00001eb202220_P002_42_274:0.0):0.02031,(Zm00001eb202220_P003_35_276:0.00055,Zm00001eb202220_P004_35_292:0.00055)0.737:0.00539)0.977:0.11496)0.997:0.16781,((Os12t0162100-02_35_289:0.00054,Os12t0162100-01_35_189:0.00055)0.988:0.14132,((TRITD0Uv1G050040.3_32_284:0.0,TRITD0Uv1G050040.1_32_284:0.0,TRITD0Uv1G050040.2_32_284:0.0):0.02136,(TRITD6Av1G083930.1_7_120:0.24698,((HORVU.MOREX.r3.5HG0499110.1_5_219:0.00510,HORVU.MOREX.r3.5HG0499110.2_32_285:0.00054)0.994:0.04880,(TRITD5Av1G182800.1_32_246:0.01266,(TRITD5Av1G182800.5_52_293:0.01902,(TRITD5Av1G182800.3_32_284:0.0,TRITD5Av1G182800.4_32_284:0.0,TRITD5Av1G182800.2_32_284:0.0):0.00055)0.000:0.00055)0.858:0.01072)0.720:0.01004)0.748:0.00955)1.000:0.22662)0.995:0.16279)1.000:0.34866)0.801:0.02928)0.699:0.02806)0.787:0.02608,(Solyc08g082990.3.1_31_285:0.22331,(AT5G41990.1_32_286:0.04880,AT1G64630.1_20_271:0.15023)0.989:0.11471)0.085:0.04335)0.910:0.17753)1.000:1.50512,((((((AT2G18530.1_13_156:0.59070,AT3G46160.1_65_332:0.14300)1.000:0.76414,(AT3G45670.1_98_365:0.58218,(AT3G46140.1_98_369:0.02233,AT3G45790.1_98_356:0.00054)0.995:0.32413)0.583:0.09518)1.000:0.79129,(((((AT2G41920.1_15_278:0.09933,(AT5G27790.1_24_290:0.08412,AT2G34290.1_3_264:0.09415)0.999:0.20887)0.958:0.15860,(AT2G05060.1_16_275:0.30010,AT2G41910.1_8_276:0.35540)0.627:0.13164)0.999:0.45126,((AT5G27510.1_9_269:0.36999,AT5G12090.1_30_293:0.55405)0.902:0.13686,(AT2G42550.1_11_274:0.42811,AT2G41930.1_6_276:0.50976)0.590:0.06229)0.941:0.23059)0.794:0.25519,(AT2G40580.1_15_269:0.67646,(AT2G40500.1_21_266:0.33913,AT2G40560.1_20_274:0.27477)0.978:0.46488)1.000:1.24916)0.983:0.52537,(Solyc12g005360.2.1_111_263:1.20843,(Solyc08g076490.2.1_6_274:0.91428,(Solyc08g069090.1.1.1_4_276:0.51631,(Solyc08g069070.2.1_4_242:0.40507,Solyc07g047910.1.1_121_386:0.37253)0.562:0.11344)0.976:0.35277)0.822:0.14646)0.917:0.25247)0.634:0.13469)0.535:0.12787,(((((((Solyc02g064880.1.1_21_225:0.04215,Solyc02g064920.1.1_71_252:0.05172)0.932:0.12547,Solyc02g064870.1.1_63_249:0.03726)0.973:0.19832,Solyc02g064930.1.1.1_11_266:0.28726)0.997:0.26429,Solyc06g065660.1.1.1_12_281:0.32356)0.867:0.20301,(((Solyc06g065790.1.1.1_8_267:0.00870,Solyc06g065750.1.1.1_8_209:0.11600)0.957:0.06248,(Solyc12g017740.1.1.1_47_208:0.19102,Solyc12g017710.1.1_17_176:0.25839)0.944:0.10363)0.690:0.03865,Solyc06g066130.1.1.1_12_128:0.30032)0.934:0.20382)0.913:0.38659,Solyc06g036190.1.1.1_2_41:0.32402)0.890:0.33930,((Solyc06g068510.1.1.1_28_298:0.12641,Solyc03g117640.1.1.1_16_283:0.18882)1.000:0.61103,((AT4G36950.1_6_265:0.29816,(AT5G67080.1_5_269:0.16749,AT3G50310.1_5_268:0.26924)0.980:0.19948)0.995:0.26868,(Solyc02g064980.1.1.1_5_264:0.21254,(Solyc02g090970.1.1.1_5_264:0.16761,(Solyc02g090990.1.1.1_5_264:0.13792,Solyc02g090980.1.1.1_5_258:0.22537)0.952:0.09160)0.977:0.17971)0.998:0.38599)0.933:0.20431)0.981:0.29251)0.854:0.16838)0.945:0.19535,((Solyc01g103240.3.1_103_367:0.83046,(((Os03t0292700-01_5_264:0.09965,(Zm00001eb013480_P001_6_267:0.12475,Zm00001eb396960_P001_4_263:0.09895)0.996:0.11053)0.251:0.01592,(HORVU.MOREX.r3.4HG0384620.1.CDS1_7_263:0.03860,TRITD4Bv1G119690.1_7_268:0.05080)0.957:0.10611)1.000:0.70676,((AT1G07150.1_27_279:0.0,AT1G07150.2_13_265:0.0):0.25089,AT2G30040.1_21_270:0.34285)1.000:0.55465)0.978:0.27816)0.955:0.27778,((((Solyc07g051920.1.1.1_4_252:0.06466,(((Solyc07g051930.2.1_85_321:0.08304,(Solyc07g051890.1.1.1_6_252:0.01543,Solyc07g051870.1.1.1_6_252:0.00997)0.981:0.04225)0.786:0.01519,Solyc07g051860.1.1.1_6_258:0.05731)0.824:0.04287,Solyc07g051880.1.1.1_6_258:0.06360)0.333:0.03603)1.000:0.48237,(AT1G05100.1_4_263:0.22661,AT2G32510.1_4_259:0.19206)1.000:0.42295)0.129:0.06090,((Os02t0322400-00_10_266:0.30834,(HORVU.MOREX.r3.7HG0712450.1.CDS1_9_253:0.08189,TRITD7Av1G179310.1_9_258:0.07571)0.999:0.33657)0.953:0.18899,((Os10t0130000-00_54_312:0.24671,(HORVU.MOREX.r3.1HG0027350.1.CDS1_2_136:0.08057,TRITD1Av1G052540.1_26_281:0.01745)0.999:0.27484)0.894:0.08488,((Zm00001eb294610_P001_14_261:0.09905,(Os05t0545300-01_18_264:0.10864,(HORVU.MOREX.r3.1HG0079600.1.CDS1_17_265:0.01445,TRITD1Bv1G200860.1_24_271:0.02346)0.996:0.08808)0.833:0.03489)1.000:0.15111,((((HORVU.MOREX.r3.3HG0282860.1.CDS1_10_257:0.05050,TRITD3Bv1G151660.1_10_257:0.06633)0.984:0.08120,(Os01t0699100-01_10_257:0.17609,Zm00001eb155730_P001_8_258:0.25300)0.883:0.04915)0.909:0.04970,(((Zm00001eb155690_P001_11_259:0.23939,((Os01t0699500-01_7_254:0.06794,(TRITD3Av1G171180.1_11_257:0.00737,TRITD3Bv1G150780.1_11_212:0.00872)0.996:0.12438)0.922:0.05878,(Zm00001eb155710_P001_12_263:0.05673,Zm00001eb360950_P001_8_257:0.11732)0.997:0.12538)0.705:0.02220)0.869:0.02689,(Os01t0699600-01_13_260:0.10834,HORVU.MOREX.r3.3HG0282920.1.CDS1_11_257:0.16293)0.899:0.04400)0.955:0.04429,((Zm00001eb155720_P001_10_259:0.02534,Zm00001eb360940_P001_15_264:0.15556)1.000:0.15578,(Os01t0699400-01_10_258:0.11768,(HORVU.MOREX.r3.3HG0282880.1.CDS1_71_317:0.09990,TRITD3Av1G171650.1_10_257:0.03551)0.874:0.04066)0.570:0.01611)0.897:0.03151)0.902:0.05543)0.332:0.06396,(Os05t0545400-01_16_263:0.14105,(((HORVU.MOREX.r3.1HG0079460.1.CDS1_50_298:0.08524,((((HORVU.MOREX.r3.1HG0079430.1.CDS1_11_260:0.02257,(HORVU.MOREX.r3.1HG0079470.1.CDS1_11_262:0.00488,HORVU.MOREX.r3.1HG0079500.1.CDS1_55_306:0.00055)0.993:0.06798)0.948:0.04874,HORVU.MOREX.r3.1HG0079540.1_8_205:0.10649)0.938:0.04993,TRITD1Bv1G201010.1_8_254:0.03673)0.347:0.01903,(TRITD1Av1G206000.1_35_284:0.11784,TRITD1Bv1G200920.1_8_257:0.02294)0.952:0.04128)0.879:0.02879)0.941:0.04549,TRITD1Bv1G200970.1_8_256:0.06551)0.994:0.11896,Zm00001eb294620_P001_10_263:0.21941)0.348:0.04690)0.792:0.03955)0.873:0.05707)0.569:0.02302)1.000:0.38489)0.997:0.36885)0.722:0.10393,(Solyc07g064820.1.1.1_7_247:0.55595,(AT4G26890.1_8_253:0.26596,(AT5G55090.1_10_256:0.0,AT5G55090.2_72_318:0.0):0.14703)0.994:0.26388)0.324:0.05467)0.977:0.23043)0.640:0.13842)0.985:0.32693,((((((AT5G66850.2_347_607:0.0,AT5G66850.1_347_607:0.0):0.10333,(Solyc02g065110.3.1_326_586:0.04933,Solyc02g090430.3.1_334_594:0.07387)0.991:0.12290)0.867:0.06572,((Solyc12g088940.2.1_316_576:0.08016,Solyc04g079400.3.1_322_581:0.06496)1.000:0.18877,(((HORVU.MOREX.r3.4HG0345000.1_1142_1400:0.08688,((TRITD4Bv1G033270.1_1147_1351:0.00054,(TRITD4Bv1G033270.20_154_405:0.00055,(TRITD4Bv1G033270.18_936_1106:0.01535,(TRITD4Bv1G033270.9_1142_1291:0.00054,((TRITD4Bv1G033270.17_1132_1255:0.0,TRITD4Bv1G033270.6_1142_1265:0.0):0.00055,((TRITD4Bv1G033270.15_1142_1399:0.0,TRITD4Bv1G033270.16_1142_1399:0.0,TRITD4Bv1G033270.14_1083_1340:0.0,TRITD4Bv1G033270.11_1142_1399:0.0):0.00055,(((TRITD4Bv1G033270.13_1142_1379:0.0,TRITD4Bv1G033270.21_154_391:0.0):0.00054,(TRITD4Bv1G033270.7_1142_1260:0.00055,TRITD4Bv1G033270.12_1142_1369:0.00053)0.854:0.02282)0.972:0.02305,(TRITD4Bv1G033270.10_1142_1314:0.00055,TRITD4Bv1G033270.8_1142_1296:0.02067)0.791:0.01158)0.788:0.00815)0.010:0.00212)0.051:0.00167)0.921:0.01552)0.555:0.00055)0.000:0.00054)0.998:0.12929,TRITD4Av1G167010.1_165_423:0.08130)0.934:0.03613)1.000:0.12804,(Os07t0119000-01_377_635:0.03540,((((TRITD2Av1G150190.1_356_614:0.00055,(((TRITD2Av1G150190.4_356_562:0.00055,((TRITD2Av1G150190.3_11_180:0.00055,TRITD2Bv1G127090.9_11_180:0.01391)0.233:0.01803,(TRITD2Bv1G127090.5_365_571:0.00055,(TRITD2Bv1G127090.8_365_653:0.0,TRITD2Bv1G127090.7_339_627:0.0):0.00054)0.925:0.05121)0.000:0.00055)0.918:0.02492,TRITD2Av1G150190.2_356_567:0.00055)0.864:0.04679,(TRITD2Av1G150190.5_356_506:0.00054,((TRITD2Av1G150190.6_356_508:0.00055,(TRITD2Bv1G127090.3_365_517:0.00055,(TRITD2Bv1G127090.4_365_520:0.00117,Zm00001eb074200_P001_12_65:0.66737)0.728:0.01485)0.774:0.01046)0.943:0.03082,(TRITD2Av1G150190.7_356_510:0.00055,TRITD2Bv1G127090.2_365_519:0.00663)0.426:0.00053)0.999:0.02093)0.178:0.00365)0.866:0.00064)0.924:0.01042,TRITD2Bv1G127090.6_365_623:0.00053)0.873:0.01012,HORVU.MOREX.r3.2HG0155570.1_369_627:0.01086)0.915:0.02307,Zm00001eb117980_P001_379_637:0.03830)0.849:0.01532)0.898:0.02044)0.956:0.03998,((((((((TRITD5Bv1G203880.2_266_440:0.01241,TRITD5Av1G207660.6_267_444:0.00055)0.932:0.02576,TRITD5Av1G207660.5_266_437:0.00055)0.888:0.01169,TRITD5Av1G207660.1_267_525:0.00055)0.000:0.00054,(TRITD5Av1G207660.3_267_542:0.00220,TRITD5Av1G207660.2_267_516:0.00055)1.000:0.00258)0.769:0.00054,TRITD5Av1G207660.4_267_473:0.00055)0.897:0.00465,(HORVU.MOREX.r3.5HG0512750.1_367_625:0.00364,AT4G04632.1_1_93:1.85906)0.000:0.00116)0.984:0.00055,TRITD5Bv1G203880.1_266_472:0.00055)0.987:0.06514,(Os03t0764300-01_388_646:0.04229,((Zm00001eb058410_P002_376_634:0.0,Zm00001eb058410_P001_352_610:0.0):0.01738,Zm00001eb214220_P001_368_626:0.03744)0.998:0.06361)0.740:0.00580)0.672:0.00532)1.000:0.25429)0.456:0.03759)0.997:0.33810,((((Solyc03g025360.3.1_411_666:0.05695,Solyc06g036080.3.1_240_495:0.04977)0.983:0.05985,((AT1G63700.2_401_655:0.0,AT1G63700.1_401_655:0.0):0.09674,Solyc08g081210.3.1_412_667:0.08513)0.947:0.04009)0.829:0.02149,(((((((TRITD6Bv1G142910.13_393_648:0.0,TRITD6Bv1G142910.11_393_648:0.0,TRITD6Bv1G142910.10_393_648:0.0,TRITD6Bv1G142910.12_362_617:0.0):0.00055,TRITD6Bv1G142910.14_2_179:0.00879)0.836:0.00452,(((TRITD6Av1G156460.9_393_648:0.0,TRITD6Av1G156460.11_362_617:0.0,TRITD6Av1G156460.13_236_491:0.0,TRITD6Av1G156460.10_393_648:0.0,TRITD6Av1G156460.12_393_648:0.0):0.00055,((TRITD6Av1G156460.6_393_562:0.00055,((TRITD6Bv1G142910.8_393_561:0.00055,(TRITD6Bv1G142910.7_393_562:0.00055,(TRITD6Bv1G142910.6_393_542:0.00055,(((TRITD6Bv1G142910.4_393_508:0.00053,(Solyc07g053165.1.1_27_107:0.67272,TRITD6Av1G156460.3_393_508:0.00055)0.505:0.00993)0.994:0.09519,TRITD6Bv1G142910.9_393_565:0.00054)0.575:0.03637,(TRITD6Av1G156460.4_393_520:0.00961,TRITD6Bv1G142910.5_393_520:0.00054)0.914:0.01870)0.843:0.00054)0.923:0.00055)0.000:0.00054)0.912:0.01856,TRITD6Av1G156460.5_393_542:0.00055)0.574:0.00175)0.509:0.01477,TRITD6Av1G156460.7_393_561:0.00055)1.000:0.00493)0.229:0.00053,TRITD6Av1G156460.8_439_622:0.00764)0.853:0.00449)0.974:0.00054,(HORVU.MOREX.r3.6HG0602230.1_393_648:0.00244,(TRITD6Av1G156460.14_24_106:0.0,TRITD6Bv1G142910.15_24_106:0.0):0.01237)0.870:0.00249)1.000:0.05411,((Zm00001eb249950_P001_408_663:0.0,Zm00001eb249950_P002_408_663:0.0):0.00581,Zm00001eb186910_P001_408_663:0.00889)0.378:0.00513)0.535:0.01599,Os02t0666300-01_410_665:0.05859)0.974:0.04493,((Os04t0559800-01_410_665:0.00679,Zm00001eb074190_P001_166_336:0.07050)0.773:0.00783,((TRITD2Bv1G201730.14_12_90:0.01292,((TRITD2Bv1G201730.5_404_527:0.00055,(HORVU.MOREX.r3.2HG0188270.1_404_660:0.00053,(TRITD2Bv1G201730.6_404_573:0.00054,TRITD2Bv1G201730.12_384_532:0.00055)0.790:0.01237)0.463:0.00264)0.965:0.00282,(TRITD2Bv1G201730.13_257_513:0.0,TRITD2Bv1G201730.11_404_660:0.0,TRITD2Bv1G201730.8_404_660:0.0,TRITD2Bv1G201730.10_404_660:0.0,TRITD2Bv1G201730.7_404_660:0.0,TRITD2Bv1G201730.9_404_660:0.0):0.00055)0.974:0.00054)0.987:0.00061,(TRITD2Bv1G201730.4_404_481:0.00055,TRITD2Bv1G201730.3_404_471:0.00055)0.469:0.00513)0.871:0.05314)0.826:0.02097)0.952:0.04826)0.955:0.10194,(Solyc04g064590.2.1_170_423:0.46799,((((((HORVU.MOREX.r3.4HG0346120.1_247_502:0.0,HORVU.MOREX.r3.4HG0346120.2_247_502:0.0):0.00460,((((TRITD4Bv1G039270.12_2_188:0.00569,(((Zm00001eb168730_P002_3_232:0.0,Zm00001eb168730_P003_3_232:0.0):0.07444,(Zm00001eb168730_P004_269_524:0.0,Zm00001eb168730_P005_269_524:0.0,Zm00001eb168730_P001_269_524:0.0):0.00054)0.984:0.04363,Os11t0207200-01_149_404:0.03827)0.941:0.04142)0.703:0.01801,TRITD4Av1G162250.1_2_188:0.00055)0.512:0.00055,TRITD4Av1G162250.3_42_284:0.03053)0.818:0.00564,(TRITD4Av1G162250.4_251_506:0.0,TRITD4Av1G162250.5_251_506:0.0,TRITD4Av1G162250.2_255_510:0.0):0.00055)0.893:0.00956)1.000:0.00063,(((((TRITD4Bv1G039270.6_251_402:0.00684,TRITD4Av1G162250.8_251_320:0.01530)0.918:0.05028,(TRITD4Bv1G039270.2_251_318:0.0,TRITD4Av1G162250.7_251_318:0.0):0.00054)0.666:0.01127,TRITD4Bv1G039270.5_251_420:0.00054)0.248:0.01031,(TRITD4Bv1G039270.3_251_374:0.00055,(TRITD4Bv1G039270.4_251_403:0.00055,TRITD4Av1G162250.6_251_403:0.02260)1.000:0.01109)0.361:0.00204)1.000:0.00054,(TRITD4Bv1G039270.9_251_506:0.0,TRITD4Bv1G039270.11_251_506:0.0,TRITD4Bv1G039270.10_255_510:0.0,TRITD4Bv1G039270.8_251_506:0.0,TRITD4Bv1G039270.7_251_506:0.0):0.00055)0.833:0.00434)0.997:0.12173,((Os04t0437600-01_305_560:0.05812,((Zm00001eb422820_P002_325_580:0.0,Zm00001eb422820_P001_325_580:0.0):0.05382,(HORVU.MOREX.r3.2HG0169650.1_292_547:0.00395,(((TRITD2Av1G187690.4_286_541:0.0,TRITD2Av1G187690.7_286_541:0.0,TRITD2Av1G187690.6_286_541:0.0,TRITD2Av1G187690.5_213_468:0.0,TRITD2Av1G187690.8_286_541:0.0):0.00055,(TRITD2Av1G187690.10_286_435:0.00054,(TRITD2Av1G187690.9_286_417:0.07167,TRITD2Av1G187690.1_286_541:0.01995)0.730:0.00051)0.981:0.00054)0.805:0.00475,((TRITD2Bv1G153320.4_213_468:0.0,TRITD2Bv1G153320.3_288_543:0.0,TRITD2Bv1G153320.7_288_543:0.0,TRITD2Bv1G153320.6_288_543:0.0,TRITD2Bv1G153320.5_288_543:0.0):0.00055,(TRITD2Bv1G153320.2_6_191:0.00055,(TRITD2Bv1G153320.1_3_190:0.00055,(TRITD2Av1G187690.3_6_191:0.00631,TRITD2Av1G187690.2_3_190:0.00055)0.845:0.01253)0.894:0.00931)0.894:0.00952)0.787:0.00478)0.856:0.01039)0.996:0.08031)0.245:0.01450)0.882:0.03726,(Os02t0555900-00_281_536:0.06451,(HORVU.MOREX.r3.1HG0079530.1.CDS1_129_262:1.49845,((Zm00001eb243650_P001_287_542:0.0,Zm00001eb243650_P002_287_542:0.0):0.00055,(Zm00001eb243650_P003_1_204:0.0,Zm00001eb243650_P004_1_204:0.0):0.00055)0.871:0.12256)0.548:0.07094)0.954:0.06718)1.000:0.16350)0.925:0.05591,((AT1G53570.6_215_470:0.0,AT1G53570.3_215_470:0.0,AT1G53570.1_215_470:0.0,AT1G53570.7_215_470:0.0,AT1G53570.2_215_470:0.0,AT1G53570.4_215_470:0.0):0.00055,AT1G53570.5_215_444:0.01042)0.997:0.12873)0.539:0.03495,Solyc11g006000.2.1_203_458:0.11815)0.353:0.02203)0.998:0.19633)0.940:0.13769)0.994:0.26205,((((((HORVU.MOREX.r3.6HG0618820.1_272_522:0.02098,(TRITD6Av1G197400.1_163_412:0.01044,(TRITD6Bv1G191640.1_168_418:0.0,TRITD6Bv1G191640.2_267_517:0.0):0.00055)0.829:0.00938)0.967:0.05190,(Zm00001eb193510_P002_265_463:0.00123,(Zm00001eb193510_P003_265_516:0.00055,(Zm00001eb193510_P001_265_514:0.00054,Zm00001eb193510_P004_265_432:0.00614)0.407:0.00052)0.987:0.00064)0.997:0.10099)0.770:0.02412,Os02t0769800-01_7_105:0.05063)0.994:0.20440,(((Zm00001eb054290_P003_347_466:0.00055,((Zm00001eb216720_P001_320_570:0.0,Zm00001eb216720_P002_103_353:0.0,Zm00001eb216720_P003_103_353:0.0):0.01497,(Zm00001eb054290_P004_303_553:0.0,Zm00001eb054290_P001_105_355:0.0,Zm00001eb054290_P002_105_355:0.0):0.00055)0.319:0.00053)0.970:0.05062,(Os03t0703400-01_385_635:0.04656,(((TRITD4Bv1G011520.1_398_648:0.0,TRITD4Bv1G011520.2_315_565:0.0):0.00490,(TRITD4Av1G194710.3_315_565:0.0,TRITD4Av1G194710.2_392_642:0.0):0.00054)0.774:0.00499,(HORVU.MOREX.r3.4HG0336340.1_394_644:0.00323,TRITD4Av1G194710.1_315_479:0.00055)0.393:0.00173)0.949:0.02875)0.758:0.00899)0.998:0.16316,((Os03t0262200-00_321_572:0.04614,(((Zm00001eb011480_P001_325_576:0.00055,Zm00001eb011480_P003_325_546:0.00055)0.000:0.00054,(Zm00001eb011480_P002_325_554:0.00921,Zm00001eb011480_P004_325_524:0.02647)0.999:0.00164)0.946:0.03456,Zm00001eb398160_P001_324_574:0.05249)0.958:0.03950)0.731:0.02884,((HORVU.MOREX.r3.4HG0390270.1_320_570:0.00657,((TRITD4Bv1G131700.4_272_522:0.0,TRITD4Bv1G131700.3_89_339:0.0,TRITD4Bv1G131700.2_316_566:0.0):0.00055,(TRITD4Bv1G131700.1_316_435:0.00055,((TRITD4Av1G038950.3_398_648:0.0,TRITD4Av1G038950.2_280_530:0.0):0.00055,TRITD4Av1G038950.1_324_579:0.00055)1.000:0.00357)0.959:0.00148)0.808:0.00889)0.745:0.02352,Os04t0339800-00_42_122:0.23423)0.018:0.02941)0.910:0.04910)0.985:0.11267)0.997:0.18292,Solyc01g104530.3.1_402_652:0.21409)0.921:0.09579,(((AT4G12020.3_1627_1861:0.0,AT4G12020.10_1619_1853:0.0):0.02100,((AT4G12020.8_1619_1766:0.0,AT4G12020.6_1619_1766:0.0):0.00055,((AT4G12020.7_1619_1782:0.0,AT4G12020.9_1627_1790:0.0):0.00055,(AT4G12020.4_1619_1869:0.0,AT4G12020.5_1552_1802:0.0,AT4G12020.2_1627_1877:0.0):0.00053)1.000:0.00419)0.013:0.00466)1.000:0.19783,(AT4G08500.1_334_587:0.02516,((AT4G08470.3_224_475:0.01561,(AT4G08470.2_305_471:0.00054,AT4G08470.1_305_557:0.00055)0.768:0.00494)1.000:0.14725,AT4G08480.1_502_755:0.11850)0.710:0.00968)0.920:0.05028)0.984:0.17750)1.000:0.48661)0.633:0.13085,(((((Os08t0421800-01_132_390:0.05338,((Zm00001eb179120_P003_119_407:0.0,Zm00001eb179120_P002_119_407:0.0):0.03274,Zm00001eb179120_P001_119_379:0.00055)0.994:0.05655)0.999:0.09259,(((TRITD0Uv1G042030.3_4_104:0.0,TRITD0Uv1G042030.2_11_111:0.0,TRITD5Bv1G121250.1_11_111:0.0):0.01030,(TRITD0Uv1G042030.1_2_258:0.00055,((TRITD5Bv1G121250.3_103_364:0.0,TRITD5Bv1G121250.2_103_364:0.0):0.00055,(TRITD5Bv1G121250.4_103_367:0.00055,HORVU.MOREX.r3.5HG0478260.1_104_365:0.00451)0.000:0.00055)0.900:0.00055)0.407:0.00054)0.968:0.04184,(Zm00001eb311780_P001_107_368:0.00659,(Zm00001eb099000_P002_107_368:0.0,Zm00001eb099000_P001_107_368:0.0):0.00364)0.950:0.02716)0.565:0.01101)0.977:0.10171,(((AT1G09000.1_70_331:0.0,AT1G09000.2_70_331:0.0):0.03113,(AT1G54960.2_69_330:0.0,AT1G54960.1_69_330:0.0):0.04894)0.999:0.10059,((AT3G06030.1_69_330:0.00051,(AT2G43930.2_52_129:0.00054,AT2G43930.1_121_197:0.00055)0.972:0.17747)0.948:0.12217,(Solyc01g079750.3.1_80_341:0.09166,Solyc01g098980.3.1_72_333:0.08374)0.933:0.05211)0.844:0.03149)0.219:0.04205)0.998:0.36603,((Solyc11g033270.2.1_21_274:0.02770,(AT3G13530.1_21_274:0.00777,((AT3G07980.2_21_274:0.0,AT3G07980.1_21_274:0.0):0.00055,AT3G07980.3_1_89:0.00055)0.982:0.04449)0.930:0.02887)0.620:0.00635,((((Os04t0660500-01_21_274:0.00273,((TRITD2Bv1G233690.5_18_266:0.00055,((TRITD2Bv1G233690.13_1_89:0.0,TRITD2Bv1G233690.12_1_89:0.0,TRITD2Av1G270510.8_1_89:0.0,TRITD2Av1G270510.9_1_89:0.0):0.00055,TRITD2Av1G270510.5_18_260:0.00363)0.118:0.00166)0.997:0.06145,(((HORVU.MOREX.r3.2HG0202060.1_18_271:0.0,TRITD2Bv1G233690.4_18_271:0.0,TRITD2Bv1G233690.9_18_271:0.0,TRITD2Bv1G233690.6_18_271:0.0,TRITD2Bv1G233690.3_18_271:0.0,TRITD2Bv1G233690.2_18_271:0.0,TRITD2Bv1G233690.8_18_271:0.0,TRITD2Bv1G233690.10_18_271:0.0,TRITD2Bv1G233690.7_18_271:0.0,TRITD2Av1G270510.6_18_271:0.0,TRITD2Av1G270510.4_18_271:0.0,TRITD2Av1G270510.2_18_271:0.0,TRITD2Av1G270510.3_18_271:0.0):0.00055,TRITD2Bv1G233690.11_6_241:0.00055)0.000:0.00053,TRITD2Av1G270510.7_1_204:0.01246)0.756:0.00054)0.985:0.03454)0.877:0.01220,(Zm00001eb432730_P003_21_233:0.03433,(Zm00001eb432730_P001_21_274:0.00055,Zm00001eb432730_P002_62_312:0.00510)0.882:0.00055)0.992:0.03508)0.749:0.00486,(Zm00001eb067530_P001_21_274:0.0,Zm00001eb067530_P003_21_274:0.0):0.00054)0.000:0.00054,(Zm00001eb067530_P002_26_276:0.00338,Zm00001eb067530_P004_16_226:0.01222)1.000:0.00175)0.894:0.04572)1.000:0.96032)0.686:0.14650,Os10t0184871-00_25_99:2.18817)0.454:0.06872)0.907:0.19596)0.912:0.19171)0.267:0.13885)0.966:0.23980,((((((((Zm00001eb214860_P001_402_674:0.01188,(Zm00001eb057260_P002_366_638:0.0,Zm00001eb057260_P001_305_577:0.0):0.01781)0.520:0.00306,(((TRITD5Av1G203890.1_400_730:0.01535,(TRITD5Av1G203890.2_2_82:0.0,TRITD5Bv1G199800.1_2_82:0.0):0.01082)0.985:0.01529,(HORVU.MOREX.r3.5HG0510760.1_400_672:0.00420,(TRITD5Av1G203890.3_400_666:0.0,TRITD5Bv1G199800.2_400_666:0.0):0.00055)0.760:0.00054)0.988:0.03838,(Os03t0749800-02_401_673:0.00897,(Solyc11g071680.2.1_395_667:0.04308,AT5G20930.1_410_683:0.15287)0.988:0.06828)0.211:0.00505)0.773:0.01449)1.000:1.78804,((Solyc11g069300.2.1_192_374:0.20994,(AT5G60550.1_108_370:0.06670,((AT3G45240.1_109_369:0.0,AT3G45240.2_109_369:0.0):0.00055,AT3G45240.3_109_366:0.02023)0.984:0.09048)0.960:0.12975)0.830:0.11197,(((((HORVU.MOREX.r3.4HG0337090.1_142_398:0.02402,((TRITD4Av1G193120.4_18_256:0.00054,(TRITD4Av1G193120.3_141_397:0.0,TRITD4Av1G193120.2_124_380:0.0):0.00055)0.902:0.00054,TRITD4Av1G193120.5_65_196:0.01198)0.809:0.01262)0.240:0.00564,((TRITD4Bv1G013150.4_124_380:0.0,TRITD4Bv1G013150.3_141_397:0.0):0.00055,(TRITD4Bv1G013150.5_141_396:0.00467,TRITD4Bv1G013150.2_18_256:0.00055)0.999:0.00482)0.929:0.01477)0.998:0.08925,(((TRITD1Bv1G228010.1_136_394:0.00055,TRITD1Bv1G228010.2_136_313:0.00055)0.958:0.01761,(TRITD1Av1G230250.2_125_302:0.00054,(TRITD1Av1G230250.4_125_304:0.00672,(TRITD1Av1G230250.3_125_279:0.01846,(TRITD1Av1G230250.5_125_383:0.00055,TRITD1Av1G230250.1_357_610:0.10685)0.300:0.00055)0.000:0.00053)0.868:0.00055)0.801:0.00767)0.891:0.00967,HORVU.MOREX.r3.1HG0095040.1_132_390:0.00054)0.996:0.08603)0.935:0.04650,((Zm00001eb075500_P002_135_391:0.0,Zm00001eb075500_P004_135_391:0.0,Zm00001eb075500_P001_135_391:0.0,Zm00001eb075500_P003_135_391:0.0,Zm00001eb075500_P005_135_391:0.0):0.05448,((Zm00001eb427480_P003_141_397:0.0,Zm00001eb427480_P001_141_397:0.0,Zm00001eb427480_P004_69_325:0.0):0.00054,Zm00001eb427480_P002_10_221:0.00055)0.913:0.02054)0.991:0.06235)0.593:0.05036,(Os03t0711300-02_21_277:0.0,Os03t0711300-01_141_397:0.0):0.01969)0.936:0.18531)1.000:1.24113)0.865:0.23739,(((((AT1G49180.2_18_256:0.0,AT1G49180.1_18_256:0.0):0.35614,(((HORVU.MOREX.r3.2HG0214800.1_28_276:0.04611,(TRITD2Bv1G261360.2_29_277:0.01914,(TRITD2Av1G291590.3_29_277:0.00932,TRITD2Bv1G261360.3_1_170:0.01329)0.157:0.00055)0.892:0.03462)0.991:0.13605,(Os04t0686600-01_26_124:0.18745,((Zm00001eb434280_P003_30_200:0.00055,(Zm00001eb434280_P005_30_280:0.00055,Zm00001eb434280_P002_30_284:0.02949)1.000:0.00053)1.000:0.14306,(Zm00001eb434280_P001_30_281:0.00055,Zm00001eb434280_P004_30_230:0.00055)0.802:0.01165)0.947:0.12646)0.809:0.05745)1.000:0.37563,Solyc11g005660.2.1_12_269:0.34622)0.877:0.11186)0.988:0.33717,((((AT2G37840.1_14_269:0.06434,((AT3G53930.5_1_92:0.0,AT3G53930.4_1_92:0.0,AT3G53930.3_1_92:0.0):0.00055,(AT3G53930.2_20_277:0.0,AT3G53930.1_20_277:0.0):0.00055)0.966:0.07841)0.970:0.08645,(Solyc09g011320.3.1_16_274:0.09664,Solyc10g084930.2.1_16_274:0.07277)0.984:0.10362)0.972:0.12162,(((Zm00001eb012000_P001_21_277:0.0,Zm00001eb012000_P002_21_277:0.0):0.04480,((Zm00001eb397860_P006_4_145:0.0,Zm00001eb397860_P005_4_145:0.0):0.00055,((Zm00001eb397860_P004_4_136:0.00055,Zm00001eb397860_P001_1_83:0.00055)0.000:0.00054,Zm00001eb397860_P002_21_277:0.00055)0.445:0.00053)0.917:0.02759)0.955:0.08002,((Os03t0268200-03_24_100:0.02354,((Os03t0268200-04_24_280:0.0,Os03t0268200-02_24_280:0.0):0.00055,Os03t0268200-01_24_203:0.00054)0.962:0.00055)0.998:0.12847,((TRITD4Av1G042360.1_9_137:0.0,TRITD4Bv1G128900.4_9_137:0.0):0.00055,(((TRITD4Av1G042360.9_19_167:0.00055,TRITD4Av1G042360.8_19_198:0.00055)1.000:0.00054,(TRITD4Av1G042360.4_19_275:0.0,TRITD4Av1G042360.3_19_275:0.0,TRITD4Av1G042360.7_19_275:0.0,TRITD4Av1G042360.2_19_275:0.0):0.00055)0.907:0.00470,(HORVU.MOREX.r3.4HG0389130.2_17_273:0.0,HORVU.MOREX.r3.4HG0389130.1_17_273:0.0,TRITD4Bv1G128900.3_19_275:0.0,TRITD4Bv1G128900.2_19_275:0.0,TRITD4Bv1G128900.1_19_275:0.0):0.00055)1.000:0.00054)0.996:0.11847)0.367:0.04897)1.000:0.32136)0.978:0.20439,((AT3G61960.1_12_268:0.0,AT3G61960.2_12_268:0.0):0.34909,(Zm00001eb001590_P001_12_270:0.23645,((((TRITD4Bv1G194640.8_14_166:0.00055,TRITD4Bv1G194640.7_14_224:0.00055)0.888:0.01116,(TRITD5Av1G245780.9_15_225:0.00055,(TRITD5Av1G245780.10_15_167:0.00055,(((((TRITD4Bv1G194640.2_10_144:0.01753,(TRITD4Bv1G194640.5_2_258:0.00054,(TRITD4Bv1G194640.4_14_276:0.0,TRITD4Bv1G194640.6_14_276:0.0,TRITD4Bv1G194640.3_14_276:0.0,TRITD4Bv1G194640.1_14_276:0.0):0.00055)0.991:0.00054)0.896:0.01400,TRITD5Av1G245780.4_15_311:0.22013)0.000:0.00054,TRITD5Av1G245780.6_2_258:0.00055)0.873:0.00055,(TRITD5Av1G245780.7_15_277:0.0,TRITD5Av1G245780.5_15_277:0.0,TRITD5Av1G245780.3_15_277:0.0,TRITD5Av1G245780.1_15_277:0.0,TRITD5Av1G245780.2_15_277:0.0):0.00055)0.877:0.00052,TRITD5Av1G245780.8_15_262:0.00055)0.698:0.00053)0.826:0.00055)0.264:0.00053)0.881:0.02660,HORVU.MOREX.r3.4HG0412570.1_18_280:0.01250)1.000:0.31594,(Os03t0122000-02_1_79:0.00053,Os03t0122000-01_29_289:0.00055)1.000:0.27552)0.594:0.12733)1.000:0.46889)0.784:0.10934)0.883:0.20010)1.000:0.68530,(((((((Zm00001eb269440_P001_36_292:0.13865,(TRITD4Av1G248550.1_36_294:0.01487,((HORVU.MOREX.r3.7HG0642750.2_36_294:0.0,HORVU.MOREX.r3.7HG0642750.1_36_294:0.0):0.00489,(TRITD7Av1G013830.1_36_294:0.0,TRITD7Av1G013830.2_36_294:0.0):0.00490)0.764:0.00489)0.836:0.03204)0.982:0.15616,(AT1G12580.1_44_302:0.26074,Solyc03g026345.1.1_44_295:0.14674)0.871:0.07089)1.000:0.33913,(((((Os02t0625300-00_22_292:0.04070,(Zm00001eb247580_P001_9_298:0.13606,((TRITD6Bv1G134520.1_9_274:0.00054,(((HORVU.MOREX.r3.6HG0596480.1_9_277:0.00054,TRITD6Bv1G134520.2_9_175:0.00053)0.706:0.00454,TRITD6Av1G142980.1_9_175:0.00055)0.789:0.01644,TRITD6Av1G142980.2_9_270:0.00464)0.764:0.00530)0.671:0.00520,TRITD6Bv1G134520.3_9_276:0.00054)0.993:0.10632)0.932:0.04765)0.919:0.08451,(Os04t0517500-01_9_169:0.19501,(HORVU.MOREX.r3.2HG0181900.1_9_276:0.04711,TRITD2Bv1G188160.1_88_175:0.00055)0.811:0.05926)0.130:0.02841)1.000:0.35805,(((((Os02t0807000-01_13_279:0.08958,(Zm00001eb258360_P002_13_273:0.00055,Zm00001eb258360_P001_13_185:0.00055)1.000:0.17591)0.849:0.07088,(TRITD0Uv1G102520.1_69_162:0.10453,(((((TRITD6Bv1G214090.1_13_274:0.01390,(TRITD6Av1G215890.2_13_232:0.00053,TRITD6Av1G215890.1_13_274:0.00055)0.836:0.01259)0.975:0.03557,(HORVU.MOREX.r3.6HG0627600.1_13_274:0.00053,HORVU.MOREX.r3.2HG0151500.1.CDS1_13_163:0.11621)0.828:0.01521)0.864:0.01284,(TRITD0Uv1G102520.2_13_274:0.00077,TRITD1Av1G074670.1_33_130:2.07606)0.915:0.02773)0.079:0.00585,HORVU.MOREX.r3.6HG0627610.1_13_274:0.02111)0.934:0.03072,TRITD6Bv1G214150.1_13_270:0.01536)0.228:0.00461)0.860:0.07065)0.741:0.02408,HORVU.MOREX.r3.2HG0151490.1_2_102:0.06651)0.757:0.02540,HORVU.MOREX.r3.6HG0606290.1_4_102:0.00987)0.672:0.02628,HORVU.MOREX.r3.2HG0130590.1.CDS1_4_99:0.03286)0.947:0.24036)0.941:0.15152,((AT3G04530.1_11_269:0.36410,(AT1G08650.1_15_273:0.00055,AT1G08650.2_15_269:0.00054)0.998:0.30129)0.995:0.28535,((Solyc04g009910.3.1_10_266:0.12295,Solyc05g055050.2.1_12_203:0.48288)0.973:0.17744,((Solyc09g090090.2.1_15_272:0.12592,Solyc06g053625.1.1.1_11_115:0.22969)0.501:0.02133,Solyc06g053620.3.1_1_148:0.10515)0.987:0.26863)0.067:0.07610)0.860:0.14129)1.000:0.49875,((Solyc01g105670.3.1_103_351:0.28506,(AT1G12680.1_107_355:0.20039,Solyc01g081297.1.1_112_360:0.18609)0.938:0.08647)0.921:0.09502,(((Os09t0466900-02_105_354:0.00055,Os09t0466900-01_105_350:0.00055)0.959:0.04198,((TRITD5Bv1G140600.1_102_351:0.00446,(HORVU.MOREX.r3.5HG0487690.1_102_351:0.01020,((TRITD5Av1G151440.2_99_348:0.0,TRITD5Av1G151440.3_34_283:0.0):0.00054,((TRITD5Av1G151440.4_93_364:0.0,TRITD5Av1G151440.1_93_364:0.0):0.00053,(TRITD5Bv1G140600.3_42_314:0.0,TRITD5Bv1G140600.2_102_374:0.0):0.02568)0.609:0.01029)0.792:0.00508)1.000:0.00055)0.976:0.06317,((((Zm00001eb315470_P004_101_347:0.0,Zm00001eb315470_P006_66_312:0.0):0.00053,(Zm00001eb315470_P005_65_314:0.0,Zm00001eb315470_P001_101_350:0.0):0.00055)0.949:0.00054,(Zm00001eb315470_P002_101_288:0.00054,Zm00001eb315470_P003_101_284:0.00055)0.904:0.01525)0.000:0.00246,(Os10t0187500-02_104_217:0.0,Os10t0187500-01_145_258:0.0):2.60351)0.681:0.09704)0.773:0.02765)0.940:0.07023,((((Zm00001eb038470_P001_94_346:0.00055,Zm00001eb038470_P003_94_343:0.00055)0.802:0.00054,(Zm00001eb019060_P001_16_120:0.07424,Zm00001eb381090_P001_65_153:0.06499)0.985:0.10553)0.162:0.00055,(Zm00001eb038470_P004_94_251:0.0,Zm00001eb038470_P002_94_251:0.0):0.03245)0.756:0.05156,(Zm00001eb308680_P001_95_169:0.0,Zm00001eb111170_P001_95_169:0.0):0.13460)0.975:0.22254)0.946:0.12325)1.000:0.50173)0.784:0.18011)0.998:0.31273,((((((((AT1G35670.1_28_284:0.01287,AT4G09570.1_27_283:0.02310)1.000:0.16040,(Solyc06g065380.3.1_32_290:0.05477,Solyc11g018610.2.1_36_294:0.07362)0.978:0.09547)0.932:0.05032,AT5G23580.1_25_280:0.28526)0.076:0.01084,(Solyc05g056570.3.1_35_293:0.06657,Solyc04g049160.3.1_39_297:0.04058)0.986:0.07444)0.887:0.05349,(((Os11t0171500-01_47_305:0.02465,((((((TRITD4Av1G159660.8_39_144:0.02378,TRITD4Av1G159660.1_50_288:0.00055)0.483:0.00053,TRITD4Av1G159660.2_47_306:0.00055)0.639:0.00055,(HORVU.MOREX.r3.4HG0349000.2_50_308:0.0,HORVU.MOREX.r3.4HG0349000.1_50_308:0.0,TRITD4Bv1G042820.5_22_280:0.0,TRITD4Bv1G042820.3_47_305:0.0,TRITD4Bv1G042820.4_47_305:0.0,TRITD4Bv1G042820.1_47_305:0.0,TRITD4Av1G159660.4_47_305:0.0,TRITD4Av1G159660.3_47_305:0.0,TRITD4Av1G159660.5_22_280:0.0):0.00055)0.000:0.00055,TRITD4Bv1G042820.2_47_306:0.01013)0.758:0.00583,TRITD4Bv1G042820.8_38_144:0.03078)0.808:0.01219,((TRITD4Bv1G042820.6_2_207:0.0,TRITD4Av1G159660.6_2_207:0.0):0.00604,(TRITD4Bv1G042820.7_1_181:0.0,TRITD4Av1G159660.7_1_181:0.0):0.00055)0.613:0.00710)0.952:0.03062)0.853:0.01742,(Os12t0169800-00_49_307:0.02777,((Zm00001eb408020_P001_49_307:0.02780,Zm00001eb139060_P001_49_307:0.01817)0.653:0.01025,(TRITD5Av1G069780.6_44_264:0.01009,((TRITD5Bv1G066270.4_44_264:0.00053,((TRITD5Bv1G066270.1_44_302:0.0,TRITD5Bv1G066270.2_44_302:0.0,TRITD5Bv1G066270.3_44_302:0.0):0.00055,(TRITD5Bv1G066270.6_44_297:0.00055,(TRITD5Bv1G066270.7_44_299:0.00055,(((TRITD5Av1G069780.8_44_302:0.0,TRITD5Av1G069780.3_44_302:0.0,TRITD5Av1G069780.5_44_302:0.0,TRITD5Av1G069780.4_44_302:0.0,TRITD5Av1G069780.7_44_302:0.0):0.00055,TRITD5Av1G069780.2_44_299:0.00055)0.436:0.00053,(TRITD5Av1G069780.1_44_298:0.01801,((TRITD5Av1G069780.10_2_207:0.0,TRITD5Av1G069780.9_2_207:0.0):0.00055,TRITD5Bv1G066270.5_2_207:0.00595)0.613:0.00055)0.895:0.02253)0.874:0.01522)0.899:0.00055)0.226:0.00054)0.914:0.01825)0.834:0.00630,HORVU.MOREX.r3.5HG0451470.1_44_302:0.00055)0.000:0.00055)0.987:0.04585)0.913:0.01868)0.853:0.01467)0.711:0.02938,(Zm00001eb200920_P001_42_300:0.02360,((Zm00001eb091710_P005_44_302:0.0,Zm00001eb091710_P003_44_302:0.0,Zm00001eb091710_P004_44_302:0.0,Zm00001eb091710_P002_44_302:0.0):0.00055,Zm00001eb091710_P001_44_246:0.00055)0.859:0.01222)0.899:0.02597)1.000:0.12675)0.987:0.12388,((((((Zm00001eb060110_P001_143_401:0.02070,Zm00001eb213280_P001_155_413:0.07344)0.613:0.01462,(Os03t0788500-01_133_391:0.02016,(((TRITD5Av1G215620.6_159_413:0.00342,(TRITD5Av1G215620.5_159_413:0.0,TRITD5Av1G215620.7_159_413:0.0,TRITD5Bv1G212040.1_159_413:0.0):0.00055)0.940:0.00162,((TRITD5Av1G215620.10_159_411:0.02191,((TRITD5Av1G215620.9_175_353:0.0,TRITD5Bv1G212040.5_175_353:0.0):0.00054,(TRITD5Av1G215620.15_11_111:0.0,TRITD5Bv1G212040.9_11_111:0.0):0.01052)0.738:0.00147)0.000:0.00054,(HORVU.MOREX.r3.5HG0517140.1_159_417:0.0,TRITD5Av1G215620.4_193_451:0.0,TRITD5Av1G215620.8_134_392:0.0,TRITD5Av1G215620.12_159_417:0.0,TRITD5Av1G215620.3_161_419:0.0,TRITD5Av1G215620.11_116_374:0.0,TRITD5Bv1G212040.7_159_417:0.0,TRITD5Bv1G212040.2_159_417:0.0,TRITD5Bv1G212040.4_159_417:0.0,TRITD5Bv1G212040.6_159_417:0.0,TRITD5Bv1G212040.3_159_417:0.0):0.00055)0.000:0.00054)0.781:0.00539,(TRITD5Av1G215620.14_5_207:0.0,TRITD5Av1G215620.13_5_207:0.0,TRITD5Bv1G212040.8_5_207:0.0):0.00054)0.944:0.03811)0.072:0.02008)0.997:0.11018,((Zm00001eb132720_P001_145_403:0.04879,(Os12t0486600-00_268_526:0.04568,(HORVU.MOREX.r3.5HG0450250.1_157_415:0.00995,(TRITD5Bv1G055070.1_158_416:0.0,TRITD5Bv1G055070.3_158_416:0.0,TRITD5Bv1G055070.2_158_416:0.0):0.01022)0.943:0.02383)0.832:0.01653)0.753:0.01689,Os12t0487250-01_137_391:0.24392)0.987:0.07255)0.941:0.04801,(((AT5G04870.1_150_408:0.03455,(AT3G10660.1_186_444:0.0,AT3G10660.2_186_444:0.0):0.04558)0.818:0.03439,(Solyc04g009800.3.1_118_375:0.05184,Solyc11g006370.2.1_115_372:0.06933)0.973:0.06308)0.783:0.01587,((AT2G35890.1_132_390:0.0,AT2G35890.2_132_390:0.0):0.30527,(Solyc01g006840.3.1_135_393:0.07608,Solyc10g081740.2.1_145_402:0.15095)0.329:0.03817)0.915:0.07081)0.821:0.01656)0.886:0.03406,((AT2G38910.1_134_391:0.12578,(Solyc10g076900.2.1_95_353:0.07233,(Solyc10g081640.2.1_129_387:0.11914,Solyc01g006730.3.1_133_391:0.08907)0.284:0.00596)0.863:0.02460)0.935:0.04165,((Os07t0161600-01_106_364:0.06062,((HORVU.MOREX.r3.2HG0151360.1_103_361:0.00055,((((TRITD2Bv1G125010.1_104_344:0.0,TRITD2Av1G133150.1_104_344:0.0):0.01213,(TRITD2Bv1G125010.3_104_353:0.0,TRITD2Av1G133150.2_104_353:0.0):0.02043)0.990:0.00053,((TRITD2Bv1G125010.6_9_109:0.0,TRITD2Av1G133150.5_19_119:0.0,TRITD2Av1G133150.6_9_109:0.0):0.00055,(TRITD2Bv1G125010.5_1_138:0.0,TRITD2Av1G133150.4_1_138:0.0):0.00055)1.000:0.00055)0.033:0.00055,(TRITD2Bv1G125010.2_104_362:0.0,TRITD2Bv1G125010.4_54_312:0.0,TRITD2Av1G133150.3_104_362:0.0):0.00055)0.839:0.00658)0.978:0.04238,(Zm00001eb117300_P002_119_377:0.0,Zm00001eb117300_P001_119_377:0.0):0.05686)0.437:0.00613)0.945:0.03421,((((Zm00001eb060140_P003_117_370:0.0,Zm00001eb060140_P002_117_370:0.0):0.00500,Zm00001eb060140_P001_117_375:0.00054)0.744:0.00486,((Zm00001eb213240_P004_121_322:0.0,Zm00001eb213240_P003_121_322:0.0):0.00055,(Zm00001eb213240_P002_121_374:0.00055,Zm00001eb213240_P001_121_379:0.00055)0.000:0.00055)0.962:0.02493)0.688:0.00578,(Os03t0789000-00_128_384:0.05100,(HORVU.MOREX.r3.5HG0517190.1_120_378:0.00432,((TRITD5Av1G215700.2_123_381:0.0,TRITD5Av1G215700.1_41_299:0.0):0.00055,(TRITD5Bv1G212090.3_3_102:0.00055,(TRITD5Bv1G212090.1_41_299:0.0,TRITD5Bv1G212090.2_123_381:0.0):0.00066)0.969:0.00453)0.869:0.01109)0.997:0.07410)0.888:0.02129)0.908:0.02943)0.989:0.07008)0.891:0.03332)0.985:0.09037,((Os02t0832000-01_74_332:0.10105,((Zm00001eb190570_P004_42_300:0.0,Zm00001eb190570_P002_26_284:0.0,Zm00001eb190570_P005_26_284:0.0,Zm00001eb190570_P003_44_302:0.0,Zm00001eb190570_P001_43_301:0.0):0.06004,(((TRITD6Av1G226510.1_12_212:0.00053,TRITD6Av1G226510.2_76_352:0.00055)0.968:0.03830,(TRITD6Bv1G228020.2_76_340:0.01682,(TRITD6Bv1G228020.3_12_214:0.00054,TRITD6Bv1G228020.1_76_359:0.00055)1.000:0.00061)0.736:0.03329)0.923:0.05661,HORVU.MOREX.r3.6HG0633900.1_82_358:0.03917)0.978:0.06238)0.590:0.01611)0.998:0.12242,(((((Zm00001eb072810_P001_84_342:0.02908,(Zm00001eb428080_P001_74_332:0.0,Zm00001eb428080_P002_93_351:0.0):0.02611)0.939:0.02305,((TRITD2Bv1G220540.1_28_128:0.00053,(HORVU.MOREX.r3.2HG0196120.1_94_352:0.00055,((TRITD2Av1G258190.6_54_312:0.0,TRITD2Av1G258190.2_95_353:0.0,TRITD2Av1G258190.4_95_353:0.0,TRITD2Av1G258190.5_93_351:0.0,TRITD2Av1G258190.10_95_353:0.0,TRITD2Av1G258190.8_95_353:0.0):0.00055,((TRITD2Av1G258190.11_2_207:0.0,TRITD2Av1G258190.9_2_207:0.0,TRITD2Av1G258190.7_2_207:0.0):0.00054,(TRITD2Bv1G220540.7_2_207:0.00055,(TRITD2Bv1G220540.6_96_354:0.0,TRITD2Bv1G220540.2_96_354:0.0,TRITD2Bv1G220540.8_96_354:0.0,TRITD2Bv1G220540.4_96_354:0.0,TRITD2Bv1G220540.5_54_312:0.0):0.00055)0.927:0.00472)0.786:0.00054)0.917:0.00924)0.443:0.00055)0.932:0.02655,((Os04t0584600-02_88_346:0.0,Os04t0584600-01_53_311:0.0):0.00054,Os04t0584600-03_88_245:0.00055)0.934:0.03670)0.632:0.01089)0.688:0.00397,((((AT2G17290.2_85_343:0.0,AT2G17290.1_85_343:0.0):0.02506,(AT4G35310.1_97_355:0.0,AT4G35310.2_97_355:0.0):0.04954)0.832:0.01148,((Solyc01g112250.3.1_72_330:0.04657,Solyc10g074570.2.1_94_352:0.03921)0.880:0.01539,((AT4G38230.3_24_282:0.0,AT4G38230.2_54_312:0.0,AT4G38230.4_24_282:0.0):0.00053,AT4G38230.1_1_138:0.00055)0.983:0.07157)0.841:0.01537)0.841:0.03480,(((Zm00001eb002180_P001_81_337:0.0,Zm00001eb002180_P002_81_337:0.0):0.06370,(Os03t0128700-01_80_337:0.01643,(TRITD4Bv1G183290.5_82_330:0.02158,((TRITD4Bv1G183290.3_82_339:0.0,TRITD4Bv1G183290.2_82_339:0.0,TRITD4Bv1G183290.1_82_339:0.0,TRITD4Bv1G183290.4_55_312:0.0):0.00055,((TRITD4Bv1G183290.6_7_107:0.0,TRITD5Av1G236860.1_20_120:0.0):0.00893,(HORVU.MOREX.r3.4HG0410700.1_83_339:0.00490,(TRITD5Av1G236860.4_83_339:0.0,TRITD5Av1G236860.2_83_339:0.0,TRITD5Av1G236860.5_83_339:0.0,TRITD5Av1G236860.3_56_312:0.0,TRITD5Av1G236860.6_83_339:0.0):0.00055)0.920:0.01390)0.859:0.00271)0.000:0.00054)1.000:0.11238)0.829:0.01147)0.959:0.05314,(Os10t0539600-01_73_331:0.21570,((Zm00001eb022180_P002_78_335:0.0,Zm00001eb022180_P001_78_335:0.0):0.00054,Zm00001eb022180_P003_78_316:0.01213)1.000:0.23062)0.942:0.08248)0.998:0.14224)0.950:0.04711)0.254:0.00083,TRITD2Av1G258190.1_21_121:0.00055)0.745:0.01522,(Zm00001eb187630_P001_98_356:0.03669,(Os02t0685900-00_92_350:0.04471,(TRITD6Bv1G152310.4_2_207:0.00054,(HORVU.MOREX.r3.6HG0604810.1_91_347:0.00972,(TRITD6Bv1G152310.3_92_348:0.0,TRITD6Bv1G152310.2_92_348:0.0,TRITD6Bv1G152310.1_92_348:0.0,TRITD6Av1G167090.4_94_350:0.0,TRITD6Av1G167090.2_94_350:0.0,TRITD6Av1G167090.1_94_350:0.0,TRITD6Av1G167090.3_94_350:0.0):0.00055)0.908:0.01532)0.933:0.03035)0.588:0.00933)0.852:0.01473)0.906:0.04325)0.997:0.13017)0.823:0.05093)1.000:0.16016,((((Os04t0560600-01_91_349:0.09818,((Zm00001eb429270_P001_98_356:0.0,Zm00001eb429270_P002_98_356:0.0):0.10454,((TRITD2Av1G239850.2_8_266:0.0,TRITD2Av1G239850.1_99_357:0.0):0.00508,(HORVU.MOREX.r3.2HG0188200.1_102_360:0.00961,TRITD2Bv1G201610.1_97_355:0.00482)0.790:0.00457)0.962:0.05995)0.495:0.03757)1.000:0.18207,(Solyc04g081920.3.1_73_331:0.12249,((AT1G76040.4_32_132:0.0,AT1G76040.1_32_132:0.0):0.00054,(AT1G76040.2_112_370:0.0,AT1G76040.3_112_370:0.0):0.00055)1.000:0.17017)0.714:0.05502)0.973:0.09491,((Solyc12g005030.2.1_77_324:0.17641,Solyc07g064610.3.1_73_331:0.09320)0.949:0.05278,(((((Os07t0515100-01_85_343:0.0,Os07t0515100-02_85_343:0.0):0.00508,((Zm00001eb105890_P004_83_341:0.0,Zm00001eb105890_P001_83_341:0.0,Zm00001eb105890_P002_83_341:0.0,Zm00001eb105890_P003_83_341:0.0):0.02349,Zm00001eb322620_P001_83_341:0.00753)0.988:0.03716)0.854:0.01553,(TRITD2Av1G089830.5_85_317:0.00055,((((TRITD2Av1G089830.7_3_102:0.0,TRITD2Bv1G093740.7_3_102:0.0):0.00062,(Os01t0327600-02_187_270:5.99000,TRITD2Bv1G093740.6_12_123:0.00055)0.343:0.04624)0.887:0.04021,TRITD2Bv1G093740.4_82_247:0.00801)0.719:0.00062,((HORVU.MOREX.r3.2HG0141400.2_85_343:0.0,HORVU.MOREX.r3.2HG0141400.1_85_343:0.0,TRITD2Av1G089830.1_85_343:0.0,TRITD2Av1G089830.6_85_343:0.0,TRITD2Av1G089830.3_85_343:0.0,TRITD2Av1G089830.2_85_343:0.0,TRITD2Bv1G093740.2_85_343:0.0,TRITD2Bv1G093740.1_85_343:0.0,TRITD2Bv1G093740.5_85_343:0.0):0.00055,(TRITD2Av1G089830.4_85_261:0.0,TRITD2Bv1G093740.3_85_261:0.0):0.00595)0.000:0.00054)0.448:0.00054)0.995:0.06405)0.990:0.07080,((Solyc02g032820.3.1_80_338:0.13378,Solyc03g031670.3.1_105_363:0.03740)0.990:0.09147,(AT1G61950.1_98_357:0.17998,(((AT4G04720.1_80_338:0.0,AT4G04720.2_80_338:0.0):0.01490,(AT4G04740.7_69_327:0.0,AT4G04740.1_69_327:0.0,AT4G04740.3_69_327:0.0,AT4G04740.5_69_327:0.0,AT4G04740.6_69_327:0.0,AT4G04740.4_69_327:0.0,AT4G04740.2_69_327:0.0):0.20894)0.880:0.02661,((AT4G21940.2_102_360:0.0,AT4G21940.1_102_360:0.0,AT4G21940.3_102_360:0.0):0.09636,(((AT4G04710.4_36_305:0.0,AT4G04710.1_36_305:0.0):0.01715,(AT4G04710.3_44_278:0.00055,AT4G04710.2_36_292:0.00055)0.818:0.02248)1.000:0.37467,(AT4G04700.1_30_290:0.16339,AT4G04695.1_30_290:0.16629)1.000:0.33078)0.993:0.21868)0.924:0.04704)0.901:0.04240)0.990:0.08481)0.911:0.05965)0.436:0.01310,((AT1G50700.3_73_331:0.0,AT1G50700.2_73_331:0.0,AT1G50700.1_73_331:0.0):0.04368,(AT3G20410.1_91_349:0.0,AT3G20410.2_91_349:0.0):0.05391)1.000:0.11008)0.360:0.02646)0.914:0.04891)0.998:0.13971,((Solyc08g008170.3.1_68_334:0.29847,(AT4G23650.1_78_336:0.17608,(((Os05t0585500-01_90_348:0.03762,((HORVU.MOREX.r3.1HG0092880.1_74_332:0.00055,TRITD1Bv1G220680.1_8_266:0.00961)0.740:0.00055,TRITD1Av1G223730.1_2_154:0.04274)0.898:0.04112)0.703:0.01744,(Zm00001eb344900_P002_87_345:0.0,Zm00001eb344900_P001_87_345:0.0,Zm00001eb344900_P003_87_345:0.0):0.01258)0.993:0.05801,(Os01t0622600-01_66_324:0.04493,(((TRITD3Av1G149200.4_30_75:0.0,TRITD3Bv1G132580.4_30_75:0.0):0.00055,((HORVU.MOREX.r3.3HG0273330.1_68_326:0.00055,((TRITD3Av1G149200.2_93_284:0.0,TRITD3Bv1G132580.2_93_284:0.0):0.00054,(TRITD3Av1G149200.1_66_320:0.0,TRITD3Bv1G132580.1_66_320:0.0):0.00055)0.408:0.00055)0.885:0.00764,(TRITD3Av1G149200.3_2_154:0.0,TRITD3Bv1G132580.3_2_154:0.0):0.02653)0.386:0.00054)0.452:0.03638,((Zm00001eb358560_P001_78_336:0.02051,TRITD7Av1G233010.1_30_205:2.79383)0.000:0.00202,Zm00001eb159530_P001_72_330:0.02899)0.827:0.02147)0.336:0.01212)0.519:0.00640)0.978:0.07604)0.574:0.04466)0.962:0.05723,((AT5G12180.1_73_331:0.01166,AT5G19360.1_68_326:0.05659)0.851:0.01912,((((Os01t0808400-01_61_319:0.01917,(((Zm00001eb369270_P001_66_324:0.0,Zm00001eb369270_P002_66_324:0.0):0.00952,(Zm00001eb150340_P002_66_324:0.0,Zm00001eb150340_P003_66_324:0.0,Zm00001eb150340_P001_66_324:0.0):0.00999)0.986:0.03639,(HORVU.MOREX.r3.3HG0295710.1_65_323:0.01396,((TRITD3Av1G206390.9_63_321:0.0,TRITD3Av1G206390.4_63_321:0.0,TRITD3Av1G206390.3_63_321:0.0,TRITD3Av1G206390.5_63_321:0.0,TRITD3Av1G206390.6_63_321:0.0,TRITD3Av1G206390.2_63_321:0.0,TRITD3Av1G206390.7_63_321:0.0,TRITD3Av1G206390.8_63_321:0.0):0.00484,((TRITD3Bv1G187000.1_63_321:0.0,TRITD3Bv1G187000.2_63_321:0.0):0.00887,TRITD3Av1G206390.1_38_174:0.01040)0.000:0.00099)0.962:0.02224)0.763:0.00574)0.711:0.01272)0.461:0.01728,((HORVU.MOREX.r3.1HG0069650.1_62_320:0.00053,TRITD1Bv1G173850.1_62_320:0.02927)1.000:0.07823,((Zm00001eb352430_P001_349_458:0.00708,(Zm00001eb352430_P003_90_340:0.00055,Zm00001eb352430_P002_65_323:0.00055)0.000:0.00054)0.560:0.00117,Zm00001eb352430_P004_15_125:0.06838)0.968:0.06717)0.583:0.02153)0.995:0.11075,((HORVU.MOREX.r3.5HG0462150.1_84_342:0.00054,(TRITD5Bv1G087630.1_82_340:0.01903,TRITD5Av1G105880.1_84_342:0.01092)0.938:0.02314)1.000:0.12125,(((Zm00001eb196210_P001_92_350:0.07563,Zm00001eb093410_P001_95_353:0.02922)0.999:0.09714,(Os11t0136600-00_83_341:0.00055,Os12t0133500-00_83_341:0.00482)0.904:0.03193)0.645:0.02511,((TRITD4Av1G146980.2_74_332:0.0,TRITD4Av1G146980.3_74_332:0.0,TRITD4Av1G146980.1_74_332:0.0):0.00488,(HORVU.MOREX.r3.4HG0356730.1_75_333:0.00055,(TRITD0Uv1G065990.1_35_321:2.18756,(TRITD4Bv1G057080.3_74_332:0.0,TRITD4Bv1G057080.2_74_332:0.0,TRITD4Bv1G057080.1_74_332:0.0):0.00109)1.000:0.00380)0.000:0.00054)0.976:0.04479)0.880:0.03030)0.996:0.09924)0.901:0.04024,(Solyc12g099790.2.1_78_336:0.02644,(Solyc11g064900.2.1_72_330:0.06185,Solyc01g008740.2.1_83_341:0.08555)0.555:0.01781)0.902:0.02563)0.762:0.02394)0.994:0.11100)0.965:0.09526)0.863:0.04757)0.904:0.10037,((((((HORVU.MOREX.r3.4HG0334900.1_91_350:0.01714,(TRITD4Av1G198600.1_1_181:0.00055,(TRITD4Av1G198600.3_116_375:0.00055,TRITD4Av1G198600.2_33_139:0.00055)0.000:0.00054)0.840:0.01219)0.857:0.03941,(Os03t0688300-01_101_359:0.07387,(Zm00001eb217170_P003_112_370:0.0,Zm00001eb217170_P001_112_370:0.0,Zm00001eb217170_P002_112_370:0.0):0.03947)0.014:0.01717)1.000:0.19017,(Solyc03g113390.3.1_58_314:0.04408,(AT1G18890.1_65_321:0.06085,AT1G74740.1_61_317:0.03331)0.977:0.06410)0.928:0.04827)0.980:0.07085,(((AT3G51850.2_56_312:0.0,AT3G51850.1_56_312:0.0,AT3G51850.3_56_312:0.0):0.04844,Solyc09g005550.3.1_58_314:0.05665)0.816:0.04405,((((Zm00001eb351760_P001_68_326:0.0,Zm00001eb439810_P001_67_325:0.0):0.00498,(Os05t0467000-01_73_331:0.00494,(((HORVU.MOREX.r3.1HG0072410.1_73_331:0.0,TRITD1Av1G179260.9_77_335:0.0,TRITD1Av1G179260.2_77_335:0.0,TRITD1Av1G179260.5_60_318:0.0,TRITD1Av1G179260.8_77_335:0.0,TRITD1Av1G179260.4_38_296:0.0):0.00055,(TRITD1Bv1G165690.3_13_117:0.02028,(TRITD1Bv1G165690.7_7_207:0.00054,((TRITD1Bv1G165690.5_75_333:0.0,TRITD1Bv1G165690.9_75_333:0.0,TRITD1Bv1G165690.10_75_333:0.0,TRITD1Bv1G165690.8_75_333:0.0,TRITD1Bv1G165690.4_58_316:0.0):0.00055,((TRITD1Bv1G165690.6_33_189:0.00055,((TRITD1Av1G179260.1_10_112:0.0,TRITD1Av1G179260.6_10_112:0.0,TRITD1Bv1G165690.2_10_112:0.0):0.02128,TRITD1Av1G179260.3_34_189:0.00744)0.856:0.00054)0.812:0.00699,(TRITD1Bv1G165690.1_75_333:0.00266,(TRITD1Bv1G165690.12_75_332:0.00055,TRITD1Bv1G165690.11_3_240:0.00055)0.680:0.00420)0.928:0.02860)0.161:0.00055)0.832:0.00054)1.000:0.00337)0.998:0.00169)0.221:0.00055,TRITD1Av1G179260.7_7_207:0.00054)0.975:0.02862)0.931:0.01734)0.777:0.00567,Zm00001eb289970_P001_66_324:0.01494)0.893:0.01923,(((((Zm00001eb368360_P004_61_319:0.0,Zm00001eb368360_P001_61_319:0.0):0.00055,(Zm00001eb368360_P003_61_271:0.04683,Zm00001eb368360_P002_61_217:0.00055)0.894:0.00051)0.940:0.03085,(Zm00001eb393590_P001_2_119:0.03177,(Zm00001eb024950_P001_2_119:0.0,Zm00001eb016070_P001_2_119:0.0):0.00055)1.000:0.15415)0.737:0.00716,((TRITD3Bv1G199090.3_7_207:0.00602,TRITD3Av1G214640.4_7_207:0.00055)0.792:0.00838,(TRITD3Av1G214640.1_75_326:0.00055,((TRITD3Av1G214640.2_75_331:0.0,TRITD3Av1G214640.3_75_331:0.0):0.00055,(HORVU.MOREX.r3.3HG0303750.1_75_331:0.00487,(TRITD3Bv1G199090.1_70_323:0.00055,TRITD3Bv1G199090.2_70_326:0.00055)0.000:0.00055)0.841:0.00526)0.000:0.00055)0.873:0.02963)0.896:0.00062)0.741:0.00677,(Zm00001eb032700_P001_1_80:0.17572,Os01t0832300-00_77_335:0.00334)0.415:0.00175)0.951:0.02691)0.872:0.02966)0.998:0.10179)0.693:0.03849,((AT2G31500.1_66_324:0.15495,Solyc06g073350.3.1_36_294:0.13345)0.999:0.18134,((((Zm00001eb411450_P001_79_337:0.0,Zm00001eb411450_P002_79_337:0.0):0.03542,((Zm00001eb133780_P001_77_296:0.0,Zm00001eb133780_P002_77_296:0.0):0.00054,(Zm00001eb133780_P003_77_303:0.00055,(Zm00001eb133780_P005_77_335:0.0,Zm00001eb133780_P004_77_335:0.0):0.00055)0.000:0.00055)0.948:0.02963)0.966:0.06267,((Os12t0230200-01_84_197:0.00053,Os12t0230200-02_84_342:0.00055)0.969:0.04002,(HORVU.MOREX.r3.5HG0449270.1_74_332:0.01752,((TRITD5Bv1G059930.2_72_330:0.0,TRITD5Bv1G059930.1_72_330:0.0):0.00947,(TRITD5Av1G086470.3_3_241:0.00055,(TRITD5Av1G086470.2_72_330:0.0,TRITD5Av1G086470.1_72_330:0.0):0.00055)0.954:0.01927)0.829:0.01146)0.990:0.06897)0.107:0.02115)0.977:0.09679,((Os08t0540400-01_77_358:0.08641,((TRITD7Bv1G083280.5_9_153:0.00055,(TRITD7Av1G109150.1_28_172:0.00055,(((HORVU.MOREX.r3.7HG0686030.1_153_371:0.03367,(TRITD7Bv1G083280.2_151_362:0.00055,(TRITD7Bv1G083280.1_151_364:0.00055,(TRITD7Bv1G083280.4_84_369:0.0,TRITD7Bv1G083280.3_84_369:0.0):0.00054)0.000:0.00054)0.762:0.00731)0.891:0.01494,TRITD7Av1G109150.2_157_368:0.00055)0.778:0.00054,(TRITD7Av1G109150.4_72_358:0.0,TRITD7Av1G109150.3_89_375:0.0):0.00053)0.821:0.00876)0.468:0.01765)0.988:0.09160,(Zm00001eb198360_P004_145_368:0.01093,(Zm00001eb198360_P002_145_364:0.00055,Zm00001eb198360_P001_145_359:0.00055)0.000:0.00054)0.989:0.09146)0.651:0.02219)0.954:0.07920,((Zm00001eb102690_P001_65_328:0.01802,(Zm00001eb318330_P002_77_340:0.0,Zm00001eb318330_P001_77_340:0.0):0.05688)1.000:0.14356,(Os09t0514200-01_105_368:0.11339,((TRITD5Av1G172390.3_76_333:0.00055,TRITD5Av1G172390.2_76_338:0.00054)0.912:0.01836,(HORVU.MOREX.r3.5HG0495800.1_85_347:0.03398,(TRITD5Bv1G163260.2_77_339:0.00055,TRITD5Bv1G163260.3_77_334:0.00055)0.908:0.01401)0.919:0.02075)1.000:0.14966)0.032:0.01931)0.960:0.09154)1.000:0.21638)0.921:0.07330)0.721:0.05371)0.240:0.02172,((((((TRITD5Bv1G226960.1_2_138:0.0,TRITD5Av1G228010.1_2_138:0.0):0.05851,HORVU.MOREX.r3.5HG0523860.1_61_318:0.00392)0.999:0.00055,(((TRITD5Av1G228010.2_1_240:0.00055,((TRITD5Av1G228010.3_60_317:0.0,TRITD5Av1G228010.7_60_317:0.0,TRITD5Av1G228010.4_60_317:0.0):0.00055,(TRITD5Av1G228010.5_60_309:0.00055,TRITD5Av1G228010.6_60_316:0.00055)0.000:0.00055)0.000:0.00054)0.924:0.00459,((TRITD5Bv1G226960.3_61_310:0.00055,TRITD5Bv1G226960.5_61_317:0.00055)0.000:0.00055,TRITD5Bv1G226960.4_61_318:0.00055)0.000:0.00053)1.000:0.00108,TRITD5Bv1G226960.2_1_240:0.00055)1.000:0.00348)0.974:0.03808,(Zm00001eb061860_P001_61_319:0.00055,(Zm00001eb212430_P001_61_318:0.0,Zm00001eb212430_P002_61_318:0.0):0.03061)0.954:0.02355)0.716:0.00864,Os03t0808600-01_64_322:0.04026)1.000:0.10813,(((AT5G19450.1_57_315:0.0,AT5G19450.2_57_315:0.0):0.04488,(AT5G12480.2_58_223:0.00055,AT5G12480.1_59_317:0.00053)0.919:0.02876)0.998:0.07997,(((AT3G57530.1_63_321:0.0,AT3G57530.2_63_321:0.0):0.07123,(AT2G41860.2_54_312:0.00480,AT2G41860.1_54_312:0.00055)1.000:0.12634)0.945:0.04179,(((((TRITD2Bv1G081010.2_1_91:0.00055,HORVU.MOREX.r3.2HG0133550.1_69_327:0.00606)0.000:0.00130,((((TRITD2Av1G072210.1_34_292:0.0,TRITD2Av1G072210.3_68_326:0.0,TRITD2Av1G072210.4_68_326:0.0,TRITD2Av1G072210.5_68_326:0.0,TRITD2Av1G072210.2_40_298:0.0):0.00055,(TRITD2Av1G072210.7_2_137:0.00871,TRITD2Av1G072210.6_4_207:0.00427)0.997:0.00187)0.930:0.00940,((TRITD2Bv1G081010.1_68_326:0.00055,TRITD2Bv1G081010.10_68_269:0.00055)1.000:0.00054,(TRITD2Bv1G081010.3_40_298:0.0,TRITD2Bv1G081010.8_68_326:0.0,TRITD2Bv1G081010.5_68_326:0.0,TRITD2Bv1G081010.6_68_326:0.0,TRITD2Bv1G081010.7_68_326:0.0):0.00055)0.934:0.00054)0.999:0.00051,(TRITD2Bv1G081010.9_4_207:0.0,TRITD2Bv1G081010.4_4_207:0.0):0.00589)0.526:0.00219)0.793:0.02207,(Zm00001eb324690_P001_64_322:0.02946,Zm00001eb107190_P001_64_322:0.01065)0.933:0.02096)0.835:0.01634,(Os07t0568600-02_4_169:0.00055,Os07t0568600-01_75_333:0.00054)0.903:0.02342)0.993:0.06027,(Solyc10g079130.2.1_54_312:0.06639,(Solyc01g008440.3.1_58_316:0.04773,Solyc11g065660.2.1_59_314:0.03147)0.969:0.05944)0.751:0.02353)0.602:0.00716)0.961:0.04954)0.776:0.03508)0.325:0.01527)0.997:0.24614)0.755:0.08609)0.366:0.12646,(((((Solyc02g083850.3.1_109_368:0.08011,((AT5G66210.4_62_322:0.0,AT5G66210.6_62_322:0.0,AT5G66210.2_62_322:0.0,AT5G66210.5_62_322:0.0,AT5G66210.3_62_322:0.0,AT5G66210.1_62_322:0.0):0.12237,Solyc03g033540.3.1_108_368:0.04693)0.940:0.05018)0.509:0.00063,(((Os02t0126400-02_59_319:0.0,Os02t0126400-01_59_319:0.0):0.02425,(((TRITD6Av1G023640.3_8_225:0.0,TRITD6Av1G023640.2_8_225:0.0,TRITD6Av1G023640.1_21_238:0.0):0.00564,((TRITD6Bv1G032590.4_8_225:0.0,TRITD6Bv1G032590.2_21_238:0.0):0.00055,(TRITD6Bv1G032590.1_8_261:0.00568,(HORVU.MOREX.r3.6HG0551960.1_46_306:0.00055,TRITD6Bv1G032590.3_15_272:0.00055)0.864:0.00053)0.485:0.00055)0.845:0.00054)0.904:0.02178,((Zm00001eb230910_P002_59_319:0.0,Zm00001eb230910_P003_59_319:0.0):0.00055,Zm00001eb230910_P001_8_225:0.00055)0.980:0.03005)0.614:0.01779)0.976:0.05531,(((Zm00001eb094770_P002_9_225:0.00055,Zm00001eb094770_P001_52_312:0.00054)0.959:0.03452,((Os07t0409900-01_53_312:0.00054,Os07t0409900-02_52_131:0.00055)0.916:0.03288,(TRITD2Av1G121420.7_6_102:0.00055,((TRITD2Av1G121420.2_52_297:0.01525,(TRITD2Av1G121420.3_52_311:0.0,TRITD2Av1G121420.5_52_311:0.0,TRITD2Av1G121420.4_52_311:0.0):0.00053)0.852:0.02222,TRITD2Av1G121420.6_12_137:0.06375)0.114:0.00117)0.819:0.02556)0.856:0.01483)0.760:0.02068,(TRITD6Av1G023640.4_6_102:0.0,TRITD6Bv1G032590.5_6_102:0.0):0.01190)0.769:0.03751)0.958:0.05677)0.912:0.03765,(AT4G36070.2_71_331:0.0,AT4G36070.1_71_331:0.0):0.12913)0.977:0.07473,AT2G17890.1_108_368:0.00589)0.999:0.33566,((((((Solyc04g025477.1.1_3_45:0.37325,Solyc01g096350.3.1_138_400:0.09593)0.523:0.00054,(AT2G46700.1_143_405:0.00054,(AT2G46700.3_8_224:0.0,AT2G46700.2_8_224:0.0):0.00055)1.000:0.13986)0.970:0.05740,((((((TRITD4Av1G140120.1_241_509:0.00054,TRITD2Bv1G239550.1_4_89:0.00054)0.901:4.78811,Os06t0714200-01_172_434:0.01178)0.785:0.00775,(((HORVU.MOREX.r3.7HG0721290.1_172_434:0.0,TRITD7Bv1G160980.3_154_416:0.0,TRITD7Bv1G160980.2_171_433:0.0,TRITD7Bv1G160980.4_171_433:0.0,TRITD7Bv1G160980.5_171_433:0.0,TRITD7Bv1G160980.1_171_433:0.0,TRITD7Av1G207140.4_171_433:0.0,TRITD7Av1G207140.2_171_433:0.0,TRITD7Av1G207140.1_171_433:0.0,TRITD7Av1G207140.3_171_433:0.0):0.00055,(TRITD7Bv1G160980.6_8_224:0.0,TRITD7Av1G207140.5_8_224:0.0,TRITD7Av1G207140.6_8_224:0.0):0.00055)1.000:0.00264,TRITD7Bv1G160980.7_8_144:0.01171)0.973:0.00201)0.969:0.02141,Zm00001eb272410_P003_2_80:0.00054)0.000:0.00188,(Zm00001eb227950_P001_172_434:0.01929,(Zm00001eb272410_P002_157_419:0.00055,Zm00001eb272410_P001_8_224:0.00055)0.908:0.01837)0.853:0.01125)0.976:0.04769,((Os10t0510700-00_276_538:0.02710,(((Os03t0366200-01_2_98:0.11725,Zm00001eb085930_P001_20_137:0.00055)0.942:0.04932,(Zm00001eb220460_P002_175_353:0.00055,Zm00001eb220460_P001_175_364:0.00764)0.997:0.00055)0.780:0.00725,((Zm00001eb043750_P001_173_429:0.00054,(((((Zm00001eb132950_P002_173_311:0.00055,Zm00001eb132950_P001_173_310:0.00055)0.997:0.00254,Zm00001eb259980_P001_125_178:0.10367)0.759:0.00381,(TRITD0Uv1G065720.4_3_298:5.06795,HORVU.MOREX.r3.1HG0094600.1_179_244:4.84457)0.579:0.38080)0.000:0.00488,(Zm00001eb283170_P002_173_310:0.0,Zm00001eb283170_P001_173_310:0.0):0.00055)0.931:0.08588,Zm00001eb233750_P001_8_149:0.01029)0.775:0.01789)0.998:0.04609,Zm00001eb043750_P002_173_435:0.00055)0.730:0.00275)0.944:0.02680)0.719:0.01047,(((HORVU.MOREX.r3.1HG0049840.1_179_441:0.0,TRITD1Av1G116630.1_176_438:0.0,TRITD1Bv1G118900.3_176_438:0.0):0.00055,(((TRITD1Av1G116630.4_6_136:0.0,TRITD1Bv1G118900.2_6_136:0.0):0.00055,(TRITD1Av1G116630.5_23_125:0.0,TRITD1Bv1G118900.1_23_125:0.0):0.00055)0.909:0.01709,(TRITD1Av1G116630.2_3_239:0.0,TRITD1Bv1G118900.4_3_239:0.0):0.00054)0.997:0.00457)1.000:0.00063,TRITD1Av1G116630.3_8_224:0.00055)0.970:0.04718)0.998:0.08430)0.153:0.01812)0.813:0.01794,((AT5G24430.1_143_405:0.02973,AT3G49370.1_142_404:0.07023)1.000:0.20133,Solyc03g082500.3.1_216_435:0.07771)0.515:0.01630)1.000:0.16749,(((((Zm00001eb328990_P001_139_401:0.00055,Zm00001eb328990_P002_8_224:0.00055)0.853:0.00904,(Os07t0641200-01_1_71:0.00055,((Zm00001eb110250_P002_139_401:0.0,Zm00001eb110250_P001_139_401:0.0):0.00055,Zm00001eb110250_P003_8_224:0.00055)1.000:0.00378)1.000:0.00055)0.739:0.00420,(((Zm00001eb017850_P004_133_363:0.02804,((Zm00001eb017850_P006_133_395:0.0,Zm00001eb017850_P002_133_395:0.0,Zm00001eb017850_P005_133_395:0.0,Zm00001eb017850_P001_133_395:0.0):0.00055,Zm00001eb017850_P003_133_370:0.00055)0.000:0.00055)0.574:0.00056,TRITD5Bv1G030220.2_729_988:0.59395)0.274:0.02033,(Zm00001eb394250_P001_136_398:0.0,Zm00001eb394250_P002_136_398:0.0):0.01927)1.000:0.11816)0.940:0.02226,(TRITD2Av1G041650.4_138_391:0.00055,((HORVU.MOREX.r3.2HG0119920.1_142_404:0.0,TRITD2Av1G041650.13_138_400:0.0,TRITD2Av1G041650.11_107_369:0.0,TRITD2Av1G041650.8_138_400:0.0,TRITD2Av1G041650.5_138_400:0.0,TRITD2Av1G041650.7_138_400:0.0,TRITD2Av1G041650.9_138_400:0.0,TRITD2Av1G041650.6_138_400:0.0,TRITD2Av1G041650.10_138_400:0.0,TRITD2Bv1G056090.7_140_402:0.0,TRITD2Bv1G056090.6_140_402:0.0,TRITD2Bv1G056090.5_140_402:0.0,TRITD2Bv1G056090.4_140_402:0.0):0.00055,TRITD2Av1G041650.12_138_395:0.00468)0.244:0.00055)0.958:0.02669)0.958:0.05934,((AT2G41140.1_123_385:0.02636,AT3G56760.1_124_386:0.02800)0.989:0.06808,(Solyc10g078390.2.1_121_383:0.00053,((Solyc10g050080.2.1_14_103:0.18695,((Solyc05g041110.2.1_10_80:0.00055,(Os06t0232100-04_2_89:2.17672,TRITD1Bv1G020600.2_5_168:3.70064)0.856:2.46669)0.000:0.17556,Solyc06g008830.1.1_8_98:0.03511)0.685:0.00053)0.147:0.00051,(Solyc10g061860.1.1_8_130:0.15327,(Solyc04g049100.1.1_8_128:0.05043,Solyc08g062990.1.1_8_128:0.01000)0.860:0.02911)0.617:0.00055)0.800:0.01201)0.992:0.07947)0.983:0.06019)0.161:0.01549)0.624:0.02873,(Solyc01g108400.3.1_134_396:0.11210,(((Os07t0619800-02_3_261:0.01448,(HORVU.MOREX.r3.2HG0124380.1_139_400:0.00470,(((TRITD2Bv1G064250.3_8_223:0.0,TRITD2Av1G052690.3_8_223:0.0):0.00590,TRITD2Av1G052690.1_208_472:0.00054)0.993:0.05336,(TRITD2Bv1G064250.2_151_412:0.0,TRITD2Bv1G064250.1_151_412:0.0,TRITD2Av1G052690.2_150_411:0.0):0.00054)0.780:0.00457)0.977:0.02356)0.735:0.00598,(Zm00001eb327690_P001_149_410:0.02403,(Zm00001eb109500_P002_145_406:0.00055,Zm00001eb109500_P001_145_335:0.00054)0.734:0.00458)0.149:0.02186)1.000:0.13529,((Solyc02g065070.3.1_137_399:0.07821,Solyc02g090510.3.1_153_415:0.03840)0.979:0.04603,((AT3G50530.1_148_410:0.00055,AT3G50530.2_148_441:0.01440)1.000:0.10383,(AT3G19100.1_146_406:0.04364,AT1G49580.1_152_412:0.06228)0.989:0.06087)0.207:0.00930)0.828:0.01562)0.916:0.03717)0.349:0.00063)0.999:0.29482)0.998:0.26806)0.897:0.19028,(Solyc01g096820.3.1_15_297:0.36038,((((Zm00001eb154340_P001_1_54:0.03432,Zm00001eb200350_P003_86_302:0.00341)0.000:0.00055,Zm00001eb182400_P001_148_206:0.12842)0.710:0.00055,(Zm00001eb200350_P002_86_307:0.0,Zm00001eb200350_P004_86_307:0.0,Zm00001eb200350_P001_86_307:0.0,Zm00001eb200350_P005_86_307:0.0):0.00055)0.942:0.09814,(Os05t0489900-01_80_298:0.07893,(((TRITD1Bv1G173150.6_82_239:0.0,TRITD1Av1G184730.7_82_239:0.0):0.00053,((TRITD1Bv1G173150.1_82_300:0.0,TRITD1Bv1G173150.2_82_300:0.0):0.00055,((TRITD1Bv1G173150.5_82_255:0.0,TRITD1Bv1G173150.4_82_255:0.0):0.00052,((TRITD1Av1G184730.3_82_300:0.0,TRITD1Av1G184730.1_82_300:0.0,TRITD1Av1G184730.2_82_300:0.0,TRITD1Av1G184730.5_82_300:0.0):0.00055,TRITD1Av1G184730.6_82_294:0.00054)0.946:0.00599)0.913:0.00652)0.649:0.00054)0.741:0.00456,HORVU.MOREX.r3.1HG0069960.1_82_300:0.00936)0.997:0.13679)0.833:0.03611)0.440:0.12021)1.000:0.94850)0.988:0.48179,(((HORVU.MOREX.r3.1HG0060110.1_25_283:0.96892,(Os07t0194100-01_30_285:0.38770,Zm00001eb379640_P001_42_292:0.57656)0.609:0.12589)0.997:0.37933,((((((Os08t0484600-01_17_269:0.0,Os03t0289100-02_60_312:0.0,Os03t0289100-01_17_269:0.0):0.00054,((((((TRITD4Bv1G125950.11_17_269:0.0,TRITD4Bv1G125950.2_38_290:0.0,TRITD4Bv1G125950.3_17_269:0.0,TRITD4Bv1G125950.6_17_269:0.0,TRITD4Bv1G125950.4_17_269:0.0,TRITD4Bv1G125950.5_17_269:0.0,TRITD4Bv1G125950.7_17_269:0.0,TRITD4Bv1G125950.8_17_269:0.0,TRITD4Bv1G125950.9_17_269:0.0,TRITD4Bv1G125950.10_17_269:0.0,TRITD4Av1G051470.7_17_269:0.0,TRITD4Av1G051470.3_17_269:0.0,TRITD4Av1G051470.11_17_269:0.0,TRITD4Av1G051470.5_17_269:0.0,TRITD4Av1G051470.9_17_269:0.0,TRITD4Av1G051470.4_17_269:0.0,TRITD4Av1G051470.6_17_269:0.0,TRITD4Av1G051470.10_17_269:0.0,TRITD4Av1G051470.8_17_269:0.0):0.00055,((TRITD4Av1G051430.5_17_269:0.0,TRITD4Av1G051430.8_17_269:0.0,TRITD4Av1G051430.7_17_269:0.0,TRITD4Av1G051430.11_17_269:0.0,TRITD4Av1G051430.9_38_290:0.0,TRITD4Av1G051430.2_17_269:0.0,TRITD4Av1G051430.3_17_269:0.0,TRITD4Av1G051430.6_17_269:0.0,TRITD4Av1G051430.10_17_269:0.0,TRITD4Av1G051430.4_17_269:0.0):0.03726,(TRITD4Bv1G125950.1_63_315:0.00055,TRITD4Av1G051470.1_56_308:0.00281)0.932:0.05516)0.910:0.00054)0.929:0.00054,TRITD4Av1G051470.2_17_229:0.00053)0.941:0.01410,HORVU.MOREX.r3.4HG0385110.1_17_269:0.00581)0.903:0.01651,(((HORVU.MOREX.r3.3HG0320770.1_17_272:0.01882,(HORVU.MOREX.r3.UnG0790040.1_17_272:0.00054,HORVU.MOREX.r3.3HG0320810.1_17_272:0.01523)0.910:0.02849)1.000:0.13001,((((TRITD3Bv1G262890.5_17_276:0.02719,((TRITD3Bv1G262890.4_17_272:0.0,TRITD3Bv1G262890.2_17_272:0.0,TRITD3Bv1G262890.1_17_272:0.0):0.00055,TRITD3Bv1G262890.3_17_303:0.01335)0.000:0.00054)0.926:0.03598,((TRITD3Av1G269120.2_17_276:0.00503,((TRITD3Av1G269120.5_17_272:0.0,TRITD3Av1G269120.1_17_272:0.0,TRITD3Av1G269120.7_17_272:0.0,TRITD3Av1G269120.6_17_272:0.0,TRITD3Av1G269120.4_17_272:0.0):0.00055,TRITD3Av1G269120.3_17_303:0.01190)0.370:0.00055)0.955:0.02412,(TRITD3Bv1G263530.4_17_303:0.00902,((TRITD3Bv1G263530.3_17_276:0.00394,TRITD3Bv1G263530.2_17_232:0.00055)1.000:0.00086,(TRITD3Bv1G263530.5_17_272:0.0,TRITD3Bv1G263530.6_17_272:0.0,TRITD3Bv1G263530.7_17_272:0.0,TRITD3Bv1G263530.1_17_272:0.0):0.00055)0.000:0.00055)0.792:0.00610)0.195:0.00748)0.983:0.06099,((TRITD3Bv1G263560.2_17_272:0.0,TRITD3Bv1G263560.1_17_272:0.0):0.08189,(TRITD3Bv1G263440.7_17_130:0.01082,(TRITD3Bv1G263440.2_17_189:0.00055,(TRITD3Bv1G263440.10_5_220:0.00627,((TRITD3Bv1G263440.4_17_272:0.0,TRITD3Bv1G263440.1_63_318:0.0,TRITD3Bv1G263440.8_17_272:0.0,TRITD3Bv1G263440.6_17_272:0.0,TRITD3Bv1G263440.3_17_272:0.0,TRITD3Bv1G263440.9_17_272:0.0):0.00055,TRITD3Bv1G263440.5_17_209:0.00092)0.000:0.00054)0.780:0.00905)0.880:0.02539)0.990:0.10515)0.966:0.05702)0.778:0.01387,HORVU.MOREX.r3.3HG0320830.1_17_146:0.11744)0.744:0.01067)0.893:0.03132,((TRITD3Bv1G263730.1_17_272:0.0,TRITD3Bv1G263730.2_17_272:0.0):0.08993,(TRITD3Av1G269160.1_17_272:0.0,TRITD3Av1G269160.2_17_272:0.0):0.08278)0.968:0.06070)0.992:0.07127)0.947:0.02918,(Zm00001eb013270_P001_2_135:0.00055,(Zm00001eb013270_P003_17_269:0.0,Zm00001eb013270_P002_17_269:0.0,Zm00001eb013270_P004_17_269:0.0):0.00054)0.857:0.02622)0.809:0.00986)1.000:0.10542,((Os05t0530500-01_14_266:0.0,Os05t0530500-02_14_266:0.0):0.00054,((TRITD1Av1G201460.1_2_197:0.00055,((HORVU.MOREX.r3.1HG0082030.1_14_266:0.0,TRITD1Bv1G192610.5_14_266:0.0,TRITD1Bv1G192610.6_14_266:0.0,TRITD1Bv1G192610.7_14_266:0.0,TRITD1Bv1G192610.1_14_266:0.0,TRITD1Bv1G192610.2_14_266:0.0,TRITD1Av1G201460.3_14_266:0.0,TRITD1Av1G201460.4_14_266:0.0,TRITD1Av1G201460.5_14_266:0.0):0.00055,(((TRITD1Bv1G192610.8_14_181:0.0,TRITD1Av1G201460.6_14_181:0.0):0.00055,TRITD1Bv1G192610.3_14_265:0.00223)1.000:0.01990,(TRITD1Bv1G192610.4_14_240:0.0,TRITD1Av1G201460.2_14_240:0.0):0.02251)0.000:0.00055)0.914:0.00054)0.916:0.00976,(((Zm00001eb353700_P002_90_342:0.0,Zm00001eb353700_P001_78_330:0.0):0.00593,(Zm00001eb293240_P002_227_479:0.0,Zm00001eb293240_P004_14_266:0.0,Zm00001eb293240_P001_227_479:0.0,Zm00001eb293240_P003_14_266:0.0):0.03097)0.894:0.01653,(Zm00001eb094400_P002_14_181:0.00055,(Zm00001eb094400_P003_14_266:0.0,Zm00001eb094400_P004_14_266:0.0,Zm00001eb094400_P001_14_266:0.0):0.00054)0.954:0.03075)0.837:0.01167)0.856:0.00054)0.764:0.00603)0.699:0.00979,(((TRITD3Bv1G167520.3_23_138:0.0,TRITD3Av1G185330.2_23_138:0.0):0.07918,((TRITD3Bv1G167520.1_2_197:0.0,TRITD3Av1G185330.1_2_197:0.0):0.00055,((TRITD3Bv1G167520.2_14_266:0.0,TRITD3Bv1G167520.4_14_266:0.0,TRITD3Bv1G167520.5_14_266:0.0,TRITD3Av1G185330.3_66_318:0.0,TRITD3Av1G185330.6_14_266:0.0,TRITD3Av1G185330.5_14_266:0.0,TRITD3Av1G185330.4_14_266:0.0):0.00055,(TRITD3Av1G185330.7_14_170:0.00053,TRITD3Bv1G167520.6_14_170:0.00699)0.000:0.00055)1.000:0.00055)0.496:0.00344)0.994:0.00055,HORVU.MOREX.r3.3HG0286490.1_14_266:0.01589)0.991:0.04364)0.945:0.03463,(AT5G39440.1_19_270:0.21784,Solyc03g115700.3.1_17_269:0.13476)0.785:0.01289)0.451:0.01823,((Solyc02g067030.3.1_19_271:0.04165,((AT3G01090.1_19_271:0.0,AT3G01090.3_19_271:0.0,AT3G01090.2_42_294:0.0):0.02717,(TRITD3Bv1G263430.1_18_101:0.00054,TRITD6Av1G096190.2_251_471:1.30805)0.416:0.41379)0.685:0.01112)0.762:0.01387,(AT3G29160.2_20_272:0.0,AT3G29160.3_20_272:0.0,AT3G29160.1_20_272:0.0):0.04823)0.726:0.00921)0.997:0.35494)0.983:0.28349,(((HORVU.MOREX.r3.5HG0506810.1.CDS1_45_157:4.88497,Os08t0441100-01_1_131:0.00055)0.996:0.29525,((((TRITD5Bv1G241190.5_3_104:3.18994,Zm00001eb110900_P001_12_150:0.00056)0.926:0.57981,((((((Os01t0292200-01_19_274:0.02197,(((Os05t0136200-02_13_268:0.0,Os05t0136200-01_13_268:0.0):0.07113,((((((TRITD1Bv1G038160.5_24_280:0.0,TRITD1Bv1G038160.3_24_280:0.0,TRITD1Bv1G038160.2_24_280:0.0):0.00054,TRITD1Bv1G038160.1_2_212:0.01662)0.789:0.01102,((((TRITD1Av1G028970.3_24_280:0.0,TRITD1Av1G028970.4_24_280:0.0):0.00055,TRITD1Av1G028970.1_2_216:0.02067)0.969:0.03532,((TRITD1Av1G028970.2_24_280:0.0,TRITD1Av1G028970.7_24_280:0.0,TRITD1Av1G028970.8_24_280:0.0):0.00055,TRITD1Av1G028970.6_10_111:0.00055)0.772:0.00511)0.778:0.00736,HORVU.MOREX.r3.1HG0017930.1_24_280:0.00054)0.755:0.00822)0.989:0.04351,(HORVU.MOREX.r3.1HG0017980.1_24_280:0.03060,(TRITD1Av1G029130.1_29_285:0.0,TRITD1Av1G029130.2_29_285:0.0):0.00055)0.458:0.02391)0.067:0.00584,(TRITD1Bv1G038220.2_24_280:0.0,TRITD1Bv1G038220.3_24_280:0.0,TRITD1Bv1G038220.1_24_280:0.0):0.00638)0.982:0.05965,(Zm00001eb417440_P002_13_262:0.00055,((Zm00001eb417440_P003_13_270:0.0,Zm00001eb417440_P001_13_270:0.0):0.00529,Zm00001eb417440_P004_13_263:0.00054)0.425:0.00517)1.000:0.18107)0.962:0.05607)0.991:0.07335,(Zm00001eb129820_P001_108_319:0.00055,((Zm00001eb129820_P003_21_276:0.0,Zm00001eb129820_P002_21_276:0.0):0.00053,(Zm00001eb129820_P004_31_220:0.00055,(Zm00001eb129820_P006_1_181:0.0,Zm00001eb129820_P005_1_181:0.0):0.00055)0.935:0.00054)0.000:0.00054)0.997:0.07836)0.339:0.02042)0.984:0.10886,(((((Zm00001eb110020_P003_6_261:0.0,Zm00001eb110020_P001_6_261:0.0):0.00054,Zm00001eb110020_P002_1_181:0.00055)0.932:0.03421,(Zm00001eb328710_P001_28_223:0.00055,Zm00001eb328710_P002_28_283:0.00055)0.928:0.03794)0.971:0.04930,(((TRITD2Bv1G058000.2_13_268:0.0,TRITD2Bv1G058000.4_13_268:0.0,TRITD2Bv1G058000.3_13_268:0.0):0.00055,((HORVU.MOREX.r3.2HG0121170.1_13_268:0.00055,HORVU.MOREX.r3.3HG0309210.2_13_79:0.06495)0.933:0.01528,TRITD2Bv1G058000.1_30_224:0.00055)0.459:0.00054)0.759:0.00599,(TRITD2Av1G044340.1_37_231:0.00055,(TRITD2Av1G044340.3_13_268:0.0,TRITD2Av1G044340.2_13_268:0.0):0.00055)0.814:0.00905)0.996:0.06980)0.870:0.04448,Os07t0637000-01_6_261:0.01131)0.999:0.17936)0.990:0.13291,(((AT3G17510.2_3_195:0.01374,AT3G17510.1_20_275:0.00054)0.995:0.11445,((AT1G48260.5_1_181:0.0,AT1G48260.3_1_181:0.0,AT1G48260.4_1_181:0.0,AT1G48260.2_1_181:0.0):0.00055,AT1G48260.1_11_266:0.00054)1.000:0.16227)1.000:0.16491,(Solyc05g053210.3.1_24_279:0.12659,Solyc12g098910.2.1_30_285:0.10045)0.861:0.04451)0.752:0.06508)1.000:0.39025,((((Zm00001eb276580_P001_14_267:0.07767,((Zm00001eb386410_P001_16_269:0.0,Zm00001eb386410_P004_16_269:0.0):0.00055,(Zm00001eb386410_P002_16_255:0.00055,Zm00001eb386410_P003_16_248:0.01102)0.000:0.00054)0.990:0.06852)0.814:0.03374,(Os06t0606000-01_18_271:0.08463,((HORVU.MOREX.r3.7HG0720050.2_13_266:0.0,HORVU.MOREX.r3.7HG0720050.1_13_266:0.0):0.03417,((((TRITD7Av1G204030.5_13_264:0.0,TRITD7Av1G204030.2_13_264:0.0,TRITD7Av1G204030.3_13_264:0.0):0.00055,TRITD7Av1G204030.4_13_248:0.00054)0.925:0.00054,TRITD7Av1G204030.6_13_214:0.00055)0.830:0.00928,(((TRITD7Bv1G157470.2_13_264:0.0,TRITD7Bv1G157470.8_13_264:0.0):0.00055,((TRITD7Bv1G157470.7_13_264:0.0,TRITD7Bv1G157470.5_13_264:0.0):0.00055,(TRITD7Bv1G157470.6_13_248:0.00055,((TRITD7Bv1G157470.1_13_252:0.0,TRITD7Bv1G157470.3_13_252:0.0):0.00054,TRITD7Bv1G157470.9_2_200:0.00055)0.416:0.00054)0.012:0.00054)0.273:0.00054)0.854:0.00062,TRITD7Bv1G157470.10_13_214:0.00055)0.767:0.02349)0.999:0.08739)0.864:0.03584)0.148:0.00941)1.000:0.20852,((((TRITD3Av1G121900.8_16_218:0.00055,(Os01t0536000-01_13_266:0.03291,((Zm00001eb118540_P001_60_224:0.00055,(Zm00001eb162810_P002_16_255:0.00055,(Zm00001eb162810_P003_16_269:0.0,Zm00001eb162810_P004_16_269:0.0,Zm00001eb162810_P001_16_269:0.0):0.00055)0.390:0.00054)0.751:0.00054,((Zm00001eb118540_P004_16_269:0.0,Zm00001eb118540_P002_16_269:0.0,Zm00001eb118540_P003_16_269:0.0):0.00055,Zm00001eb118540_P005_16_224:0.00856)0.892:0.00054)0.987:0.06520)0.880:0.02136)0.383:0.00065,((TRITD3Bv1G190960.6_16_185:0.0,TRITD3Av1G121900.5_16_185:0.0):0.00859,((TRITD3Bv1G190960.9_2_129:0.0,TRITD3Av1G121900.9_2_129:0.0):0.00171,((((TRITD3Bv1G190960.4_16_254:0.0,TRITD3Bv1G190960.5_16_254:0.0):0.00054,((TRITD3Bv1G190960.1_16_218:0.01779,TRITD3Bv1G190960.10_9_107:0.00055)0.824:0.03985,(TRITD3Bv1G190960.8_16_269:0.0,TRITD3Bv1G190960.7_16_269:0.0,TRITD3Bv1G190960.2_16_269:0.0,TRITD3Bv1G190960.3_16_269:0.0):0.00055)1.000:0.00055)0.873:0.00497,((TRITD3Av1G121900.4_16_254:0.0,TRITD3Av1G121900.3_16_254:0.0):0.00055,(TRITD3Av1G121900.7_16_269:0.0,TRITD3Av1G121900.2_16_269:0.0,TRITD3Av1G121900.1_16_269:0.0):0.00450)0.762:0.00053)0.976:0.00055,HORVU.MOREX.r3.3HG0264740.1_16_269:0.01522)0.976:0.01673)0.037:0.01225)0.271:0.00476)0.999:0.11421,((AT4G24400.2_9_262:0.0,AT4G24400.1_9_262:0.0):0.14331,Solyc04g076810.3.1_9_267:0.12351)0.565:0.02499)0.976:0.11385,Solyc12g009570.2.1_55_243:0.31164)0.791:0.06912)0.034:0.03842,(AT5G35410.1_11_264:0.0,AT5G35410.2_11_264:0.0):0.23859)0.966:0.12392)0.500:0.06458,((((((TRITD2Bv1G122190.1_26_281:0.0,TRITD2Bv1G122190.3_9_264:0.0,TRITD2Av1G137450.3_25_280:0.0,TRITD2Av1G137450.1_25_280:0.0,TRITD2Av1G137450.4_9_264:0.0):0.00054,((HORVU.MOREX.r3.2HG0153230.2_25_280:0.0,HORVU.MOREX.r3.2HG0153230.1_25_280:0.0):0.00287,(TRITD2Bv1G122190.2_4_215:0.0,TRITD2Av1G137450.2_4_215:0.0):0.00055)1.000:0.00215)0.786:0.00778,(Os07t0150700-01_13_268:0.02618,(Zm00001eb300010_P003_1_204:0.00055,(Zm00001eb300010_P002_13_268:0.0,Zm00001eb300010_P001_13_268:0.0):0.00054)0.907:0.01454)0.864:0.01350)0.977:0.06264,(((AT1G30270.1_31_286:0.0,AT1G30270.2_31_286:0.0):0.00055,AT1G30270.3_2_189:0.00055)0.979:0.07824,Solyc02g021440.3.1_19_274:0.09317)0.587:0.01608)0.993:0.11619,(((AT1G01140.2_19_276:0.02501,(AT1G01140.1_19_274:0.0,AT1G01140.3_19_274:0.0):0.00512)0.999:0.14648,Solyc05g047600.3.1_21_276:0.23290)0.685:0.03333,((((Zm00001eb001940_P001_16_271:0.0,Zm00001eb001940_P002_16_271:0.0):0.00055,Zm00001eb001940_P003_16_195:0.00834)0.968:0.04708,((Zm00001eb403620_P002_18_273:0.0,Zm00001eb403620_P001_18_273:0.0):0.00054,(Zm00001eb230790_P001_56_110:0.03535,Zm00001eb158010_P001_27_87:0.06309)0.935:0.00064)0.916:0.03275)0.963:0.06236,(Os03t0126800-00_27_282:0.03815,((TRITD4Bv1G182520.1_40_251:0.00055,TRITD4Bv1G182520.2_1_204:0.00055)0.737:0.00925,(HORVU.MOREX.r3.4HG0410930.1_19_274:0.00527,(TRITD5Av1G237590.3_110_321:0.00055,((TRITD5Av1G237590.2_20_275:0.0,TRITD5Av1G237590.1_20_275:0.0):0.01083,TRITD5Av1G237590.4_1_204:0.00055)0.854:0.00301)1.000:0.00119)0.794:0.01109)0.982:0.07220)0.170:0.02356)1.000:0.18092)0.937:0.07593)0.235:0.02689,(((TRITD4Av1G146770.9_3_130:0.00055,(TRITD4Bv1G057520.10_3_130:0.00055,(TRITD4Bv1G057520.1_13_254:0.00060,(((TRITD4Av1G146770.8_13_210:0.03330,TRITD4Bv1G057520.9_13_204:0.02623)0.974:0.06181,((TRITD4Bv1G057520.2_13_227:0.00063,TRITD4Bv1G057520.8_59_160:0.00055)0.586:0.00055,(TRITD4Bv1G057520.3_13_268:0.0,TRITD4Bv1G057520.6_13_268:0.0,TRITD4Bv1G057520.5_13_268:0.0,TRITD4Bv1G057520.4_13_268:0.0,TRITD4Bv1G057520.7_13_268:0.0):0.00055)0.853:0.01573)0.489:0.01089,(TRITD4Av1G146770.1_13_253:0.00054,((((HORVU.MOREX.r3.4HG0356420.1_13_268:0.0,HORVU.MOREX.r3.4HG0356420.2_13_268:0.0):0.00054,TRITD4Av1G146770.2_13_225:0.00054)0.140:0.01143,((TRITD4Av1G146770.5_13_268:0.0,TRITD4Av1G146770.3_13_268:0.0,TRITD4Av1G146770.4_13_268:0.0,TRITD4Av1G146770.7_13_268:0.0,TRITD4Av1G146770.6_13_268:0.0):0.00055,TRITD4Av1G146770.10_5_197:0.01417)0.773:0.00563)0.807:0.02231,(((((Zm00001eb196030_P003_13_268:0.0,Zm00001eb196030_P004_13_268:0.0,Zm00001eb196030_P002_13_268:0.0,Zm00001eb196030_P001_13_268:0.0,Zm00001eb196030_P005_13_268:0.0):0.00055,Zm00001eb196030_P006_2_213:0.00055)0.933:0.02627,((Zm00001eb163480_P002_15_256:0.0,Zm00001eb163480_P004_15_256:0.0):0.00055,(Zm00001eb163480_P003_15_270:0.0,Zm00001eb163480_P001_15_270:0.0):0.00055)0.997:0.05508)0.701:0.00050,Os11t0134300-01_4_219:0.00755)0.760:0.01291,Os12t0132200-01_13_254:0.00534)0.994:0.05812)0.738:0.01081)0.795:0.01649)0.779:0.03542)0.810:0.01686)0.841:0.01527)0.969:0.11858,((Os07t0687000-01_19_274:0.07067,((((TRITD2Bv1G032930.4_19_274:0.0,TRITD2Bv1G032930.3_19_274:0.0,TRITD2Bv1G032930.2_19_274:0.0):0.00055,(TRITD2Bv1G032930.5_19_260:0.00055,((TRITD2Av1G025290.3_19_274:0.0,TRITD2Av1G025290.4_19_274:0.0,TRITD2Av1G025290.2_19_274:0.0):0.00055,TRITD2Av1G025290.5_19_260:0.00569)0.908:0.01022)0.000:0.00053)0.880:0.01040,(HORVU.MOREX.r3.5HG0479090.1_1_191:0.03201,HORVU.MOREX.r3.2HG0110800.1_19_274:0.01023)0.750:0.00472)0.994:0.08559,(Zm00001eb331220_P002_20_275:0.0,Zm00001eb331220_P001_20_275:0.0):0.10119)0.078:0.02083)0.985:0.08945,(((Os03t0319400-03_2_175:0.00055,Os03t0319400-01_20_275:0.00055)0.870:0.01669,(Zm00001eb306820_P001_43_122:0.95581,((Zm00001eb015210_P003_1_204:0.0,Zm00001eb015210_P005_1_204:0.0):0.00055,((Zm00001eb015210_P002_1_194:0.00055,Zm00001eb015210_P001_20_265:0.00055)0.962:0.01809,Zm00001eb015210_P004_20_275:0.00055)0.000:0.00054)1.000:0.00055)0.989:0.07206)0.944:0.04528,(((TRITD4Bv1G111600.7_19_231:0.0,TRITD4Av1G064230.1_19_231:0.0):0.00055,(((TRITD4Bv1G111600.4_20_257:0.0,TRITD4Av1G064230.3_20_257:0.0):0.00055,(((TRITD4Bv1G111600.1_20_261:0.0,TRITD4Bv1G111600.6_20_261:0.0,TRITD4Av1G064230.9_20_261:0.0,TRITD4Av1G064230.4_20_261:0.0):0.00054,(HORVU.MOREX.r3.4HG0380570.1_20_275:0.00055,TRITD4Av1G064230.6_20_213:0.01083)0.884:0.01722)0.906:0.00053,(TRITD4Bv1G111600.5_20_277:0.0,TRITD4Av1G064230.5_20_277:0.0):0.00513)0.797:0.00055)0.526:0.00055,(TRITD4Bv1G111600.3_20_275:0.0,TRITD4Bv1G111600.2_20_275:0.0,TRITD4Av1G064230.7_20_275:0.0,TRITD4Av1G064230.2_20_275:0.0):0.00055)0.874:0.00054)0.000:0.00055,TRITD4Av1G064230.8_2_213:0.00055)0.949:0.03963)0.919:0.04981)1.000:0.18247)0.378:0.04166,((((AT2G26980.3_14_269:0.0,AT2G26980.5_14_269:0.0,AT2G26980.4_24_279:0.0,AT2G26980.1_14_269:0.0):0.00054,AT2G26980.2_14_255:0.00055)0.997:0.12980,(Solyc11g062410.2.1_13_268:0.06618,Solyc01g008840.3.1_513_768:0.06274)0.869:0.04250)0.417:0.04531,(AT5G21326.1_13_268:0.10335,(AT5G21222.3_13_268:0.0,AT5G21222.4_13_268:0.0,AT5G21222.2_13_268:0.0,AT5G21222.1_13_268:0.0):0.22057)0.995:0.11129)0.830:0.03831)0.837:0.04896)0.876:0.05866)0.412:0.05568,(((TRITD7Av1G002900.20_4_101:4.97380,(AT5G57630.3_1_176:0.00055,(AT5G57630.1_12_264:0.0,AT5G57630.2_12_264:0.0):0.00054)1.000:0.00055)0.512:0.01550,((AT5G57565.7_17_92:0.0,AT5G57565.3_17_92:0.0):0.01636,((AT5G57565.4_17_125:0.00055,(AT5G57565.6_17_106:0.0,AT5G57565.2_17_106:0.0):0.01577)0.000:0.00062,(AT5G57565.1_17_127:0.0,AT5G57565.5_17_127:0.0):0.00055)0.811:0.00055)0.962:0.10866)0.995:0.35887,(Os02t0178000-01_10_262:0.07363,((HORVU.MOREX.r3.6HG0569870.1_10_263:0.04630,((TRITD6Bv1G066770.2_10_262:0.00055,TRITD6Bv1G066770.1_10_139:0.01353)0.000:0.00055,TRITD6Bv1G066770.3_1_72:0.00055)0.808:0.01101)0.750:0.01071,(TRITD6Av1G055860.1_10_137:0.01346,TRITD6Av1G055860.2_10_262:0.00054)0.654:0.01129)0.998:0.22376)0.999:0.34931)1.000:0.35174)0.964:0.15769)0.836:0.06219,(((((AT3G23000.1_25_280:0.09819,AT4G14580.1_21_277:0.17612)0.993:0.14705,((Solyc09g083090.3.1.1_34_290:0.02590,Solyc09g083100.1.1.1_34_290:0.02521)0.993:0.15919,(Solyc03g005330.1.1.1_36_292:0.07448,TRITD3Av1G146480.1_109_344:5.16343)0.219:0.23393)0.996:0.17344)0.937:0.11174,((Os03t0634400-01_19_279:0.05969,(HORVU.MOREX.r3.5HG0509060.1.CDS1_19_277:0.00926,(((TRITD5Bv1G194940.2_44_260:0.00055,(TRITD5Av1G200030.2_19_277:0.00055,TRITD5Av1G200030.1_44_260:0.00055)0.968:0.01452)0.000:0.00055,TRITD5Bv1G194940.1_19_277:0.00055)0.869:0.00055,(TRITD5Bv1G194940.3_32_112:0.00054,TRITD5Av1G200030.3_32_112:0.01181)0.879:0.02388)0.927:0.02161)0.989:0.07618)0.986:0.11798,(Os12t0603700-00_25_175:0.09303,(Zm00001eb135610_P001_22_280:0.08746,((((TRITD5Bv1G024270.5_17_193:0.00055,(((TRITD5Bv1G024270.4_17_118:0.11250,TRITD5Bv1G024270.3_17_234:0.00055)0.727:0.00389,TRITD5Bv1G024270.1_17_169:0.00055)0.000:0.00053,TRITD5Bv1G024270.2_17_276:0.00055)0.737:0.00383)0.902:0.00787,(TRITD5Av1G026500.2_17_276:0.00054,TRITD5Av1G026500.1_17_193:0.00055)0.925:0.00940)0.832:0.00054,HORVU.MOREX.r3.5HG0433220.1.CDS1_17_276:0.00969)0.936:0.04223,((TRITD3Bv1G244100.1_47_132:0.00055,TRITD3Bv1G244100.3_9_223:0.00053)0.931:0.01790,TRITD3Av1G251490.3_17_276:0.00055)1.000:0.12256)1.000:0.14469)0.879:0.00055)0.268:0.04595)0.999:0.30769)1.000:0.33300,(((TRITD3Av1G191580.2_16_236:0.00577,TRITD3Av1G191580.1_16_274:0.00053)0.967:0.02875,(HORVU.MOREX.r3.3HG0290170.1_16_275:0.07035,(TRITD3Bv1G174030.2_16_236:0.00578,TRITD3Bv1G174030.1_16_274:0.00055)0.950:0.03094)0.732:0.00694)0.970:0.10443,(Os01t0759200-01_17_272:0.11094,(Zm00001eb370550_P002_18_101:0.00055,(Zm00001eb370550_P003_16_276:0.00053,Zm00001eb370550_P001_16_239:0.00055)1.000:0.00053)0.999:0.18444)0.879:0.08423)1.000:0.28420)0.789:0.06565,(((((((TRITD4Av1G148390.2_17_272:0.0,TRITD4Av1G148390.1_17_272:0.0):0.00508,(HORVU.MOREX.r3.4HG0350770.1.CDS1_17_272:0.01448,(TRITD4Bv1G046280.2_17_272:0.0,TRITD4Bv1G046280.3_17_272:0.0,TRITD4Bv1G046280.1_17_272:0.0):0.00636)0.754:0.00472)0.969:0.06372,(Zm00001eb041140_P001_17_272:0.04713,Zm00001eb179790_P001_22_277:0.11020)0.944:0.05414)0.956:0.07959,(((HORVU.MOREX.r3.5HG0483990.1.CDS1_16_271:0.0,TRITD5Av1G143220.1_16_271:0.0):0.00523,TRITD5Bv1G133150.1_16_271:0.00520)0.985:0.07369,((Zm00001eb312910_P001_17_271:0.0,Zm00001eb312910_P002_17_271:0.0):0.10952,Os09t0418500-00_20_275:0.16529)0.581:0.04001)0.947:0.08983)1.000:0.28791,((Solyc07g005440.1.1.1_14_268:0.09079,(Solyc12g010130.1.1.1_14_268:0.00053,Solyc11g039810.2.1_2_96:0.39937)0.963:0.14753)0.970:0.08562,AT4G30960.1_24_278:0.09704)0.938:0.07907)0.922:0.07250,(((HORVU.MOREX.r3.5HG0484020.1_30_256:0.00963,TRITD5Bv1G133250.1_17_272:0.00256)0.963:0.07611,((Os09t0418000-01_22_277:0.0,Os09t0418000-03_22_277:0.0,Os09t0418000-02_15_270:0.0):0.03136,(Zm00001eb099440_P001_22_282:0.03424,Zm00001eb312900_P001_22_283:0.04752)0.959:0.04531)0.450:0.02773)1.000:0.34774,((Solyc12g077370.2.1.1_10_264:0.34249,(AT5G10930.1_12_267:0.14052,(Solyc08g067310.1.1.1_11_268:0.23542,AT5G25110.1_43_297:0.08736)0.219:0.01796)0.730:0.06729)0.760:0.02663,(Solyc06g068450.2.1.1_27_281:0.11590,AT2G25090.1_15_278:0.45772)0.456:0.04959)0.891:0.06964)0.994:0.15695)0.908:0.03762,((((((HORVU.MOREX.r3.1HG0077650.1.CDS1_52_306:0.00054,((TRITD1Av1G194670.1_48_302:0.0,TRITD1Bv1G185360.1_46_300:0.0):0.00054,(TRITD1Av1G194670.2_2_188:0.0,TRITD1Bv1G185360.2_2_188:0.0):0.00055)0.922:0.01625)0.973:0.03799,(Os05t0514200-01_37_291:0.07065,((Zm00001eb292760_P002_35_289:0.0,Zm00001eb292760_P001_35_289:0.0):0.01068,((Zm00001eb353170_P002_35_290:0.0,Zm00001eb353170_P001_35_290:0.0):0.00054,(Zm00001eb327490_P001_35_210:0.01505,Zm00001eb250850_P001_3_105:0.12774)0.918:0.04081)0.868:0.03312)0.869:0.01276)0.042:0.00714)0.970:0.07565,(Os01t0759400-02_46_300:0.22384,((TRITD3Bv1G174140.4_33_135:0.00055,(HORVU.MOREX.r3.3HG0290180.1.CDS1_49_303:0.00055,((TRITD3Av1G191600.1_49_303:0.00055,TRITD3Av1G191600.2_35_135:0.00065)0.816:0.00915,(TRITD3Bv1G174140.2_46_300:0.0,TRITD3Bv1G174140.1_46_300:0.0,TRITD3Bv1G174140.5_46_300:0.0,TRITD3Bv1G174140.3_46_300:0.0):0.00521)0.244:0.00896)0.639:0.00672)0.992:0.12804,((Zm00001eb152500_P001_45_299:0.0,Zm00001eb152500_P002_45_299:0.0):0.03684,Zm00001eb370540_P001_44_298:0.07806)0.846:0.03780)0.389:0.02893)0.095:0.03005)0.998:0.12061,((Solyc02g072530.2.1_37_291:0.12077,(AT5G45810.1_28_282:0.13425,AT4G18700.1_26_280:0.02001)0.947:0.05793)0.964:0.07116,((Zm00001eb338230_P001_30_284:0.06908,(Os01t0206300-00_25_279:0.06614,(TRITD3Av1G052120.1_37_291:0.00591,(HORVU.MOREX.r3.3HG0242960.1.CDS1_26_280:0.00499,TRITD3Bv1G056130.1_34_288:0.02195)0.563:0.01076)0.997:0.08572)0.943:0.06992)1.000:0.26993,(AT2G34180.1_57_311:0.23672,AT1G29230.1_74_328:0.09510)0.975:0.11272)0.343:0.03156)0.849:0.03401)0.958:0.08213,((AT2G38490.1_28_282:0.44300,((AT5G01820.1_22_276:0.19500,(Solyc09g018280.1.1.1_46_300:0.10194,Solyc10g085450.2.1.1_36_290:0.12555)0.899:0.04153)0.842:0.04970,(Solyc06g007440.3.1_14_269:0.27975,(Solyc06g082440.1.1.1_10_268:0.33600,AT2G30360.1_21_277:0.23019)0.750:0.03457)0.889:0.06799)0.046:0.02012)0.359:0.06180,(((HORVU.MOREX.r3.2HG0112440.1.CDS1_34_287:0.03087,((((TRITD2Bv1G037620.2_41_198:0.00055,TRITD2Av1G028700.1_38_195:0.02381)0.837:0.00810,TRITD2Bv1G037620.3_31_117:0.00054)0.006:0.00053,TRITD2Bv1G037620.1_31_287:0.00055)0.914:0.01938,TRITD2Av1G028700.2_28_114:0.01212)0.338:0.00054)0.929:0.06139,(Os07t0678300-01_32_292:0.13322,(Zm00001eb111510_P001_20_275:0.14329,Zm00001eb330590_P001_23_284:0.04011)0.995:0.10801)0.417:0.04174)0.999:0.36887,((Os05t0334750-00_26_301:0.05322,Os05t0333100-00_128_302:0.07268)0.995:0.24713,(HORVU.MOREX.r3.2HG0208170.1.CDS1_20_282:0.04399,((TRITD2Av1G281430.1_21_283:0.02809,((TRITD0Uv1G120740.1_21_283:0.0,TRITD2Bv1G247930.1_21_283:0.0):0.00488,TRITD2Bv1G247940.1_21_283:0.00055)0.934:0.01665)0.540:0.01979,TRITD2Bv1G247610.1_21_283:0.02962)0.737:0.00836)0.973:0.14481)1.000:0.40117)0.999:0.31793)0.993:0.14622)0.966:0.09050,((((Zm00001eb338250_P001_12_266:0.0,Zm00001eb338250_P002_12_266:0.0):0.12874,((Os01t0206700-02_1_90:0.00054,(Os01t0206700-03_12_266:0.0,Os01t0206700-01_12_266:0.0):0.00055)0.965:0.04200,(TRITD7Bv1G157470.4_13_179:0.97681,((((TRITD3Av1G052250.1_12_266:0.00055,TRITD3Av1G052250.2_12_175:0.00055)0.929:0.01481,TRITD3Bv1G063790.1_12_266:0.00054)0.886:0.00273,TRITD3Bv1G063790.2_12_175:0.00055)0.678:0.00243,HORVU.MOREX.r3.3HG0246590.1.CDS1_12_266:0.00511)0.821:0.04441)0.605:0.02715)0.392:0.01811)0.944:0.05964,(HORVU.MOREX.r3.2HG0108670.1.CDS1_36_290:0.28449,Os05t0208100-01_12_276:0.33073)0.884:0.05013)0.979:0.08347,((AT5G45820.1_12_266:0.18231,(Solyc03g006110.3.1_41_295:0.15396,Solyc02g072540.3.1_16_270:0.06100)0.980:0.08464)0.750:0.04154,(((Solyc05g052270.2.1_12_266:0.09238,(Solyc06g050300.2.1_12_266:0.03560,(Solyc06g050270.2.1_825_1079:0.01617,(Solyc06g050270.2.1_417_664:0.03799,Solyc06g050270.2.1_12_260:0.06446)0.858:0.01278)0.962:0.03897)0.999:0.12847)0.996:0.09427,(((AT5G07070.1_12_266:0.07771,AT5G58380.1_12_266:0.05317)1.000:0.15367,(((Os05t0476350-00_11_264:0.04007,Os05t0476466-00_11_126:0.12838)0.950:0.07362,((HORVU.MOREX.r3.1HG0071290.1.CDS1_11_264:0.01691,((TRITD1Av1G182120.2_11_264:0.0,TRITD1Av1G182120.1_11_264:0.0):0.02678,TRITD1Bv1G169190.1_11_264:0.02661)0.476:0.00055)0.631:0.00054,(TRITD1Bv1G169190.2_11_177:0.03138,TRITD1Av1G182120.3_11_178:0.04645)0.998:0.15390)0.998:0.17796)0.962:0.07374,(((Zm00001eb149390_P003_12_266:0.0,Zm00001eb149390_P001_12_266:0.0,Zm00001eb149390_P002_12_266:0.0):0.06558,((TRITD3Bv1G195320.1_13_267:0.01582,(HORVU.MOREX.r3.3HG0297850.1.CDS1_12_266:0.01582,TRITD3Av1G212750.1_13_267:0.00539)0.305:0.00509)0.998:0.09802,(Os01t0824600-02_1_226:0.00055,Os01t0824600-01_12_266:0.00055)0.984:0.05137)0.801:0.01388)0.928:0.03625,((Os02t0161000-01_12_265:0.07057,Zm00001eb232690_P001_12_265:0.10691)0.846:0.01985,(TRITD0Uv1G054740.1_11_265:0.50108,((HORVU.MOREX.r3.6HG0565350.1.CDS1_12_266:0.00055,((TRITD6Av1G045160.2_12_265:0.0,TRITD6Av1G045160.1_12_265:0.0):0.01507,(TRITD6Bv1G058210.4_12_265:0.0,TRITD6Bv1G058210.3_12_265:0.0,TRITD6Bv1G058210.2_12_265:0.0,TRITD6Bv1G058210.1_12_265:0.0):0.00852)0.964:0.02781)0.804:0.01482,(HORVU.MOREX.r3.6HG0565330.1_362_614:0.10216,TRITD6Bv1G058160.1_11_222:0.11246)1.000:0.46826)0.818:0.02357)0.847:0.01919)0.957:0.04378)0.529:0.02296)0.999:0.17805)0.261:0.05014,(((TRITD4Bv1G049240.1_12_267:0.00055,(HORVU.MOREX.r3.4HG0352300.1.CDS1_12_267:0.02028,TRITD4Bv1G049240.2_49_180:0.00055)0.958:0.00055)0.880:0.00054,((TRITD4Av1G152750.3_17_272:0.0,TRITD4Av1G152750.1_17_272:0.0):0.00055,TRITD4Av1G152750.2_54_185:0.00053)0.900:0.00980)0.962:0.04478,((Zm00001eb195230_P001_12_267:0.07965,(Zm00001eb408610_P001_12_267:0.07021,((Zm00001eb406250_P001_12_267:0.02607,Zm00001eb406220_P001_12_267:0.01020)0.691:0.00361,((Zm00001eb350770_P002_12_267:0.0,Zm00001eb350770_P001_12_267:0.0):0.05870,((Zm00001eb337620_P003_12_267:0.0,Zm00001eb337620_P001_12_267:0.0,Zm00001eb337620_P002_12_267:0.0):0.02678,(Zm00001eb406290_P001_12_267:0.03981,Zm00001eb197050_P001_12_267:0.02058)0.730:0.00625)0.904:0.01782)0.398:0.01129)0.762:0.01205)1.000:0.23200)0.919:0.03833,(((Os11t0113700-01_12_267:0.0,Os11t0113700-02_12_267:0.0):0.00519,(Os12t0113500-01_12_267:0.0,Os12t0113500-02_12_267:0.0):0.00055)0.992:0.06661,(HORVU.MOREX.r3.5HG0464580.1.CDS1_12_267:0.01676,(TRITD5Av1G112430.4_1_144:0.00055,((TRITD5Av1G112430.3_12_267:0.0,TRITD5Av1G112430.1_12_267:0.0):0.00055,TRITD5Av1G112430.2_43_212:0.00055)0.635:0.00054)0.870:0.02650)1.000:0.11535)0.791:0.01189)0.760:0.01392)1.000:0.24265)0.798:0.03036)0.937:0.04657,(((AT5G01810.2_12_266:0.0,AT5G01810.3_12_266:0.0,AT5G01810.1_12_266:0.0):0.27735,Solyc09g042660.3.1_16_270:0.21483)0.141:0.03993,((((HORVU.MOREX.r3.2HG0112410.1.CDS1_13_267:0.00528,(TRITD2Av1G028770.3_13_226:0.03094,(((TRITD2Bv1G037460.2_13_267:0.0,TRITD2Av1G028770.1_13_267:0.0):0.00055,(TRITD2Bv1G037460.1_1_126:0.00966,TRITD2Av1G028770.4_53_191:0.00193)0.990:0.00712)0.926:0.00055,TRITD2Av1G028770.2_26_251:0.00055)0.859:0.00328)0.997:0.00189)0.998:0.07687,((Zm00001eb111520_P002_15_269:0.0,Zm00001eb111520_P001_15_269:0.0):0.24514,((Os07t0678600-03_2_201:0.00055,(Os07t0678600-01_13_267:0.00054,Os07t0678600-02_7_218:0.00055)0.000:0.00054)0.996:0.06114,(Zm00001eb330600_P004_13_267:0.0,Zm00001eb330600_P003_13_267:0.0,Zm00001eb330600_P002_13_267:0.0,Zm00001eb330600_P001_13_267:0.0):0.05017)0.622:0.00719)0.663:0.02431)0.942:0.04558,((Zm00001eb016180_P003_12_266:0.0,Zm00001eb016180_P001_12_266:0.0,Zm00001eb016180_P002_12_266:0.0):0.19593,(Os03t0339900-01_13_267:0.10205,(TRITD4Av1G072180.1_13_267:0.0,TRITD4Av1G072180.2_13_267:0.0):0.09103)0.802:0.01540)0.979:0.06291)0.910:0.04802,(Zm00001eb286750_P001_15_269:0.05855,(Os05t0332300-02_2_210:0.00055,Os05t0332300-01_15_269:0.00055)0.936:0.03504)0.995:0.10604)0.902:0.04142)0.630:0.02367)0.775:0.03998)0.231:0.03031)0.966:0.08021)0.825:0.04961)0.705:0.01979)0.909:0.05692)0.876:0.07500,((Zm00001eb383740_P001_4_258:0.66120,(Os06t0543400-01_21_281:0.34490,(TRITD7Av1G189080.3_11_204:0.00055,(((TRITD7Bv1G155170.2_11_234:0.00577,TRITD7Av1G189080.1_11_234:0.00054)0.982:0.02954,((TRITD7Bv1G155170.4_11_204:0.00055,(TRITD7Bv1G155170.1_11_217:0.01916,TRITD7Bv1G155170.3_11_215:0.01281)0.865:0.02764)0.975:0.00053,TRITD7Bv1G155170.5_11_266:0.00055)0.861:0.00485)0.876:0.00054,(HORVU.MOREX.r3.7HG0719220.1.CDS1_11_266:0.0,TRITD7Av1G189080.2_11_266:0.0):0.00055)0.953:0.00054)1.000:0.25933)0.195:0.09028)0.880:0.15654,Zm00001eb040030_P001_276_352:0.88574)0.084:0.13687)0.095:0.04477)0.970:0.31283,(((HORVU.MOREX.r3.7HG0747920.1_17_254:0.0,HORVU.MOREX.r3.7HG0747850.1_17_254:0.0):0.09638,(TRITD7Av1G272740.2_15_253:0.00055,TRITD7Av1G272740.1_15_252:0.00055)0.992:0.10422)1.000:0.41540,((((((((Zm00001eb214180_P005_28_269:0.0,Zm00001eb214180_P003_28_269:0.0):0.00055,(Zm00001eb214180_P002_28_284:0.00055,(Zm00001eb214180_P001_28_277:0.00055,Zm00001eb214180_P004_5_224:0.00055)0.000:0.00055)0.758:0.00054)0.938:0.03348,(((Zm00001eb058470_P001_28_278:0.00133,Zm00001eb058470_P004_28_201:0.00055)0.922:0.00974,Zm00001eb058470_P003_28_277:0.00055)0.000:0.00055,(Zm00001eb058470_P002_28_284:0.0,Zm00001eb058470_P005_28_284:0.0):0.00055)0.822:0.00055)0.694:0.01856,((((((TRITD5Bv1G204120.3_12_281:0.04164,TRITD5Av1G207830.3_12_281:0.00489)0.734:0.00945,((TRITD5Bv1G204120.4_47_153:0.0,TRITD5Av1G207830.5_47_153:0.0):0.00121,(TRITD5Bv1G204120.1_28_269:0.00055,TRITD5Av1G207830.1_28_269:0.00055)0.277:0.00055)0.959:0.00086)0.848:0.00375,HORVU.MOREX.r3.5HG0512820.1_28_284:0.00055)0.957:0.00316,TRITD5Av1G207830.4_4_221:0.00055)0.239:0.00054,(TRITD5Bv1G204120.2_28_270:0.00055,TRITD5Av1G207830.2_28_270:0.00055)0.720:0.00055)0.850:0.01311,Os03t0764800-01_33_289:0.02398)0.926:0.02433)0.990:0.05908,(((Solyc02g090390.3.1_20_307:0.11439,((AT5G66880.2_22_278:0.0,AT5G66880.1_22_278:0.0):0.03420,(AT3G50500.1_23_279:0.00055,AT3G50500.2_23_286:0.03549)0.997:0.08821)0.941:0.04794)0.796:0.03758,(((((Solyc04g012160.3.1_4_229:0.04992,Solyc11g010130.2.1_4_229:0.06358)0.992:0.09002,AT4G40010.1_4_260:0.16776)0.861:0.03240,(((AT1G78290.2_4_260:0.0,AT1G78290.3_4_260:0.0):0.11490,Solyc04g074500.3.1_5_261:0.15365)0.830:0.02376,((((((TRITD2Av1G051700.2_4_266:0.00054,TRITD2Av1G051700.3_4_215:0.00055)0.923:0.03637,(TRITD2Av1G051700.1_4_272:0.00054,TRITD2Bv1G063460.1_4_272:0.01324)0.974:0.02140)0.000:0.00054,HORVU.MOREX.r3.2HG0123910.1_4_260:0.00472)0.856:0.00709,(TRITD2Bv1G063460.3_4_117:0.00055,TRITD2Bv1G063460.2_4_214:0.00055)0.380:0.00054)0.981:0.04446,(Os07t0622000-01_4_260:0.01533,(Zm00001eb327780_P002_4_260:0.00055,Zm00001eb327780_P001_1_184:0.00055)1.000:0.06346)0.717:0.00808)0.911:0.02711,(((Os03t0390200-02_4_260:0.0,Os03t0390200-01_4_260:0.0):0.03510,((TRITD2Av1G269180.1_4_274:0.00055,(TRITD2Bv1G232630.2_1_102:0.00055,TRITD2Av1G269180.2_1_103:0.00055)0.838:0.02551)0.938:0.02696,(HORVU.MOREX.r3.2HG0201420.1_4_260:0.00859,TRITD2Bv1G232630.1_4_211:0.00055)0.628:0.00055)0.989:0.06671)0.832:0.01648,((Zm00001eb392580_P001_4_260:0.0,Zm00001eb392580_P002_4_260:0.0):0.00054,Zm00001eb392580_P003_1_184:0.00055)0.937:0.02163)0.920:0.02434)0.961:0.05059)0.827:0.02339)0.867:0.04017,(((Zm00001eb023880_P001_5_265:0.03024,Zm00001eb023880_P002_5_261:0.00055)0.945:0.02775,(Os10t0564500-01_5_261:0.03493,((((((TRITD1Av1G139010.2_5_260:0.00054,TRITD1Av1G139010.1_5_178:0.00054)0.922:0.00462,(HORVU.MOREX.r3.1HG0057490.1_5_260:0.0,TRITD1Bv1G132890.2_5_260:0.0):0.00054)0.807:0.00054,TRITD1Bv1G132890.1_5_151:0.02263)0.395:0.00054,TRITD1Bv1G132890.3_1_101:0.00055)0.000:0.00053,TRITD1Bv1G132890.4_29_118:0.11814)0.631:0.01874,TRITD1Bv1G132890.5_2_98:0.00749)0.790:0.01904)0.731:0.00158)0.992:0.08802,Solyc08g077780.3.1_5_261:0.09037)0.956:0.05859)0.876:0.02745,((((((AT1G10940.1_4_260:0.00055,AT1G10940.2_4_268:0.00475)0.896:0.02068,((AT1G60940.2_4_260:0.0,AT1G60940.1_4_260:0.0):0.02714,TRITD7Bv1G039730.3_14_254:2.45823)0.129:0.01519)0.995:0.06993,Solyc01g103940.3.1_4_260:0.02553)0.777:0.02257,(((AT4G11373.1_8_78:0.13849,(AT5G63650.1_4_259:0.01677,(AT5G08590.1_4_259:0.00055,AT5G08590.2_1_183:0.00055)0.969:0.03820)0.726:0.01544)0.884:0.04695,Solyc05g056550.3.1_4_260:0.08980)0.495:0.01631,AT2G23030.1_4_260:0.21089)0.937:0.02746)0.511:0.01420,((Zm00001eb082720_P001_4_260:0.02950,(Os04t0432000-01_13_181:0.00055,(Os04t0432000-02_4_260:0.00054,((((HORVU.MOREX.r3.2HG0168730.1_4_260:0.0,TRITD2Bv1G151480.5_4_260:0.0,TRITD2Bv1G151480.3_4_260:0.0,TRITD2Av1G185410.6_4_260:0.0):0.00055,(((TRITD2Bv1G151480.4_19_201:0.0,TRITD2Av1G185410.7_19_201:0.0):0.00055,TRITD2Av1G185410.2_19_121:0.04524)0.980:0.03655,TRITD2Av1G185410.5_4_260:0.00981)0.000:0.00055)0.720:0.00054,(TRITD2Bv1G151480.2_4_211:0.0,TRITD2Av1G185410.4_4_211:0.0):0.00537)0.123:0.02621,((TRITD2Bv1G151480.1_4_180:0.0,TRITD2Av1G185410.3_4_180:0.0,TRITD2Av1G185410.1_4_180:0.0):0.00862,(Zm00001eb114510_P001_66_238:0.00831,(TRITD3Av1G002120.1_114_375:0.40482,Zm00001eb114650_P001_7_167:0.00055)0.000:0.00121)1.000:3.79775)0.749:0.01886)1.000:0.00055)0.990:0.00397)0.973:0.00140)0.233:0.01545,(Os02t0551100-01_4_260:0.00979,((Zm00001eb181940_P001_4_260:0.00055,(Zm00001eb243440_P001_4_260:0.00055,Zm00001eb243440_P002_4_273:0.00534)0.843:0.00530)0.861:0.00055,Zm00001eb181940_P002_4_252:0.03916)0.900:0.01600)0.871:0.01121)0.996:0.08419)0.544:0.00054,(((((HORVU.MOREX.r3.2HG0216470.1_4_260:0.0,TRITD2Av1G294570.1_4_260:0.0,TRITD2Bv1G263980.3_4_260:0.0,TRITD2Bv1G263980.2_4_260:0.0):0.00054,TRITD2Bv1G263980.1_4_149:0.00055)0.958:0.06888,(Zm00001eb434400_P001_4_259:0.00055,Zm00001eb434400_P002_1_183:0.00054)0.912:0.02581)0.849:0.01988,Os04t0691100-01_4_260:0.04847)0.990:0.07595,(((Zm00001eb146500_P001_4_179:0.00769,((Zm00001eb146500_P003_4_266:0.00957,((Zm00001eb146500_P002_4_246:0.0,Zm00001eb146500_P004_4_246:0.0):0.00055,Zm00001eb146500_P005_4_260:0.00055)0.587:0.00055)0.910:0.02227,(Zm00001eb366610_P003_2_180:0.00055,((Zm00001eb366610_P002_2_187:0.0,Zm00001eb366610_P004_2_187:0.0):0.00055,(Zm00001eb366610_P005_4_260:0.00055,Zm00001eb366610_P001_4_253:0.00054)0.897:0.00054)0.093:0.00055)0.924:0.02269)0.593:0.00922)0.792:0.02073,(Os01t0869900-01_4_260:0.00629,((HORVU.MOREX.r3.3HG0299220.1_4_260:0.00510,(TRITD3Bv1G214050.1_4_260:0.00469,(TRITD3Av1G227410.4_4_260:0.00055,(TRITD3Av1G227410.2_4_215:0.01088,TRITD3Av1G227410.3_4_260:0.00054)0.908:0.01224)0.000:0.00054)0.769:0.00562)0.000:0.00115,(TRITD3Av1G227410.1_4_179:0.01558,((TRITD3Bv1G214050.4_4_180:0.01681,TRITD3Bv1G214050.3_4_178:0.00055)0.120:0.00054,(TRITD3Av1G227410.5_4_187:0.01488,TRITD3Bv1G214050.2_4_187:0.00054)0.993:0.06015)0.000:0.00055)0.812:0.01554)0.958:0.05612)0.595:0.00864)0.867:0.01905,(Zm00001eb289200_P001_4_260:0.05365,((((TRITD1Av1G169340.4_17_193:0.00054,(TRITD1Bv1G155040.4_17_193:0.00053,TRITD1Bv1G155040.3_4_178:0.00836)0.228:0.00775)0.849:0.01574,TRITD1Av1G169340.3_17_191:0.00055)0.795:0.02031,((TRITD1Av1G169340.1_17_273:0.00805,TRITD1Av1G169340.2_17_226:0.00055)0.754:0.00053,(TRITD1Bv1G155040.1_17_273:0.00055,TRITD1Bv1G155040.2_17_226:0.00055)0.835:0.00472)0.704:0.00795)0.927:0.03662,HORVU.MOREX.r3.1HG0075630.1_26_282:0.01810)0.986:0.05921)0.954:0.04211)0.995:0.09718)0.779:0.04774)0.998:0.09793)0.921:0.04649)0.925:0.03821,((AT4G33950.2_21_277:0.0,AT4G33950.1_21_277:0.0):0.04789,Solyc01g108280.3.1_23_279:0.01144)0.627:0.02706)0.721:0.00624)0.900:0.04902,(TRITD4Bv1G026840.5_1_103:0.02331,TRITD4Av1G176470.3_1_101:0.00055)0.809:0.02291)0.000:0.00118,((Zm00001eb191470_P001_107_246:0.36527,((TRITD5Av1G035270.3_1_101:0.01305,TRITD5Bv1G032970.8_1_101:0.00055)0.476:0.00055,(((TRITD5Bv1G032970.7_16_258:0.00055,(TRITD5Bv1G032970.6_24_280:0.0,TRITD5Bv1G032970.5_24_280:0.0):0.00055)0.951:0.01386,(TRITD5Bv1G032970.1_24_266:0.00055,((TRITD5Av1G035270.1_21_263:0.0,TRITD5Av1G035270.2_7_249:0.0):0.00055,HORVU.MOREX.r3.5HG0438740.1_18_274:0.00476)0.852:0.00451)0.000:0.00055)0.640:0.00055,((TRITD5Bv1G032970.3_24_280:0.00055,TRITD5Bv1G032970.2_24_238:0.00668)0.000:0.00054,TRITD5Bv1G032970.4_24_315:0.01497)0.745:0.00055)0.854:0.01638)0.821:0.04743)0.651:0.03575,Os12t0586100-01_22_278:0.03883)0.828:0.01918)0.920:0.01942,((Zm00001eb219160_P001_23_279:0.01442,(Zm00001eb051510_P001_23_279:0.02837,(Zm00001eb311140_P001_165_211:0.26172,Zm00001eb417530_P001_83_128:0.10290)0.956:0.31008)0.263:0.00055)0.893:0.00948,(Os03t0610900-01_23_279:0.01451,((HORVU.MOREX.r3.4HG0342860.1_23_279:0.00055,((TRITD4Av1G176470.4_47_153:0.00053,TRITD4Av1G176470.1_23_265:0.00055)0.945:0.00054,(TRITD4Bv1G026840.2_23_292:0.02642,TRITD4Av1G176470.2_23_292:0.01432)0.748:0.02556)0.883:0.00416)1.000:0.00054,(TRITD4Bv1G026840.4_23_233:0.00693,(TRITD4Bv1G026840.3_23_265:0.00055,TRITD4Bv1G026840.1_47_153:0.00053)0.988:0.00178)0.000:0.00232)0.989:0.03081)0.763:0.00495)0.000:0.00055)0.267:0.06852)1.000:0.98024)0.310:0.13975)0.992:0.34396)0.939:0.20140)0.472:0.04580,Os06t0509100-02_9_52:1.10363)0.761:0.09847)0.758:0.04814,(((((Zm00001eb058490_P005_12_263:0.0,Zm00001eb058490_P006_12_263:0.0):0.00516,((Zm00001eb058490_P001_13_263:0.0,Zm00001eb058490_P004_13_263:0.0,Zm00001eb058490_P003_13_263:0.0):0.00055,Zm00001eb058490_P002_13_263:0.00485)0.893:0.01610)0.973:0.09016,(Os03t0765000-01_11_241:0.03062,((HORVU.MOREX.r3.5HG0512860.1_12_262:0.03506,(HORVU.MOREX.r3.1HG0068790.2_12_262:0.0,HORVU.MOREX.r3.1HG0068790.1_12_262:0.0):0.04075)0.741:0.00378,((TRITD1Av1G187750.1_39_289:0.00054,(TRITD1Bv1G176610.2_12_242:0.00053,TRITD1Bv1G176610.1_39_289:0.00055)0.950:0.01063)0.878:0.00054,((TRITD1Av1G187750.2_12_226:0.00053,((TRITD5Av1G207940.2_67_282:0.00474,(TRITD5Av1G207940.1_13_113:0.00055,TRITD5Bv1G204190.1_13_262:0.00055)0.871:0.00938)0.811:0.00814,TRITD5Bv1G204190.2_12_226:0.00054)0.976:0.02764)0.944:0.00054,TRITD1Bv1G176610.3_11_226:0.02293)0.900:0.01648)0.710:0.00655)0.985:0.08122)0.912:0.06339)0.938:0.15558,((((AT4G32830.1_33_282:0.02492,(AT2G25880.2_27_244:0.00548,(AT2G25880.1_27_276:0.0,AT2G25880.3_88_337:0.0,AT2G25880.4_40_289:0.0):0.00055)0.982:0.04011)0.903:0.03497,(Solyc12g095870.2.1_34_284:0.02896,Solyc08g066050.3.1_42_291:0.03921)0.482:0.00979)0.748:0.02917,((Os01t0191800-02_31_280:0.0,Os01t0191800-01_31_280:0.0):0.02394,((Zm00001eb121300_P002_29_161:0.00055,((TRITD3Av1G033350.1_29_279:0.00053,(TRITD3Bv1G041260.1_29_279:0.00055,HORVU.MOREX.r3.3HG0236670.1_23_273:0.00503)0.838:0.00503)0.974:0.03737,Zm00001eb337510_P001_29_280:0.03159)0.839:0.01153)0.000:0.00054,Zm00001eb121300_P001_29_280:0.00054)0.938:0.02742)0.928:0.06123)1.000:0.42665,(Solyc04g009330.3.1_25_336:0.07717,(AT2G45490.1_22_273:0.00055,AT2G45490.2_22_253:0.00055)0.999:0.20153)0.304:0.08100)0.768:0.13278)1.000:1.05864,((Os01t0292200-02_3_79:0.97163,((((AT3G10540.1_47_312:0.02369,(AT5G04510.3_45_295:0.02970,(AT5G04510.2_45_311:0.0,AT5G04510.1_45_311:0.0):0.00054)0.981:0.04650)0.997:0.07230,Solyc03g071750.3.1_41_306:0.02575)0.015:0.00472,Solyc11g007760.2.1_50_315:0.00982)0.706:0.06665,(((((TRITD3Av1G228130.8_63_353:0.00053,(TRITD3Bv1G214560.6_59_323:0.0,TRITD3Bv1G214560.3_59_323:0.0,TRITD3Bv1G214560.2_59_323:0.0,TRITD3Bv1G214560.8_59_323:0.0,TRITD3Bv1G214560.5_59_323:0.0):0.00055)0.933:0.02678,(TRITD3Av1G228130.6_63_327:0.0,TRITD3Av1G228130.3_63_327:0.0,TRITD3Av1G228130.1_63_327:0.0,TRITD3Av1G228130.2_63_327:0.0,TRITD3Av1G228130.7_63_327:0.0,TRITD3Av1G228130.4_63_327:0.0):0.00055)0.034:0.00053,((TRITD3Av1G228130.5_22_162:0.0,TRITD3Bv1G214560.7_22_162:0.0):0.00055,(HORVU.MOREX.r3.3HG0298800.1_57_321:0.0,HORVU.MOREX.r3.3HG0298800.2_57_321:0.0):0.00289)0.778:0.00162)0.368:0.00055,(TRITD3Bv1G214560.1_59_323:0.04406,(TRITD3Bv1G214560.9_59_348:0.00052,(TRITD3Bv1G214560.4_22_275:0.00085,TRITD3Bv1G214560.10_1_109:0.00055)0.842:0.00442)0.913:0.02621)0.000:0.00062)0.977:0.02928,((Os01t0872800-02_1_253:0.00054,Os01t0872800-01_53_317:0.00055)0.960:0.02520,Zm00001eb146330_P001_60_323:0.04675)0.714:0.00276)0.885:0.07795)0.995:1.06572)0.218:0.12309,((((AT1G30640.1_121_423:0.0,AT1G30640.3_28_330:0.0,AT1G30640.2_121_423:0.0):0.15652,(((((((HORVU.MOREX.r3.5HG0430480.1_116_420:0.00055,(TRITD5Bv1G022630.1_89_355:0.00054,(TRITD5Bv1G022630.2_53_357:0.0,TRITD5Bv1G022630.3_115_419:0.0,TRITD5Bv1G022630.5_115_419:0.0):0.00055)0.941:0.01544)0.597:0.00081,(TRITD5Bv1G022630.6_115_266:0.0,TRITD5Av1G022300.3_115_266:0.0):0.00055)0.000:0.00055,((TRITD5Bv1G022630.4_115_415:0.00674,TRITD5Av1G022300.6_44_344:0.00829)0.919:0.01530,(TRITD5Av1G022300.4_115_419:0.00055,TRITD5Av1G022300.5_89_345:0.00055)0.885:0.01108)0.901:0.00054)0.771:0.01223,(Os12t0290100-02_121_242:0.00055,Os12t0290100-01_121_272:0.00055)0.861:0.01629)0.883:0.03158,(Zm00001eb031510_P001_1_278:0.00055,Zm00001eb031510_P002_127_431:0.00055)0.996:0.04624)0.954:0.04946,(((((TRITD1Bv1G183480.16_207_313:0.0,TRITD1Av1G193330.20_207_313:0.0):0.02124,(TRITD1Bv1G183480.13_117_392:0.0,TRITD1Av1G193330.16_117_392:0.0):0.00055)0.653:0.18999,((TRITD1Bv1G183480.2_117_269:0.0,TRITD1Bv1G183480.3_117_269:0.0,TRITD1Av1G193330.4_117_269:0.0,TRITD1Av1G193330.3_117_269:0.0,TRITD1Av1G193330.5_117_269:0.0):0.00055,TRITD1Av1G193330.13_117_487:0.00062)0.849:0.19266)0.798:0.02510,(HORVU.MOREX.r3.7HG0635930.1.CDS1_4_93:1.67694,Os05t0511400-01_117_420:0.02358)0.591:0.00054)0.622:0.00669,Zm00001eb352920_P001_117_420:0.02161)0.947:0.03588)0.941:0.03972,(((Zm00001eb045940_P001_154_388:0.05456,(HORVU.MOREX.r3.1HG0042750.1_116_414:0.00519,(((TRITD1Bv1G100120.3_115_400:0.01247,TRITD1Bv1G100120.1_115_414:0.00055)1.000:0.00071,TRITD1Bv1G100120.2_115_363:0.00054)0.890:0.00535,(((TRITD1Av1G095430.4_116_414:0.0,TRITD1Av1G095430.5_116_414:0.0):0.00321,(TRITD1Av1G095430.1_115_400:0.01161,TRITD1Av1G095430.3_115_414:0.00055)0.445:0.00080)0.986:0.00084,TRITD1Av1G095430.2_115_363:0.00055)0.898:0.00534)0.755:0.00449)0.958:0.05283)0.997:0.09572,((Solyc09g090200.3.1_121_418:0.03586,((AT4G14350.4_121_418:0.0,AT4G14350.1_121_418:0.0,AT4G14350.3_121_418:0.0,AT4G14350.2_121_418:0.0):0.02190,AT3G23310.1_122_421:0.05500)0.975:0.05039)0.962:0.05932,((Solyc06g008330.2.1_109_406:0.10096,((AT1G03920.3_138_435:0.0,AT1G03920.1_138_435:0.0,AT1G03920.2_25_322:0.0):0.12667,(AT2G20470.3_127_421:0.0,AT2G20470.1_127_421:0.0,AT2G20470.2_127_421:0.0):0.12988)0.423:0.02246)0.161:0.01982,Solyc09g066460.3.1_120_402:0.03780)0.875:0.03957)0.962:0.06433)0.930:0.03781,(((Solyc08g062670.3.1_90_396:0.09537,(AT2G19400.1_107_414:0.12582,Solyc12g009010.2.1_109_402:0.13029)0.878:0.03872)0.582:0.02869,(((Os01t0186700-01_117_423:0.01477,((HORVU.MOREX.r3.3HG0237110.1_109_415:0.00286,(TRITD3Av1G034550.2_14_320:0.0,TRITD3Bv1G043650.2_110_416:0.0,TRITD3Bv1G043650.3_110_416:0.0,TRITD3Bv1G043650.1_110_416:0.0,TRITD3Bv1G043650.5_14_320:0.0):0.00055)0.671:0.00055,(TRITD3Av1G034550.1_88_419:0.00055,TRITD3Bv1G043650.4_88_419:0.00238)1.000:0.05895)0.991:0.03748)0.811:0.00591,((Zm00001eb337250_P003_93_399:0.0,Zm00001eb337250_P004_121_427:0.0,Zm00001eb337250_P001_14_320:0.0,Zm00001eb337250_P002_121_427:0.0):0.00863,Zm00001eb121540_P001_114_421:0.01438)0.858:0.00644)0.963:0.03282,(((TRITD1Av1G056020.9_99_360:0.00054,(((TRITD1Bv1G064430.3_113_377:0.00330,(TRITD1Bv1G064430.5_99_405:0.0,TRITD1Bv1G064430.4_99_405:0.0,TRITD1Bv1G064430.2_111_417:0.0,TRITD1Bv1G064430.1_99_405:0.0,TRITD1Bv1G064430.7_99_405:0.0,TRITD1Bv1G064430.6_99_405:0.0):0.00055)0.861:0.00290,HORVU.MOREX.r3.1HG0029430.1_99_405:0.00055)0.831:0.00291,((TRITD1Av1G056020.3_113_377:0.00336,TRITD1Av1G056020.1_99_405:0.01041)0.000:0.00055,(TRITD1Av1G056020.5_99_405:0.0,TRITD1Av1G056020.7_99_405:0.0,TRITD1Av1G056020.4_99_405:0.0,TRITD1Av1G056020.2_111_417:0.0,TRITD1Av1G056020.6_99_405:0.0,TRITD1Av1G056020.8_99_405:0.0):0.00055)0.000:0.00054)0.489:0.00053)0.000:0.00054,(TRITD1Av1G056020.11_99_248:0.00643,(TRITD1Av1G056020.10_99_350:0.00055,TRITD1Bv1G064430.8_99_249:0.02674)0.858:0.00739)0.803:0.00370)0.955:0.02534,(Zm00001eb346890_P001_121_426:0.0,Zm00001eb346890_P002_121_426:0.0):0.04291)0.979:0.04045)0.902:0.03077)0.985:0.10273,((AT5G09890.1_103_404:0.0,AT5G09890.2_103_404:0.0):0.09235,(Solyc04g078870.3.1_111_401:0.11913,Solyc12g088820.2.1_96_394:0.06949)0.648:0.02530)1.000:0.23612)0.976:0.08070)0.888:0.02516)0.894:0.06171)1.000:0.71151,(((((((AT5G62310.1_755_1043:0.12915,Solyc03g083590.3.1_754_1031:0.09862)0.966:0.07285,((Os12t0621500-01_612_900:0.00781,(HORVU.MOREX.r3.5HG0425520.1_643_931:0.01571,((TRITD5Bv1G008420.2_616_904:0.00055,TRITD5Bv1G008420.3_615_893:0.00055)0.808:0.00421,((TRITD5Bv1G008420.1_653_835:0.00505,TRITD5Av1G010530.1_653_835:0.00053)0.781:0.00502,(TRITD5Av1G010530.2_616_904:0.00054,(TRITD5Av1G010530.4_615_894:0.00055,TRITD5Av1G010530.3_6_244:0.00055)0.930:0.01345)0.933:0.00118)1.000:0.00308)0.904:0.01274)0.984:0.02930)0.724:0.00995,((Zm00001eb134490_P005_636_924:0.0,Zm00001eb134490_P001_609_897:0.0,Zm00001eb134490_P002_609_897:0.0,Zm00001eb134490_P004_636_924:0.0):0.00055,Zm00001eb134490_P003_609_902:0.00725)0.935:0.02987)0.994:0.10653)0.998:0.09361,(((Os03t0711800-03_330_621:0.00055,Os03t0711800-01_854_1144:0.00054)0.936:0.01650,(((TRITD4Bv1G013390.10_710_849:0.00055,TRITD2Bv1G213620.2_130_348:0.95509)0.000:0.00054,TRITD4Av1G193000.5_703_841:0.00055)0.899:0.00868,(((((HORVU.MOREX.r3.4HG0337140.1_832_1122:0.00353,(TRITD4Av1G193000.14_494_783:0.00055,(TRITD4Av1G193000.13_521_812:0.00055,((TRITD4Av1G193000.7_703_993:0.0,TRITD4Av1G193000.11_694_984:0.0,TRITD4Av1G193000.6_704_994:0.0,TRITD4Av1G193000.10_704_994:0.0,TRITD4Av1G193000.8_704_994:0.0):0.00055,TRITD4Av1G193000.9_704_938:0.00055)0.000:0.00055)0.000:0.00055)0.848:0.00364)0.000:0.00055,TRITD4Bv1G013390.3_496_785:0.00055)0.000:0.00055,(TRITD4Bv1G013390.9_711_1001:0.0,TRITD4Bv1G013390.5_701_991:0.0,TRITD4Bv1G013390.6_710_1000:0.0,TRITD4Bv1G013390.8_711_1001:0.0):0.00055)0.000:0.00055,TRITD4Bv1G013390.2_116_407:0.00055)0.000:0.00055,TRITD4Bv1G013390.4_597_888:0.04430)0.997:0.00055)0.921:0.03033)0.761:0.00295,((((TRITD4Av1G193000.4_703_812:0.00054,(Zm00001eb054830_P001_847_1128:0.06908,(Os03t0711800-02_389_672:0.01880,(TRITD4Bv1G013390.7_711_993:0.00055,(TRITD4Av1G193000.12_704_986:0.00055,TRITD4Av1G193000.1_738_1028:0.02489)0.819:0.00399)0.977:0.03425)0.981:0.06914)0.938:0.00053)0.317:0.04534,(TRITD1Bv1G139880.1_82_170:1.51884,(Zm00001eb216330_P005_31_135:0.00055,(Zm00001eb216330_P004_442_646:0.00054,Zm00001eb216330_P002_442_702:0.00055)1.000:0.00054)0.234:0.00055)0.389:0.23224)0.859:0.05288,(Zm00001eb054830_P004_847_1136:0.00055,(Zm00001eb054830_P003_847_1124:0.00745,Zm00001eb054830_P002_847_1130:0.00055)0.000:0.00054)0.963:0.04859)0.893:0.03306,(Zm00001eb216330_P001_442_733:0.00055,(Zm00001eb216330_P003_6_256:0.00054,(Zm00001eb216350_P003_307_519:0.00055,(Zm00001eb216350_P001_246_537:0.0,Zm00001eb216350_P002_246_537:0.0):0.00055)0.964:0.01413)0.000:0.00055)0.959:0.03302)0.910:0.01818)0.994:0.08202)0.000:0.00054,Os01t0616100-01_41_135:4.29604)0.581:0.02785,((Solyc03g118530.3.1_883_1171:0.05720,Solyc06g068920.3.1_868_1156:0.06820)0.681:0.02491,(AT3G17850.1_883_1171:0.04628,(AT1G48490.1_828_1111:0.0,AT1G48490.2_828_1111:0.0,AT1G48490.4_829_1112:0.0,AT1G48490.3_828_1111:0.0):0.20369)0.615:0.03279)0.029:0.03559)0.999:0.16962,Solyc04g080170.3.1_681_965:0.16357)0.471:0.09161,(AT1G45160.1_671_955:0.0,AT1G45160.2_671_955:0.0):0.18090)1.000:0.57923)0.937:0.21536,((Solyc06g071210.3.1_136_398:0.28640,(((AT3G08720.2_140_395:0.0,AT3G08720.4_140_395:0.0,AT3G08720.3_140_395:0.0,AT3G08720.1_140_395:0.0):0.00062,(AT3G08730.2_134_389:0.0,AT3G08730.1_134_389:0.0):0.04766)0.987:0.12268,(Solyc03g095510.3.1_144_399:0.12892,(((((((((TRITD4Bv1G106490.7_152_414:0.00520,((TRITD4Bv1G106490.6_152_408:0.0,TRITD4Bv1G106490.8_152_408:0.0):0.00055,(TRITD4Bv1G106490.3_152_356:0.04979,TRITD4Bv1G106490.4_152_379:0.01233)0.974:0.01843)0.000:0.00053)0.502:0.00054,(TRITD4Bv1G106490.1_152_353:0.00055,TRITD4Bv1G106490.2_168_307:0.00055)0.955:0.03652)0.000:0.00051,(TRITD4Bv1G106490.5_152_385:0.00055,((TRITD4Av1G069840.6_152_386:0.01124,(((TRITD4Av1G069840.1_152_408:0.0,TRITD4Av1G069840.4_152_408:0.0):0.00055,(TRITD4Av1G069840.3_166_362:0.00055,TRITD4Av1G069840.7_152_378:0.00063)0.314:0.00051)0.527:0.00050,TRITD4Av1G069840.2_152_414:0.01589)0.863:0.02391)0.728:0.00488,TRITD4Av1G069840.5_152_385:0.00055)0.923:0.01316)0.848:0.00981)0.758:0.00572,HORVU.MOREX.r3.4HG0378900.1_152_408:0.00530)0.989:0.04241,(((Zm00001eb395220_P003_152_408:0.0,Zm00001eb395220_P005_152_408:0.0,Zm00001eb395220_P002_152_408:0.0,Zm00001eb395220_P001_152_408:0.0):0.00055,Zm00001eb395220_P004_152_382:0.00055)0.988:0.04607,(Zm00001eb015960_P001_152_288:0.00054,(Zm00001eb015960_P002_152_408:0.0,Zm00001eb015960_P003_152_408:0.0):0.00055)0.950:0.01766)0.863:0.01284)0.751:0.00990,Os03t0334000-02_151_407:0.01713)0.998:0.08344,(((TRITD2Av1G028050.2_152_405:0.01085,(TRITD2Av1G028050.1_152_407:0.00055,((((TRITD2Bv1G036250.1_152_363:0.0,TRITD2Av1G028050.4_152_363:0.0):0.00054,TRITD2Bv1G036250.2_152_382:0.02410)0.886:0.02647,(TRITD2Bv1G036250.3_152_353:0.00929,TRITD2Av1G028050.5_152_356:0.05252)0.890:0.03373)0.633:0.00463,TRITD2Av1G028050.3_152_364:0.00053)0.839:0.01044)0.000:0.00054)0.816:0.00557,HORVU.MOREX.r3.2HG0111810.1_152_407:0.00054)0.996:0.06443,Os07t0680900-01_82_337:0.02194)0.409:0.02291)0.785:0.02084,(Zm00001eb330740_P002_153_407:0.00054,Zm00001eb330740_P001_153_247:0.00055)0.985:0.07670)0.954:0.05350,Solyc10g074930.1.1_146_401:0.12425)0.602:0.02648)0.805:0.05687)0.894:0.13498)1.000:0.55732,((Solyc05g018300.3.1_783_1023:0.25942,((Os02t0281000-01_797_1029:0.06775,(((Zm00001eb203570_P004_806_1027:0.0,Zm00001eb203570_P002_805_1026:0.0):0.03030,Zm00001eb203570_P001_533_754:0.00055)0.980:0.08980,((((TRITD6Bv1G109360.30_249_471:0.0,TRITD6Bv1G109360.29_252_474:0.0):0.00055,(((((TRITD6Av1G096190.3_281_501:0.0,TRITD6Av1G096190.6_841_1061:0.0,TRITD6Av1G096190.8_807_1027:0.0,TRITD6Av1G096190.7_797_1017:0.0,TRITD6Av1G096190.4_809_1029:0.0):0.00053,TRITD6Av1G096190.9_811_974:0.00055)0.975:0.01989,(TRITD6Bv1G109360.25_890_1007:0.00055,TRITD2Bv1G073160.1_115_319:0.71853)0.561:0.00907)0.788:0.00055,TRITD6Bv1G109360.23_809_972:0.00055)0.204:0.00054,(TRITD6Bv1G109360.24_809_1029:0.0,TRITD6Bv1G109360.26_797_1017:0.0,TRITD6Bv1G109360.27_841_1061:0.0):0.00055)0.981:0.03261)0.654:0.00462,(TRITD6Av1G096190.5_890_1007:0.02333,(TRITD6Bv1G109360.28_271_486:0.03134,TRITD2Bv1G090750.1_68_240:3.31135)0.014:0.01287)0.893:0.03936)0.917:0.00083,HORVU.MOREX.r3.6HG0580660.1_803_1029:0.06553)0.999:0.12572)0.969:0.10954)0.999:0.34810,(AT2G20050.2_796_1035:0.0,AT2G20050.1_799_1038:0.0):0.38766)0.056:0.10382)1.000:1.51442,((((Solyc11g007250.2.1_83_420:0.32319,(((TRITD5Bv1G079690.1_71_411:0.00819,(HORVU.MOREX.r3.5HG0459810.1_68_408:0.01387,TRITD5Av1G098700.1_75_417:0.03126)0.451:0.01422)0.913:0.05657,(Os11t0150700-00_61_406:0.09484,(Os12t0149700-01_2_290:0.05554,Zm00001eb262760_P001_126_184:0.09881)0.338:0.00295)0.931:0.05860)1.000:0.29981,(AT3G44610.1_74_413:0.19957,Solyc11g067080.2.1_92_424:0.15077)0.623:0.05629)0.933:0.09924)0.996:0.23824,((((AT2G26700.1_88_465:0.26664,Solyc12g006690.2.1_87_414:0.20792)0.965:0.12693,((HORVU.MOREX.r3.3HG0241270.1_79_428:0.02665,((TRITD3Bv1G053270.1_79_428:0.00055,TRITD3Bv1G053270.2_28_270:0.00453)0.944:0.01024,(TRITD3Av1G045160.1_79_436:0.00055,(TRITD3Av1G045160.2_79_476:0.00648,TRITD3Av1G045160.3_79_177:0.04226)0.963:0.00056)0.985:0.01671)0.911:0.02702)1.000:0.28106,(Zm00001eb122700_P001_85_437:0.18045,(Os01t0174700-03_7_256:0.00054,Os01t0174700-01_81_443:0.00055)1.000:0.19883)0.738:0.04666)0.997:0.19633)0.992:0.15316,(((Os03t0253200-01_114_426:0.04636,((TRITD4Av1G035650.1_113_262:0.00978,HORVU.MOREX.r3.4HG0391310.1.CDS1_113_425:0.00055)0.993:0.07474,(Zm00001eb347440_P001_154_209:0.36130,Zm00001eb010910_P001_121_435:0.00054)0.699:0.05475)0.532:0.02906)1.000:0.48843,(Solyc07g056400.1.1.1_102_401:0.21312,(AT1G53700.1_94_400:0.09083,AT3G14370.1_90_396:0.11804)0.986:0.15641)0.963:0.14946)0.999:0.30349,(AT2G34650.1_76_394:0.36911,((Os12t0614600-01_112_427:0.11502,(Os03t0642300-00_102_422:0.09766,(HORVU.MOREX.r3.5HG0508300.1.CDS1_98_419:0.03604,TRITD5Av1G199020.1_98_418:0.01882)0.984:0.07188)0.999:0.14584)0.000:0.04477,((HORVU.MOREX.r3.5HG0427840.1.CDS1_1_285:0.04835,(TRITD5Bv1G015430.1_117_435:0.03268,TRITD5Av1G016030.1_2_290:0.00054)0.922:0.03791)0.997:0.12957,Zm00001eb031760_P001_127_440:0.22285)0.114:0.02305)0.999:0.22313)0.977:0.14575)0.860:0.05561)0.993:0.18724,((((((((TRITD2Av1G232110.1_302_392:0.0,TRITD2Bv1G194020.1_301_391:0.0):0.00055,(Os02t0654300-01_295_629:0.07725,(Os04t0546300-01_304_637:0.01891,((Zm00001eb427910_P001_294_627:0.0,Zm00001eb427910_P002_294_627:0.0,Zm00001eb427910_P003_294_627:0.0):0.02412,((HORVU.MOREX.r3.2HG0185660.1_301_634:0.0,TRITD2Bv1G194020.2_301_634:0.0):0.00054,TRITD2Av1G232110.2_302_635:0.00470)0.993:0.02313)0.450:0.00538)0.693:0.01278)0.007:0.00205)0.071:0.06369,((Solyc10g038190.2.1_312_638:0.12008,Solyc01g090260.3.1_309_640:0.01600)0.938:0.04148,(AT2G44830.1_364_697:0.0,AT2G44830.3_364_697:0.0,AT2G44830.2_364_697:0.0):0.19698)0.983:0.06206)0.963:0.05686,(((TRITD6Bv1G141600.1_282_371:0.00055,(TRITD6Av1G155620.1_268_598:0.00055,TRITD6Av1G155620.2_268_419:0.00055)0.996:0.14573)0.709:0.01922,HORVU.MOREX.r3.6HG0600090.1_275_610:0.05829)1.000:0.11618,(Os10t0562500-01_39_348:0.11065,(((TRITD1Av1G140590.2_239_569:0.00055,TRITD1Av1G140590.1_58_346:0.00581)0.938:0.02365,(HORVU.MOREX.r3.1HG0057820.1_235_565:0.00483,(TRITD1Bv1G134230.2_151_483:0.0,TRITD1Bv1G134230.1_241_573:0.0):0.01173)0.859:0.01722)1.000:0.16735,(Zm00001eb390980_P001_234_576:0.07733,Zm00001eb023710_P001_235_568:0.05882)0.979:0.08999)0.680:0.02333)0.997:0.10428)0.891:0.04067)0.976:0.06146,((AT5G40030.1_115_443:0.13458,Solyc02g087510.3.1_135_471:0.08509)1.000:0.20491,(((((TRITD5Bv1G222620.1_123_453:0.00963,TRITD5Bv1G222620.2_1_123:0.00055)0.389:0.00056,HORVU.MOREX.r3.5HG0521610.1_119_448:0.05290)0.926:0.01923,((TRITD5Av1G223130.1_172_505:0.0,TRITD5Av1G223130.2_169_502:0.0):0.05659,TRITD5Av1G223130.3_2_123:0.00976)0.185:0.00060)0.976:0.06411,Zm00001eb236860_P001_139_463:0.12909)1.000:0.14803,(((Os01t0233800-01_140_478:0.08647,((Zm00001eb119120_P002_174_278:0.00055,Zm00001eb119120_P001_174_506:0.00055)1.000:0.12944,((((TRITD3Av1G066890.3_163_494:0.0,TRITD3Av1G066890.1_182_513:0.0,TRITD3Av1G066890.2_202_533:0.0):0.00054,TRITD3Av1G066890.4_89_193:0.00055)0.775:0.00347,TRITD3Bv1G072000.1_210_541:0.00853)0.148:0.00352,HORVU.MOREX.r3.3HG0249430.1_210_541:0.00774)0.997:0.09244)0.564:0.03951)0.696:0.03637,((Os05t0237400-01_166_502:0.16765,(Zm00001eb350320_P001_129_465:0.09896,(Zm00001eb284370_P002_146_490:0.0,Zm00001eb284370_P004_146_490:0.0,Zm00001eb284370_P001_131_475:0.0,Zm00001eb284370_P003_146_490:0.0):0.05383)0.972:0.04690)0.224:0.02373,(HORVU.MOREX.r3.1HG0033710.1_159_500:0.00377,(TRITD1Av1G067280.1_158_499:0.00442,TRITD1Bv1G081220.1_158_499:0.00444)0.861:0.00505)0.998:0.08775)0.990:0.07066)0.993:0.10233,((AT3G12690.2_186_509:0.0,AT3G12690.3_186_509:0.0,AT3G12690.1_186_509:0.0):0.14505,(Solyc12g017390.2.1_87_420:0.03881,((AT1G79250.4_147_480:0.0,AT1G79250.2_147_480:0.0,AT1G79250.3_147_480:0.0,AT1G79250.1_147_480:0.0):0.03747,AT1G16440.1_114_436:0.19257)0.969:0.06557)0.975:0.08322)0.688:0.03531)0.855:0.05393)0.971:0.08789)0.973:0.08551)0.314:0.03105,(((AT5G47750.1_192_527:0.08385,((Solyc04g015130.3.1_214_550:0.03950,(((Os09t0258500-01_180_517:0.01919,((HORVU.MOREX.r3.5HG0470210.1_184_524:0.0,TRITD5Av1G126070.1_183_523:0.0):0.00055,(TRITD5Bv1G104160.1_183_523:0.00225,TRITD5Av1G126070.2_183_611:0.00800)0.000:0.00055)0.999:0.04753)0.610:0.01244,((Os08t0491200-01_200_541:0.02642,(Os09t0478500-01_189_529:0.01600,(((HORVU.MOREX.r3.5HG0489020.1_187_523:0.0,HORVU.MOREX.r3.5HG0489020.3_187_523:0.0,HORVU.MOREX.r3.5HG0489020.2_187_523:0.0):0.00231,(TRITD5Av1G155450.1_225_561:0.0,TRITD5Av1G155450.3_231_567:0.0,TRITD5Av1G155450.2_224_560:0.0,TRITD5Bv1G144190.1_187_523:0.0):0.00222)1.000:0.05213,((Zm00001eb316100_P001_180_523:0.0,Zm00001eb316100_P002_180_523:0.0,Zm00001eb316100_P004_180_523:0.0,Zm00001eb316100_P003_180_523:0.0):0.00676,(Zm00001eb101480_P002_180_523:0.0,Zm00001eb101480_P008_180_523:0.0,Zm00001eb101480_P005_180_523:0.0,Zm00001eb101480_P007_180_523:0.0,Zm00001eb101480_P003_180_523:0.0,Zm00001eb101480_P004_180_523:0.0,Zm00001eb101480_P006_180_523:0.0,Zm00001eb101480_P001_180_523:0.0):0.00424)0.969:0.02054)0.308:0.00695)0.999:0.04594)0.983:0.03667,((Zm00001eb189060_P005_187_525:0.0,Zm00001eb189060_P002_187_525:0.0,Zm00001eb189060_P001_187_525:0.0,Zm00001eb189060_P004_187_525:0.0,Zm00001eb189060_P003_187_525:0.0):0.04653,(Os02t0725000-01_195_532:0.01361,((TRITD7Av1G076430.1_184_521:0.00238,(TRITD7Bv1G051760.1_184_521:0.00055,(HORVU.MOREX.r3.7HG0672970.1_186_523:0.00139,(TRITD7Av1G076430.2_230_530:0.00335,TRITD7Bv1G051760.2_201_501:0.00054)1.000:0.10415)1.000:0.00093)0.757:0.00225)0.999:0.03470,Os06t0291600-01_196_533:0.00305)0.979:0.02595)0.912:0.02141)0.996:0.05976)0.983:0.04136)0.999:0.08993,((Zm00001eb094540_P001_185_339:0.00055,(Zm00001eb094540_P003_185_523:0.0,Zm00001eb094540_P004_185_523:0.0):0.00054)0.970:0.05400,Zm00001eb094540_P002_185_335:0.00055)0.739:0.01416)0.990:0.05638)0.488:0.00498,(Solyc07g065710.3.1_211_547:0.01072,Solyc10g005770.3.1_457_818:0.04950)0.989:0.03747)0.982:0.04591)0.729:0.02660,(AT4G26610.1_124_456:0.05513,(AT5G55910.1_110_446:0.0,AT5G55910.2_110_446:0.0):0.15686)0.972:0.05648)0.979:0.05490,((AT3G27580.1_183_516:0.0,AT3G27580.2_183_516:0.0):0.17067,(Solyc02g067830.3.1_287_616:0.05385,Solyc02g093360.3.1_237_573:0.07570)0.407:0.03261)0.996:0.08786)0.673:0.01897)0.963:0.09573,((Solyc06g074480.3.1_468_800:0.06487,Solyc11g067070.1.1_449_780:0.10652)0.990:0.09648,(((Os12t0480200-01_52_380:0.02700,(Zm00001eb133050_P001_410_741:0.05100,(HORVU.MOREX.r3.5HG0454300.1_408_737:0.00459,TRITD5Bv1G066160.1_407_736:0.00055)0.997:0.04381)0.841:0.02338)1.000:0.17723,(((Zm00001eb084110_P002_414_747:0.0,Zm00001eb084110_P001_414_747:0.0):0.01787,(Zm00001eb421870_P003_411_739:0.0,Zm00001eb421870_P001_423_751:0.0,Zm00001eb421870_P002_423_751:0.0):0.03706)0.944:0.03643,(Os04t0410200-00_398_499:0.04769,(TRITD2Av1G178550.2_399_548:0.00054,(HORVU.MOREX.r3.2HG0165840.1_398_729:0.00055,(TRITD2Av1G178550.1_4_234:0.00295,TRITD2Bv1G147090.1_4_234:0.00296)0.916:0.00591)0.920:0.00055)0.807:0.03293)0.738:0.01487)0.991:0.10635)0.981:0.09223,((Solyc09g009380.3.1_638_970:0.04022,Solyc10g083500.2.1_626_959:0.05946)0.987:0.06893,((AT5G03640.1_542_878:0.0,AT5G03640.2_542_878:0.0):0.20045,((AT3G52890.3_539_879:0.0,AT3G52890.1_539_879:0.0,AT3G52890.4_539_879:0.0,AT3G52890.2_539_879:0.0):0.09616,AT2G36350.1_560_898:0.08516)0.992:0.11688)0.980:0.10257)0.924:0.04304)0.769:0.04528)0.981:0.11764)0.211:0.04130,((Zm00001eb253190_P003_93_171:0.0,Zm00001eb253190_P002_130_208:0.0):0.00055,Zm00001eb253190_P001_211_288:0.00055)0.999:0.77067)0.591:0.08977)0.574:0.05637)0.992:0.26948,((((AT5G58140.1_579_864:0.0,AT5G58140.2_579_864:0.0,AT5G58140.5_579_864:0.0,AT5G58140.7_579_864:0.0,AT5G58140.3_579_864:0.0,AT5G58140.6_579_864:0.0):0.00055,AT5G58140.4_579_680:0.00055)0.995:0.10080,(Solyc01g097770.3.1_622_905:0.10218,(((Zm00001eb042710_P002_578_817:0.0,Zm00001eb042710_P001_578_817:0.0):0.00055,Zm00001eb042710_P003_578_862:0.00054)0.995:0.07414,(Os04t0304200-01_442_727:0.02860,((TRITD2Av1G159080.13_571_676:0.04714,(TRITD2Bv1G134130.11_568_721:0.00055,((HORVU.MOREX.r3.2HG0159250.1_569_854:0.0,TRITD2Bv1G134130.5_153_438:0.0,TRITD2Bv1G134130.1_568_853:0.0,TRITD2Bv1G134130.6_565_850:0.0,TRITD2Bv1G134130.4_70_355:0.0,TRITD2Bv1G134130.8_549_834:0.0,TRITD2Bv1G134130.2_568_853:0.0,TRITD2Bv1G134130.7_567_852:0.0,TRITD2Bv1G134130.9_568_853:0.0):0.00055,(TRITD2Bv1G134130.12_568_808:0.00055,TRITD2Bv1G134130.10_568_838:0.00055)1.000:0.00055)0.888:0.00054)0.431:0.00077)0.345:0.00316,(TRITD2Av1G159080.12_568_781:0.00055,(TRITD2Av1G159080.11_568_808:0.00055,((TRITD2Av1G159080.4_70_355:0.0,TRITD2Av1G159080.5_162_447:0.0,TRITD2Av1G159080.2_568_853:0.0,TRITD2Av1G159080.7_549_834:0.0,TRITD2Av1G159080.9_568_853:0.0,TRITD2Av1G159080.8_565_850:0.0):0.00055,((TRITD2Av1G159080.10_568_838:0.00055,TRITD2Av1G159080.1_568_853:0.00724)0.175:0.00054,TRITD2Av1G159080.6_232_502:0.00774)0.000:0.00053)0.499:0.00055)0.916:0.00053)0.793:0.00616)0.964:0.03707)0.804:0.01397)0.999:0.09969)0.898:0.03551)0.939:0.07301,(((AT3G45780.1_665_952:0.0,AT3G45780.2_665_952:0.0):0.12986,Solyc11g072710.2.1_552_837:0.06895)0.962:0.07145,(((Os11t0102200-00_597_881:0.0,Os12t0101800-02_344_628:0.0):0.05118,((TRITD5Av1G116930.11_460_699:0.00055,((TRITD5Av1G116930.8_589_871:0.0,TRITD5Av1G116930.3_593_875:0.0):0.00053,(((TRITD5Av1G116930.4_591_872:0.0,TRITD5Av1G116930.7_587_868:0.0,TRITD5Av1G116930.5_593_874:0.0,TRITD5Av1G116930.6_589_870:0.0):0.00055,((TRITD5Av1G116930.19_589_687:0.0,TRITD5Av1G116930.18_587_685:0.0,TRITD5Av1G116930.13_593_691:0.0,TRITD5Av1G116930.14_591_689:0.0,TRITD5Av1G116930.16_588_686:0.0):0.00191,(TRITD5Av1G116930.9_593_815:0.0,TRITD5Av1G116930.10_589_811:0.0):0.04459)0.812:0.03617)0.149:0.00894,TRITD5Av1G116930.12_593_683:0.00111)0.883:0.04415)0.975:0.05108)0.945:0.00054,((TRITD5Bv1G095950.4_592_708:0.00055,((TRITD5Av1G116930.17_589_692:0.0,TRITD5Av1G116930.15_593_696:0.0):0.02540,(TRITD5Bv1G095950.9_596_821:0.03406,TRITD5Bv1G095950.3_592_708:0.00055)0.287:0.00054)0.395:0.00053)0.851:0.03691,((((TRITD5Bv1G095950.5_592_798:0.01094,TRITD5Bv1G095950.10_596_835:0.00055)0.217:0.00055,HORVU.MOREX.r3.5HG0467030.1_593_877:0.00748)0.498:0.00055,(TRITD5Bv1G095950.11_596_880:0.0,TRITD5Bv1G095950.6_592_876:0.0):0.00055)0.234:0.00054,TRITD5Bv1G095950.12_48_333:0.00055)0.961:0.00054)0.818:0.00401)0.988:0.04465)0.859:0.01681,(Zm00001eb163120_P003_585_780:0.00054,Zm00001eb163120_P002_585_870:0.00055)0.976:0.04118)0.979:0.07214)0.992:0.13350)1.000:0.40951)0.294:0.11687,(((AT3G25250.1_18_329:0.12453,AT4G13000.1_22_322:0.19436)0.999:0.29120,(((Os04t0488700-02_3_291:0.00218,Os04t0488700-01_27_377:0.00055)1.000:0.14565,((HORVU.MOREX.r3.2HG0177320.1_20_363:0.05035,(TRITD2Bv1G173680.2_24_366:0.0,TRITD2Bv1G173680.1_24_366:0.0):0.04944)0.998:0.09375,(Zm00001eb079000_P001_22_376:0.13348,Zm00001eb187930_P001_39_103:0.39984)0.200:0.00062)0.785:0.01508)0.866:0.04413,(Zm00001eb246490_P001_19_364:0.16323,(Os02t0603000-00_27_370:0.20189,(HORVU.MOREX.r3.6HG0592350.1.CDS1_23_369:0.03837,(TRITD6Bv1G127820.1_23_370:0.05822,TRITD6Av1G134600.1_22_366:0.02027)0.208:0.00869)0.997:0.14703)0.235:0.03170)0.995:0.14800)0.996:0.22181)0.996:0.26400,((Solyc11g061720.1.1.1_16_338:0.37428,(AT1G51170.1_24_340:0.12763,AT3G20830.1_23_330:0.16765)1.000:0.26328)0.642:0.12449,((Os08t0504800-01_11_361:0.18638,(Zm00001eb034780_P001_11_381:0.28639,((((TRITD7Bv1G069250.1_35_386:0.0,TRITD7Bv1G069250.2_13_364:0.0):0.00054,TRITD7Bv1G069250.3_13_160:0.00054)0.881:0.01467,TRITD7Av1G090940.1_13_364:0.01247)0.866:0.03000,HORVU.MOREX.r3.7HG0679410.1.CDS1_13_365:0.01346)0.998:0.15501)0.662:0.08275)0.992:0.16463,(Zm00001eb101850_P001_17_378:0.29225,(Os09t0486700-01_20_397:0.21554,(HORVU.MOREX.r3.5HG0490610.1.CDS1_84_445:0.05690,(TRITD5Av1G159300.1_20_383:0.01291,TRITD5Bv1G151140.1_20_384:0.00484)0.958:0.03813)1.000:0.16824)0.381:0.05407)0.484:0.05525)0.999:0.31099)0.986:0.20416)0.994:0.32318)0.992:0.43452)0.738:0.12694)0.680:0.08369)0.900:0.11577)0.924:0.14769)0.914:0.17206)0.954:0.23551,((Solyc03g096890.2.1_6_225:0.00086,((AT1G50240.2_6_256:0.0,AT1G50240.3_6_256:0.0):0.11169,(Os12t0433500-01_6_256:0.02629,((Zm00001eb141360_P003_6_256:0.0,Zm00001eb141360_P002_6_256:0.0):0.01378,((HORVU.MOREX.r3.2HG0109850.1_6_256:0.0,TRITD2Bv1G031320.3_6_256:0.0,TRITD2Bv1G031320.1_6_256:0.0,TRITD2Bv1G031320.2_6_256:0.0,TRITD2Bv1G031320.6_6_256:0.0,TRITD2Bv1G031320.5_6_256:0.0):0.00054,((TRITD2Bv1G031320.4_30_231:0.0,TRITD2Av1G024070.3_30_231:0.0):0.00627,(TRITD2Av1G024070.6_6_256:0.0,TRITD2Av1G024070.5_6_256:0.0,TRITD2Av1G024070.2_6_256:0.0,TRITD2Av1G024070.1_6_256:0.0,TRITD2Av1G024070.4_6_256:0.0):0.00337)0.987:0.00172)0.964:0.02733)0.795:0.01150)0.903:0.03004)0.536:0.05944)1.000:1.10819,((Os01t0259400-01_4_256:0.05076,((((HORVU.MOREX.r3.2HG0193160.1_66_318:0.01609,TRITD2Av1G252050.1_4_256:0.04850)0.748:0.00483,(((TRITD3Av1G085500.5_4_256:0.0,TRITD3Av1G085500.3_4_256:0.0):0.00055,TRITD3Av1G085500.4_4_255:0.00055)0.838:0.00055,((TRITD3Bv1G087720.2_4_256:0.0,TRITD3Bv1G087720.4_4_256:0.0):0.00055,TRITD3Bv1G087720.3_4_254:0.00055)0.912:0.01038)0.805:0.00517)0.195:0.00054,HORVU.MOREX.r3.3HG0254050.1_4_256:0.01016)0.991:0.05272,((Zm00001eb333450_P002_4_256:0.0,Zm00001eb333450_P001_4_256:0.0,Zm00001eb333450_P003_4_256:0.0,Zm00001eb333450_P004_4_256:0.0):0.03036,(Zm00001eb127880_P001_4_256:0.0,Zm00001eb127880_P002_4_256:0.0):0.04395)0.752:0.01075)0.775:0.00971)0.955:0.16505,(AT5G18700.1_4_252:0.23115,Solyc08g013940.3.1_4_256:0.15033)0.711:0.05560)1.000:0.89127)0.960:0.36527)0.310:0.09482,(((Solyc04g082620.3.1_477_763:0.34321,((AT2G17520.1_417_704:0.16441,AT3G11870.1_135_408:1.31083)0.941:0.16798,((TRITD6Bv1G007870.1_128_393:2.74829,Solyc02g082470.3.1_467_776:0.00917)0.000:0.32482,((AT5G24360.2_467_750:0.0,AT5G24360.3_447_730:0.0,AT5G24360.1_461_744:0.0):0.37343,(((((TRITD6Av1G215350.1_183_449:0.0,TRITD6Av1G215350.3_458_724:0.0,TRITD6Av1G215350.4_576_842:0.0):0.00055,TRITD6Av1G215350.2_483_752:0.02193)0.838:0.00613,(TRITD6Bv1G213900.4_482_748:0.0,TRITD6Bv1G213900.2_482_748:0.0,TRITD6Bv1G213900.1_183_449:0.0,TRITD6Bv1G213900.3_457_723:0.0):0.00414)0.811:0.00054,HORVU.MOREX.r3.6HG0627300.1_481_747:0.00645)0.991:0.13459,(Os07t0471000-01_494_759:0.10926,((Zm00001eb104810_P003_138_423:0.0,Zm00001eb104810_P001_490_775:0.0,Zm00001eb104810_P002_324_609:0.0):0.06090,(Zm00001eb320100_P002_506_779:0.00055,Zm00001eb320100_P001_506_791:0.00055)0.972:0.04181)0.994:0.12480)0.330:0.04764)1.000:0.34523)0.970:0.14683)0.583:0.08048)0.091:0.06407)0.967:1.48799,TRITD4Av1G134780.1_458_706:1.02430)0.712:0.26409,((((((((((TRITD0Uv1G123990.1_7_275:0.01087,(HORVU.MOREX.r3.5HG0419470.1_613_924:0.00308,(TRITD0Uv1G089130.2_629_940:0.0,TRITD0Uv1G089130.1_638_949:0.0,TRITD0Uv1G089130.4_285_596:0.0,TRITD0Uv1G089130.6_92_403:0.0,TRITD0Uv1G089130.5_310_621:0.0,TRITD5Bv1G000010.5_592_903:0.0,TRITD5Bv1G000010.4_555_866:0.0,TRITD5Bv1G000010.3_273_584:0.0,TRITD5Bv1G000010.2_92_403:0.0,TRITD5Bv1G000010.1_632_943:0.0):0.00055)0.958:0.00054)0.999:0.05132,(Os12t0640800-01_9_224:0.03246,((Zm00001eb133880_P001_637_950:0.0,Zm00001eb133880_P002_637_950:0.0):0.01216,(Zm00001eb033230_P005_685_783:0.03890,(Zm00001eb033230_P003_620_933:0.0,Zm00001eb033230_P002_619_932:0.0,Zm00001eb033230_P004_620_933:0.0,Zm00001eb033230_P006_544_857:0.0,Zm00001eb033230_P001_544_857:0.0):0.02082)0.877:0.00053)0.978:0.03549)0.769:0.00712)0.624:0.01547,((((TRITD7Bv1G216880.1_15_270:5.73515,(TRITD4Av1G193430.6_41_251:0.00055,((TRITD4Av1G193430.5_33_147:0.00055,TRITD4Av1G193430.3_227_439:0.00055)0.226:0.00401,(TRITD4Av1G193430.4_106_413:0.02420,TRITD4Av1G193430.1_319_627:0.00055)0.000:0.00054)0.321:0.00885)0.416:0.01622)0.463:0.00053,HORVU.MOREX.r3.4HG0337020.1_314_624:0.04020)0.185:0.01233,(TRITD4Bv1G012940.6_41_251:0.00055,((TRITD4Bv1G012940.5_227_439:0.0,TRITD4Bv1G012940.7_33_245:0.0):0.00220,(TRITD4Bv1G012940.1_322_630:0.0,TRITD4Bv1G012940.2_256_564:0.0):0.00054)0.808:0.01223)0.935:0.02840)0.950:0.10456,Os03t0710100-01_579_781:0.35620)0.991:0.10460)0.107:0.03495,(((AT3G25840.2_355_670:0.0,AT3G25840.1_617_932:0.0):0.04484,((AT1G13350.2_470_785:0.0,AT1G13350.3_516_831:0.0,AT1G13350.1_443_758:0.0):0.04955,AT3G53640.1_324_639:0.09299)1.000:0.16023)0.995:0.08510,Solyc05g009540.3.1_689_1002:0.07053)0.504:0.02017)1.000:1.29793,((((((((TRITD2Bv1G213620.16_130_460:0.01246,((TRITD2Bv1G213620.12_130_464:0.00055,((TRITD2Av1G252200.20_129_354:0.0,TRITD2Av1G252200.21_129_354:0.0,TRITD2Av1G252200.22_129_354:0.0):0.02365,TRITD2Av1G252200.7_129_464:0.00051)0.666:0.02281)0.957:0.08520,TRITD2Bv1G213620.3_130_342:0.01488)0.856:0.02903)0.000:0.00054,((TRITD2Bv1G213620.20_44_322:0.00301,TRITD2Bv1G213620.17_68_284:0.00126)0.769:0.00231,TRITD2Bv1G213620.19_2_333:0.00606)1.000:0.00055)0.000:0.00055,(TRITD2Bv1G213620.7_130_466:0.0,TRITD2Bv1G213620.10_130_466:0.0,TRITD2Bv1G213620.11_130_466:0.0,TRITD2Bv1G213620.9_130_466:0.0,TRITD2Bv1G213620.8_130_466:0.0,TRITD2Bv1G213620.13_130_466:0.0,TRITD2Bv1G213620.15_130_466:0.0,TRITD2Bv1G213620.14_130_466:0.0):0.00055)0.913:0.00055,((TRITD2Av1G252200.5_129_466:0.0,TRITD2Av1G252200.14_129_466:0.0,TRITD2Av1G252200.19_129_466:0.0,TRITD2Av1G252200.6_129_466:0.0,TRITD2Av1G252200.17_129_466:0.0,TRITD2Av1G252200.15_129_466:0.0,TRITD2Av1G252200.12_129_466:0.0,TRITD2Av1G252200.18_129_466:0.0):0.00055,((((TRITD2Bv1G213620.1_130_339:0.00055,TRITD2Av1G252200.24_129_339:0.00055)0.000:0.00052,TRITD2Av1G252200.11_2_333:0.00054)0.577:0.00273,(TRITD2Av1G252200.4_129_463:0.00241,(HORVU.MOREX.r3.2HG0193090.1_123_459:0.04219,((TRITD2Av1G252200.23_129_351:0.00055,(TRITD2Bv1G213620.6_130_351:0.0,TRITD2Bv1G213620.5_130_351:0.0):0.00055)0.760:0.00054,(TRITD2Bv1G213620.18_130_465:0.00054,TRITD2Bv1G213620.4_130_348:0.00052)0.467:0.08828)0.939:0.07936)0.991:0.06610)0.182:0.00173)0.802:0.00611,(TRITD2Av1G252200.13_129_460:0.00239,TRITD2Av1G252200.16_68_284:0.00401)1.000:0.00984)0.000:0.00054)0.981:0.02613)0.997:0.08746,(((Zm00001eb071720_P002_131_467:0.0,Zm00001eb071720_P003_131_467:0.0,Zm00001eb071720_P001_131_467:0.0):0.02833,((Zm00001eb430360_P006_131_467:0.0,Zm00001eb430360_P003_131_467:0.0,Zm00001eb430360_P002_131_467:0.0):0.00055,(Zm00001eb430360_P001_131_468:0.00055,(Zm00001eb430360_P005_1_154:0.0,Zm00001eb430360_P004_1_154:0.0):0.00055)0.922:0.00588)0.983:0.03681)0.968:0.04002,Os04t0602800-01_129_466:0.13155)0.649:0.03223)0.767:0.00054,TRITD3Av1G219280.1_62_322:5.77037)0.062:0.17088,(Os02t0702500-01_122_463:0.04975,((((TRITD6Av1G171340.23_129_342:0.0,TRITD6Av1G171340.25_129_342:0.0):0.00054,(TRITD6Bv1G158320.14_25_178:0.00055,(((TRITD6Bv1G158320.19_129_471:0.01133,(((TRITD6Bv1G158320.21_129_469:0.0,TRITD6Bv1G158320.2_129_469:0.0,TRITD6Bv1G158320.4_129_469:0.0,TRITD6Bv1G158320.23_129_469:0.0,TRITD6Bv1G158320.12_129_469:0.0,TRITD6Bv1G158320.25_129_469:0.0,TRITD6Bv1G158320.7_129_469:0.0,TRITD6Bv1G158320.9_129_469:0.0,TRITD6Bv1G158320.18_16_356:0.0,TRITD6Bv1G158320.13_129_469:0.0,TRITD6Bv1G158320.24_129_469:0.0,TRITD6Bv1G158320.10_129_469:0.0,TRITD6Bv1G158320.20_129_469:0.0,TRITD6Bv1G158320.6_16_356:0.0,TRITD6Bv1G158320.8_129_469:0.0):0.00055,(TRITD6Bv1G158320.17_2_337:0.00055,(TRITD6Bv1G158320.29_129_460:0.00054,(TRITD6Bv1G158320.16_7_227:0.00093,TRITD3Bv1G012560.2_339_608:4.52188)0.651:0.00283)0.380:0.00054)0.463:0.00053)0.422:0.00055,HORVU.MOREX.r3.6HG0607110.1_128_468:0.03117)0.220:0.00054)0.899:0.00054,(TRITD6Bv1G158320.27_129_462:0.00054,(TRITD6Bv1G158320.3_129_469:0.01337,((TRITD6Bv1G158320.11_129_465:0.0,TRITD6Bv1G158320.22_129_465:0.0):0.00055,TRITD6Bv1G158320.28_129_458:0.00054)1.000:0.00088)0.995:0.09270)0.199:0.00054)0.974:0.03411,TRITD6Av1G171340.26_129_283:0.00055)0.919:0.04356)0.871:0.03643)0.922:0.07239,((((((TRITD6Av1G171340.13_6_187:0.00055,TRITD6Av1G171340.14_45_322:0.06232)0.999:0.00055,TRITD6Bv1G158320.1_16_356:0.01376)0.998:0.00143,TRITD6Av1G171340.15_2_337:0.00055)1.000:0.00224,(TRITD6Av1G171340.11_129_469:0.0,TRITD6Av1G171340.9_129_469:0.0,TRITD6Av1G171340.2_129_469:0.0,TRITD6Av1G171340.3_129_469:0.0,TRITD6Av1G171340.7_129_469:0.0,TRITD6Av1G171340.10_129_469:0.0,TRITD6Av1G171340.5_129_469:0.0,TRITD6Av1G171340.6_129_469:0.0,TRITD6Av1G171340.17_129_469:0.0,TRITD6Av1G171340.21_129_469:0.0,TRITD6Av1G171340.20_129_469:0.0,TRITD6Av1G171340.1_129_469:0.0,TRITD6Av1G171340.18_129_469:0.0,TRITD6Av1G171340.22_129_469:0.0):0.00055)0.169:0.00054,TRITD6Av1G171340.16_129_471:0.01160)0.869:0.00054,((TRITD6Bv1G158320.30_129_345:0.0,TRITD6Bv1G158320.26_129_345:0.0):0.00741,((TRITD6Av1G171340.8_129_465:0.0,TRITD6Av1G171340.19_129_465:0.0):0.00055,TRITD6Av1G171340.24_129_458:0.00054)0.795:0.02176)0.968:0.09735)0.971:0.05760)1.000:0.12428,((Zm00001eb251910_P004_127_337:0.00055,Zm00001eb251910_P002_127_466:0.00085)0.917:0.10754,(Zm00001eb251910_P005_127_303:0.00055,(Zm00001eb251910_P006_127_468:0.0,Zm00001eb251910_P003_127_468:0.0,Zm00001eb251910_P001_127_468:0.0):0.00071)0.077:0.00081)0.994:0.04776)0.269:0.01386)0.662:0.05434)0.704:0.20072,(Solyc03g097355.1.1_196_380:0.15198,(AT5G35980.3_88_429:0.0,AT5G35980.2_123_464:0.0,AT5G35980.1_123_464:0.0):0.17151)0.966:0.24369)1.000:0.81490)0.409:0.08272,((((((Os01t0832900-01_425_725:0.03135,(((TRITD3Av1G214640.5_22_75:2.25816,Zm00001eb368340_P002_421_720:0.02784)0.475:0.01680,((Zm00001eb439830_P001_10_145:0.00055,((Os05t0466900-01_298_600:0.03916,((TRITD1Bv1G165660.5_401_619:0.00053,HORVU.MOREX.r3.1HG0072430.1_405_707:0.00063)0.510:0.00644,((TRITD1Av1G179250.1_71_369:0.00679,TRITD1Bv1G165660.1_71_369:0.00054)0.987:0.04924,((TRITD1Bv1G165660.4_354_656:0.0,TRITD1Bv1G165660.2_401_703:0.0,TRITD1Bv1G165660.3_381_683:0.0):0.00055,((TRITD1Av1G179250.2_401_703:0.0,TRITD1Av1G179250.4_354_656:0.0,TRITD1Av1G179250.3_381_683:0.0):0.00428,(TRITD1Av1G179250.5_381_582:0.0,TRITD1Bv1G165660.7_401_602:0.0,TRITD1Bv1G165660.6_381_582:0.0):0.00055)0.791:0.00273)0.990:0.06192)0.875:0.02316)1.000:0.10192)0.997:0.08900,((Zm00001eb289960_P005_369_671:0.0,Zm00001eb289960_P002_340_642:0.0,Zm00001eb289960_P001_341_643:0.0):0.00055,(Zm00001eb289960_P003_341_535:0.0,Zm00001eb289960_P004_343_537:0.0):0.07124)0.938:0.07269)0.807:0.06419)0.439:0.01841,(Zm00001eb351740_P002_379_640:0.00055,Zm00001eb351740_P001_365_667:0.00055)0.885:0.03899)1.000:0.19038)0.986:0.08874,(Zm00001eb148950_P004_421_721:0.0,Zm00001eb148950_P002_421_721:0.0,Zm00001eb148950_P001_421_721:0.0):0.02196)0.895:0.02402)1.000:0.06407,((TRITD3Bv1G199150.7_49_249:0.01632,TRITD3Bv1G199150.4_436_697:0.00670)0.757:0.00373,((TRITD3Bv1G199150.5_429_729:0.0,TRITD3Bv1G199150.3_424_724:0.0):0.00055,(TRITD3Bv1G199150.2_424_631:0.00054,TRITD3Bv1G199150.6_424_723:0.00920)0.988:0.00592)0.000:0.00054)0.970:0.03549)0.088:0.00615,HORVU.MOREX.r3.3HG0303710.1_415_715:0.02699)0.999:0.13108,TRITD3Av1G214690.1_416_626:0.00055)0.914:0.00063,TRITD3Av1G214690.2_416_716:0.00054)0.990:0.19417,(Solyc06g051500.3.1_315_615:0.09162,(((Solyc03g098150.3.1_854_1156:0.01123,((((HORVU.MOREX.r3.4HG0338040.1_791_1093:0.0,TRITD4Bv1G015900.5_838_1140:0.0,TRITD4Bv1G015900.3_830_1132:0.0,TRITD4Bv1G015900.6_773_1075:0.0,TRITD4Bv1G015900.2_748_1050:0.0,TRITD4Bv1G015900.8_851_1153:0.0,TRITD4Bv1G015900.7_715_1017:0.0,TRITD4Bv1G015900.4_849_1151:0.0):0.00055,(TRITD4Bv1G015900.1_725_1013:0.00055,((TRITD4Av1G190750.4_760_1062:0.0,TRITD4Av1G190750.2_677_979:0.0,TRITD4Av1G190750.3_793_1095:0.0,TRITD4Av1G190750.1_809_1111:0.0):0.00101,TRITD7Av1G185980.1_149_242:0.36111)1.000:0.00238)0.000:0.00055)0.931:0.01055,(Os03t0719500-02_361_663:0.01368,(((Zm00001eb216010_P003_787_1089:0.0,Zm00001eb216010_P001_743_1045:0.0):0.00055,Zm00001eb216010_P004_4_199:0.00054)0.980:0.01726,Zm00001eb055450_P001_792_1094:0.00339)0.771:0.00342)0.767:0.00352)0.942:0.02857,(((TRITD4Av1G190750.8_724_947:0.00055,TRITD4Av1G190750.7_794_999:0.02979)0.815:0.01331,(AT1G73450.1_841_1143:0.0,AT1G73460.1_858_1160:0.0,AT1G73460.2_858_1160:0.0):0.10756)0.778:0.03504,AT3G17750.1_827_1129:0.05240)0.997:0.07338)0.886:0.01773)0.904:0.03088,Solyc06g072340.3.1_900_1202:0.02981)1.000:0.38845,(AT2G40120.1_263_563:0.00432,TRITD5Av1G031310.1_1_83:4.65956)0.206:0.23552)0.899:0.13041)0.713:0.06450)1.000:0.84485)0.942:0.27391,(((((Zm00001eb104380_P002_48_332:0.00055,Zm00001eb104380_P001_48_423:0.00054)0.999:0.05796,(Os09t0552300-01_45_420:0.06681,(HORVU.MOREX.r3.5HG0503950.1_48_423:0.02786,(TRITD5Av1G192200.1_48_423:0.00396,TRITD5Bv1G184250.1_48_423:0.01095)0.523:0.01078)0.999:0.08153)0.812:0.02563)0.992:0.12328,((Os07t0472400-01_43_204:0.00579,(((Zm00001eb104850_P001_48_421:0.0,Zm00001eb104850_P003_48_421:0.0,Zm00001eb104850_P002_48_421:0.0):0.01127,(Zm00001eb320030_P003_49_422:0.0,Zm00001eb320030_P001_49_422:0.0,Zm00001eb320030_P002_49_422:0.0):0.02542)0.995:0.05360,(HORVU.MOREX.r3.2HG0146870.1_43_416:0.00794,(TRITD2Bv1G109970.1_44_417:0.00054,(TRITD2Av1G128120.1_44_417:0.00734,(TRITD2Bv1G109970.2_224_385:0.0,TRITD2Av1G128120.2_224_385:0.0):0.00054)1.000:0.00285)0.165:0.00245)0.979:0.03905)0.346:0.03858)0.999:0.23031,((Solyc02g082550.3.1_38_414:0.07287,(((AT2G17530.3_40_415:0.0,AT2G17530.1_40_415:0.0):0.00055,AT2G17530.2_40_338:0.00055)0.990:0.06464,(AT4G35500.1_40_416:0.00205,AT4G35500.2_40_417:0.02907)1.000:0.10617)1.000:0.24112)0.446:0.07705,(TRITD1Av1G058980.1_4_152:3.34855,Solyc00g007100.3.1_42_416:0.01465)0.615:0.05633)0.998:0.11427)0.940:0.06506)0.930:0.20432,((((Zm00001eb214920_P002_75_398:0.00054,Zm00001eb214920_P001_75_493:0.00055)0.988:0.03908,((Zm00001eb057180_P001_77_491:0.0,Zm00001eb057180_P002_93_507:0.0):0.11114,Os03t0748400-01_64_389:0.15094)0.928:0.03835)0.842:0.04372,(((((((TRITD5Av1G203590.4_68_392:0.0,TRITD5Av1G203590.3_68_392:0.0,TRITD5Av1G203590.1_68_392:0.0,TRITD5Av1G203590.2_68_392:0.0):0.00055,TRITD5Av1G203590.5_68_497:0.00054)0.979:0.01578,(TRITD5Bv1G199310.6_68_497:0.00055,TRITD5Bv1G199310.1_5_415:0.00213)0.793:0.00387)0.000:0.00052,(TRITD5Bv1G199310.5_68_392:0.0,TRITD5Bv1G199310.3_68_392:0.0,TRITD5Bv1G199310.2_68_392:0.0,TRITD5Bv1G199310.4_68_392:0.0):0.00055)0.930:0.09398,TRITD5Bv1G199310.7_68_487:0.00055)0.946:0.00055,((((HORVU.MOREX.r3.5HG0490620.1_3_334:0.02128,HORVU.MOREX.r3.2HG0184430.1_22_329:0.03527)0.770:0.00802,((HORVU.MOREX.r3.2HG0159290.1_137_449:0.03565,Os12t0460800-03_16_180:2.24559)0.784:0.00053,HORVU.MOREX.r3.5HG0535880.1_3_139:0.12035)0.717:0.00646)0.885:0.01194,(((HORVU.MOREX.r3.1HG0083360.1_89_427:0.03145,HORVU.MOREX.r3.6HG0620210.1_3_333:0.04297)0.837:0.01607,HORVU.MOREX.r3.7HG0751280.1_3_139:0.03770)0.929:0.00055,(HORVU.MOREX.r3.7HG0720470.1_3_294:0.05746,HORVU.MOREX.r3.4HG0388180.1_2_99:0.02637)0.749:0.00678)0.474:0.00053)1.000:0.17905,HORVU.MOREX.r3.5HG0510440.1_70_488:0.04818)1.000:0.10968)0.911:0.00785,(TRITD5Av1G203590.8_47_466:0.0,TRITD5Av1G203590.7_48_467:0.0,TRITD5Av1G203590.6_68_487:0.0):0.00054)0.999:0.09602)0.990:0.13485,((AT3G53030.1_42_466:0.21847,((Solyc11g066650.2.1_47_487:0.09525,Solyc06g074700.3.1_47_483:0.22399)0.993:0.07390,(Solyc10g085720.2.1_53_476:0.17894,Solyc09g008790.3.1_88_522:0.17974)0.995:0.08326)0.358:0.03211)0.982:0.06766,(AT5G22840.1_45_470:0.22962,AT3G44850.1_45_481:0.16948)0.939:0.06345)0.910:0.04927)0.954:0.27154)1.000:1.00756,(((((Solyc03g112050.3.1_135_461:0.08112,(((Zm00001eb183780_P002_111_430:0.04895,(Zm00001eb183780_P001_1_322:0.00054,Zm00001eb183780_P003_111_438:0.00055)0.984:0.05905)0.998:0.12332,Zm00001eb246150_P001_111_438:0.02981)0.662:0.02635,(((TRITD6Bv1G123130.8_95_336:0.0,TRITD6Bv1G123130.7_95_336:0.0):0.00054,((TRITD6Av1G130480.6_95_336:0.0,TRITD6Av1G130480.5_95_336:0.0):0.00055,((TRITD6Av1G130480.13_95_291:0.00055,((TRITD6Av1G130480.12_92_301:0.00055,(TRITD6Av1G130480.9_95_320:0.00055,(TRITD6Av1G130480.8_95_307:0.00055,TRITD6Bv1G123130.10_95_320:0.00614)0.000:0.00053)0.951:0.04409)0.944:0.03554,(((((TRITD6Av1G130480.1_13_228:0.02366,(TRITD6Av1G130480.2_13_256:0.00055,TRITD6Bv1G123130.1_3_217:0.01175)0.950:0.04473)0.955:0.05382,TRITD6Av1G130480.3_8_219:0.00055)0.621:0.00054,TRITD6Av1G130480.4_95_422:0.00055)0.490:0.00054,(((TRITD6Bv1G123130.4_82_409:0.0,TRITD6Bv1G123130.5_95_422:0.0):0.00055,((TRITD6Bv1G123130.2_13_256:0.01009,TRITD6Bv1G123130.3_8_219:0.00055)0.919:0.00980,((HORVU.MOREX.r3.6HG0591210.1_95_422:0.00054,TRITD6Bv1G123130.6_95_324:0.00099)0.134:0.00167,(HORVU.MOREX.r3.6HG0591210.2_95_291:0.0,TRITD6Bv1G123130.13_95_291:0.0):0.00055)0.899:0.00394)0.619:0.00055)0.894:0.00055,TRITD6Bv1G123130.12_92_303:0.00055)0.905:0.00392)1.000:0.00054,TRITD6Av1G130480.11_92_303:0.00055)0.621:0.00114)0.000:0.00191)1.000:0.03156,TRITD6Av1G130480.7_95_334:0.00055)0.000:0.00053)0.816:0.00513)0.949:0.04901,((TRITD6Bv1G123130.9_13_154:0.02175,TRITD6Av1G130480.10_13_150:0.00846)0.370:0.00054,TRITD6Bv1G123130.11_13_150:0.00055)0.871:0.04088)0.955:0.06487)0.997:0.07657)0.076:0.02870,(((AT3G53570.2_115_443:0.0,AT3G53570.4_115_443:0.0,AT3G53570.5_101_429:0.0,AT3G53570.3_101_429:0.0,AT3G53570.1_115_443:0.0):0.11635,(((TRITD6Bv1G140690.4_30_346:0.02550,TRITD6Av1G154810.8_103_425:0.01795)0.994:0.04757,(((TRITD6Bv1G140690.2_12_279:0.00055,(TRITD6Bv1G140690.8_97_432:0.00930,(((TRITD6Bv1G140690.3_36_361:0.00055,((TRITD6Av1G154810.2_30_218:0.01386,HORVU.MOREX.r3.6HG0599730.1_97_425:0.00053)0.859:0.00945,(TRITD6Av1G154810.4_36_361:0.00055,(((TRITD6Av1G154810.3_12_279:0.00055,TRITD6Av1G154810.9_97_417:0.00054)0.862:0.00521,TRITD6Av1G154810.1_57_384:0.01310)0.818:0.00055,(TRITD6Av1G154810.5_98_426:0.0,TRITD6Av1G154810.6_97_425:0.0):0.00055)0.849:0.00055)0.788:0.00318)0.892:0.00881)0.995:0.00128,TRITD6Bv1G140690.11_97_293:0.00055)0.000:0.00123,(TRITD6Bv1G140690.7_97_425:0.0,TRITD6Bv1G140690.6_96_424:0.0,TRITD6Bv1G140690.5_76_404:0.0):0.00055)0.000:0.00086)0.999:0.00103)0.841:0.07349,TRITD6Bv1G140690.10_97_338:0.00054)0.759:0.07855,((TRITD6Av1G154810.7_97_393:0.00054,TRITD6Av1G154810.11_97_293:0.00055)0.880:0.00879,(TRITD6Bv1G140690.9_97_393:0.00055,TRITD6Bv1G140690.1_76_403:0.00055)0.674:0.00267)1.000:0.12548)0.688:0.00059)0.999:0.05580,((Zm00001eb148610_P001_97_425:0.0,Zm00001eb148610_P003_57_385:0.0,Zm00001eb148610_P002_97_425:0.0):0.10855,Os01t0837900-01_97_425:0.04100)0.731:0.00530)0.986:0.06419)0.989:0.06924,(Solyc05g013773.1.1_7_325:0.12820,((AT4G24740.3_98_336:0.00055,AT4G24740.5_1_233:0.00055)1.000:0.00054,(AT4G24740.4_98_315:0.00055,(((AT4G24740.2_1_320:0.0,AT4G24740.9_1_320:0.0,AT4G24740.6_1_320:0.0):0.00055,((AT4G24740.8_8_217:0.0,AT4G24740.10_8_217:0.0):0.00055,AT4G24740.1_98_423:0.01253)1.000:0.00054)0.000:0.00054,AT4G24740.7_60_385:0.00055)0.862:0.00055)0.861:0.00978)1.000:0.10552)0.999:0.08528)0.414:0.04069)0.941:0.05895,((Zm00001eb096170_P001_97_329:0.00055,(Zm00001eb096170_P003_97_417:0.00055,(Zm00001eb096170_P002_1_315:0.00055,Zm00001eb096170_P004_14_220:0.00432)0.000:0.00054)1.000:0.00055)0.998:0.10384,(((TRITD5Av1G197440.5_12_329:0.0,TRITD5Av1G197440.3_34_351:0.0,TRITD5Bv1G190560.2_34_351:0.0):0.00055,((TRITD5Av1G197440.4_10_308:0.0,TRITD5Bv1G190560.4_53_351:0.0):0.03658,TRITD5Bv1G190560.5_95_310:0.00055)0.905:0.01833)0.727:0.00053,(TRITD5Bv1G190560.3_95_415:0.00055,(HORVU.MOREX.r3.5HG0507370.1_95_415:0.00307,((TRITD5Av1G197440.1_15_220:0.0,TRITD5Bv1G190560.1_15_220:0.0):0.00230,TRITD5Av1G197440.2_2_293:0.00326)0.904:0.00055)0.000:0.00052)0.363:0.00055)1.000:0.20850)0.982:0.08910)1.000:0.27905,(((Zm00001eb357530_P003_57_275:0.00055,((Zm00001eb357530_P001_11_327:0.0,Zm00001eb357530_P005_11_327:0.0):0.00055,(Zm00001eb357530_P002_57_382:0.00055,Zm00001eb357530_P004_57_381:0.00305)0.000:0.00055)0.953:0.00055)0.964:0.03165,((Zm00001eb160810_P002_57_382:0.00055,(Zm00001eb160810_P003_15_224:0.00414,Zm00001eb160810_P004_1_213:0.00050)1.000:0.00754)0.986:0.00053,Zm00001eb160810_P001_57_295:0.00052)0.944:0.02921)0.252:0.00757,(((HORVU.MOREX.r3.3HG0268810.1_57_381:0.00303,(HORVU.MOREX.r3.3HG0268810.2_10_327:0.00055,HORVU.MOREX.r3.3HG0268810.3_57_382:0.00055)0.000:0.00054)1.000:0.12097,((TRITD3Av1G136700.1_59_384:0.0,TRITD3Av1G136700.2_57_382:0.0):0.00055,((TRITD3Bv1G124090.1_59_384:0.0,TRITD3Bv1G124090.2_57_382:0.0,TRITD3Bv1G124090.3_56_381:0.0):0.00302,(((TRITD3Av1G136700.5_14_139:0.0,TRITD3Bv1G124090.4_14_139:0.0):0.00055,TRITD3Av1G136700.3_1_213:0.00054)0.363:0.00055,TRITD3Av1G136700.4_9_133:0.00055)0.852:0.00772)0.000:0.00055)0.965:0.00053)0.444:0.01957,Os01t0590900-01_59_384:0.05923)0.444:0.00950)0.979:0.07847)0.865:0.09349,(AT4G32660.2_71_303:0.00055,((AT4G32660.3_63_388:0.0,AT4G32660.1_71_396:0.0):0.00055,AT4G32660.4_4_284:0.00054)0.990:0.00055)0.970:0.15222)1.000:0.92402)0.589:0.16696)0.999:0.61349,((((TRITD7Bv1G163980.3_804_884:0.0,TRITD7Bv1G163980.9_700_780:0.0,TRITD7Bv1G163980.2_804_884:0.0):0.00055,((((TRITD7Av1G213120.9_697_780:0.00055,TRITD7Av1G213120.2_802_852:0.00054)0.998:0.16225,(TRITD7Bv1G163980.11_585_696:0.00055,TRITD7Av1G213120.11_582_696:0.00055)0.937:0.00062)0.058:0.00063,((TRITD7Av1G213120.7_803_1064:0.0,TRITD7Av1G213120.6_802_1063:0.0):0.00055,((TRITD7Bv1G163980.6_805_1063:0.0,TRITD7Bv1G163980.7_806_1064:0.0):0.00055,(TRITD7Bv1G163980.12_3_239:0.00055,(TRITD7Bv1G163980.8_806_1085:0.02831,((TRITD7Av1G213120.12_10_170:0.0,TRITD7Bv1G163980.13_11_171:0.0):0.00055,(HORVU.MOREX.r3.7HG0723360.1_822_1080:0.03274,TRITD7Bv1G039730.2_4_209:2.20848)0.675:0.00169)0.855:0.00848)0.965:0.00181)1.000:0.01193)0.865:0.00054)0.875:0.00054)0.310:0.00909,TRITD7Av1G213120.3_802_884:0.00055)0.000:0.00420)0.819:0.00222,(((TRITD7Av1G213120.10_602_756:0.00055,(Os11t0586100-01_50_302:0.10199,(Solyc09g065650.3.1_697_952:0.33829,((AT3G63340.1_748_1035:0.0,AT3G63340.7_749_1036:0.0,AT3G63340.2_782_1069:0.0,AT3G63340.5_748_1035:0.0):0.04048,(AT3G63340.9_82_370:0.00055,((AT3G63340.4_747_925:0.0,AT3G63340.8_747_925:0.0,AT3G63340.10_747_925:0.0,AT3G63340.3_747_925:0.0,AT3G63340.6_747_925:0.0):0.00055,AT3G63340.11_747_824:0.00858)0.978:0.00054)0.897:0.07170)0.999:0.34248)0.996:0.34157)0.894:0.05700)0.000:0.00055,TRITD7Av1G213120.8_870_1022:0.00055)0.000:0.00055,((TRITD7Av1G213120.5_802_955:0.0,TRITD7Av1G213120.4_802_955:0.0):0.00055,(TRITD7Bv1G163980.5_805_955:0.00055,(TRITD7Bv1G163980.10_605_756:0.0,TRITD7Bv1G163980.4_804_955:0.0):0.00055)0.897:0.00054)0.546:0.00055)0.992:0.00051)1.000:1.92829,(((((Solyc12g021280.2.1_130_445:0.13034,AT1G68830.1_135_452:0.22638)1.000:0.15229,(HORVU.MOREX.r3.1HG0079140.1_134_451:0.00640,((((TRITD1Bv1G202310.4_70_223:0.00054,(TRITD1Bv1G202310.3_133_452:0.03804,(TRITD1Bv1G202310.1_133_450:0.0,TRITD1Bv1G202310.2_114_431:0.0):0.00055)0.854:0.00054)0.896:0.00054,TRITD7Av1G062980.1_3_147:0.00054)0.873:0.00549,TRITD1Av1G206600.2_70_223:0.00053)0.881:0.00054,TRITD1Av1G206600.1_133_450:0.00055)0.758:0.00346)1.000:0.08062)0.826:0.01429,Os05t0549100-02_130_450:0.03034)0.714:0.02476,Zm00001eb294720_P001_135_328:0.08369)1.000:1.65025,((((Zm00001eb290720_P003_360_431:0.00055,Zm00001eb290720_P004_360_554:0.07253)0.644:0.00537,(Zm00001eb290720_P002_268_461:0.0,Zm00001eb290720_P001_360_553:0.0):0.00055)0.987:0.07529,((((HORVU.MOREX.r3.1HG0070840.1_386_576:0.00465,TRITD2Bv1G247920.1_59_260:3.50490)0.000:0.00119,(TRITD5Av1G116930.2_591_875:4.46035,TRITD1Av1G182620.2_388_577:0.00336)0.000:0.00258)0.796:0.00574,TRITD1Bv1G170290.1_389_579:0.00053)0.930:0.05196,(TRITD7Av1G094300.1_28_140:0.63148,(Os05t0480000-02_110_181:0.00055,Os05t0480000-01_380_573:0.00055)0.914:0.08424)0.363:0.03633)0.336:0.02581)0.839:0.08482,(AT5G01920.2_284_477:0.0,AT5G01920.1_284_477:0.0):0.10068)0.688:0.12415)0.988:1.00999)0.980:0.84981)0.101:0.09072,((((Zm00001eb424270_P001_36_306:0.78913,((Os10t0155900-00_1_54:0.31873,(Os10t0157200-00_134_408:0.00055,TRITD4Bv1G013390.1_115_406:2.71708)0.350:0.39385)0.976:0.41851,(((Os10t0157400-01_52_310:0.04027,Os10t0156200-00_1_183:0.01348)0.986:0.14560,(Os10t0153900-01_44_309:0.03155,Os10t0154500-00_43_308:0.01997)0.972:0.11610)0.999:0.32113,((Zm00001eb374310_P001_39_309:0.03716,Zm00001eb374320_P001_40_308:0.02462)1.000:0.46046,((TRITD5Av1G023200.1_45_305:0.08403,(TRITD5Bv1G027080.3_1_162:0.00054,(TRITD5Bv1G027080.1_44_304:0.00055,TRITD5Bv1G027080.2_44_304:0.00485)0.984:0.00054)0.922:0.03274)0.999:0.21498,(((TRITD3Bv1G174360.1_10_187:0.00054,TRITD3Bv1G174360.2_33_301:0.00055)0.984:0.05177,(TRITD1Bv1G048760.1_33_213:0.01716,((TRITD1Bv1G048750.4_33_216:0.00055,(TRITD1Bv1G048750.1_33_301:0.00055,TRITD1Bv1G048750.2_53_276:0.00055)0.985:0.00054)0.863:0.01396,((TRITD1Av1G036770.1_1_162:0.00055,((TRITD1Av1G036790.1_1_162:0.00051,TRITD1Av1G036770.2_18_123:0.00055)0.401:0.00051,(TRITD1Bv1G136290.1_17_190:0.44896,TRITD5Av1G197440.6_115_229:3.92317)0.908:0.00054)0.792:0.00776)0.954:0.04310,((TRITD1Av1G036870.1_33_301:0.00055,(TRITD1Av1G036950.1_33_301:0.00055,TRITD1Av1G036950.2_53_276:0.00055)0.839:0.00460)0.911:0.01388,((TRITD1Av1G036950.3_33_262:0.02061,(TRITD1Bv1G048800.3_33_262:0.03762,TRITD1Bv1G048750.3_33_262:0.03639)0.927:0.00053)0.967:0.03182,(TRITD1Bv1G048800.1_33_301:0.00055,TRITD1Bv1G048800.2_54_276:0.00054)0.986:0.04460)0.854:0.00055)0.035:0.01288)0.695:0.01864)0.841:0.03716)0.227:0.00086)0.905:0.03778,(HORVU.MOREX.r3.1HG0022560.1.CDS1_33_301:0.08780,HORVU.MOREX.r3.1HG0022550.1.CDS1_33_301:0.02767)0.848:0.04424)0.994:0.18165)0.962:0.15164)0.850:0.21887)0.935:0.17156)0.863:0.12426)0.999:0.34707,(((((HORVU.MOREX.r3.1HG0080800.1.CDS1_4_295:0.01920,TRITD1Bv1G197200.1_4_295:0.00897)0.279:0.00998,(TRITD1Av1G204250.1_4_296:0.00481,TRITD1Av1G204250.2_1_91:0.00055)0.822:0.00781)0.987:0.10468,(Os12t0424700-00_4_295:0.20720,Zm00001eb138690_P001_4_293:0.24958)0.942:0.06918)0.983:0.17476,((Os12t0427450-00_73_381:0.42861,Os12t0427100-00_75_307:0.46665)0.994:0.41292,(Os12t0432000-00_31_251:0.43647,((((HORVU.MOREX.r3.1HG0085350.1.CDS1_45_338:0.07410,TRITD1Bv1G207770.1_34_327:0.06107)0.915:0.02492,(HORVU.MOREX.r3.1HG0084710.1.CDS1_45_340:0.03055,TRITD1Bv1G205460.1_49_344:0.03436)0.892:0.01959)0.876:0.03335,(TRITD1Bv1G176980.1_4_245:0.02862,TRITD1Av1G188100.1_47_341:0.04160)0.929:0.03809)0.752:0.02971,(HORVU.MOREX.r3.7HG0739920.1.CDS1_50_344:0.05461,(TRITD3Bv1G007750.1_48_344:0.01449,(TRITD3Bv1G007660.1_48_344:0.01793,TRITD3Av1G006820.1_48_344:0.04325)0.720:0.01101)0.999:0.10455)0.986:0.12564)0.995:0.28512)0.552:0.09606)1.000:0.40684)0.772:0.14234,(Os12t0427000-00_86_408:0.75365,(((Zm00001eb215100_P001_47_355:0.01745,Zm00001eb377100_P001_46_354:0.00630)0.896:0.07865,(Zm00001eb349610_P001_46_356:0.02148,(Zm00001eb349560_P001_46_356:0.00339,(Zm00001eb349570_P001_46_356:0.00055,(Zm00001eb349580_P001_46_356:0.00337,Zm00001eb349600_P001_46_356:0.00340)0.000:0.00055)0.000:0.00055)0.826:0.00977)0.882:0.06649)1.000:0.65735,((TRITD7Av1G164730.1_19_339:0.06225,(TRITD7Bv1G123420.1_19_340:0.02530,((TRITD7Av1G164720.1_53_377:0.15551,TRITD7Av1G165330.1_19_342:0.04883)0.879:0.02210,TRITD7Bv1G123360.1_19_341:0.02698)0.730:0.02548)0.893:0.06921)0.516:0.01216,(((((HORVU.MOREX.r3.7HG0703960.1.CDS1_19_338:0.00055,TRITD3Bv1G283150.1_641_839:0.83401)0.941:0.03274,(HORVU.MOREX.r3.7HG0703950.1.CDS1_19_342:0.00887,HORVU.MOREX.r3.7HG0704000.1_19_318:0.11943)0.731:0.00409)0.000:0.00053,(HORVU.MOREX.r3.7HG0703980.1.CDS1_19_342:0.01728,HORVU.MOREX.r3.7HG0703970.1.CDS1_19_342:0.01277)0.000:0.00055)0.893:0.02262,HORVU.MOREX.r3.7HG0703920.1.CDS1_19_270:0.07787)0.751:0.01049,HORVU.MOREX.r3.6HG0599010.1.CDS1_19_342:0.09858)0.979:0.09095)1.000:0.48120)0.652:0.12722)0.999:0.28807)0.954:0.17091)0.390:0.07832,((Os01t0575400-00_76_289:0.50000,Zm00001eb169760_P001_68_354:0.58626)0.966:0.20118,((((HORVU.MOREX.r3.5HG0469720.1.CDS1_83_383:0.46357,(HORVU.MOREX.r3.2HG0202600.1.CDS1_86_389:0.21897,TRITD2Bv1G227920.1_12_216:0.38027)0.988:0.29946)0.988:0.20416,((((Zm00001eb352690_P001_36_93:3.34523,TRITD3Av1G166230.1_38_320:0.00161)0.275:0.04322,HORVU.MOREX.r3.3HG0278430.1.CDS1_8_229:0.09829)1.000:0.41138,(TRITD5Av1G156050.1_1_184:0.00657,((TRITD5Bv1G144860.1_32_225:0.02249,TRITD5Av1G156140.1_39_337:0.05229)0.071:0.00735,TRITD5Bv1G144690.1_1_174:0.03912)0.785:0.01881)0.999:0.24605)0.612:0.13328,(Zm00001eb062710_P001_39_340:0.01853,(Zm00001eb296880_P001_39_350:0.02727,Zm00001eb296920_P001_39_339:0.04302)0.860:0.02877)1.000:0.37189)0.953:0.11983)0.870:0.06379,(((((TRITD7Av1G095000.1_36_323:0.01102,TRITD7Bv1G065470.1_36_264:0.04730)0.870:0.02270,((TRITD3Bv1G087820.1_31_313:0.01643,TRITD3Bv1G087880.1_31_313:0.02866)0.769:0.01905,TRITD3Av1G085690.1_36_330:0.07108)0.601:0.00617)1.000:0.22116,(TRITD3Bv1G062870.1_34_326:0.02299,(TRITD3Av1G053580.1_36_329:0.11592,HORVU.MOREX.r3.3HG0246180.1.CDS1_35_320:0.12043)0.513:0.01320)0.994:0.15877)1.000:0.25248,((HORVU.MOREX.r3.5HG0520080.1.CDS1_38_327:0.07765,TRITD5Bv1G218480.1_40_331:0.03218)1.000:0.49460,((HORVU.MOREX.r3.4HG0398490.1.CDS1_44_350:0.06914,((HORVU.MOREX.r3.4HG0398120.1.CDS1_41_345:0.04980,(TRITD0Uv1G035060.1_23_226:0.02242,TRITD4Av1G017980.1_41_349:0.04096)0.838:0.03384)0.987:0.07903,(TRITD4Av1G017290.1_41_342:0.05085,TRITD4Bv1G153320.1_1_221:0.02965)0.964:0.05305)0.038:0.01365)0.996:0.12219,(HORVU.MOREX.r3.4HG0398620.1.CDS1_43_347:0.14414,((((TRITD4Av1G016810.1_69_369:0.0,TRITD4Av1G017260.1_42_342:0.0):0.01774,TRITD4Bv1G153340.1_42_342:0.03544)0.973:0.04910,(HORVU.MOREX.r3.4HG0397630.1.CDS1_43_347:0.02274,(HORVU.MOREX.r3.4HG0398750.1.CDS1_43_349:0.04061,((HORVU.MOREX.r3.4HG0398740.1.CDS1_43_349:0.00350,HORVU.MOREX.r3.4HG0398760.1.CDS1_43_349:0.00052)0.793:0.00351,(HORVU.MOREX.r3.4HG0398660.1.CDS1_43_349:0.01064,HORVU.MOREX.r3.4HG0398730.1.CDS1_43_349:0.01411)0.759:0.00353)0.786:0.00497)0.877:0.01654)0.994:0.07584)0.971:0.08322,TRITD4Bv1G154050.1_42_350:0.09800)0.710:0.06368)0.997:0.16258)0.891:0.12849)0.288:0.09720)0.049:0.07352,(((Zm00001eb052400_P001_18_229:0.14627,(Zm00001eb052420_P001_31_322:0.00433,(Zm00001eb052350_P001_32_323:0.00718,(Zm00001eb052430_P001_31_322:0.00359,((Zm00001eb052380_P001_31_322:0.0,Zm00001eb052390_P001_31_322:0.0,Zm00001eb052360_P001_31_322:0.0):0.00055,(Zm00001eb052410_P001_31_322:0.00721,Zm00001eb052370_P001_31_322:0.00360)0.000:0.00055)0.000:0.00055)0.779:0.00368)0.374:0.00657)0.783:0.01281)0.990:0.10348,((((Zm00001eb217710_P001_42_328:0.0,Zm00001eb217670_P001_42_328:0.0,Zm00001eb217720_P001_42_328:0.0,Zm00001eb217680_P001_42_328:0.0):0.00055,Zm00001eb217730_P001_42_268:0.00055)1.000:0.00177,TRITD2Av1G266050.1_507_592:2.17106)0.000:0.00111,((Zm00001eb217690_P001_42_328:0.0,Zm00001eb217700_P001_42_328:0.0):0.00055,Zm00001eb217660_P001_42_328:0.00371)0.372:0.00914)0.999:0.15311)0.994:0.22664,Zm00001eb213130_P001_24_260:0.37842)0.989:0.18625)0.950:0.15033)0.239:0.06733,Os06t0693900-00_44_270:0.77963)0.992:0.25861)0.951:0.17206)1.000:0.69765,((((((AT4G18710.2_34_254:0.00055,AT4G18710.1_40_324:0.00055)0.997:0.08323,(((Os06t0547900-02_71_355:0.0,Os06t0547900-01_71_355:0.0):0.00055,Zm00001eb277790_P001_63_347:0.02671)0.993:0.06045,((Zm00001eb204920_P003_72_349:0.00055,((Zm00001eb204920_P001_72_356:0.0,Zm00001eb204920_P002_72_356:0.0):0.00055,((((Solyc03g006070.3.1_58_324:0.02653,(((Solyc10g037910.2.1_1_194:0.16937,TRITD5Av1G206670.1_349_607:2.73230)0.251:0.00565,Solyc02g072300.3.1_40_324:0.00054)0.962:0.02190,Solyc06g082640.3.1_1_149:0.28880)0.869:0.01258)0.992:0.04981,((TRITD1Av1G059580.1_63_262:0.00055,((HORVU.MOREX.r3.1HG0030650.1_63_347:0.01123,((TRITD1Bv1G065510.7_52_336:0.0,TRITD1Bv1G065510.2_65_349:0.0,TRITD1Bv1G065510.3_63_347:0.0,TRITD1Bv1G065510.4_61_345:0.0,TRITD1Bv1G065510.9_67_351:0.0,TRITD1Bv1G065510.6_64_348:0.0,TRITD1Bv1G065510.8_38_322:0.0,TRITD1Bv1G065510.5_68_352:0.0):0.00055,TRITD1Bv1G065510.1_63_261:0.00055)0.926:0.00370)0.895:0.00054,(TRITD1Av1G059580.8_67_351:0.0,TRITD1Av1G059580.5_61_345:0.0,TRITD1Av1G059580.2_62_346:0.0,TRITD1Av1G059580.6_64_348:0.0,TRITD1Av1G059580.7_38_322:0.0,TRITD1Av1G059580.3_63_347:0.0,TRITD1Av1G059580.4_65_349:0.0):0.00054)0.853:0.00053)0.956:0.02040,(((Os05t0207500-01_63_347:0.01115,(Zm00001eb338190_P003_67_289:0.00501,((Zm00001eb338190_P002_67_351:0.0,Zm00001eb338190_P001_66_350:0.0):0.00055,(Zm00001eb120370_P001_63_347:0.00055,(Zm00001eb120370_P003_63_376:0.00855,(TRITD7Av1G062980.2_3_228:1.15152,Zm00001eb120370_P002_52_327:0.00055)0.781:0.02295)0.183:0.00054)0.926:0.00443)0.940:0.00055)0.989:0.02786)0.167:0.00055,Os01t0205700-01_1_178:0.01128)0.429:0.01144,(((TRITD3Bv1G056460.1_3_222:0.0,TRITD3Av1G051880.4_3_222:0.0):0.00054,(HORVU.MOREX.r3.6HG0545240.1_3_151:0.06597,TRITD3Av1G051880.3_3_268:0.03263)0.818:0.11559)0.827:0.00500,(HORVU.MOREX.r3.3HG0243150.1_61_345:0.00055,TRITD3Av1G051880.2_3_298:0.01935)0.000:0.00055)0.975:0.02214)0.879:0.01763)0.957:0.03091)0.221:0.00549,(Solyc07g055200.3.1_40_324:0.04476,((AT1G06390.1_70_354:0.0,AT1G06390.2_70_354:0.0):0.01651,AT2G30980.1_72_356:0.01473)0.949:0.02584)0.892:0.01472)0.990:0.04522,Zm00001eb238820_P001_69_353:0.00748)0.773:0.00055)0.738:0.00055)0.930:0.00054,Os02t0236200-01_74_358:0.01071)0.998:0.09199)0.982:0.06151)0.939:0.06309,(((((HORVU.MOREX.r3.1HG0051120.1_139_423:0.0,TRITD1Bv1G116640.2_126_410:0.0,TRITD1Bv1G116640.3_146_430:0.0,TRITD1Bv1G116640.1_140_424:0.0):0.00055,(TRITD1Av1G124110.3_3_223:0.00590,(TRITD1Av1G124110.2_177_461:0.0,TRITD1Av1G124110.1_288_572:0.0):0.00055)0.960:0.01109)0.891:0.01173,(Os10t0521700-01_140_424:0.00786,((Zm00001eb021340_P004_145_424:0.0,Zm00001eb021340_P001_106_385:0.0,Zm00001eb021340_P005_105_384:0.0,Zm00001eb021340_P003_106_385:0.0,Zm00001eb021340_P002_146_425:0.0):0.01690,(Zm00001eb404640_P002_134_418:0.0,Zm00001eb404640_P001_141_425:0.0,Zm00001eb404640_P003_140_424:0.0):0.00055)0.938:0.01630)0.910:0.01700)1.000:0.11351,(((AT3G61160.3_102_329:0.0,AT3G61160.6_109_336:0.0):0.01104,((AT3G61160.4_102_386:0.0,AT3G61160.2_109_393:0.0,AT3G61160.1_102_386:0.0):0.00055,AT3G61160.5_102_378:0.00055)0.855:0.00051)1.000:0.15664,(AT4G00720.1_139_422:0.05682,(Solyc05g051050.3.1_137_421:0.06929,Solyc01g091620.3.1_146_430:0.02150)0.987:0.06545)0.996:0.08862)0.922:0.02714)0.946:0.03783,(((Os03t0841800-01_88_370:0.02877,(Zm00001eb210980_P002_90_196:0.00055,(Zm00001eb210980_P004_90_372:0.0,Zm00001eb210980_P001_90_372:0.0,Zm00001eb210980_P003_90_372:0.0):0.00055)0.869:0.02206)0.533:0.00789,(HORVU.MOREX.r3.5HG0532220.1_90_372:0.01603,((TRITD4Av1G217190.3_2_179:0.00571,((TRITD1Av1G208540.1_90_195:0.03787,((TRITD5Bv1G243210.11_90_299:0.0,TRITD1Av1G208540.3_90_299:0.0):0.00054,(TRITD4Av1G217190.11_90_195:0.0,TRITD5Bv1G243210.13_90_195:0.0):0.08559)0.516:0.01728)0.000:0.00432,(((TRITD5Bv1G243210.8_92_374:0.0,TRITD5Bv1G243210.9_90_372:0.0,TRITD5Bv1G243210.6_90_372:0.0,TRITD5Bv1G243210.5_9_291:0.0,TRITD1Av1G208540.10_12_294:0.0,TRITD1Av1G208540.7_92_374:0.0,TRITD1Av1G208540.9_12_294:0.0,TRITD1Av1G208540.11_9_291:0.0,TRITD1Av1G208540.6_90_372:0.0,TRITD1Av1G208540.8_90_372:0.0):0.00055,(TRITD5Bv1G243210.7_90_373:0.00055,((((TRITD5Bv1G243210.12_90_304:0.0,TRITD1Av1G208540.2_90_304:0.0):0.00053,(TRITD4Av1G217190.10_90_304:0.00055,TRITD4Av1G217190.9_90_376:0.01728)0.746:0.00856)0.795:0.02254,((TRITD5Bv1G243210.10_90_306:0.0,TRITD1Av1G208540.5_90_306:0.0):0.00939,(TRITD1Av1G208540.4_90_304:0.00062,TRITD5Bv1G243210.1_90_372:0.03653)0.873:0.02086)0.795:0.01270)0.853:0.02116,((TRITD4Av1G217190.7_90_372:0.0,TRITD4Av1G217190.5_12_294:0.0,TRITD4Av1G217190.4_9_291:0.0,TRITD4Av1G217190.6_12_294:0.0,TRITD4Av1G217190.8_92_374:0.0):0.00055,TRITD4Av1G217190.1_90_372:0.00063)0.802:0.00811)0.884:0.00118)0.000:0.00117)0.363:0.00117,TRITD5Bv1G243210.4_2_179:0.00055)0.000:0.00159)0.000:0.00313)0.743:0.00463,(Solyc01g103430.3.1_86_361:0.09201,((AT1G57870.2_84_366:0.0,AT1G57870.3_84_366:0.0,AT1G57870.4_84_366:0.0,AT1G57870.1_84_366:0.0):0.02930,((AT1G09840.2_85_367:0.0,AT1G09840.8_85_367:0.0,AT1G09840.5_85_367:0.0,AT1G09840.9_85_367:0.0,AT1G09840.1_85_367:0.0,AT1G09840.4_85_367:0.0,AT1G09840.6_85_367:0.0,AT1G09840.10_85_367:0.0,AT1G09840.7_85_367:0.0,AT1G09840.3_85_367:0.0):0.00055,AT1G09840.11_1_240:0.00054)0.968:0.03112)0.922:0.02995)0.998:0.07842)0.013:0.01871)0.933:0.02295)1.000:0.10218,(((((AT5G14640.2_74_358:0.0,AT5G14640.1_74_358:0.0):0.05411,(Solyc02g086670.3.1_75_358:0.03637,Solyc12g062870.2.1_75_358:0.04866)0.802:0.02317)0.837:0.01397,(((((((Zm00001eb333760_P004_3_284:0.0,Zm00001eb333760_P003_3_284:0.0,Zm00001eb333760_P001_3_284:0.0):0.00051,(Zm00001eb333760_P002_72_356:0.0,Zm00001eb333760_P005_72_356:0.0,Zm00001eb333760_P006_72_356:0.0):0.00055)0.775:0.00324,((Zm00001eb127490_P003_72_356:0.0,Zm00001eb127490_P001_72_356:0.0,Zm00001eb127490_P004_72_356:0.0):0.00055,Zm00001eb127490_P002_72_295:0.00486)0.885:0.01033)0.301:0.00374,(Solyc01g101000.3.1_73_357:0.02932,(AT5G26751.1_69_353:0.00545,(AT3G05840.1_73_357:0.0,AT3G05840.2_73_357:0.0):0.01059)0.918:0.01469)0.998:0.06202)0.984:0.02770,(TRITD3Bv1G085260.10_3_224:0.00055,(TRITD3Bv1G085260.6_72_286:0.00055,(TRITD3Bv1G085260.5_72_296:0.0,TRITD3Bv1G085260.4_72_296:0.0,TRITD3Av1G072920.9_72_296:0.0):0.00055)0.000:0.00054)0.798:0.00589)0.796:0.00465,(TRITD3Bv1G085260.3_72_288:0.0,TRITD3Av1G072920.10_72_288:0.0):0.04073)0.000:0.00053,(((((TRITD3Bv1G085260.11_20_287:0.00850,TRITD3Bv1G085260.12_37_185:0.00055)0.708:0.00114,TRITD3Bv1G085260.2_72_290:0.00054)0.454:0.00055,(TRITD2Bv1G229440.1_3_76:5.99396,(Os01t0252100-01_72_356:0.0,Os01t0252100-03_72_356:0.0,Os01t0252100-02_72_356:0.0):0.01089)0.606:0.00054)0.000:0.00053,(HORVU.MOREX.r3.3HG0252610.1_72_356:0.0,TRITD3Bv1G085260.8_72_356:0.0,TRITD3Bv1G085260.7_72_356:0.0,TRITD3Bv1G085260.9_72_356:0.0,TRITD3Av1G072920.3_72_356:0.0,TRITD3Av1G072920.7_38_322:0.0,TRITD3Av1G072920.8_72_356:0.0):0.00055)0.797:0.00085,TRITD3Bv1G085260.1_72_180:0.00055)0.976:0.00512)0.930:0.01997)0.871:0.01254,((Os01t0296100-01_74_356:0.09676,(Zm00001eb339710_P002_1_240:0.00055,(Zm00001eb339710_P001_9_193:0.00055,(Zm00001eb339710_P003_70_354:0.0,Zm00001eb339710_P004_70_354:0.0):0.00055)0.000:0.00053)0.925:0.02897)0.998:0.07215,((Os05t0134000-01_75_354:0.01028,Os05t0134000-03_75_359:0.00253)0.864:0.00944,((Zm00001eb417200_P001_74_358:0.00055,Zm00001eb202640_P001_38_186:0.02659)0.914:0.01162,(HORVU.MOREX.r3.1HG0017110.1_74_358:0.00055,((TRITD1Bv1G033910.4_74_341:0.0,TRITD1Av1G027220.4_74_341:0.0):0.18906,(TRITD1Bv1G033910.2_36_320:0.0,TRITD1Bv1G033910.3_74_358:0.0,TRITD1Bv1G033910.1_10_294:0.0,TRITD1Av1G027220.2_37_321:0.0,TRITD1Av1G027220.3_74_358:0.0,TRITD1Av1G027220.1_10_294:0.0):0.00055)0.410:0.00430)0.906:0.01156)0.741:0.00503)0.966:0.03398)0.908:0.02416)0.814:0.00964,((TRITD0Uv1G029120.3_72_403:0.01325,TRITD5Bv1G238030.4_72_337:0.00360)0.999:0.00054,(((HORVU.MOREX.r3.5HG0529500.1_72_356:0.00380,TRITD0Uv1G029120.4_72_359:0.01221)0.398:0.00055,(TRITD0Uv1G029120.2_72_356:0.0,TRITD0Uv1G029120.1_72_356:0.0,TRITD5Bv1G238030.3_72_356:0.0,TRITD5Bv1G238030.1_72_356:0.0):0.00055)0.618:0.00053,(TRITD5Bv1G238030.2_72_360:0.00055,TRITD5Bv1G238030.5_3_151:0.00055)0.844:0.00430)0.000:0.00055)0.997:0.07513)0.879:0.01856)0.865:0.02828)0.889:0.05682)1.000:1.22134,((((((((HORVU.MOREX.r3.4HG0385780.1_41_322:0.00380,(((TRITD4Bv1G124550.4_41_314:0.00055,((TRITD4Bv1G124550.2_41_352:0.00708,TRITD4Av1G049530.1_9_190:0.00574)0.406:0.00054,(TRITD4Av1G049530.4_41_312:0.00052,TRITD4Av1G049530.3_3_280:0.00055)0.851:0.00377)0.730:0.00054)0.000:0.00055,TRITD4Bv1G124550.3_3_280:0.00055)1.000:0.00220,(TRITD4Av1G049530.2_41_275:0.00597,TRITD4Bv1G124550.1_41_275:0.00055)0.987:0.03059)0.989:0.00163)1.000:0.07075,((Os03t0285800-02_41_322:0.0,Os03t0285800-01_41_322:0.0):0.02284,((Zm00001eb397190_P005_46_327:0.0,Zm00001eb397190_P004_46_327:0.0,Zm00001eb397190_P001_46_327:0.0):0.00055,(Zm00001eb397190_P003_14_269:0.00391,Zm00001eb397190_P002_14_283:0.00055)0.827:0.00388)0.996:0.03819)0.330:0.00479)0.923:0.03143,(Zm00001eb013100_P001_48_319:0.00055,(Zm00001eb013100_P003_48_329:0.0,Zm00001eb013100_P002_48_329:0.0):0.00054)0.998:0.06513)0.994:0.12664,(AT3G45640.1_44_324:0.07051,Solyc06g005170.3.1_46_327:0.11014)0.997:0.12135)0.988:0.09739,(AT3G59790.1_64_345:0.28104,((AT2G43790.1_68_348:0.03620,(Solyc12g019460.2.1_68_348:0.00375,Solyc08g014420.3.1_66_336:0.01200)0.972:0.03217)0.843:0.01903,((Zm00001eb270940_P001_73_352:0.01871,(((((HORVU.MOREX.r3.7HG0652970.1_69_348:0.0,TRITD7Av1G032080.4_71_350:0.0):0.00055,(TRITD7Bv1G002620.2_10_239:0.00433,TRITD7Bv1G002620.4_74_322:0.00507)0.674:0.00612)0.247:0.00054,(TRITD7Av1G032080.5_76_325:0.00054,(TRITD7Bv1G002620.5_68_337:0.00055,((TRITD7Av1G032080.2_17_228:0.0,TRITD7Av1G032080.1_18_229:0.0,TRITD7Bv1G002620.1_18_229:0.0,TRITD7Bv1G002620.3_17_228:0.0):0.00854,(TRITD7Av1G032080.6_49_251:0.0,TRITD7Bv1G002620.6_49_251:0.0):0.00055)0.475:0.00054)0.251:0.00055)0.563:0.00054)0.877:0.01031,Zm00001eb376640_P001_73_352:0.02726)0.903:0.01334,Os06t0154500-01_73_352:0.00442)0.548:0.00054)0.649:0.01182,(TRITD7Av1G032080.3_59_114:0.06291,(TRITD7Av1G032080.7_70_125:0.02311,TRITD7Bv1G002620.7_67_120:0.00055)0.290:0.00054)0.348:0.00054)0.845:0.03452)0.746:0.01124)0.973:0.09563)0.708:0.06049,((Solyc11g072630.2.1_43_325:0.12431,(AT1G07880.1_37_242:0.00055,AT1G07880.2_37_319:0.00054)1.000:0.26147)0.617:0.06439,((((Os10t0533600-01_47_329:0.00816,(Zm00001eb393610_P001_43_325:0.04867,((HORVU.MOREX.r3.1HG0052130.1_48_330:0.0,HORVU.MOREX.r3.1HG0052130.2_48_330:0.0):0.00373,((TRITD1Av1G120860.1_48_330:0.0,TRITD1Bv1G113560.1_48_330:0.0):0.00055,(((TRITD1Av1G120860.3_25_302:0.0,TRITD1Bv1G113560.3_25_302:0.0):0.00055,(TRITD1Av1G120860.4_44_313:0.0,TRITD1Bv1G113560.4_44_313:0.0):0.00055)0.917:0.00697,(TRITD1Av1G120860.2_48_293:0.0,TRITD1Bv1G113560.2_48_293:0.0):0.02466)0.005:0.00054)0.742:0.00055)0.985:0.03046)0.875:0.01217)1.000:0.08844,(((Os08t0157000-00_65_347:0.01695,((HORVU.MOREX.r3.7HG0699160.1_61_343:0.00557,TRITD7Bv1G113340.1_28_299:0.01038)0.994:0.03820,(Zm00001eb415940_P001_62_345:0.00055,Zm00001eb415940_P002_62_344:0.00055)1.000:0.04679)0.261:0.00691)0.999:0.10783,((AT2G46070.1_45_327:0.0,AT2G46070.3_79_361:0.0):0.00054,AT2G46070.2_45_319:0.00055)1.000:0.13383)0.683:0.03110,(AT4G01370.1_47_329:0.02071,((AT1G01560.1_44_249:0.0,AT1G01560.4_44_249:0.0):0.00055,(AT1G01560.3_44_316:0.00055,AT1G01560.2_44_326:0.00055)0.992:0.00054)0.999:0.05883)0.910:0.01913)0.088:0.00583)0.679:0.01866,(Solyc01g094960.3.1_41_326:0.06030,Solyc05g049970.3.1_47_329:0.09444)0.788:0.01321)0.890:0.03523,(AT4G11330.1_47_329:0.15867,Solyc08g081495.1.1_160_460:0.25733)0.264:0.04013)0.932:0.06812)0.960:0.10239)0.961:0.14937,((Os02t0148100-01_33_319:0.00054,((Zm00001eb232260_P001_1_130:0.00055,(Zm00001eb232260_P003_33_319:0.0,Zm00001eb232260_P004_33_319:0.0,Zm00001eb232260_P005_33_319:0.0,Zm00001eb232260_P002_33_319:0.0):0.00055)0.713:0.00224,(((Solyc04g080730.3.1_33_319:0.04677,(Solyc02g084870.3.1_33_319:0.12211,(AT2G18170.1_33_319:0.02273,AT4G36450.1_33_316:0.07898)0.922:0.04725)0.989:0.06738)0.116:0.01263,((AT1G10210.1_33_319:0.0,AT1G10210.3_33_319:0.0,AT1G10210.2_33_319:0.0):0.04480,(AT1G59580.1_33_319:0.0,AT1G59580.2_33_319:0.0):0.03938)0.956:0.03700)0.999:0.06924,(((TRITD0Uv1G010080.1_3_204:0.11207,(TRITD5Bv1G162830.2_33_333:0.00054,(TRITD5Bv1G162830.3_33_253:0.00055,TRITD5Bv1G162830.1_9_219:0.03650)0.940:0.00054)0.999:0.11290)0.941:0.05451,(HORVU.MOREX.r3.7HG0728160.1_33_319:0.02848,(TRITD7Av1G227590.3_81_367:0.00055,(TRITD7Av1G227590.2_33_330:0.01890,TRITD7Av1G227590.1_33_332:0.02829)0.936:0.01409)0.748:0.00385)0.936:0.01753)0.776:0.00430,Os06t0699400-01_33_319:0.01594)0.732:0.00753)0.982:0.03929)0.892:0.00905)0.720:0.00328,(((TRITD6Av1G037430.1_7_186:0.01001,(((TRITD1Av1G070570.1_2_228:0.00054,(TRITD6Av1G130480.17_95_209:0.0,TRITD6Bv1G123130.17_95_209:0.0):0.00054)0.800:4.02580,TRITD6Av1G037430.3_33_330:0.00794)0.000:0.00054,(HORVU.MOREX.r3.7HG0714840.1.CDS1_10_124:0.06828,TRITD6Bv1G050580.1_33_332:0.00891)0.878:0.00765)0.353:0.02648)0.793:0.00541,HORVU.MOREX.r3.6HG0559130.1_33_319:0.00055)0.282:0.00054,((TRITD6Bv1G050580.3_33_255:0.0,TRITD6Bv1G050580.2_33_255:0.0,TRITD6Av1G037430.4_33_255:0.0):0.00053,((TRITD6Av1G037430.2_33_280:0.02611,TRITD6Bv1G050580.5_33_151:0.08229)0.802:0.01868,((Zm00001eb226770_P001_33_319:0.0,Zm00001eb226770_P002_33_319:0.0):0.13802,TRITD6Bv1G050580.4_33_254:0.00055)0.000:0.00050)1.000:0.07336)0.142:0.00054)0.864:0.01153)1.000:0.32935)0.998:0.33168,((((((Zm00001eb261370_P001_44_149:0.00054,((HORVU.MOREX.r3.4HG0414820.1_61_112:4.11434,Zm00001eb170120_P001_140_397:0.00515)0.077:0.45904,AT4G01595.1_20_112:0.49954)0.141:0.07461)0.888:0.06462,(Zm00001eb296060_P003_33_324:0.0,Zm00001eb296060_P005_13_304:0.0,Zm00001eb296060_P006_13_304:0.0,Zm00001eb296060_P004_33_324:0.0):0.00054)0.863:0.01823,(Zm00001eb343870_P002_13_300:0.0,Zm00001eb343870_P001_44_331:0.0):0.16594)0.961:0.04372,(((TRITD3Av1G162410.2_28_204:0.0,TRITD3Av1G162410.1_28_204:0.0):0.00054,(((TRITD3Av1G162410.3_28_312:0.00055,((((HORVU.MOREX.r3.3HG0278110.2_30_321:0.0,HORVU.MOREX.r3.3HG0278110.1_30_321:0.0):0.00735,(TRITD3Av1G162410.12_52_269:0.00055,(TRITD3Av1G162410.9_62_273:0.00054,(TRITD3Bv1G140820.9_47_258:0.00053,((TRITD3Bv1G140820.11_13_304:0.0,TRITD3Bv1G140820.8_13_304:0.0,TRITD3Bv1G140820.4_32_323:0.0,TRITD3Bv1G140820.7_13_304:0.0,TRITD3Bv1G140820.5_32_323:0.0,TRITD3Bv1G140820.10_13_304:0.0,TRITD3Bv1G140820.6_32_323:0.0):0.00055,((TRITD3Bv1G140820.13_37_254:0.00055,TRITD3Bv1G140820.1_32_316:0.00054)0.593:0.00054,TRITD3Bv1G140820.3_32_313:0.00748)0.000:0.00054)0.835:0.00670)0.439:0.00675)0.832:0.00667)0.000:0.00054)0.456:0.00053,(TRITD3Av1G162410.10_28_319:0.0,TRITD3Av1G162410.13_28_319:0.0,TRITD3Av1G162410.15_13_304:0.0,TRITD3Av1G162410.14_13_304:0.0,TRITD3Av1G162410.7_28_319:0.0,TRITD3Av1G162410.11_28_319:0.0,TRITD3Av1G162410.8_28_319:0.0,TRITD3Av1G162410.6_28_319:0.0):0.00055)0.000:0.00055,TRITD3Av1G162410.5_28_310:0.00055)0.000:0.00055)0.000:0.00054,(TRITD3Av1G162410.4_28_311:0.00055,TRITD3Bv1G140820.2_32_315:0.00373)0.972:0.01524)0.871:0.01640,((Os01t0665200-02_34_155:0.00749,Os01t0665200-01_34_325:0.00054)0.811:0.00978,(TRITD3Av1G162410.16_13_262:0.0,TRITD3Bv1G140820.12_13_262:0.0):0.00654)0.823:0.01508)0.390:0.00390)0.821:0.01004,((Zm00001eb157530_P005_33_324:0.0,Zm00001eb157530_P002_13_304:0.0):0.00086,(Zm00001eb359720_P002_13_304:0.0,Zm00001eb359720_P001_33_324:0.0):0.02582)0.772:0.01055)0.875:0.01974)0.647:0.02362,((HORVU.MOREX.r3.1HG0088960.1_34_325:0.03066,((TRITD1Av1G209190.3_36_327:0.0,TRITD1Av1G209190.2_31_322:0.0,TRITD1Av1G209190.1_13_304:0.0,TRITD1Av1G209190.4_29_320:0.0):0.00055,(TRITD1Bv1G214990.6_13_299:0.00367,(TRITD1Bv1G214990.5_36_327:0.0,TRITD1Bv1G214990.2_36_327:0.0,TRITD1Bv1G214990.4_35_326:0.0,TRITD1Bv1G214990.3_36_327:0.0,TRITD1Bv1G214990.1_30_321:0.0):0.00055)0.947:0.01100)0.989:0.06417)1.000:0.13332,Os05t0566400-01_36_327:0.01175)0.095:0.00868)0.753:0.02129,(((AT1G53510.1_25_316:0.04932,(AT3G14720.3_25_316:0.0,AT3G14720.2_25_316:0.0,AT3G14720.1_25_316:0.0):0.08266)0.506:0.03458,((Solyc07g062080.3.1_25_319:0.03309,((Os06t0509100-01_53_95:0.00055,((TRITD6Av1G211990.3_21_182:0.00055,(((TRITD6Av1G211990.11_74_294:0.0,TRITD6Av1G211990.8_74_294:0.0,TRITD6Av1G211990.5_74_294:0.0,TRITD6Av1G211990.4_74_294:0.0):0.00055,(TRITD6Bv1G207930.4_74_294:0.0,TRITD6Bv1G207930.8_74_294:0.0,TRITD6Bv1G207930.5_74_294:0.0):0.00457)0.933:0.00054,(TRITD6Bv1G207930.3_25_225:0.01125,(((Solyc04g012170.3.1_29_292:0.05982,(AT4G29380.1_29_293:0.06336,TRITD7Bv1G039730.1_3_228:1.61366)0.187:0.07513)1.000:0.25427,(Zm00001eb257890_P001_69_293:0.04356,(Zm00001eb192340_P001_70_294:0.03277,Zm00001eb192340_P002_71_294:0.02836)0.880:0.03685)0.946:0.07994)0.999:0.19981,(HORVU.MOREX.r3.6HG0624570.1_31_294:0.0,HORVU.MOREX.r3.6HG0624570.2_31_294:0.0):0.00053)0.964:0.00054)0.724:0.01109)0.789:0.00684)0.395:0.00139,TRITD6Bv1G207930.2_21_182:0.00545)1.000:4.40970)0.929:0.25932,Solyc10g007500.3.1_17_127:0.00055)0.695:0.04747)0.770:0.04507,Solyc10g007505.1.1_20_196:0.07891)0.940:0.08132)0.988:0.06970,(((((AT1G73670.1_90_381:0.09649,Solyc06g068990.3.1_132_423:0.03376)0.894:0.02554,((((Os02t0135200-00_13_189:0.09991,((HORVU.MOREX.r3.6HG0555110.1_13_304:0.03474,(((TRITD6Av1G027670.3_13_189:0.0,TRITD6Av1G027670.4_13_189:0.0):0.00055,(TRITD6Av1G027670.2_13_304:0.0,TRITD6Av1G027670.1_13_304:0.0):0.00054)0.967:0.03450,((TRITD6Bv1G041120.2_13_304:0.0,TRITD6Bv1G041120.1_13_304:0.0):0.00055,(TRITD6Bv1G041120.4_13_189:0.0,TRITD6Bv1G041120.3_13_189:0.0):0.00055)0.985:0.03531)0.375:0.01252)1.000:0.13912,(Zm00001eb209160_P004_13_304:0.0,Zm00001eb209160_P005_13_304:0.0,Zm00001eb209160_P003_13_304:0.0,Zm00001eb209160_P002_13_304:0.0,Zm00001eb209160_P001_13_304:0.0):0.11949)0.706:0.02224)0.404:0.02172,((Zm00001eb272710_P003_33_324:0.0,Zm00001eb272710_P005_13_304:0.0,Zm00001eb272710_P004_13_304:0.0,Zm00001eb272710_P001_90_381:0.0,Zm00001eb272710_P002_90_381:0.0):0.00054,((((Zm00001eb227400_P003_13_304:0.0,Zm00001eb227400_P001_91_382:0.0,Zm00001eb227400_P004_13_304:0.0):0.00055,Zm00001eb227400_P002_8_226:0.00054)0.778:0.00366,(((TRITD7Av1G221430.8_8_226:0.00054,(TRITD7Av1G221430.9_87_264:0.00700,(HORVU.MOREX.r3.7HG0726170.1_87_378:0.0,TRITD7Bv1G170250.6_87_378:0.0,TRITD7Bv1G170250.5_87_378:0.0,TRITD7Bv1G170250.2_33_324:0.0,TRITD7Bv1G170250.3_87_378:0.0,TRITD7Bv1G170250.1_87_378:0.0,TRITD7Bv1G170250.4_51_342:0.0,TRITD7Av1G221430.1_87_378:0.0,TRITD7Av1G221430.5_87_378:0.0,TRITD7Av1G221430.2_33_324:0.0,TRITD7Av1G221430.4_15_306:0.0,TRITD7Av1G221430.3_87_378:0.0):0.00055)0.126:0.00054)0.887:0.00054,((TRITD7Bv1G170250.8_15_238:0.0,TRITD7Av1G221430.10_15_238:0.0):0.00055,TRITD7Bv1G170250.7_8_158:0.00054)0.955:0.02428)0.990:0.03885,(Os06t0708000-04_18_309:0.0,Os06t0708000-02_13_304:0.0,Os06t0708000-03_13_304:0.0,Os06t0708000-01_87_378:0.0):0.02660)0.898:0.00926)0.783:0.00679,Zm00001eb136600_P001_9_73:0.07195)0.365:0.00054)0.953:0.02688)0.989:0.04878,(((TRITD1Bv1G218290.4_26_251:0.00055,((HORVU.MOREX.r3.1HG0091240.1_133_425:0.0,TRITD1Bv1G218290.3_23_315:0.0,TRITD1Bv1G218290.1_132_424:0.0,TRITD1Bv1G218290.2_113_405:0.0):0.00055,(TRITD1Av1G220750.2_134_426:0.0,TRITD1Av1G220750.1_134_426:0.0,TRITD1Av1G220750.3_24_316:0.0):0.00360)0.847:0.00054)0.978:0.04448,(Os05t0576800-01_105_396:0.01029,Zm00001eb296690_P001_129_420:0.04924)0.808:0.01255)0.987:0.05512,((Zm00001eb359260_P002_22_313:0.0,Zm00001eb359260_P003_22_313:0.0,Zm00001eb359260_P001_22_313:0.0):0.05871,(((Os01t0643800-01_22_313:0.09004,(((TRITD3Av1G155110.3_9_162:0.00053,((TRITD3Av1G155110.5_9_226:0.0,TRITD3Av1G155110.6_9_226:0.0):0.00055,(TRITD3Av1G155110.2_9_164:0.05120,TRITD3Av1G155110.1_21_312:0.00055)0.112:0.00055)0.336:0.00085)0.951:0.02531,((TRITD3Bv1G135620.2_21_312:0.0,TRITD3Bv1G135620.3_21_312:0.0,TRITD3Bv1G135620.1_21_312:0.0):0.00055,TRITD3Bv1G135620.4_21_306:0.00052)0.934:0.01087)0.170:0.00378,HORVU.MOREX.r3.3HG0275260.1_21_312:0.01129)0.946:0.03356)0.675:0.01463,(TRITD3Bv1G135620.7_9_172:0.00051,(TRITD3Av1G155110.4_9_160:0.01658,TRITD3Bv1G135620.5_9_159:0.00055)0.869:0.02267)0.670:0.10449)0.824:0.03640,(TRITD3Bv1G135620.8_9_158:0.0,TRITD3Bv1G135620.6_9_158:0.0):0.03157)0.958:0.05239)0.860:0.01503)0.978:0.03622)0.909:0.01855,((AT2G01450.4_16_307:0.0,AT2G01450.2_16_307:0.0,AT2G01450.1_16_307:0.0,AT2G01450.3_16_307:0.0):0.22059,(Solyc04g007710.3.1_18_309:0.07358,Solyc05g008020.3.1_18_309:0.10095)0.983:0.10906)0.938:0.06427)0.078:0.00053)0.747:0.01128,Solyc12g040680.2.1_98_389:0.07105)0.945:0.02124,((Zm00001eb417810_P005_25_316:0.0,Zm00001eb417810_P002_25_316:0.0,Zm00001eb417810_P001_13_304:0.0,Zm00001eb417810_P003_13_304:0.0,Zm00001eb417810_P004_13_304:0.0):0.01329,((Zm00001eb108620_P002_25_316:0.0,Zm00001eb108620_P001_13_304:0.0):0.03365,(Os05t0143500-02_13_304:0.03099,((TRITD1Av1G032550.4_13_189:0.00055,(TRITD1Av1G032550.5_13_236:0.02379,((TRITD1Bv1G041580.4_13_134:0.0,TRITD1Av1G032550.1_13_134:0.0):0.00054,((((((Os05t0143500-01_13_133:0.00979,TRITD1Bv1G041580.6_13_299:0.00273)0.982:0.00054,TRITD1Bv1G041580.11_13_299:0.00054)0.858:0.00369,((HORVU.MOREX.r3.1HG0019360.1_13_304:0.00205,Zm00001eb388940_P001_141_441:0.90728)0.355:0.00168,(((TRITD1Av1G032550.8_13_304:0.0,TRITD1Av1G032550.7_13_304:0.0,TRITD1Av1G032550.6_13_304:0.0):0.00054,(Solyc01g080240.3.1_34_325:0.01678,(((AT3G18040.1_23_314:0.0,AT3G18040.3_132_423:0.0,AT3G18040.4_132_423:0.0,AT3G18040.5_18_309:0.0):0.00055,AT3G18040.2_9_226:0.00054)0.990:0.04975,(AT1G18150.1_104_395:0.0,AT1G18150.2_104_395:0.0,AT1G18150.3_104_395:0.0):0.06131)0.989:0.04986)0.978:0.04186)0.000:0.00188,(TRITD1Av1G032550.2_13_136:0.00055,((TRITD1Bv1G041580.5_13_136:0.0,TRITD1Av1G032550.3_13_136:0.0):0.00249,(Zm00001eb352280_P001_10_97:0.01556,Zm00001eb360420_P001_10_97:0.00055)1.000:5.99291)0.094:0.00726)0.951:0.04373)0.324:0.00228)0.796:0.00420)0.000:0.00054,(TRITD1Bv1G041580.8_13_304:0.0,TRITD1Bv1G041580.2_51_342:0.0,TRITD1Bv1G041580.10_13_304:0.0,TRITD1Bv1G041580.7_13_304:0.0):0.00055)0.991:0.01924,TRITD1Bv1G041580.3_13_133:0.00480)0.926:0.01891,(TRITD1Bv1G041580.9_13_303:0.00053,TRITD1Bv1G041580.1_3_175:0.00054)0.981:0.04167)0.270:0.00089)0.602:0.05701)0.000:0.00073)0.864:0.02199,(AT5G19010.1_25_316:0.07638,Os11t0271100-01_13_304:0.00149)0.963:0.04318)0.200:0.03476)0.636:0.00058)0.512:0.01223)0.964:0.02981)0.995:0.06079,(((AT2G42880.2_25_316:0.0,AT2G42880.1_25_316:0.0):0.02855,(((((TRITD7Bv1G140030.6_26_317:0.0,TRITD7Bv1G140030.5_26_317:0.0,TRITD7Bv1G140030.3_26_317:0.0,TRITD7Bv1G140030.4_26_317:0.0,TRITD7Av1G178880.6_26_317:0.0,TRITD7Av1G178880.5_26_317:0.0,TRITD7Av1G178880.8_26_317:0.0):0.00055,(TRITD7Bv1G140030.2_26_313:0.0,TRITD7Av1G178880.4_26_313:0.0):0.00883)0.000:0.00055,(TRITD7Av1G178880.7_62_361:0.00054,((TRITD7Bv1G140030.7_26_297:0.0,TRITD7Av1G178880.9_26_297:0.0):0.00054,TRITD7Bv1G140030.1_26_184:0.00054)0.913:0.02908)0.866:0.01908)0.687:0.00054,((HORVU.MOREX.r3.7HG0712330.1_26_317:0.00054,TRITD7Av1G178880.3_26_250:0.00055)0.945:0.02282,(TRITD7Av1G178880.1_26_202:0.0,TRITD7Av1G178880.2_26_202:0.0):0.00055)0.356:0.00054)0.949:0.02511,(Os06t0367900-02_26_317:0.0,Os06t0367900-01_26_317:0.0):0.03696)1.000:0.09037)0.908:0.02519,((((Os01t0629900-01_25_316:0.01878,(Zm00001eb297110_P002_8_226:0.00055,Zm00001eb297110_P001_25_316:0.00054)1.000:0.06759)0.581:0.00687,Solyc07g056350.3.1_25_316:0.03805)0.999:0.07150,((Zm00001eb358890_P002_25_316:0.0,Zm00001eb358890_P001_25_316:0.0):0.01815,(((TRITD3Av1G151000.4_25_517:0.09441,HORVU.MOREX.r3.3HG0273800.1_25_316:0.00054)0.926:0.02774,((TRITD3Bv1G133770.8_25_144:0.00055,TRITD3Bv1G133770.5_25_248:0.01616)0.773:0.01300,(TRITD3Av1G151000.5_25_316:0.0,TRITD3Av1G151000.3_25_316:0.0,TRITD3Bv1G133770.2_25_316:0.0,TRITD3Bv1G133770.4_25_316:0.0,TRITD3Bv1G133770.3_25_316:0.0,TRITD3Bv1G133770.1_25_316:0.0):0.00054)0.787:0.00361)0.134:0.00054,(TRITD3Av1G151000.6_25_201:0.0,TRITD3Bv1G133770.6_25_201:0.0,TRITD3Bv1G133770.7_25_201:0.0):0.00055)0.892:0.02005)0.948:0.02014)0.000:0.00055,(((TRITD1Av1G222580.4_8_219:0.0,TRITD1Bv1G220000.4_8_219:0.0):0.00055,TRITD1Bv1G220000.3_8_221:0.00398)1.000:0.00507,((((HORVU.MOREX.r3.1HG0092210.2_168_459:0.0,HORVU.MOREX.r3.1HG0092210.1_168_459:0.0):0.00614,TRITD1Av1G222580.1_25_201:0.00055)0.984:0.00876,(TRITD1Av1G222580.3_25_316:0.0,TRITD1Av1G222580.2_25_316:0.0,TRITD1Bv1G220000.1_25_316:0.0,TRITD1Bv1G220000.2_25_316:0.0):0.00055)0.998:0.00053,TRITD1Av1G222580.5_8_226:0.00055)0.926:0.00055)0.997:0.06050)0.934:0.01980)0.546:0.01584)0.629:0.03256)0.887:0.06944)0.998:0.35392)0.993:0.54368)0.115:0.15008,((((((TRITD4Av1G251160.11_4_220:0.01117,(((TRITD4Av1G251160.4_14_272:0.01317,((Zm00001eb269140_P001_4_194:0.00055,Zm00001eb269140_P002_1_102:0.00054)1.000:0.15330,TRITD7Av1G011740.3_4_260:0.00120)0.300:0.02930)0.784:0.00244,(TRITD4Av1G251160.10_4_283:0.0,TRITD4Av1G251160.8_4_283:0.0,TRITD4Av1G251160.9_4_283:0.0,TRITD4Av1G251160.6_4_283:0.0,TRITD4Av1G251160.5_4_283:0.0,TRITD4Av1G251160.7_48_327:0.0):0.00055)0.462:0.00497,HORVU.MOREX.r3.7HG0641060.1_4_283:0.00779)0.586:0.01244)0.707:0.00404,TRITD4Av1G251160.3_11_249:0.00054)0.161:0.00054,(((((TRITD7Av1G011740.8_4_283:0.0,TRITD7Av1G011740.7_4_283:0.0,TRITD7Av1G011740.9_4_283:0.0,TRITD7Av1G011740.5_4_283:0.0,TRITD7Av1G011740.6_4_283:0.0,TRITD7Av1G011740.11_23_302:0.0):0.00055,(TRITD7Av1G011740.14_21_126:0.01718,TRITD7Av1G011740.13_7_125:0.00055)1.000:0.00054)0.996:0.00055,TRITD7Av1G011740.2_4_182:0.00053)0.803:0.00413,TRITD4Av1G251160.1_21_126:0.00055)0.000:0.00193,(TRITD7Av1G011740.4_4_262:0.00055,TRITD7Av1G011740.10_4_291:0.00054)1.000:0.13924)0.796:0.02013)0.712:0.00271,(TRITD4Av1G251160.2_11_247:0.05824,(TRITD7Av1G011740.12_1_228:0.00055,TRITD7Av1G011740.1_48_327:0.00054)1.000:0.35705)1.000:0.13303)1.000:0.20215,(((AT5G45430.2_4_283:0.0,AT5G45430.1_4_283:0.0):0.09975,(AT4G19110.3_1_227:0.00054,(AT4G19110.2_4_283:0.0,AT4G19110.1_4_283:0.0):0.00055)0.958:0.04194)0.994:0.06839,((Solyc08g075890.3.1_4_283:0.11498,(Solyc08g067450.1.1.1_6_284:0.16103,Solyc08g005470.3.1_4_283:0.01888)0.960:0.05638)0.972:0.07152,((Zm00001eb188190_P001_5_283:0.02484,Zm00001eb251700_P001_5_283:0.01444)0.781:0.01268,(((HORVU.MOREX.r3.6HG0606710.1_5_283:0.0,HORVU.MOREX.r3.6HG0606710.2_5_283:0.0):0.00055,(((TRITD6Av1G170870.2_5_180:0.00055,(TRITD6Bv1G157460.1_5_162:0.00055,TRITD6Av1G170870.5_5_257:0.03851)0.138:0.00222)0.982:0.00161,TRITD6Bv1G157460.6_2_255:0.00054)0.767:0.00054,((((TRITD6Av1G170870.15_7_111:0.00053,(TRITD6Av1G170870.12_2_255:0.00055,(((((TRITD6Bv1G157460.5_33_230:0.00054,TRITD6Bv1G157460.7_7_111:0.00724)0.872:0.00760,TRITD6Av1G170870.14_22_126:0.00717)0.000:0.00052,((((TRITD5Av1G203890.5_400_484:0.0,TRITD5Bv1G199800.3_400_484:0.0):0.00055,TRITD5Av1G203890.4_371_473:0.00053)0.868:0.05264,Os03t0749800-01_401_489:0.00054)1.000:3.85946,TRITD6Av1G170870.1_72_350:0.01183)0.015:0.00311)0.996:0.08101,TRITD6Av1G170870.13_6_237:0.00052)0.499:0.00544,(TRITD2Bv1G090190.1_29_192:3.09245,TRITD6Av1G170870.11_3_238:0.01088)0.840:0.00055)0.917:0.00245)0.995:0.00865)0.795:0.00053,(TRITD6Av1G170870.9_5_283:0.0,TRITD6Av1G170870.7_5_283:0.0,TRITD6Av1G170870.6_5_283:0.0,TRITD6Av1G170870.10_5_283:0.0,TRITD6Av1G170870.8_5_283:0.0):0.00055)0.965:0.00086,(TRITD6Av1G170870.3_5_187:0.04598,TRITD6Av1G170870.4_5_229:0.00677)0.799:0.01350)0.803:0.00794,(TRITD6Bv1G157460.4_5_283:0.0,TRITD6Bv1G157460.3_5_283:0.0,TRITD6Bv1G157460.2_5_283:0.0):0.00055)0.000:0.00054)0.917:0.00815)0.970:0.02924,(Os02t0700600-02_5_163:0.00055,(Os02t0700600-01_5_283:0.00055,(Os02t0700600-03_13_249:0.00106,Os02t0700600-04_2_210:0.00055)1.000:0.00347)0.928:0.00055)0.970:0.04069)0.821:0.02003)1.000:0.21802)0.636:0.02361)0.727:0.04523)0.998:0.27276,(((Zm00001eb064400_P002_4_283:0.0,Zm00001eb064400_P001_4_283:0.0):0.08689,((Os03t0847600-02_4_283:0.0,Os03t0847600-01_4_283:0.0):0.03647,(HORVU.MOREX.r3.5HG0533360.1_4_283:0.01207,(((TRITD4Av1G214900.3_4_283:0.0,TRITD4Av1G214900.1_4_283:0.0,TRITD4Av1G214900.4_4_283:0.0,TRITD4Av1G214900.5_4_283:0.0):0.00055,TRITD4Av1G214900.2_4_264:0.00055)0.677:0.00246,(TRITD5Bv1G245660.4_4_264:0.00054,(TRITD5Bv1G245660.2_4_283:0.0,TRITD5Bv1G245660.1_4_283:0.0,TRITD5Bv1G245660.3_4_283:0.0):0.00423)0.904:0.01034)0.749:0.00054)1.000:0.08219)0.712:0.00647)0.997:0.13747,(Solyc06g083220.3.1_4_283:0.13533,((AT4G13020.7_4_283:0.0,AT4G13020.1_4_283:0.0,AT4G13020.2_12_291:0.0,AT4G13020.4_4_283:0.0,AT4G13020.6_4_283:0.0,AT4G13020.3_12_291:0.0):0.00055,(AT4G13020.8_4_292:0.0,AT4G13020.5_4_292:0.0):0.02849)1.000:0.26825)0.983:0.12858)0.341:0.07124)1.000:0.55878)0.439:0.11654,(((((AT1G73690.1_13_291:0.08226,(AT1G66750.1_15_293:0.20460,((((TRITD1Av1G157740.3_3_121:0.00055,TRITD1Bv1G144070.2_3_128:0.00053)0.864:0.02536,(TRITD1Bv1G144070.1_20_218:0.00055,(HORVU.MOREX.r3.1HG0064460.1_21_299:0.00055,(TRITD1Av1G157740.1_37_298:0.00186,TRITD1Av1G157740.2_38_298:0.00055)1.000:0.01092)0.859:0.00054)0.797:0.00055)0.900:0.03078,((Zm00001eb350890_P001_23_144:0.00054,((Zm00001eb350890_P002_23_304:0.0,Zm00001eb350890_P003_23_304:0.0):0.00055,((Zm00001eb287310_P002_23_304:0.0,Zm00001eb287310_P001_23_304:0.0):0.00054,Zm00001eb287310_P003_3_202:0.00055)0.997:0.04909)0.000:0.00053)0.999:0.17451,Os05t0392300-01_21_139:0.02275)0.787:0.02027)0.944:0.04591,Solyc08g081280.3.1_20_298:0.12631)0.881:0.03242)0.966:0.05821)0.709:0.05047,AT1G18040.1_13_292:0.09171)1.000:0.54905,(((AT5G63610.1_25_333:0.10243,Solyc12g027850.2.1_19_327:0.11706)0.977:0.06452,(Zm00001eb225020_P001_18_331:0.00054,Zm00001eb225020_P002_18_332:0.00055)0.988:0.04631)0.591:0.00448,(Os10t0580300-01_19_337:0.00555,(((((TRITD1Bv1G124850.5_21_244:0.0,TRITD1Av1G129510.5_21_244:0.0):0.16744,TRITD1Bv1G124850.7_18_218:0.00051)0.708:0.00258,(TRITD1Bv1G124850.6_18_217:0.0,TRITD1Av1G129510.7_18_217:0.0):0.00055)0.994:0.01486,TRITD1Av1G129510.8_18_185:0.00055)0.947:0.00054,((HORVU.MOREX.r3.1HG0053930.1_18_333:0.0,TRITD1Bv1G124850.1_18_333:0.0,TRITD1Bv1G124850.3_18_333:0.0,TRITD1Av1G129510.4_18_333:0.0,TRITD1Av1G129510.1_18_333:0.0):0.00055,(((TRITD1Bv1G124850.2_18_300:0.0,TRITD1Av1G129510.2_18_300:0.0):0.00365,TRITD1Av1G129510.3_18_372:0.00532)0.998:0.01163,(TRITD1Bv1G124850.4_18_331:0.0,TRITD1Av1G129510.6_18_331:0.0):0.00055)0.000:0.00054)0.816:0.00054)0.977:0.02877)0.102:0.00887)1.000:0.81931)0.402:0.06950,((((((Os01t0897000-01_4_295:0.03812,((HORVU.MOREX.r3.5HG0463930.1_4_296:0.00422,((TRITD5Av1G110620.2_6_293:0.00053,TRITD5Bv1G091840.1_4_293:0.02006)0.996:0.04735,TRITD5Av1G110620.1_6_296:0.00054)0.983:0.03143)0.996:0.06519,(HORVU.MOREX.r3.4HG0353330.1_4_301:0.02684,TRITD4Av1G154400.1_4_301:0.01160)0.998:0.08501)0.947:0.03925)0.969:0.04850,(Zm00001eb163790_P002_9_300:0.00054,Zm00001eb163790_P001_9_231:0.01870)0.985:0.05563)0.918:0.03746,(Solyc10g074730.2.1_4_295:0.02995,(AT3G54180.1_4_301:0.09872,(AT2G38620.4_54_241:0.00055,(AT2G38620.2_4_303:0.00055,(AT2G38620.1_4_235:0.0,AT2G38620.3_4_235:0.0):0.01716)0.000:0.00054)0.986:0.06578)1.000:0.11724)0.997:0.08992)0.986:0.13908,(((((TRITD7Bv1G066450.3_28_261:0.0,TRITD7Av1G094300.3_28_261:0.0):0.03322,((TRITD7Bv1G066450.4_28_248:0.0,TRITD7Av1G094300.2_28_248:0.0):0.02567,((TRITD7Bv1G066450.1_28_318:0.0,TRITD7Av1G094300.6_28_318:0.0,TRITD7Av1G094300.4_28_318:0.0):0.00055,(TRITD7Bv1G066450.2_28_280:0.0,TRITD7Av1G094300.5_28_280:0.0):0.05633)1.000:0.00054)0.681:0.00374)0.706:0.00247,HORVU.MOREX.r3.7HG0680610.1_28_318:0.00936)0.952:0.03237,(Os08t0512600-01_28_318:0.07074,((Zm00001eb035350_P002_30_320:0.00054,Zm00001eb035350_P001_30_246:0.00772)0.966:0.04060,((Zm00001eb389390_P001_27_317:0.00054,((Zm00001eb160860_P001_2_103:0.0,Zm00001eb036430_P001_2_103:0.0):0.01699,(Zm00001eb318980_P001_63_250:0.00524,Zm00001eb017510_P001_63_251:0.00055)0.995:0.07337)0.749:0.00054)0.744:0.00055,(Zm00001eb222410_P001_157_249:0.34201,Zm00001eb313130_P001_2_100:0.00055)0.612:0.01165)0.831:0.04039)0.983:0.04988)0.740:0.01769)0.997:0.10795,(Solyc04g082840.3.1_17_307:0.12193,(AT1G20930.1_16_306:0.06402,AT1G76540.1_14_304:0.07721)0.946:0.04863)0.871:0.04579)0.997:0.17357)0.995:0.26151,((((Os03t0108800-01_123_207:0.02423,(Os03t0118400-02_4_91:0.00055,Os03t0118400-01_4_153:0.00928)0.785:0.00845)0.844:0.02460,(((Zm00001eb403940_P004_4_287:0.00055,(Zm00001eb403940_P003_4_229:0.01600,(Zm00001eb403940_P002_4_296:0.00053,Zm00001eb403940_P001_4_239:0.01508)0.911:0.02182)0.000:0.00054)0.809:0.00874,((Zm00001eb233680_P001_351_454:0.01325,(TRITD3Bv1G130410.1_109_344:0.00055,Zm00001eb209170_P002_278_335:0.00055)0.579:3.34640)0.040:0.00213,(Zm00001eb393850_P001_373_476:0.01526,Zm00001eb011520_P001_368_471:0.00766)0.000:0.00054)0.781:0.00873)0.764:0.01119,Zm00001eb001260_P001_4_287:0.01128)0.925:0.04128)0.517:0.00968,(TRITD4Bv1G196670.4_4_91:0.00055,((HORVU.MOREX.r3.4HG0413490.2_4_287:0.00053,HORVU.MOREX.r3.4HG0413490.1_4_262:0.05564)0.833:0.00754,(((((TRITD4Bv1G196670.3_4_249:0.00053,TRITD4Bv1G196670.5_4_92:0.00054)0.888:0.01046,TRITD5Av1G247280.3_4_249:0.00055)1.000:0.06971,(TRITD5Av1G247280.2_59_342:0.0,TRITD5Av1G247280.1_38_321:0.0):0.00054)0.989:0.00157,TRITD5Av1G247280.4_26_208:0.00055)0.996:0.00300,(TRITD4Bv1G196670.2_4_287:0.00055,TRITD4Bv1G196670.1_4_235:0.00055)0.841:0.00478)0.780:0.00054)0.908:0.02516)0.870:0.01395)0.448:0.03852,(((Solyc12g095860.2.1_4_287:0.02150,(Solyc11g070140.2.1_4_287:0.00357,TRITD1Bv1G004000.2_165_430:2.12096)0.434:0.13534)0.378:0.01965,Solyc08g066330.2.1_4_335:0.08981)0.860:0.02337,(AT3G48750.1_4_287:0.12078,(((Os02t0123100-02_83_144:0.00055,(Os02t0123100-01_88_370:0.0,Os02t0123100-03_4_286:0.0):0.00055)0.876:0.03538,((Zm00001eb208520_P001_4_222:0.04603,(Zm00001eb208520_P003_4_233:0.00055,Zm00001eb208520_P002_4_286:0.00054)0.941:0.00086)0.798:0.02501,Zm00001eb236580_P001_36_258:1.03082)0.775:0.02527)0.682:0.01387,HORVU.MOREX.r3.6HG0550810.1_4_286:0.03301)0.975:0.05303)0.945:0.04733)0.378:0.05142)0.999:0.32303)0.998:0.25899,(((Os08t0453800-00_34_316:0.03520,(Zm00001eb040540_P004_27_265:0.00055,((Zm00001eb040540_P002_27_321:0.00055,(Zm00001eb040540_P005_14_295:0.00055,Zm00001eb040540_P003_14_300:0.00055)0.958:0.01177)0.000:0.00055,Zm00001eb040540_P001_27_316:0.00055)1.000:0.00055)0.998:0.15110)0.999:0.38566,(((((Solyc02g088340.3.1_116_400:0.13520,((AT3G01085.2_115_400:0.0,AT3G01085.1_115_400:0.0,AT3G01085.3_115_400:0.0):0.29230,AT5G39420.1_105_389:0.10258)0.995:0.12886)0.922:0.08242,(Solyc03g115680.3.1_122_402:0.12630,((AT1G74330.2_121_407:0.0,AT1G74330.1_121_407:0.0,AT1G74330.3_121_407:0.0):0.06063,(AT1G18670.3_131_418:0.0,AT1G18670.1_131_418:0.0,AT1G18670.2_131_418:0.0):0.09878)0.998:0.10707)0.479:0.02762)0.756:0.04159,((((((HORVU.MOREX.r3.2HG0128720.2_117_401:0.0,HORVU.MOREX.r3.2HG0128720.1_117_401:0.0):0.00392,((((TRITD2Bv1G073160.6_115_399:0.0,TRITD2Bv1G073160.7_115_399:0.0,TRITD2Bv1G073160.11_115_399:0.0,TRITD2Bv1G073160.10_115_399:0.0,TRITD2Bv1G073160.8_115_399:0.0,TRITD2Bv1G073160.9_115_399:0.0,TRITD2Bv1G073160.12_115_399:0.0):0.00055,((TRITD2Bv1G073160.5_115_399:0.0,TRITD2Bv1G073160.4_115_399:0.0):0.00054,TRITD2Bv1G073160.3_115_394:0.00053)0.912:0.01124)0.000:0.00054,TRITD2Bv1G073160.2_115_395:0.00055)0.938:0.00718,((TRITD2Av1G062230.1_115_395:0.00055,(TRITD2Av1G062230.3_115_399:0.0,TRITD2Av1G062230.2_115_399:0.0):0.00278)0.992:0.00054,((TRITD2Av1G062230.7_2_241:0.00055,TRITD2Av1G062230.8_1_180:0.00055)0.999:0.00054,(TRITD2Av1G062230.6_115_399:0.0,TRITD2Av1G062230.4_115_399:0.0,TRITD2Av1G062230.5_115_399:0.0):0.00055)0.706:0.00054)0.917:0.00703)0.368:0.00054)0.982:0.03203,(Os07t0596600-02_129_413:0.00055,(Os07t0596600-03_1_271:0.00054,Os07t0596600-01_1_279:0.00055)0.000:0.00054)0.990:0.04888)0.971:0.02633,(Zm00001eb326620_P002_2_241:0.00053,Zm00001eb326620_P001_121_405:0.00055)0.939:0.01878)0.822:0.01148,(Zm00001eb108400_P005_121_405:0.0,Zm00001eb108400_P006_121_405:0.0,Zm00001eb108400_P004_121_405:0.0,Zm00001eb108400_P003_121_405:0.0,Zm00001eb108400_P001_121_405:0.0,Zm00001eb108400_P002_121_405:0.0):0.01336)0.994:0.10185,(((Zm00001eb136220_P001_112_398:0.0,Zm00001eb136220_P002_112_398:0.0):0.12650,((Zm00001eb029660_P002_56_245:0.0,Zm00001eb029660_P003_38_227:0.0):0.00054,Zm00001eb029660_P001_123_409:0.00055)0.925:0.02585)0.975:0.08299,((HORVU.MOREX.r3.5HG0440450.1_117_405:0.00453,((TRITD5Av1G039110.2_106_254:0.0,TRITD5Bv1G036560.2_105_253:0.0):0.02070,(TRITD5Av1G039110.1_114_402:0.00054,TRITD5Bv1G036560.1_113_401:0.01885)0.754:0.00981)0.908:0.02072)0.979:0.07855,Os12t0577700-00_127_415:0.27224)0.901:0.07618)1.000:0.30890)0.610:0.03628)0.977:0.10213,(((((((Os01t0367700-01_99_383:0.00955,(Zm00001eb131770_P002_121_393:0.00055,Zm00001eb131770_P001_99_383:0.00055)0.995:0.05135)0.998:0.06552,(Solyc01g098160.3.1_129_413:0.10027,((Zm00001eb111000_P001_125_409:0.01152,(Zm00001eb330080_P001_123_407:0.00054,(HORVU.MOREX.r3.2HG0114920.1_125_409:0.00055,TRITD2Bv1G042350.1_2_262:0.00425)0.998:0.04050)0.295:0.00745)0.977:0.03282,(((Zm00001eb394760_P002_99_383:0.0,Zm00001eb394760_P001_60_344:0.0):0.00857,(((((Zm00001eb016770_P001_99_374:0.00062,Zm00001eb016770_P005_99_308:0.00055)0.983:0.15176,Zm00001eb016770_P004_148_425:0.00423)0.000:0.00054,Zm00001eb016770_P003_99_380:0.00055)1.000:0.00156,Zm00001eb016770_P006_99_204:0.00055)0.415:0.00407,Zm00001eb016770_P002_99_383:0.00054)0.987:0.04814)0.865:0.02205,((((TRITD4Bv1G089190.1_115_395:0.0,TRITD4Bv1G089190.6_115_395:0.0,TRITD4Bv1G089190.4_115_395:0.0):0.00580,(TRITD4Bv1G089190.5_2_254:0.02980,(TRITD4Av1G080010.1_47_339:0.01204,TRITD4Bv1G089190.3_2_253:0.00055)0.910:0.01640)0.773:0.00795)0.387:0.00358,(TRITD4Av1G080010.4_2_238:0.00055,TRITD4Av1G080010.3_93_377:0.00055)0.829:0.00747)0.746:0.00327,HORVU.MOREX.r3.4HG0377070.1_103_387:0.00053)0.957:0.02644)0.910:0.02094)0.967:0.04190)0.885:0.01980)0.829:0.01804,((AT1G54610.2_118_402:0.0,AT1G54610.3_118_402:0.0,AT1G54610.1_118_402:0.0):0.16856,Solyc01g067640.3.1_131_415:0.07318)0.695:0.02369)0.930:0.03262,((AT5G50860.2_114_398:0.0,AT5G50860.1_114_398:0.0):0.20059,(((Solyc03g097690.3.1_98_382:0.17043,((AT4G22940.1_103_388:0.0,AT4G22940.2_103_388:0.0):0.45177,(((Zm00001eb168070_P001_161_444:0.0,Zm00001eb168070_P002_161_444:0.0,Zm00001eb168070_P003_161_444:0.0):0.02090,Zm00001eb168070_P004_161_438:0.00054)1.000:0.25824,(Os11t0242500-01_184_468:0.05341,((TRITD4Av1G168500.2_159_436:0.01646,TRITD4Bv1G031150.2_159_436:0.02094)0.995:0.04528,(TRITD4Bv1G031150.1_159_443:0.02020,((TRITD4Av1G168500.1_159_443:0.0,TRITD4Av1G168500.3_312_596:0.0):0.01217,HORVU.MOREX.r3.4HG0344380.1_159_443:0.06664)0.566:0.00382)0.885:0.01697)0.998:0.13136)0.848:0.04887)0.992:0.15862)0.867:0.05624)0.973:0.08529,(Os01t0925700-01_2_179:0.02081,((HORVU.MOREX.r3.3HG0311790.1_75_362:0.01698,(TRITD3Bv1G240940.2_78_365:0.00055,(TRITD3Av1G249280.2_76_363:0.00055,TRITD3Av1G249280.3_76_361:0.00055)0.929:0.00765)0.744:0.00441)1.000:0.18653,(Zm00001eb142750_P001_74_361:0.04122,(Zm00001eb363910_P001_2_243:0.0,Zm00001eb363910_P002_2_243:0.0):0.04552)0.927:0.03911)0.953:0.09203)1.000:0.27320)0.512:0.02911,(AT3G05050.1_138_425:0.0,AT3G05050.2_138_425:0.0,AT3G05050.3_138_425:0.0):0.34674)0.830:0.03266)0.444:0.01612)0.878:0.02537,((TRITD2Bv1G174670.2_375_678:0.03492,Solyc04g071920.2.1_122_404:0.00062)0.990:0.19798,(Solyc04g051460.3.1_224_431:0.23522,(Zm00001eb225660_P001_138_420:0.16724,(Os02t0304500-00_225_499:0.13641,HORVU.MOREX.r3.7HG0731660.1_184_463:0.21546)0.824:0.06376)0.993:0.15783)0.188:0.03698)1.000:0.28092)0.603:0.01777,(((Os08t0112500-01_183_467:0.01968,(HORVU.MOREX.r3.7HG0705370.1_178_462:0.00054,(TRITD7Bv1G125660.5_9_247:0.00053,((TRITD7Bv1G125660.4_58_342:0.0,TRITD7Bv1G125660.3_178_462:0.0):0.00055,(((TRITD7Av1G168290.2_178_392:0.03509,((TRITD7Bv1G125660.2_178_396:0.0,TRITD7Av1G168290.4_178_396:0.0):0.00875,(TRITD7Av1G168290.3_178_459:0.00053,(TRITD7Av1G168290.1_140_424:0.0,TRITD7Av1G168290.5_178_462:0.0):0.00055)0.000:0.00054)0.437:0.00063)0.772:0.00344,((Zm00001eb260560_P003_185_469:0.0,Zm00001eb260560_P001_185_469:0.0,Zm00001eb260560_P002_185_469:0.0):0.00765,Zm00001eb174030_P001_185_469:0.00397)1.000:0.06481)0.974:0.00441,TRITD7Bv1G125660.1_178_390:0.02623)0.670:0.00054)0.733:0.00053)0.840:0.00374)0.996:0.07950)0.995:0.08252,(((Zm00001eb244050_P002_162_446:0.0,Zm00001eb244050_P001_162_446:0.0):0.00785,Zm00001eb220100_P001_9_117:0.04883)0.943:0.04961,((Os02t0559300-02_158_443:0.0,Os02t0559300-01_158_443:0.0):0.09704,(HORVU.MOREX.r3.6HG0585240.1_159_443:0.01488,((TRITD6Av1G098390.3_3_190:0.00054,(TRITD6Av1G098390.1_154_435:0.00275,TRITD6Av1G098390.2_154_438:0.00055)1.000:0.00124)0.990:0.02215,(TRITD6Bv1G109980.3_3_190:0.00054,(TRITD6Bv1G109980.1
[truncated: 508,239 more chars]
