# Supplementary material for: CLAVATA signalling shapes barley inflorescence by controlling activity and determinacy of shoot meristem and rachilla
Source: Nat Commun. 2025 Apr 26;16:3937. doi: 10.1038/s41467-025-59330-z (PMC12033307; doi:10.1038/s41467-025-59330-z)
Supplement: Supplementary file 4 — Supplementary Data 2 [file 41467_2025_59330_MOESM4_ESM.xlsx]

## Sheet: DEG in Hvclv1 and Hvfcp1 vs WT
Hvclv1vsWT_Hvfcp1vsWT_Upregulated	MOREXv3_gene_descriptions	Rice_ortholog	Arabidopsis_ortholog	WT.TPM_mean	Hvclv1.TPM_mean	Hvfcp1.TPM_mean	log2FC.HVclv1.vs.WT	log2FC.HVfcp1.vs.WT			Hvclv1vsWT_Hvfcp1vsWT_DOWNregulated	MOREXv3_gene_descriptions	Rice_ortholog	Arabidopsis_ortholog	WT.TPM_mean	Hvclv1.TPM_mean	Hvfcp1.TPM_mean	log2FC.HVclv1.vs.WT	log2FC.HVfcp1.vs.WT
HORVU.MOREX.r3.1HG0000380	NA	NA	NA	3.78269	8.59627	6.59515	1	0.67			HORVU.MOREX.r3.1HG0022990	Factor of DNA methylation 1 [UniProtKB/Swiss-Prot:Q9S9P3]	Os05g0153200	NA	6.825	3.97562	2.59454	-0.65	-1.12
HORVU.MOREX.r3.1HG0004290	Subtilisin-chymotrypsin inhibitor-2A [UniProtKB/Swiss-Prot:PNA1NA53]	Os12g0548401	AT3G46860	26.5791	152.436	169.889	2.48	2.63			HORVU.MOREX.r3.1HG0026800	NA	NA	NA	2.4006	0.824318	1.15982	-0.9	-0.65
HORVU.MOREX.r3.1HG0013140	NA	NA	NA	0.095098	39.9235	9.82766	5.22	3.31			HORVU.MOREX.r3.1HG0042750	Serine/threonine-protein kinase CBK1 [UniProtKB/Swiss-Prot:Q6TGC6]	Os10g0476100	AT3G23310	2.01572	1.04505	0.212345	-0.56	-1.31
HORVU.MOREX.r3.1HG0015030	NA	NA	NA	0.131546	19.7205	6.46281	4.19	2.72			HORVU.MOREX.r3.1HG0043570	Putative pentatricopeptide repeat-containing protein At1g13630 [UniProtKB/Swiss-Prot:Q9LMY5]	Os10g0479200	NA	3.87012	2.2854	2.1202	-0.57	-0.64
HORVU.MOREX.r3.1HG0018400	NA	0	0	0	0.413125	1.0794	0.5	1.06			HORVU.MOREX.r3.1HG0049220	Protein YABBY 3 [UniProtKB/Swiss-Prot:Q8L556]	Os10g0508300	NA	19.6261	13.2722	12.2888	-0.53	-0.63
HORVU.MOREX.r3.1HG0024240	NA	NA	NA	14.18	49.3717	42.7661	1.73	1.53			HORVU.MOREX.r3.1HG0049700	Zinc finger CCCH domain-containing protein 19 [UniProtKB/Swiss-Prot:Q9SIV5]	Os10g0511800	NA	2.02521	0.961411	0.800797	-0.63	-0.75
HORVU.MOREX.r3.1HG0024440	NA	NA	NA	12.9612	26.1509	21.5844	0.96	0.69			HORVU.MOREX.r3.1HG0067050	NA	NA	NA	156.976	101.196	86.122	-0.63	-0.86
HORVU.MOREX.r3.1HG0025130	NA	NA	NA	0	0.909433	0.629877	0.93	0.7			HORVU.MOREX.r3.1HG0081120	MORC family CW-type zinc finger protein 3 [UniProtKB/Swiss-Prot:F7BJB9]	NA	NA	11.4067	6.15987	3.43016	-0.79	-1.49
HORVU.MOREX.r3.1HG0032700	NA	NA	NA	0	35.2422	10.8561	5.18	3.57			HORVU.MOREX.r3.1HG0087310	NA	NA	NA	6.37035	2.16378	2.52893	-1.22	-1.06
HORVU.MOREX.r3.1HG0043960	NA	Os10g0481200	AT2G28410	1.90597	6.34421	6.10717	1.34	1.29			HORVU.MOREX.r3.2HG0095630	NA	NA	NA	20.3198	12.27	11.751	-0.68	-0.74
HORVU.MOREX.r3.1HG0046890	Dof zinc finger protein DOF5.3 [UniProtKB/Swiss-Prot:Q84TE9]	Os10g0496000	NA	1.52368	4.25862	3.41494	1.06	0.81			HORVU.MOREX.r3.2HG0102720	Pumilio homolog 2 [UniProtKB/Swiss-Prot:Q9ZW06]	Os04g0201200	NA	15.1726	10.3674	8.87099	-0.51	-0.71
HORVU.MOREX.r3.1HG0047410	NA	NA	NA	0.235095	2.99989	2.18051	1.7	1.36			HORVU.MOREX.r3.2HG0108090	Horcolin [UniProtKB/Swiss-Prot:P82953]	NA	NA	22.2082	11.8699	6.49482	-0.85	-1.63
HORVU.MOREX.r3.1HG0051960	NA	NA	NA	0.647572	3.81883	3.92008	1.55	1.58			HORVU.MOREX.r3.2HG0108100	Horcolin [UniProtKB/Swiss-Prot:P82953]	NA	NA	6.61217	1.83363	2.10127	-1.43	-1.3
HORVU.MOREX.r3.1HG0055010	Glutathione S-transferase F11 [UniProtKB/Swiss-Prot:Q96324]	Os10g0543800	NA	0.892304	2.23657	2.19159	0.77	0.75			HORVU.MOREX.r3.2HG0108280	Importin-11 [UniProtKB/Swiss-Prot:Q9UI26]	Os03g0292900	NA	11.9388	8.13574	7.83362	-0.5	-0.55
HORVU.MOREX.r3.1HG0069770	NA	NA	NA	1.79333	4.84873	4.82686	1.07	1.06			HORVU.MOREX.r3.2HG0111280	Cyclic dof factor 2 [UniProtKB/Swiss-Prot:Q93ZL5]	Os07g0685000	NA	10.9393	7.09689	6.50822	-0.56	-0.67
HORVU.MOREX.r3.1HG0070630	NADH dehydrogenase [ubiquinone] 1 alpha subcomplex subunit 1 [UniProtKB/Swiss-Prot:Q9C9Z5]	Os05g0481600	AT3G08610	158.891	269.401	237.865	0.76	0.58			HORVU.MOREX.r3.2HG0115090	NA	NA	NA	10.3114	2.71748	0.195703	-1.61	-3.24
HORVU.MOREX.r3.1HG0079630	Phosphatidylinositol/phosphatidylcholine transfer protein SFH8 [UniProtKB/Swiss-Prot:F4IHJNA]	Os05g0545000	NA	1.58422	14.4706	13.9876	2.58	2.54			HORVU.MOREX.r3.2HG0123350	HvSRA Trehalose 6-phosphate phosphatase (RA3) [UniProtKB/Swiss-Prot:Q1W5S8]	Os07g0624600	AT4G39770	15.0556	9.74566	10.1817	-0.58	-0.52
HORVU.MOREX.r3.1HG0082890	NA	NA	NA	0	0.897419	1.50101	0.92	1.32			HORVU.MOREX.r3.2HG0118940	NA	NA	NA	2.56909	1.24894	1.43924	-0.67	-0.55
HORVU.MOREX.r3.1HG0083720	Non-specific lipid-transfer protein 2 [UniProtKB/Swiss-Prot:A2XBN5]	Os05g0550300	AT3G18280	2.78898	14.0799	9.818	1.99	1.51			HORVU.MOREX.r3.2HG0119910	NA	NA	NA	4.47934	1.82837	1.36529	-0.95	-1.21
HORVU.MOREX.r3.1HG0087620	Xyloglucan endotransglycosylase/hydrolase protein 8 [UniProtKB/Swiss-Prot:Q76BW5]	Os08g0237000	NA	2.79481	7.96769	5.23698	1.24	0.72			HORVU.MOREX.r3.2HG0125770	0	0	0	21.674	6.02565	11.2562	-1.69	-0.89
HORVU.MOREX.r3.1HG0089240	NA	NA	NA	15.3263	28.1962	34.7486	0.84	1.13			HORVU.MOREX.r3.2HG0137940	NA	NA	NA	1.6466	0.585186	0.323545	-0.74	-1
HORVU.MOREX.r3.1HG0091340	Protein MIZU-KUSSEI 1 [UniProtKB/Swiss-Prot:O22227]	Os05g0577100	NA	2.95386	7.86994	4.75674	1.17	0.54			HORVU.MOREX.r3.2HG0142210	NA	NA	NA	43.3336	28.285	25.2646	-0.6	-0.76
HORVU.MOREX.r3.1HG0092230	NA	0	0	0	1.27005	3.61016	1.18	2.2			HORVU.MOREX.r3.2HG0144340	NA	NA	NA	30.4843	15.8697	16.5107	-0.9	-0.85
HORVU.MOREX.r3.1HG0092390	Zinc finger BED domain-containing protein RICESLEEPER 1 [UniProtKB/Swiss-Prot:B9FJG3]	Os05g0583200	NA	0	7.25463	1.77923	3.05	1.47			HORVU.MOREX.r3.2HG0144360	NA	NA	NA	5.1825	1.99347	1.80952	-1.05	-1.14
HORVU.MOREX.r3.2HG0103600	NA	Os04g0208400	NA	16.2455	36.2308	30.8997	1.11	0.89			HORVU.MOREX.r3.2HG0167500	Repetitive proline-rich cell wall protein 2 [UniProtKB/Swiss-Prot:Q40375]	NA	NA	275.222	180.558	178.638	-0.61	-0.62
HORVU.MOREX.r3.2HG0103990	NA	NA	NA	0	8.08963	8.43086	3.18	3.24			HORVU.MOREX.r3.2HG0177300	Pentatricopeptide repeat-containing protein At1g06710, mitochondrial [UniProtKB/Swiss-Prot:Q9M9X9]	Os04g0488500	NA	3.27338	1.93976	1.81824	-0.54	-0.6
HORVU.MOREX.r3.2HG0105820	NA	NA	NA	22.0224	48.9164	47.5145	1.12	1.08			HORVU.MOREX.r3.2HG0187760	Protein argonaute 1B [UniProtKB/Swiss-Prot:Q7XSA2]	Os04g0566500	NA	119.476	64.2422	77.4191	-0.88	-0.62
HORVU.MOREX.r3.2HG0106650	NA	NA	NA	0.691889	2.92228	2.06335	1.21	0.86			HORVU.MOREX.r3.2HG0190290	Probable LRR receptor-like serine/threonine-protein kinase At1g56130 [UniProtKB/Swiss-Prot:C0LGH2]	Os04g0616600	AT1G56130	3.30894	1.73157	1.50975	-0.66	-0.78
HORVU.MOREX.r3.2HG0113330	NA	Os07g0673550	NA	25.9162	38.2997	41.5576	0.55	0.66			HORVU.MOREX.r3.2HG0191910	Protein FORGETTER 1 [UniProtKB/Swiss-Prot:F4IF36]	Os04g0609900	NA	9.51815	5.48684	6.27037	-0.7	-0.53
HORVU.MOREX.r3.2HG0114330	NA	0	0	0.064054	16.5714	0.636114	4.05	0.62			HORVU.MOREX.r3.2HG0196210	NA	NA	NA	8.14296	0.896395	1.3884	-2.27	-1.94
HORVU.MOREX.r3.2HG0116030	NA	NA	NA	0.498827	4.89761	4.6562	1.98	1.92			HORVU.MOREX.r3.2HG0201140	NA	NA	NA	2.09347	0.612088	0.298251	-0.94	-1.25
HORVU.MOREX.r3.2HG0116230	Nucleolar protein 56 [UniProtKB/Swiss-Prot:ONANA567]	Os07g0661800	NA	0	1.42836	0.572256	1.28	0.65			HORVU.MOREX.r3.2HG0205400	Putative chloride channel-like protein CLC-g [UniProtKB/Swiss-Prot:P60300]	Os04g0644800	NA	3.71264	2.30098	2.21883	-0.51	-0.55
HORVU.MOREX.r3.2HG0123490	Non-specific lipid transfer protein-like 1 [UniProtKB/Swiss-Prot:Q6ASY2]	Os07g0625800	AT1G36150	19.9964	33.1489	30.0987	0.7	0.57			HORVU.MOREX.r3.2HG0207270	Heterogeneous nuclear ribonucleoprotein U-like protein 1 [UniProtKB/Swiss-Prot:Q8VDM6]	Os04g0636000	NA	2.5641	0.703752	0.635889	-1.06	-1.12
HORVU.MOREX.r3.2HG0132470	Putative ribonuclease H protein At1g6575NA [UniProtKB/Swiss-Prot:PNAC2F6]	NA	NA	0	0.696092	0.555124	0.76	0.64			HORVU.MOREX.r3.3HG0219210	Transcription factor RHD6 [UniProtKB/Swiss-Prot:Q9C707]	Os01g0111500	NA	3.03511	1.52308	1.22873	-0.68	-0.86
HORVU.MOREX.r3.2HG0132500	NA	NA	NA	0	1.41177	0.987487	1.27	0.99			HORVU.MOREX.r3.3HG0241000	Uncharacterized acetyltransferase At3g50280 [UniProtKB/Swiss-Prot:Q9SND9]	Os01g0185300	NA	4.50504	2.80019	2.54103	-0.53	-0.64
HORVU.MOREX.r3.2HG0133930	NA	NA	NA	6.23091	9.51546	11.254	0.54	0.76			HORVU.MOREX.r3.3HG0244450	Probable RNA-dependent RNA polymerase 3 [UniProtKB/Swiss-Prot:Q5QMN5]	Os01g0198000	NA	5.88562	2.03124	1.98409	-1.18	-1.21
HORVU.MOREX.r3.2HG0134620	NA	NA	NA	0.274144	3.05454	1.77378	1.67	1.12			HORVU.MOREX.r3.3HG0244530	Probable RNA-dependent RNA polymerase 3 [UniProtKB/Swiss-Prot:Q5QMN5]	Os01g0197900	NA	13.1227	3.70019	5.40159	-1.59	-1.14
HORVU.MOREX.r3.2HG0135040	NA	0	0	17.5652	25.6	34.112	0.52	0.92			HORVU.MOREX.r3.3HG0246530	F-box protein At3g07870 [UniProtKB/Swiss-Prot:Q9SFC7]	NA	NA	2.38494	1.29816	1.22627	-0.56	-0.6
HORVU.MOREX.r3.2HG0136150	NA	NA	NA	0.412802	4.40637	5.17476	1.94	2.13			HORVU.MOREX.r3.3HG0254270	0	0	0	6.27714	2.51932	4.1204	-1.05	-0.51
HORVU.MOREX.r3.2HG0137210	NA	NA	NA	0.679731	5.75277	4.80487	2.01	1.79			HORVU.MOREX.r3.3HG0273030	Factor of DNA methylation 1 [UniProtKB/Swiss-Prot:Q9S9P3]	Os01g0633200	AT4G01180	5.43437	1.4791	0.992413	-1.38	-1.69
HORVU.MOREX.r3.2HG0139920	NA	NA	NA	4.62537	9.53889	10.1972	0.91	0.99			HORVU.MOREX.r3.3HG0285930	B3 domain-containing protein Os03g0120900 [UniProtKB/Swiss-Prot:Q5JNA1]	Os01g0723700	NA	3.92287	1.6389	2.4336	-0.9	-0.52
HORVU.MOREX.r3.2HG0142860	NA	NA	NA	0	2.4775	4.15218	1.8	2.37			HORVU.MOREX.r3.3HG0286130	Protein SPA1-RELATED 3 [UniProtKB/Swiss-Prot:Q9LJR3]	Os01g0725800	NA	7.56221	5.02868	4.49309	-0.51	-0.64
HORVU.MOREX.r3.2HG0148320	NA	NA	NA	2.03621	6.29711	4.73831	1.27	0.92			HORVU.MOREX.r3.3HG0295030	Protein MICRORCHIDIA 6 [UniProtKB/Swiss-Prot:Q56Y74]	NA	NA	8.17615	4.16535	5.03205	-0.83	-0.61
HORVU.MOREX.r3.2HG0157790	NA	NA	NA	5.77562	10.3476	10.9874	0.74	0.82			HORVU.MOREX.r3.3HG0295150	DNA-(apurinic or apyrimidinic site) endonuclease, chloroplastic [UniProtKB/Swiss-Prot:P45951]	Os01g0801100	NA	2.50815	0.312121	0.670465	-1.42	-1.07
HORVU.MOREX.r3.2HG0158990	NA	NA	NA	0	2.72677	2.7165	1.9	1.89			HORVU.MOREX.r3.3HG0303320	SAC3 family protein A [UniProtKB/Swiss-Prot:F4IUY8]	Os01g0836400	AT2G39340	7.95704	5.31484	5.20927	-0.5	-0.53
HORVU.MOREX.r3.2HG0167040	NA	Os04g0415800	NA	4.94385	10.4051	11.3379	0.94	1.05			HORVU.MOREX.r3.3HG0325840	0	0	0	12.1613	1.38564	6.18246	-2.46	-0.87
HORVU.MOREX.r3.2HG0168190	NA	NA	NA	0	3.68702	4.49701	2.23	2.46			HORVU.MOREX.r3.3HG0326900	0	0	0	2.98976	0.884233	1.79225	-1.08	-0.51
HORVU.MOREX.r3.2HG0168490	NA	NA	NA	0.268138	13.2919	8.5152	3.49	2.91			HORVU.MOREX.r3.4HG0335640	Protein STIP1 homolog [UniProtKB/Swiss-Prot:Q54DA8]	Os03g0679800	NA	25.1569	9.3501	13.8071	-1.34	-0.82
HORVU.MOREX.r3.2HG0168500	NA	NA	NA	0.910697	80.8719	49.0933	5.42	4.71			HORVU.MOREX.r3.4HG0340640	NA	NA	NA	1.32602	0.102583	0.314998	-1.08	-0.82
HORVU.MOREX.r3.2HG0170640	NA	Os04g0421700	NA	4.22428	16.9418	15.1016	1.78	1.62			HORVU.MOREX.r3.4HG0363820	Transcription factor BHLH062 [UniProtKB/Swiss-Prot:Q69V10]	NA	NA	5.55197	1.76096	2.35649	-1.25	-0.96
HORVU.MOREX.r3.2HG0172250	NA	0	0	1.60803	6.56573	2.8542	1.54	0.56			HORVU.MOREX.r3.4HG0367880	NA	NA	NA	26.2684	13.8958	13.2085	-0.87	-0.94
HORVU.MOREX.r3.2HG0175820	NA	NA	NA	1.66182	7.53565	3.9459	1.68	0.89			HORVU.MOREX.r3.4HG0378250	Villin-2 [UniProtKB/Swiss-Prot:Q10L71]	Os03g0356700	NA	1.85403	0.718073	0.762223	-0.73	-0.7
HORVU.MOREX.r3.2HG0180870	NA	NA	NA	17.0778	43.8106	47.1455	1.31	1.41			HORVU.MOREX.r3.4HG0381020	NA	NA	NA	8.37125	4.28592	2.31469	-0.83	-1.5
HORVU.MOREX.r3.2HG0183310	Transcription factor TCP21 [UniProtKB/Swiss-Prot:Q9FTA2]	Os04g0526000	AT5G08330	9.21061	14.2473	14.9375	0.58	0.64			HORVU.MOREX.r3.4HG0390630	Protein DENND6B [UniProtKB/Swiss-Prot:Q8NEG7]	Os03g0259700	NA	8.95681	6.03749	5.38957	-0.5	-0.64
HORVU.MOREX.r3.2HG0183890	Elicitor-responsive protein 3 [UniProtKB/Swiss-Prot:QNAJBH9]	Os04g0531100	AT3G61190	14.9265	26.1169	24.6667	0.77	0.69			HORVU.MOREX.r3.4HG0394080	Proline-rich receptor-like protein kinase PERK5 [UniProtKB/Swiss-Prot:Q8GX23]	Os03g0226901	AT4G34440	1.04618	0.153361	0.115846	-0.83	-0.87
HORVU.MOREX.r3.2HG0188890	Serine racemase [UniProtKB/Swiss-Prot:Q7XSN8]	Os04g0555900	NA	0.6674	3.21354	3.86293	1.34	1.54			HORVU.MOREX.r3.4HG0396510	Protein DROOPING LEAF [UniProtKB/Swiss-Prot:Q76EJ0]	Os03g0215200	NA	69.9215	41.0943	43.1301	-0.75	-0.68
HORVU.MOREX.r3.2HG0190780	NA	NA	NA	0.173149	4.2157	2.83209	2.15	1.71			HORVU.MOREX.r3.4HG0408030	N6-adenosine-methyltransferase non-catalytic subunit MTB [UniProtKB/Swiss-Prot:Q94AI4]	Os03g0147700	NA	21.1643	14.2762	13.986	-0.54	-0.56
HORVU.MOREX.r3.2HG0191040	NA	NA	NA	0.252892	0.963936	0.850919	0.65	0.56			HORVU.MOREX.r3.4HG0411370	Splicing factor U2AF 65 kDa subunit [UniProtKB/Swiss-Prot:P26368]	Os03g0138100	AT2G33435	4.039	2.294	2.13858	-0.61	-0.68
HORVU.MOREX.r3.2HG0194770	Pectinesterase inhibitor 8 [UniProtKB/Swiss-Prot:Q6ETW4]	NA	NA	14.6171	23.9652	22.014	0.68	0.56			HORVU.MOREX.r3.4HG0417170	WD repeat-containing protein 6 [UniProtKB/Swiss-Prot:Q5XFW6]	Os03g0111800	NA	11.4421	7.55903	7.52191	-0.54	-0.55
HORVU.MOREX.r3.2HG0195490	NA	NA	NA	5.53504	32.3687	18.2137	2.35	1.56			HORVU.MOREX.r3.5HG0450200	NA	NA	NA	9.03799	1.38132	1.16418	-2.08	-2.21
HORVU.MOREX.r3.2HG0195510	NA	NA	NA	4.28602	28.6913	19.6277	2.49	1.96			HORVU.MOREX.r3.5HG0465690	Probable phytol kinase 2, chloroplastic [UniProtKB/Swiss-Prot:Q5N9J9]	Os11g0105800	NA	2.83224	1.22989	0.873352	-0.78	-1.03
HORVU.MOREX.r3.2HG0206810	NA	NA	NA	0	7.34002	12.0696	3.06	3.71			HORVU.MOREX.r3.5HG0495920	Peroxisome biogenesis protein 1 [UniProtKB/Swiss-Prot:Q9FNP1]	Os09g0515100	AT1G05910	2.86249	0.446951	0.920251	-1.42	-1.01
HORVU.MOREX.r3.2HG0211040	Two-component response regulator ORR6 [UniProtKB/Swiss-Prot:A2XYV5]	Os04g0673300	NA	17.0965	24.7507	26.1636	0.51	0.59			HORVU.MOREX.r3.5HG0498460	NA	Os09g0530500	NA	2.59922	1.11528	0.911032	-0.77	-0.91
HORVU.MOREX.r3.2HG0213740	NA	NA	NA	0.21559	1.1318	2.10165	0.81	1.35			HORVU.MOREX.r3.5HG0498560	NA	NA	NA	1.18193	0.35134	0.398793	-0.69	-0.64
HORVU.MOREX.r3.2HG0213930	NA	NA	NA	0.00533667	2.04476	4.52395	1.6	2.46			HORVU.MOREX.r3.5HG0502620	F-box/FBD/LRR-repeat protein At5g56420 [UniProtKB/Swiss-Prot:Q9FM89]	NA	NA	18.4913	12.769	11.2748	-0.5	-0.67
HORVU.MOREX.r3.3HG0218690	NA	NA	NA	17.5745	27.3395	28.9285	0.61	0.69			HORVU.MOREX.r3.5HG0534580	NA	NA	NA	2.46989	0.219737	0.679403	-1.51	-1.05
HORVU.MOREX.r3.3HG0225550	NA	Os01g0132200	AT1G68330	0.615336	1.63295	1.48421	0.7	0.62			HORVU.MOREX.r3.5HG0536650	NA	NA	NA	0.734429	0.183176	0.177576	-0.55	-0.56
HORVU.MOREX.r3.3HG0229730	Isoaspartyl peptidase/L-asparaginase [UniProtKB/Swiss-Prot:Q9ZSD6]	Os03g0597600	NA	5.21697	7.90646	8.67186	0.52	0.64			HORVU.MOREX.r3.6HG0544330	NA	Os05g0188100	NA	169.976	55.5897	79.2744	-1.6	-1.09
HORVU.MOREX.r3.3HG0230850	NA	NA	NA	4.1045	26.9569	50.1657	2.45	3.33			HORVU.MOREX.r3.6HG0545180	NA	NA	NA	4.31593	0.786276	1.59464	-1.57	-1.03
HORVU.MOREX.r3.3HG0232240	NA	NA	NA	2.36068	8.05861	9.91889	1.43	1.7			HORVU.MOREX.r3.6HG0546720	NA	NA	NA	16.9702	0	0	-4.17	-4.17
HORVU.MOREX.r3.3HG0232970	Protein DETOXIFICATION 14 [UniProtKB/Swiss-Prot:Q9C994]	Os10g0345100	NA	1.55933	51.0416	31.9394	4.35	3.69			HORVU.MOREX.r3.6HG0555260	0	0	0	27.1712	0.0167467	7.69088	-4.79	-1.7
HORVU.MOREX.r3.3HG0232980	NA	NA	NA	0.450487	95.2278	48.6531	6.05	5.1			HORVU.MOREX.r3.6HG0564630	5'-nucleotidase SurE [UniProtKB/Swiss-Prot:B2VA83]	Os07g0204500	NA	31.5808	14.3081	18.1331	-1.09	-0.77
HORVU.MOREX.r3.3HG0237960	NA	NA	NA	18.851	36.0338	38.6156	0.9	1			HORVU.MOREX.r3.6HG0566760	NA	NA	NA	1.69934	0.690697	0.549917	-0.67	-0.8
HORVU.MOREX.r3.3HG0238240	Probable WRKY transcription factor 13 [UniProtKB/Swiss-Prot:Q9SVB7]	Os01g0182700	NA	14.6689	23.838	22.0261	0.66	0.56			HORVU.MOREX.r3.6HG0569630	NA	NA	NA	5.75352	2.89258	3.3866	-0.79	-0.62
HORVU.MOREX.r3.3HG0243920	VQ motif-containing protein 4 [UniProtKB/Swiss-Prot:Q5M75NA]	Os01g0201250	NA	34.7548	55.9205	54.57	0.67	0.64			HORVU.MOREX.r3.6HG0571400	NA	NA	NA	9.65353	2.85392	3.45077	-1.47	-1.26
HORVU.MOREX.r3.3HG0244330	NA	Os01g0198500	NA	1.5773	3.91527	3.14633	0.93	0.69			HORVU.MOREX.r3.6HG0574950	Protein STRUBBELIG-RECEPTOR FAMILY 8 [UniProtKB/Swiss-Prot:Q6R2J8]	Os02g0190500	NA	16.9934	9.84262	11.3184	-0.73	-0.55
HORVU.MOREX.r3.3HG0244930	HvFT2_Protein HEADING DATE 3A [UniProtKB/Swiss-Prot:Q93WI9]	Os01g0218500	AT1G65480	40.8197	79.4721	73.0795	0.94	0.82			HORVU.MOREX.r3.6HG0588150	0	0	0	12.1763	2.41996	6.18313	-1.95	-0.88
HORVU.MOREX.r3.3HG0245700	NA	NA	NA	1.21502	5.20196	2.73658	1.49	0.75			HORVU.MOREX.r3.6HG0594610	NA	NA	NA	15.8997	8.17943	7.8743	-0.88	-0.93
HORVU.MOREX.r3.3HG0250170	D-amino-acid transaminase, chloroplastic [UniProtKB/Swiss-Prot:Q8L493]	Os01g0238500	NA	0.641119	3.02774	1.42639	1.3	0.56			HORVU.MOREX.r3.6HG0598130	RNA polymerase II C-terminal domain phosphatase-like 1 [UniProtKB/Swiss-Prot:Q5YDB6]	Os02g0639000	NA	10.4437	6.66657	6.44788	-0.58	-0.62
HORVU.MOREX.r3.3HG0251780	NA	Os01g0245532	NA	0.640104	1.8147	1.77246	0.78	0.76			HORVU.MOREX.r3.6HG0601720	NA	NA	NA	2.57833	0	0	-1.84	-1.84
HORVU.MOREX.r3.3HG0254170	NA	NA	NA	0.849063	2.31268	1.97698	0.84	0.69			HORVU.MOREX.r3.6HG0604260	Myb family transcription factor-like_Protein REVEILLE 6 [UniProtKB/Swiss-Prot:Q8H0W3]	Os02g0680700	NA	7.83212	4.75564	4.13472	-0.62	-0.78
HORVU.MOREX.r3.3HG0254260	Kinesin-like protein KIN-14B [UniProtKB/Swiss-Prot:A2ZRG4]	Os01g0260100	NA	1.30638	2.65348	2.3993	0.66	0.56			HORVU.MOREX.r3.7HG0637270	Uncharacterized protein Mb2253c [UniProtKB/Swiss-Prot:P64956]	Os08g0177800	NA	29.9418	14.4313	18.6713	-1	-0.65
HORVU.MOREX.r3.3HG0254470	NA	0	0	0.039546	0.836343	2.70807	0.82	1.83			HORVU.MOREX.r3.7HG0659330	TPR and ankyrin repeat-containing protein 1 [UniProtKB/Swiss-Prot:O15050]	NA	NA	1.86112	0.574508	0.527811	-0.86	-0.91
HORVU.MOREX.r3.3HG0257080	NA	Os01g0244000	NA	1.86395	3.77183	3.23058	0.74	0.56			HORVU.MOREX.r3.7HG0662090	NA	NA	NA	6.97361	2.76022	4.09578	-1.08	-0.65
HORVU.MOREX.r3.3HG0257780	CO(2)-response secreted protease [UniProtKB/Swiss-Prot:Q9LNU1]	Os01g0278950	NA	1.35251	4.19992	2.42251	1.14	0.54			HORVU.MOREX.r3.7HG0674570	Uncharacterized CRM domain-containing protein At3g25440, chloroplastic [UniProtKB/Swiss-Prot:Q67XL4]	Os06g0304500	NA	10.5966	6.62691	6.12044	-0.6	-0.7
HORVU.MOREX.r3.3HG0265410	NA	NA	NA	2.296	10.8609	8.76478	1.85	1.57			HORVU.MOREX.r3.7HG0677110	Protein POOR HOMOLOGOUS SYNAPSIS 1 [UniProtKB/Swiss-Prot:Q6W2J0]	Os06g0473000	AT1G10710	3.37343	1.57246	1.10421	-0.77	-1.06
HORVU.MOREX.r3.3HG0268970	NA	NA	NA	1.09439	7.51992	9.15183	2.02	2.28			HORVU.MOREX.r3.7HG0679170	Zinc finger protein WIP2 [UniProtKB/Swiss-Prot:Q9SVY1]	Os09g0485600	AT3G57670	4.27585	2.16776	2.31519	-0.74	-0.67
HORVU.MOREX.r3.3HG0270890	NA	NA	NA	0	14.7909	5.44728	3.98	2.69			HORVU.MOREX.r3.7HG0691800	Alpha/beta hydrolase domain-containing protein 17C [UniProtKB/Swiss-Prot:Q6GL10]	Os08g0487900	NA	7.23691	1.21258	1.29912	-1.9	-1.84
HORVU.MOREX.r3.3HG0274800	NA	NA	NA	0	9.91839	6.55327	3.45	2.92			HORVU.MOREX.r3.7HG0695380	NA	NA	NA	36.8094	19.7939	11.2176	-0.86	-1.63
HORVU.MOREX.r3.3HG0275850	NA	NA	NA	5.33241	9.02789	8.8784	0.66	0.64			HORVU.MOREX.r3.7HG0696030	Helicase-like transcription factor CHR28 [UniProtKB/Swiss-Prot:Q94BR5]	Os08g0180300	NA	16.0017	8.79755	9.76466	-0.8	-0.66
HORVU.MOREX.r3.3HG0275870	NA	NA	NA	25.1341	39.8978	43.5575	0.65	0.77			HORVU.MOREX.r3.7HG0697750	NA	NA	NA	32.903	11.9461	5.833	-1.39	-2.31
HORVU.MOREX.r3.3HG0277610	NA	Os01g0661650	NA	6.00878	16.2274	9.96714	1.3	0.65			HORVU.MOREX.r3.7HG0699010	CCA1_Protein[UniProtKB/Swiss-Prot:Q6R0H1]	Os08g0157600	NA	69.4944	47.8624	33.1046	-0.53	-1.05
HORVU.MOREX.r3.3HG0277660	NA	NA	NA	15.9964	30.9909	30.3241	0.91	0.88			HORVU.MOREX.r3.7HG0700170	NA	NA	NA	24.6776	15.9131	16.1838	-0.6	-0.58
HORVU.MOREX.r3.3HG0284220	Phospholipase A1-II 5 [UniProtKB/Swiss-Prot:Q5NAI4]	Os01g0710700	NA	0.657705	1.37062	1.81422	0.52	0.76			HORVU.MOREX.r3.7HG0702610	Putative eukaryotic initiation factor 4A-2 [UniProtKB/Swiss-Prot:Q0E2Q3]	Os08g0154225	NA	21.7026	12.9138	11.5365	-0.71	-0.86
HORVU.MOREX.r3.3HG0285400	Protein SODIUM POTASSIUM ROOT DEFECTIVE 2 [UniProtKB/Swiss-Prot:Q58FZNA]	Os01g0719600	NA	10.0186	18.3395	16.8292	0.81	0.69			HORVU.MOREX.r3.7HG0712010	Protein DJ-1 homolog C [UniProtKB/Swiss-Prot:Q8VY09]	Os05g0519600	NA	9.45502	3.24536	4.3537	-1.3	-0.97
HORVU.MOREX.r3.3HG0285560	NA	NA	NA	0.764919	5.11057	10.2899	1.79	2.68			HORVU.MOREX.r3.7HG0723910	MORC family CW-type zinc finger protein 3 [UniProtKB/Swiss-Prot:F7BJB9]	Os06g0622000	NA	13.4625	7.71175	7.89576	-0.73	-0.7
HORVU.MOREX.r3.3HG0287440	NA	NA	NA	2.42537	6.18483	5.19637	1.07	0.86			HORVU.MOREX.r3.7HG0727570	Pre-mRNA-splicing factor ATP-dependent RNA helicase DEAH7 [UniProtKB/Swiss-Prot:F4K2E9]	Os07g0508000	NA	2.20148	0.758037	0.734225	-0.86	-0.88
HORVU.MOREX.r3.3HG0289700	NA	NA	NA	0.25663	14.3976	15.5862	3.62	3.72			HORVU.MOREX.r3.7HG0744210	Serine/threonine-protein kinase CTR1 [UniProtKB/Swiss-Prot:Q05609]	Os07g0438550	AT4G32000	18.5624	12.8219	12.1645	-0.5	-0.57
HORVU.MOREX.r3.3HG0290000	Dof zinc finger protein 5 [UniProtKB/Swiss-Prot:Q5JLR7]	Os01g0758200	AT1G29160	4.88926	7.3624	8.40656	0.51	0.68			HORVU.MOREX.r3.7HG0746930	DNA (cytosine-5)-methyltransferase 1A [UniProtKB/Swiss-Prot:Q7Y1I7]	Os03g0798300	NA	2.60444	1.50941	1.42499	-0.52	-0.57
HORVU.MOREX.r3.3HG0290120	NA	Os01g0758500	AT1G29195	5.22828	9.23145	7.93827	0.72	0.52			HORVU.MOREX.r3.7HG0748990	26S proteasome regulatory subunit S10B homolog B [UniProtKB/Swiss-Prot:Q9MAK9]	Os02g0199900	AT1G45000	3.80264	1.17455	1.01883	-1.14	-1.25
HORVU.MOREX.r3.3HG0292820	NA	NA	NA	18.33	35.5613	48.4562	0.92	1.36			HORVU.MOREX.r3.7HG0749200	BTB/POZ and MATH domain-containing protein 2 [UniProtKB/Swiss-Prot:Q9M8J9]	NA	NA	0.830189	0.0960783	0.144856	-0.74	-0.68
HORVU.MOREX.r3.3HG0294380	Nuclear transport factor 2B [UniProtKB/Swiss-Prot:Q9C7F5]	Os01g0788200	AT1G11570	0.989403	2.46764	2.60504	0.8	0.86			HORVU.MOREX.r3.UnG0763600	Horcolin [UniProtKB/Swiss-Prot:P82953]	NA	NA	7.49848	2.094	2.56566	-1.46	-1.25
HORVU.MOREX.r3.3HG0294740	NA	NA	NA	0.385096	3.03962	1.77704	1.54	1			HORVU.MOREX.r3.UnG0763610	Horcolin [UniProtKB/Swiss-Prot:P82953]	Os12g0198700	NA	10.6632	3.00083	3.2581	-1.54	-1.45
HORVU.MOREX.r3.3HG0298890	NA	NA	NA	0.225743	1.76934	1.37989	1.18	0.96
HORVU.MOREX.r3.3HG0302210	NA	NA	NA	0.142579	1.11433	1.03022	0.89	0.83
HORVU.MOREX.r3.3HG0305710	NA	0	0	0	1.2085	3.42719	1.14	2.15
HORVU.MOREX.r3.3HG0311690	Delta(3,5)-Delta(2,4)-dienoyl-CoA isomerase, peroxisomal [UniProtKB/Swiss-Prot:Q9FHR8]	Os01g0925200	NA	10.6855	16.9712	16.1919	0.62	0.56
HORVU.MOREX.r3.3HG0313520	Heavy metal-associated isoprenylated plant protein 36 [UniProtKB/Swiss-Prot:Q84J88]	Os01g0933200	NA	4.22471	8.24748	6.67697	0.82	0.56
HORVU.MOREX.r3.3HG0314020	NA	NA	NA	0	1.87551	1.00746	1.52	1.01
HORVU.MOREX.r3.3HG0314030	NA	NA	NA	0	4.28065	3.68431	2.4	2.23
HORVU.MOREX.r3.3HG0321950	NA	0	0	0.153431	22.8294	2.26061	4.37	1.5
HORVU.MOREX.r3.3HG0327570	NA	NA	NA	0	0.87124	0.485839	0.9	0.57
HORVU.MOREX.r3.3HG0328270	NA	NA	NA	8.89931	88.1801	29.5922	3.17	1.63
HORVU.MOREX.r3.3HG0328480	NA	Os01g0972300	AT5G59510	31.9988	71.3666	47.4972	1.13	0.56
HORVU.MOREX.r3.3HG0330600	NA	0	0	0.0261	3.38072	0.620105	2.09	0.66
HORVU.MOREX.r3.4HG0333980	NA	NA	NA	0.102136	0.975483	0.762623	0.84	0.68
HORVU.MOREX.r3.4HG0337790	NA	NA	NA	0	7.28445	4.96664	3.05	2.58
HORVU.MOREX.r3.4HG0337800	NA	NA	NA	0	9.91473	5.92776	3.45	2.79
HORVU.MOREX.r3.4HG0337910	NA	NA	NA	0.836892	1.72919	2.48856	0.57	0.93
HORVU.MOREX.r3.4HG0338930	NA	NA	NA	0.013101	2.50468	1.98657	1.79	1.56
HORVU.MOREX.r3.4HG0338940	NA	NA	NA	1.67388	8.90424	10.3125	1.89	2.08
HORVU.MOREX.r3.4HG0340550	NA	Os03g0736900	NA	11.6681	16.9645	17.773	0.5	0.57
HORVU.MOREX.r3.4HG0341620	NA	NA	NA	1.0031	2.55266	2.44451	0.83	0.78
HORVU.MOREX.r3.4HG0346220	NA	NA	NA	0.222925	3.62499	5.36042	1.92	2.38
HORVU.MOREX.r3.4HG0355960	NA	NA	NA	0	49.3095	35.1312	5.65	5.18
HORVU.MOREX.r3.4HG0357820	NA	NA	NA	0.135547	3.18753	5.56713	1.88	2.53
HORVU.MOREX.r3.4HG0360140	NA	NA	NA	0.0245617	1.11269	0.720748	1.04	0.75
HORVU.MOREX.r3.4HG0365940	NA	NA	NA	0.0913183	3.26103	6.35332	1.97	2.75
HORVU.MOREX.r3.4HG0366890	NA	NA	NA	0	1.06517	1.1653	1.05	1.11
HORVU.MOREX.r3.4HG0367610	NA	NA	NA	0.323469	2.18129	2.17092	1.27	1.26
HORVU.MOREX.r3.4HG0371340	NA	NA	NA	0	83.9641	44.8392	6.41	5.52
HORVU.MOREX.r3.4HG0372390	NA	NA	NA	0	10.0099	11.2958	3.46	3.62
HORVU.MOREX.r3.4HG0374660	NA	NA	NA	1.6597	4.0878	4.72416	0.94	1.11
HORVU.MOREX.r3.4HG0379000	NA	NA	NA	1.0829	3.57711	3.58003	1.14	1.14
HORVU.MOREX.r3.4HG0381310	NA	0	0	3.0501	58.7052	10.4933	3.88	1.5
HORVU.MOREX.r3.4HG0388440	NA	0	0	3.90081	11.8129	6.08899	1.39	0.53
HORVU.MOREX.r3.4HG0389420	NA	NA	NA	1.88955	5.67222	6.8515	1.21	1.44
HORVU.MOREX.r3.4HG0390400	Protein FAF-like, chloroplastic [UniProtKB/Swiss-Prot:QNAV865]	Os03g0261800	NA	7.57289	17.4048	11.5347	1.1	0.55
HORVU.MOREX.r3.4HG0390640	NA	NA	NA	0.258871	12.0963	10.0108	3.38	3.13
HORVU.MOREX.r3.4HG0390650	Ubiquitin-6NAS ribosomal protein L4NA [UniProtKB/Swiss-Prot:P51423]	Os03g0234200	AT4G05320	20.3136	113.544	61.8189	2.43	1.56
HORVU.MOREX.r3.4HG0391570	Nuclear transcription factor Y subunit C-2 [UniProtKB/Swiss-Prot:A6BLW4]	Os03g0251350	NA	0.275837	0.983316	0.875008	0.64	0.56
HORVU.MOREX.r3.4HG0394050	NA	NA	NA	3.97192	17.6904	12.6293	1.91	1.45
HORVU.MOREX.r3.4HG0394060	NA	NA	NA	7.80073	56.04	38.2949	2.7	2.16
HORVU.MOREX.r3.4HG0394070	NA	NA	NA	0.474535	1.96633	1.53628	1.01	0.78
HORVU.MOREX.r3.4HG0404310	NA	NA	NA	2.05503	12.5262	6.70181	2.15	1.33
HORVU.MOREX.r3.4HG0404320	NA	NA	NA	4.87671	18.4363	16.4327	1.73	1.57
HORVU.MOREX.r3.4HG0404330	NA	Os03g0181600	NA	2.7952	6.78121	6.8132	1.04	1.04
HORVU.MOREX.r3.4HG0404460	Protein BIG GRAIN 1 [UniProtKB/Swiss-Prot:B8APC7]	Os03g0175800	AT1G54200	11.3339	17.7171	16.8315	0.6	0.53
HORVU.MOREX.r3.4HG0406870	Dynein assembly factor 1, axonemal [UniProtKB/Swiss-Prot:Q8NEP3]	Os03g0190300	AT1G78230	5.78106	14.6259	8.73464	1.2	0.52
HORVU.MOREX.r3.4HG0408480	NA	NA	NA	11.6347	30.0815	24.6345	1.3	1.02
HORVU.MOREX.r3.4HG0409200	Glutathione S-transferase F8, chloroplastic [UniProtKB/Swiss-Prot:Q96266]	Os03g0135100	NA	0.421586	4.8274	2.16075	2.04	1.15
HORVU.MOREX.r3.4HG0409210	Glutathione S-transferase F1NA [UniProtKB/Swiss-Prot:P42761]	Os03g0134900	NA	0.416106	1.86363	1.08332	1.02	0.56
HORVU.MOREX.r3.4HG0410650	Probable E3 ubiquitin-protein ligase ATL44 [UniProtKB/Swiss-Prot:O22755]	NA	AT2G17450	5.15574	8.74527	8.04659	0.66	0.56
HORVU.MOREX.r3.4HG0412910	Probable aquaporin TIP4-1 [UniProtKB/Swiss-Prot:Q75GA5]	Os05g0231700	NA	4.46972	7.05948	8.20526	0.56	0.75
HORVU.MOREX.r3.4HG0414770	NA	NA	NA	0	43.9943	19.1264	5.49	4.33
HORVU.MOREX.r3.4HG0415490	pEARLI1-like lipid transfer protein 1 [UniProtKB/Swiss-Prot:Q9SU35]	Os03g0103300	AT1G12090	25.039	58.9272	39.6469	1.2	0.64
HORVU.MOREX.r3.4HG0418700	Probable pterin-4-alpha-carbinolamine dehydratase, chloroplastic [UniProtKB/Swiss-Prot:Q9LU63]	Os03g0100200	NA	1.13966	2.16161	2.52596	0.56	0.72
HORVU.MOREX.r3.5HG0424080	NA	NA	NA	0	3.08029	4.05513	2.03	2.34
HORVU.MOREX.r3.5HG0429670	NA	NA	NA	0.363418	6.18369	4.9965	2.4	2.14
HORVU.MOREX.r3.5HG0430850	NA	NA	NA	0	7.47796	6.73569	3.08	2.95
HORVU.MOREX.r3.5HG0433440	Auxin-responsive protein IAA31 [UniProtKB/Swiss-Prot:PNAC133]	Os12g0601400	AT3G23050	5.21246	11.5125	8.07207	1.01	0.55
HORVU.MOREX.r3.5HG0434950	NA	NA	NA	0	7.60496	15.5618	3.11	4.05
HORVU.MOREX.r3.5HG0438280	NA	NA	NA	0.21828	5.07556	2.24829	2.32	1.41
HORVU.MOREX.r3.5HG0438300	NA	NA	NA	0.403301	1.61689	1.60009	0.9	0.89
HORVU.MOREX.r3.5HG0439580	NA	Os12g0580600	AT5G67390	2.90096	5.4481	5.05261	0.73	0.63
HORVU.MOREX.r3.5HG0439980	NA	NA	NA	9.63758	18.0789	19.0202	0.84	0.91
HORVU.MOREX.r3.5HG0442020	NA	Os12g0569200	NA	599.314	907.499	883.656	0.6	0.56
HORVU.MOREX.r3.5HG0444880	Protein RALF-like 33 [UniProtKB/Swiss-Prot:Q8L9P8]	Os12g0541700	NA	89.6534	135.564	132.928	0.59	0.56
HORVU.MOREX.r3.5HG0451840	Fructose-bisphosphate aldolase, chloroplastic [UniProtKB/Swiss-Prot:Q4NA677]	Os11g0171300	AT4G38970	1.65411	3.2114	3.67729	0.67	0.82
HORVU.MOREX.r3.5HG0456920	NA	NA	NA	0.0754307	5.96818	4.11353	2.7	2.25
HORVU.MOREX.r3.5HG0472040	bZIP transcription factor 44 [UniProtKB/Swiss-Prot:CNAZ2L5]	Os09g0306400	NA	5.97424	12.1961	12.5246	0.92	0.96
HORVU.MOREX.r3.5HG0474940	Transcription repressor OFP14 [UniProtKB/Swiss-Prot:Q9S7T5]	NA	NA	0.272228	1.26908	1.06206	0.83	0.7
HORVU.MOREX.r3.5HG0475170	Hypersensitive-induced response protein-like protein 2 [UniProtKB/Swiss-Prot:Q6K55NA]	Os09g0361200	AT5G62740	4.17002	6.59684	7.09346	0.56	0.65
HORVU.MOREX.r3.5HG0476060	FCS-Like Zinc finger 6 [UniProtKB/Swiss-Prot:Q9SGZ8]	Os09g0367900	AT4G39795	41.5115	75.2915	72.2958	0.84	0.79
HORVU.MOREX.r3.5HG0477720	NA	0	0	0	40.485	1.46237	5.37	1.3
HORVU.MOREX.r3.5HG0478840	Vacuolar iron transporter 2 [UniProtKB/Swiss-Prot:Q6ERE5]	Os09g0396900	AT2G01770	8.97174	31.5712	26.6014	1.71	1.47
HORVU.MOREX.r3.5HG0479030	Probable cinnamyl alcohol dehydrogenase 8C [UniProtKB/Swiss-Prot:Q6ERW7]	Os09g0400300	NA	1.03944	2.24037	2.46766	0.67	0.77
HORVU.MOREX.r3.5HG0480330	Subtilisin-like protease SBT1.8 [UniProtKB/Swiss-Prot:Q9ZUF6]	Os09g0441000	AT3G14067	5.49797	8.16088	8.17907	0.5	0.5
HORVU.MOREX.r3.5HG0480570	NA	NA	NA	3.36325	5.26316	6.1003	0.52	0.7
HORVU.MOREX.r3.5HG0485260	NA	NA	NA	0.600153	3.48132	1.51303	1.49	0.65
HORVU.MOREX.r3.5HG0485790	1-aminocyclopropane-1-carboxylate oxidase 1 [UniProtKB/Swiss-Prot:QNAJ1C1]	Os09g0451400	NA	12.3402	21.4043	20.6853	0.75	0.7
HORVU.MOREX.r3.5HG0489710	NA	0	0	9.84062	15.6281	25.1401	0.62	1.27
HORVU.MOREX.r3.5HG0496810	NA	NA	NA	3.91439	8.14459	7.78351	0.9	0.84
HORVU.MOREX.r3.5HG0497820	Glucuronoxylan 4-O-methyltransferase 1 [UniProtKB/Swiss-Prot:Q6NMK1]	Os12g0204500	NA	3.33948	8.30217	7.95571	1.1	1.05
HORVU.MOREX.r3.5HG0498240	NA	NA	NA	80.0591	122.944	126.04	0.61	0.65
HORVU.MOREX.r3.5HG0500660	SKP1-like protein 1B [UniProtKB/Swiss-Prot:Q9FHW7]	Os09g0539500	NA	3.05018	12.9436	6.36099	1.78	0.86
HORVU.MOREX.r3.5HG0502910	NA	NA	NA	8.2284	13.6707	17.9235	0.67	1.04
HORVU.MOREX.r3.5HG0503540	NA	NA	NA	29.2434	44.1799	48.7122	0.58	0.72
HORVU.MOREX.r3.5HG0509190	NA	NA	NA	22.8379	59.3309	41.0955	1.34	0.82
HORVU.MOREX.r3.5HG0509200	Putative linoleate 9S-lipoxygenase 3 [UniProtKB/Swiss-Prot:Q7G794]	Os03g0738600	NA	31.0443	68.6463	46.5122	1.12	0.57
HORVU.MOREX.r3.5HG0509760	Auxin-responsive protein IAA13 [UniProtKB/Swiss-Prot:Q1NAD34]	Os03g0742900	AT4G14550	11.948	22.4994	18.6192	0.86	0.6
HORVU.MOREX.r3.5HG0511520	VIP4_Protein LEO1 homolog [UniProtKB/Swiss-Prot:Q9FNQNA]	Os03g0756500	AT5G61150	2.32121	3.69023	4.13905	0.5	0.63
HORVU.MOREX.r3.5HG0514700	NA	0	0	18.8852	27.6453	39.5053	0.53	1.03
HORVU.MOREX.r3.5HG0517820	NA	NA	NA	0	329.568	111.2	8.37	6.81
HORVU.MOREX.r3.5HG0524270	Transcription factor bHLH1NA6 [UniProtKB/Swiss-Prot:O8NA674]	Os03g0811400	NA	4.72692	8.31563	7.15998	0.7	0.51
HORVU.MOREX.r3.5HG0525780	NA	Os03g0851400	NA	2.36918	9.91999	9.66732	1.7	1.66
HORVU.MOREX.r3.5HG0526900	NA	0	0	15.5896	23.158	35.6856	0.54	1.14
HORVU.MOREX.r3.5HG0530280	NA	NA	NA	7.02312	11.8351	12.576	0.68	0.76
HORVU.MOREX.r3.5HG0532610	NA	NA	NA	8.26997	16.2426	18.6461	0.9	1.08
HORVU.MOREX.r3.5HG0536790	Putative ripening-related protein 7 [UniProtKB/Swiss-Prot:Q7XD65]	NA	NA	1.38257	7.13414	3.99187	1.77	1.07
HORVU.MOREX.r3.6HG0538280	Leaf-specific thionin [UniProtKB/Swiss-Prot:PNA9617]	NA	NA	2.05908	21.3464	10.0934	2.87	1.86
HORVU.MOREX.r3.6HG0538380	Leaf-specific thionin [UniProtKB/Swiss-Prot:PNA9617]	NA	NA	4.06305	27.7056	14.6712	2.5	1.63
HORVU.MOREX.r3.6HG0538650	Probable L-type lectin-domain containing receptor kinase S.7 [UniProtKB/Swiss-Prot:Q9FHG4]	NA	NA	0.596733	2.61405	1.33007	1.18	0.55
HORVU.MOREX.r3.6HG0539090	NA	NA	NA	0	2.96164	0.876415	1.99	0.91
HORVU.MOREX.r3.6HG0546550	Glucan endo-1,3-beta-glucosidase 3 [UniProtKB/Swiss-Prot:Q9ZU91]	NA	NA	0.177192	1.16203	1.26907	0.88	0.95
HORVU.MOREX.r3.6HG0546700	tRNA ligase 1 [UniProtKB/Swiss-Prot:QNAWL81]	Os07g0191700	NA	4.84733	9.84286	10.7068	0.89	1
HORVU.MOREX.r3.6HG0546860	NA	NA	NA	0	16.3769	8.79391	4.12	3.29
HORVU.MOREX.r3.6HG0549570	NA	NA	NA	1.18939	2.29794	2.46351	0.59	0.66
HORVU.MOREX.r3.6HG0549760	NA	NA	NA	0.016541	1.07852	1.2156	1.03	1.12
HORVU.MOREX.r3.6HG0549770	NA	NA	NA	0.510588	2.07705	2.17569	1.03	1.07
HORVU.MOREX.r3.6HG0551100	NA	NA	NA	0	0.460749	0.623573	0.55	0.7
HORVU.MOREX.r3.6HG0551110	NA	NA	NA	0	1.62153	2.09958	1.39	1.63
HORVU.MOREX.r3.6HG0555150	NA	NA	NA	0	2.66721	5.02323	1.87	2.59
HORVU.MOREX.r3.6HG0559800	NA	NA	NA	0.116297	13.8658	4.7401	3.74	2.36
HORVU.MOREX.r3.6HG0560330	Zinc finger BED domain-containing protein RICESLEEPER 2 [UniProtKB/Swiss-Prot:Q6AVINA]	NA	NA	0	11.3041	7.46166	3.62	3.08
HORVU.MOREX.r3.6HG0561240	NA	NA	NA	2.03493	5.82641	4.94607	1.17	0.97
HORVU.MOREX.r3.6HG0565010	NA	NA	NA	0.0223797	23.2211	24.5348	4.57	4.64
HORVU.MOREX.r3.6HG0568320	NA	NA	NA	3.37958	29.8312	20.0763	2.82	2.27
HORVU.MOREX.r3.6HG0571850	NA	NA	NA	0.902206	2.33352	2.39983	0.81	0.84
HORVU.MOREX.r3.6HG0577100	NA	NA	NA	0	4.75623	2.99967	2.53	2
HORVU.MOREX.r3.6HG0577770	NA	NA	NA	0	13.7529	12.165	3.88	3.72
HORVU.MOREX.r3.6HG0580050	NA	NA	NA	1.53666	4.83292	5.4782	1.2	1.35
HORVU.MOREX.r3.6HG0582830	NA	0	0	4.748	8.37765	14.2345	0.71	1.41
HORVU.MOREX.r3.6HG0583220	NA	NA	NA	3.03145	5.06071	4.97403	0.59	0.57
HORVU.MOREX.r3.6HG0585630	NA	NA	NA	0.101937	2.34311	0.893218	1.6	0.78
HORVU.MOREX.r3.6HG0596090	NA	NA	NA	0	4.02421	2.10911	2.33	1.64
HORVU.MOREX.r3.6HG0599280	Aldehyde dehydrogenase family 3 member F1 [UniProtKB/Swiss-Prot:Q7NAE96]	Os02g0647900	NA	0.478416	1.6365	1.17719	0.83	0.56
HORVU.MOREX.r3.6HG0599820	CYCP4_Cyclin-P4-1 [UniProtKB/Swiss-Prot:Q7XC35]	Os02g0652000	AT2G44740	5.37514	12.5774	7.99435	1.09	0.5
HORVU.MOREX.r3.6HG0600980	NA	0	0	0	1.87877	9.96788	1.53	3.46
HORVU.MOREX.r3.6HG0608100	NA	NA	NA	0.684907	1.56705	1.71569	0.61	0.69
HORVU.MOREX.r3.6HG0610580	NA	NA	NA	6.98829	13.9678	12.6776	0.91	0.78
HORVU.MOREX.r3.6HG0615750	NA	Os02g0741700	AT1G60010	18.3169	27.6436	27.0452	0.57	0.54
HORVU.MOREX.r3.6HG0620250	NA	NA	NA	0	2.97102	3.24987	1.99	2.09
HORVU.MOREX.r3.6HG0624090	NA	NA	NA	13.7147	24.2845	31.2832	0.78	1.13
HORVU.MOREX.r3.6HG0624840	NA	NA	NA	0	5.38175	11.0509	2.67	3.59
HORVU.MOREX.r3.6HG0626570	NA	NA	NA	44.0716	70.5467	83.2317	0.67	0.9
HORVU.MOREX.r3.6HG0626970	NA	NA	NA	0	20.2044	31.2853	4.41	5.01
HORVU.MOREX.r3.6HG0626980	NA	0	0	0	1.37358	5.93118	1.25	2.79
HORVU.MOREX.r3.6HG0633980	NA	NA	NA	6.47586	20.1176	23.2441	1.5	1.7
HORVU.MOREX.r3.6HG0633990	NA	NA	NA	1.54839	5.21453	4.77198	1.29	1.18
HORVU.MOREX.r3.6HG0634000	Disease resistance protein RGA2 [UniProtKB/Swiss-Prot:Q7XBQ9]	NA	NA	0.473633	1.33437	1.39401	0.66	0.7
HORVU.MOREX.r3.7HG0635300	NA	0	0	0.942054	30.5314	1.89055	4.02	0.57
HORVU.MOREX.r3.7HG0635880	NA	0	0	8.36083	13.0006	17.3553	0.58	0.97
HORVU.MOREX.r3.7HG0637000	Disease resistance protein RGA4 [UniProtKB/Swiss-Prot:F7JNAM6]	NA	NA	1.18247	2.51273	2.56407	0.69	0.71
HORVU.MOREX.r3.7HG0637160	NA	0	0	0.400589	1.51062	2.77441	0.84	1.43
HORVU.MOREX.r3.7HG0637260	NA	NA	NA	0.349	10.3702	7.22862	3.08	2.61
HORVU.MOREX.r3.7HG0639330	NA	NA	NA	0.647279	1.56432	2.29072	0.64	1
HORVU.MOREX.r3.7HG0639600	NA	NA	NA	0	20.102	23.4793	4.4	4.61
HORVU.MOREX.r3.7HG0642540	NA	NA	NA	0	3.03102	2.42536	2.01	1.78
HORVU.MOREX.r3.7HG0649060	NA	NA	NA	0	8.92739	1.75597	3.31	1.46
HORVU.MOREX.r3.7HG0651270	Triphosphate tunnel metalloenzyme 3 [UniProtKB/Swiss-Prot:Q9SIY3]	Os08g0299200	NA	40.8383	59.0859	58.0084	0.52	0.5
HORVU.MOREX.r3.7HG0651330	Probable apyrase 3 [UniProtKB/Swiss-Prot:Q2QYE1]	Os12g0123500	NA	0.807311	1.95268	1.65197	0.71	0.55
HORVU.MOREX.r3.7HG0655250	NA	NA	NA	5.19986	51.5965	54.4861	3.08	3.16
HORVU.MOREX.r3.7HG0657150	NA	NA	NA	0.844406	7.26699	13.1473	2.16	2.94
HORVU.MOREX.r3.7HG0660760	Histone H3.2 [UniProtKB/Swiss-Prot:P68428]	Os06g0160100	AT5G10400	242.489	360.396	380.883	0.57	0.65
HORVU.MOREX.r3.7HG0661620	Peroxiredoxin Q, chloroplastic [UniProtKB/Swiss-Prot:Q5S1S6]	Os06g0196300	NA	2.02575	4.11456	4.25859	0.76	0.8
HORVU.MOREX.r3.7HG0664850	26.2 kDa heat shock protein, mitochondrial [UniProtKB/Swiss-Prot:Q67X83]	Os06g0219500	NA	1.2717	4.44928	3.26576	1.26	0.91
HORVU.MOREX.r3.7HG0669530	Plasmodesmata-located protein 6 [UniProtKB/Swiss-Prot:Q9ZU94]	Os06g0253600	AT5G37660	2.72992	5.5055	4.829	0.8	0.64
HORVU.MOREX.r3.7HG0670570	NA	NA	NA	11.673	17.537	18.1456	0.55	0.6
HORVU.MOREX.r3.7HG0675230	NA	NA	NA	21.5985	276.323	330.574	3.62	3.88
HORVU.MOREX.r3.7HG0675440	NA	NA	NA	21.7696	32.8616	37.165	0.57	0.75
HORVU.MOREX.r3.7HG0675540	Histone H3.2 [UniProtKB/Swiss-Prot:P68428]	Os04g0419600	AT5G10400	18.451	37.3621	53.4243	0.98	1.48
HORVU.MOREX.r3.7HG0682290	NA	NA	NA	0.551673	2.61782	1.45069	1.22	0.66
HORVU.MOREX.r3.7HG0682450	NA	NA	NA	54.4078	151.248	110.123	1.46	1
HORVU.MOREX.r3.7HG0684580	Bidirectional sugar transporter SWEET11 [UniProtKB/Swiss-Prot:Q6YZF3]	Os08g0535200	AT5G50790	0.543153	1.34396	1.6207	0.6	0.76
HORVU.MOREX.r3.7HG0690160	NA	NA	NA	0	12.7423	9.85827	3.78	3.44
HORVU.MOREX.r3.7HG0692930	NA	NA	NA	1.17093	3.31635	2.5915	0.99	0.73
HORVU.MOREX.r3.7HG0705440	NA	NA	NA	0	1.25383	1.88586	1.17	1.53
HORVU.MOREX.r3.7HG0711310	Probable aquaporin TIP2-2 [UniProtKB/Swiss-Prot:Q5Z6FNA]	Os06g0336200	NA	72.7314	115.419	133.923	0.66	0.87
HORVU.MOREX.r3.7HG0711770	NA	NA	NA	2.52073	8.22586	7.45943	1.39	1.26
HORVU.MOREX.r3.7HG0718660	NA	NA	NA	0.157077	0.738339	0.849679	0.59	0.68
HORVU.MOREX.r3.7HG0719700	NA	NA	NA	0.29484	2.55777	1.50866	1.46	0.95
HORVU.MOREX.r3.7HG0720070	NA	Os06g0606700	NA	5.33587	8.28591	9.67891	0.55	0.75
HORVU.MOREX.r3.7HG0721120	NA	NA	NA	9.60389	26.39	34.026	1.37	1.72
HORVU.MOREX.r3.7HG0725510	NA	0	0	0.105686	33.0074	1.25875	4.94	1.03
HORVU.MOREX.r3.7HG0725770	NA	NA	NA	19.142	32.2685	30.3147	0.72	0.64
HORVU.MOREX.r3.7HG0726070	NA	NA	NA	0.250786	4.46397	5.27657	2.13	2.33
HORVU.MOREX.r3.7HG0726080	NA	NA	NA	0.0884233	5.79757	5.99252	2.64	2.68
HORVU.MOREX.r3.7HG0726090	NA	NA	NA	0.156306	3.89176	4.31332	2.08	2.2
HORVU.MOREX.r3.7HG0726540	NA	NA	NA	12.2684	43.3419	45.7306	1.74	1.82
HORVU.MOREX.r3.7HG0729430	L1NA-interacting MYB domain-containing protein [UniProtKB/Swiss-Prot:Q9FFJ8]	NA	NA	0.29025	1.63129	1.26433	1.03	0.81
HORVU.MOREX.r3.7HG0734950	NA	NA	NA	2.99362	6.34833	5.28712	0.88	0.65
HORVU.MOREX.r3.7HG0737280	Protein DETOXIFICATION 16 [UniProtKB/Swiss-Prot:Q9FHB6]	Os10g0345100	NA	0.844222	8.43321	5.32229	2.35	1.78
HORVU.MOREX.r3.7HG0740070	NA	NA	NA	1.6232	5.66314	4.7355	1.34	1.13
HORVU.MOREX.r3.7HG0742270	NA	NA	NA	0.0392153	4.79154	8.66543	2.48	3.22
HORVU.MOREX.r3.7HG0745680	NA	NA	NA	0.708743	5.20876	8.52844	1.86	2.48
HORVU.MOREX.r3.7HG0748310	NA	NA	NA	0.099145	0.994966	0.829905	0.86	0.74
HORVU.MOREX.r3.UnG0786060	NA	NA	NA	0	12.5785	25.3867	3.76	4.72

## Sheet: DEG in Hvclv1 vs WT
Hvclv1 vs WT_Upregulated	MOREXv3_gene_descriptions	Rice_ortholog	Arabidopsis_ortholog	WT.TPM_mean	Hvclv1.TPM_mean	log2FC.HVclv1.vs.WT	Hvclv1 vs WT_DOWNregulated	MOREXv3_gene_descriptions	Rice_ortholog	Arabidopsis_ortholog	WT.TPM_mean	Hvclv1.TPM_mean	log2FC.HVclv1.vs.WT
HORVU.MOREX.r3.1HG0000380	NA	NA	NA	3.78269	8.59627	1	HORVU.MOREX.r3.1HG0000730	Probable leucine-rich repeat receptor-like protein kinase At1g35710 [UniProtKB/Swiss-Prot:Q9LP24]	Os08g0505900	NA	2.5334	1.34813	-0.59
HORVU.MOREX.r3.1HG0000390	23 kDa jasmonate-induced protein [UniProtKB/Swiss-Prot:P32024]	NA	NA	1.87052	12.9638	2.28	HORVU.MOREX.r3.1HG0002590	Serine/threonine-protein kinase 19 [UniProtKB/Swiss-Prot:P49842]	Os07g0458800	NA	6.66001	2.67261	-1.06
HORVU.MOREX.r3.1HG0000410	NA	NA	NA	1.05274	2.27287	0.67	HORVU.MOREX.r3.1HG0006660	Soluble inorganic pyrophosphatase 4 [UniProtKB/Swiss-Prot:Q9LFF9]	Os05g0114000	AT3G53620	59.6189	40.64	-0.54
HORVU.MOREX.r3.1HG0000470	NA	NA	NA	3.21673	6.40146	0.81	HORVU.MOREX.r3.1HG0006690	Poly [ADP-ribose] polymerase 1 [UniProtKB/Swiss-Prot:Q7EYV7]	Os07g0413700	NA	60.2236	39.1263	-0.61
HORVU.MOREX.r3.1HG0000480	23 kDa jasmonate-induced protein [UniProtKB/Swiss-Prot:P32024]	NA	NA	25.8302	37.6103	0.53	HORVU.MOREX.r3.1HG0008640	Dihydroneopterin aldolase 1 [UniProtKB/Swiss-Prot:Q9SF23]	NA	NA	30.9633	15.6845	-0.94
HORVU.MOREX.r3.1HG0002470	Defensin-like protein CAL1 [UniProtKB/Swiss-Prot:Q6K209]	Os02g0629800	NA	400.973	698.052	0.8	HORVU.MOREX.r3.1HG0011110	F-box/LRR-repeat protein 14 [UniProtKB/Swiss-Prot:Q3EC97]	NA	NA	28.2566	15.7238	-0.81
HORVU.MOREX.r3.1HG0004280	Subtilisin-chymotrypsin inhibitor-2A [UniProtKB/Swiss-Prot:P01053]	NA	NA	2.22037	8.35614	1.54	HORVU.MOREX.r3.1HG0012170	Disease resistance protein Piks-2 [UniProtKB/Swiss-Prot:P0DO10]	NA	NA	1.47441	0.644566	-0.59
HORVU.MOREX.r3.1HG0004290	Subtilisin-chymotrypsin inhibitor-2A [UniProtKB/Swiss-Prot:P01053]	Os12g0548401	AT3G46860	26.5791	152.436	2.48	HORVU.MOREX.r3.1HG0013050	Ribosome biogenesis regulatory protein homolog [UniProtKB/Swiss-Prot:Q9SH88]	Os04g0685100	NA	141.063	98.3059	-0.52
HORVU.MOREX.r3.1HG0005600	NA	Os05g0111300	NA	8760.49	16567.8	0.92	HORVU.MOREX.r3.1HG0013300	4'-phosphopantetheinyl transferase HetI [UniProtKB/Swiss-Prot:P37695]	Os08g0243100	NA	33.9159	22.7119	-0.56
HORVU.MOREX.r3.1HG0005830	Dof zinc finger protein DOF3.6 [UniProtKB/Swiss-Prot:Q9M2U1]	Os05g0112200	NA	3.69597	6.93294	0.76	HORVU.MOREX.r3.1HG0014110	NA	NA	NA	3.41441	0	-2.14
HORVU.MOREX.r3.1HG0009050	Myb-related protein MYBAS2 [UniProtKB/Swiss-Prot:Q4JL76]	Os05g0114700	NA	2.28556	4.91082	0.85	HORVU.MOREX.r3.1HG0014440	Dihydrolipoyl dehydrogenase 1, mitochondrial [UniProtKB/Swiss-Prot:Q9M5K3]	Os05g0160000	AT1G48030	4.05208	2.57081	-0.5
HORVU.MOREX.r3.1HG0009100	NA	NA	NA	0	4.80248	2.54	HORVU.MOREX.r3.1HG0014570	NA	NA	NA	34.6749	0	-5.16
HORVU.MOREX.r3.1HG0009120	NA	NA	NA	0	0.939846	0.96	HORVU.MOREX.r3.1HG0014600	NA	NA	NA	19.874	0.188534	-4.13
HORVU.MOREX.r3.1HG0009280	NA	NA	NA	0.522192	1.45462	0.69	HORVU.MOREX.r3.1HG0015760	Protein RCC2 [UniProtKB/Swiss-Prot:Q8BK67]	Os04g0662800	NA	94.9406	62.7531	-0.59
HORVU.MOREX.r3.1HG0010650	Defensin-like protein CAL1 [UniProtKB/Swiss-Prot:Q6K209]	Os02g0629800	NA	24.1544	53.9866	1.13	HORVU.MOREX.r3.1HG0016090	Prolycopene isomerase, chloroplastic [UniProtKB/Swiss-Prot:Q2VEX9]	Os11g0572700	NA	6.3566	4.03006	-0.55
HORVU.MOREX.r3.1HG0011610	NA	NA	NA	6.85825	18.3366	1.3	HORVU.MOREX.r3.1HG0017110	Glycogen synthase kinase-3 homolog MsK-3 [UniProtKB/Swiss-Prot:P51139]	Os05g0134000	AT5G26751	39.7302	27.3423	-0.52
HORVU.MOREX.r3.1HG0012240	NA	NA	NA	29.8175	49.9997	0.73	HORVU.MOREX.r3.1HG0018740	NA	NA	NA	3.81405	0	-2.27
HORVU.MOREX.r3.1HG0012510	NA	NA	NA	0	9.43152	3.38	HORVU.MOREX.r3.1HG0019380	Ribosome biogenesis protein NOP53 [UniProtKB/Swiss-Prot:O22892]	Os05g0144200	NA	93.7959	65.729	-0.51
HORVU.MOREX.r3.1HG0013140	NA	NA	NA	0.095098	39.9235	5.22	HORVU.MOREX.r3.1HG0020030	NA	NA	NA	1.43933	0	-1.29
HORVU.MOREX.r3.1HG0013750	NA	NA	NA	0.034589	1.11309	1.03	HORVU.MOREX.r3.1HG0020040	NA	NA	NA	6.35484	0	-2.88
HORVU.MOREX.r3.1HG0013770	NA	NA	NA	0	3.44403	2.15	HORVU.MOREX.r3.1HG0020050	NA	NA	NA	8.87563	0	-3.3
HORVU.MOREX.r3.1HG0013780	NA	NA	NA	0.304219	7.90572	2.77	HORVU.MOREX.r3.1HG0020060	NA	NA	NA	22.612	0	-4.56
HORVU.MOREX.r3.1HG0014220	Nuclear pore complex protein NUP98A [UniProtKB/Swiss-Prot:Q8RY25]	NA	NA	1.95813	4.2444	0.83	HORVU.MOREX.r3.1HG0020070	NA	NA	NA	52.5554	0	-5.74
HORVU.MOREX.r3.1HG0014730	NA	NA	NA	1.09298	2.28646	0.65	HORVU.MOREX.r3.1HG0020190	Probable sucrose-phosphatase 3 [UniProtKB/Swiss-Prot:A3AZW5]	Os05g0144900	NA	1.83404	0.928731	-0.56
HORVU.MOREX.r3.1HG0014980	NA	NA	NA	2.2197	9.39827	1.69	HORVU.MOREX.r3.1HG0020270	SUN domain-containing protein 1 [UniProtKB/Swiss-Prot:Q9FF75]	Os05g0270200	NA	51.1172	35.6058	-0.51
HORVU.MOREX.r3.1HG0015030	NA	NA	NA	0.131546	19.7205	4.19	HORVU.MOREX.r3.1HG0020280	Pentatricopeptide repeat-containing protein At4g35850, mitochondrial [UniProtKB/Swiss-Prot:Q8VYR5]	Os05g0145600	NA	75.846	50.7668	-0.57
HORVU.MOREX.r3.1HG0015470	Probable 2-oxoglutarate-dependent dioxygenase At3g111800 [UniProtKB/Swiss-Prot:Q9SRM3]	Os05g0127500	AT3G55970	3.80285	5.86028	0.51	HORVU.MOREX.r3.1HG0020290	PAX-interacting protein 1 [UniProtKB/Swiss-Prot:A0JNA8]	Os05g0147133	AT4G03130	6.11212	3.79932	-0.57
HORVU.MOREX.r3.1HG0016460	NA	NA	NA	0	8.1908	3.2	HORVU.MOREX.r3.1HG0021930	NA	NA	NA	40.323	24.4718	-0.7
HORVU.MOREX.r3.1HG0016470	NA	NA	NA	0	4.49315	2.46	HORVU.MOREX.r3.1HG0022070	Cullin-1 [UniProtKB/Swiss-Prot:Q5ZC88]	Os05g0149600	AT4G02570	23.9975	16.5341	-0.51
HORVU.MOREX.r3.1HG0016750	NA	NA	NA	3.58298	6.43197	0.7	HORVU.MOREX.r3.1HG0022530	Heavy metal-associated isoprenylated plant protein 35 [UniProtKB/Swiss-Prot:Q9C7J6]	Os05g0150733	NA	11.1531	5.87191	-0.82
HORVU.MOREX.r3.1HG0017190	NA	NA	NA	0	8.03685	3.18	HORVU.MOREX.r3.1HG0022730	NA	NA	NA	0.836779	0	-0.88
HORVU.MOREX.r3.1HG0017280	Peroxidase 2 [UniProtKB/Swiss-Prot:Q9FEQ8]	Os05g0134400	NA	0.321294	2.04985	1.21	HORVU.MOREX.r3.1HG0022800	NA	NA	NA	61.8189	25.565	-1.24
HORVU.MOREX.r3.1HG0017670	NA	NA	NA	3.3127	5.92993	0.68	HORVU.MOREX.r3.1HG0022830	NA	NA	NA	11.1407	0.79014	-2.76
HORVU.MOREX.r3.1HG0018170	NA	NA	NA	1.97399	6.14107	1.26	HORVU.MOREX.r3.1HG0022990	Factor of DNA methylation 1 [UniProtKB/Swiss-Prot:Q9S9P3]	Os05g0153200	NA	6.825	3.97562	-0.65
HORVU.MOREX.r3.1HG0018400	NA	NA	NA	0	0.413125	0.5	HORVU.MOREX.r3.1HG0023740	NA	NA	NA	10.2666	6.16345	-0.65
HORVU.MOREX.r3.1HG0018430	Histone H3.2 [UniProtKB/Swiss-Prot:P68428]	Os11g0155900	AT1G09200	133.282	206.943	0.63	HORVU.MOREX.r3.1HG0023840	Probable ethylene response sensor 2 [UniProtKB/Swiss-Prot:Q0DKM0]	Os05g0155200	NA	11.5877	7.76809	-0.52
HORVU.MOREX.r3.1HG0018900	NA	NA	NA	0	4.83033	2.54	HORVU.MOREX.r3.1HG0023880	NA	NA	NA	15.1649	6.69732	-1.07
HORVU.MOREX.r3.1HG0019130	NA	NA	NA	60.9192	90.1657	0.56	HORVU.MOREX.r3.1HG0024230	Tubulin gamma-2 chain [UniProtKB/Swiss-Prot:O49068]	Os05g0156600	AT5G05620	24.3055	16.665	-0.52
HORVU.MOREX.r3.1HG0023430	NA	NA	NA	16.192	31.307	0.91	HORVU.MOREX.r3.1HG0024670	Gibberellin 2-beta-dioxygenase 1 [UniProtKB/Swiss-Prot:Q5W726]	Os05g0158600	NA	3.44339	1.65595	-0.74
HORVU.MOREX.r3.1HG0023610	Histone H4 [UniProtKB/Swiss-Prot:P0CG89]	Os01g0835900	AT1G07820	195.206	310.788	0.67	HORVU.MOREX.r3.1HG0025910	B3 domain-containing protein Os03g0212300 [UniProtKB/Swiss-Prot:Q10Q26]	NA	NA	6.39411	3.28566	-0.79
HORVU.MOREX.r3.1HG0024240	NA	NA	NA	14.18	49.3717	1.73	HORVU.MOREX.r3.1HG0026100	Autophagy-related protein 18d [UniProtKB/Swiss-Prot:Q0WPK3]	Os05g0169200	NA	3.19203	1.57301	-0.7
HORVU.MOREX.r3.1HG0024440	NA	NA	NA	12.9612	26.1509	0.96	HORVU.MOREX.r3.1HG0026800	NA	NA	NA	2.4006	0.824318	-0.9
HORVU.MOREX.r3.1HG0024730	GDSL esterase/lipase LIP-4 [UniProtKB/Swiss-Prot:Q9FXB6]	Os05g0159200	NA	1.52687	3.38374	0.79	HORVU.MOREX.r3.1HG0027400	Boron transporter 4 [UniProtKB/Swiss-Prot:Q9XI23]	Os05g0176800	AT1G15460	3.95228	2.0251	-0.71
HORVU.MOREX.r3.1HG0025130	NA	NA	NA	0	0.909433	0.93	HORVU.MOREX.r3.1HG0027640	NA	Os05g0176700	AT3G15630	85.1295	27.9013	-1.58
HORVU.MOREX.r3.1HG0026190	Arabinogalactan protein 16 [UniProtKB/Swiss-Prot:O82337]	Os06g0505700	NA	37.0987	76.5856	1.03	HORVU.MOREX.r3.1HG0027650	NA	Os05g0176700	AT3G15630	31.142	12.3321	-1.27
HORVU.MOREX.r3.1HG0026720	NA	Os05g0169800	NA	1.40778	2.74749	0.64	HORVU.MOREX.r3.1HG0028110	NA	Os05g0179800	NA	17.9575	11.2432	-0.63
HORVU.MOREX.r3.1HG0027000	Embryo-specific protein ATS3A [UniProtKB/Swiss-Prot:Q681K2]	Os05g0171200	NA	20.2393	38.7614	0.9	HORVU.MOREX.r3.1HG0028160	NA	NA	NA	6.33553	3.5104	-0.7
HORVU.MOREX.r3.1HG0032700	NA	NA	NA	0	35.2422	5.18	HORVU.MOREX.r3.1HG0029550	NA	NA	NA	8.96574	0	-3.32
HORVU.MOREX.r3.1HG0034310	Glycerol-3-phosphate acyltransferase RAM2 [UniProtKB/Swiss-Prot:K7PEY4]	Os10g0413400	NA	0.186446	0.921208	0.7	HORVU.MOREX.r3.1HG0029560	NA	NA	NA	26.4008	0	-4.78
HORVU.MOREX.r3.1HG0034320	NA	NA	NA	2.03155	16.8194	2.56	HORVU.MOREX.r3.1HG0031010	NA	NA	NA	25.9828	11.1201	-1.15
HORVU.MOREX.r3.1HG0037380	NA	NA	NA	2.03262	5.63953	1.13	HORVU.MOREX.r3.1HG0031020	NA	NA	NA	8.74738	3.97848	-0.97
HORVU.MOREX.r3.1HG0037920	Inactive protein RESTRICTED TEV MOVEMENT 2 [UniProtKB/Swiss-Prot:D9UBX6]	Os10g0437700	NA	2.59766	4.44448	0.6	HORVU.MOREX.r3.1HG0031030	Putative ribonuclease H protein At1g65750 [UniProtKB/Swiss-Prot:P0C2F6]	NA	NA	4.13597	2.19599	-0.68
HORVU.MOREX.r3.1HG0038160	E3 ubiquitin-protein ligase RNF167 [UniProtKB/Swiss-Prot:Q91XF4]	Os10g0438800	NA	3.67788	10.1814	1.26	HORVU.MOREX.r3.1HG0031080	NA	NA	NA	5.98382	1.76645	-1.34
HORVU.MOREX.r3.1HG0042020	NA	NA	NA	2.28047	10.8389	1.85	HORVU.MOREX.r3.1HG0031530	NA	NA	NA	157.955	105.19	-0.58
HORVU.MOREX.r3.1HG0043530	Probable cytokinin riboside 5'-monophosphate phosphoribohydrolase LOGL10 [UniProtKB/Swiss-Prot:Q7XDB8]	Os10g0479500	AT2G28305	11.3257	16.4745	0.5	HORVU.MOREX.r3.1HG0032520	NA	NA	NA	5.18591	0	-2.63
HORVU.MOREX.r3.1HG0043960	NA	Os10g0481200	AT2G28410	1.90597	6.34421	1.34	HORVU.MOREX.r3.1HG0033330	Putative ion channel POLLUX-like 2 [UniProtKB/Swiss-Prot:Q940Y9]	Os03g0163100	NA	6.48547	4.1875	-0.53
HORVU.MOREX.r3.1HG0045400	NA	NA	NA	24.5017	39.2632	0.66	HORVU.MOREX.r3.1HG0033460	NA	NA	NA	3.54371	1.5262	-0.85
HORVU.MOREX.r3.1HG0046210	Leucine-rich repeat receptor-like protein kinase PXC1 [UniProtKB/Swiss-Prot:Q9SJQ1]	Os10g0492400	NA	0.278749	0.920843	0.59	HORVU.MOREX.r3.1HG0034630	NA	NA	NA	17.6121	0	-4.22
HORVU.MOREX.r3.1HG0046890	Dof zinc finger protein DOF5.3 [UniProtKB/Swiss-Prot:Q84TE9]	Os10g0496000	NA	1.52368	4.25862	1.06	HORVU.MOREX.r3.1HG0034850	NA	Os10g0188400	NA	22.6549	15.7227	-0.5
HORVU.MOREX.r3.1HG0047320	CBS domain-containing protein CBSX5 [UniProtKB/Swiss-Prot:Q84WQ5]	Os10g0499400	NA	10.3918	16.8391	0.65	HORVU.MOREX.r3.1HG0034910	NA	Os11g0574725	NA	4.20816	2.51656	-0.57
HORVU.MOREX.r3.1HG0047410	NA	NA	NA	0.235095	2.99989	1.7	HORVU.MOREX.r3.1HG0035110	NA	NA	NA	20.3998	12.9262	-0.62
HORVU.MOREX.r3.1HG0047510	NA	Os10g0500400	NA	18.3399	26.3097	0.5	HORVU.MOREX.r3.1HG0035690	Ubiquitin carboxyl-terminal hydrolase 10 [UniProtKB/Swiss-Prot:Q9ZSB5]	Os10g0160000	NA	21.2189	14.5112	-0.52
HORVU.MOREX.r3.1HG0047780	NA	NA	NA	48.3672	77.7691	0.67	HORVU.MOREX.r3.1HG0035910	NA	NA	NA	12.547	3.05775	-1.74
HORVU.MOREX.r3.1HG0048720	NA	NA	NA	111.839	175.222	0.64	HORVU.MOREX.r3.1HG0036600	Transcription initiation factor IIA subunit 1 [UniProtKB/Swiss-Prot:P52655]	Os05g0292200	NA	26.4885	18.1377	-0.52
HORVU.MOREX.r3.1HG0049410	Trihelix transcription factor DF1 [UniProtKB/Swiss-Prot:Q9C6K3]	NA	NA	0.10985	0.566112	0.5	HORVU.MOREX.r3.1HG0037270	Translation initiation factor eIF-2B subunit beta [UniProtKB/Swiss-Prot:Q54EY2]	Os10g0392700	NA	54.1927	36.8518	-0.54
HORVU.MOREX.r3.1HG0049580	Aquaporin NIP3-1 [UniProtKB/Swiss-Prot:Q0IWF3]	Os10g0513200	NA	27.0591	56.121	1.03	HORVU.MOREX.r3.1HG0037620	Flowering locus K homology domain [UniProtKB/Swiss-Prot:Q9SR13]	Os10g0414700	NA	2.51684	0.996868	-0.82
HORVU.MOREX.r3.1HG0049660	NA	NA	NA	0	25.4916	4.73	HORVU.MOREX.r3.1HG0037700	NA	NA	NA	1.42999	0	-1.28
HORVU.MOREX.r3.1HG0049670	NA	NA	NA	0	91.3205	6.53	HORVU.MOREX.r3.1HG0037710	Transposon TX1 uncharacterized 149 kDa protein [UniProtKB/Swiss-Prot:P14381]	NA	NA	1.1697	0	-1.12
HORVU.MOREX.r3.1HG0049680	NA	NA	NA	0.143946	224.287	7.62	HORVU.MOREX.r3.1HG0040790	NA	Os10g0463800	NA	5.46937	2.89379	-0.73
HORVU.MOREX.r3.1HG0050330	Methionine gamma-lyase [UniProtKB/Swiss-Prot:Q9SGU9]	Os10g0517500	NA	2.9705	7.78206	1.15	HORVU.MOREX.r3.1HG0042080	NA	Os06g0111100	NA	18.2229	0.0491643	-4.2
HORVU.MOREX.r3.1HG0051100	NA	Os10g0521500	NA	0.22827	0.786173	0.54	HORVU.MOREX.r3.1HG0042750	Serine/threonine-protein kinase CBK1 [UniProtKB/Swiss-Prot:Q6TGC6]	Os10g0476100	AT3G23310	2.01572	1.04505	-0.56
HORVU.MOREX.r3.1HG0051350	NA	NA	NA	0	10.6298	3.54	HORVU.MOREX.r3.1HG0042930	NA	NA	NA	12.7031	0.0388343	-3.72
HORVU.MOREX.r3.1HG0051580	Arogenate dehydratase/prephenate dehydratase 6, chloroplastic [UniProtKB/Swiss-Prot:Q9SGD6]	Os10g0523700	NA	1.45582	2.69249	0.59	HORVU.MOREX.r3.1HG0043570	Putative pentatricopeptide repeat-containing protein At1g13630 [UniProtKB/Swiss-Prot:Q9LMY5]	Os10g0479200	NA	3.87012	2.2854	-0.57
HORVU.MOREX.r3.1HG0051960	NA	NA	NA	0.647572	3.81883	1.55	HORVU.MOREX.r3.1HG0044350	NA	NA	NA	0.943902	0.364107	-0.51
HORVU.MOREX.r3.1HG0052350	NA	NA	NA	0.538816	1.57679	0.74	HORVU.MOREX.r3.1HG0044640	Probable N-succinyldiaminopimelate aminotransferase DapC [UniProtKB/Swiss-Prot:P9WPZ5]	Os10g0484700	NA	30.947	18.9069	-0.68
HORVU.MOREX.r3.1HG0052790	NA	NA	NA	20.5404	30.9042	0.57	HORVU.MOREX.r3.1HG0045010	NA	NA	NA	4.14235	0	-2.36
HORVU.MOREX.r3.1HG0053350	Protein SAMBA [UniProtKB/Swiss-Prot:Q9C613]	Os10g0575950	AT1G32310	80.4813	125.221	0.63	HORVU.MOREX.r3.1HG0045520	Zinc finger MYM-type protein 1 [UniProtKB/Swiss-Prot:Q5SVZ6]	NA	NA	1.39571	0.247049	-0.94
HORVU.MOREX.r3.1HG0055010	Glutathione S-transferase F11 [UniProtKB/Swiss-Prot:Q96324]	Os10g0543800	NA	0.892304	2.23657	0.77	HORVU.MOREX.r3.1HG0047130	Protein STABILIZED1 [UniProtKB/Swiss-Prot:Q9ZT71]	Os10g0498600	NA	12.7723	8.51377	-0.53
HORVU.MOREX.r3.1HG0055440	NA	NA	NA	3.81371	6.53101	0.65	HORVU.MOREX.r3.1HG0048110	NA	NA	NA	7.36804	4.51521	-0.6
HORVU.MOREX.r3.1HG0057820	Serine/threonine-protein kinase D6PKL2 [UniProtKB/Swiss-Prot:Q39183]	Os10g0562500	AT2G44830	7.61518	11.702	0.56	HORVU.MOREX.r3.1HG0048590	NA	NA	NA	15.2723	0.0528477	-3.95
HORVU.MOREX.r3.1HG0058140	Ethylene-responsive transcription factor ERF034 [UniProtKB/Swiss-Prot:Q8LBQ7]	NA	AT2G44940	0.180226	0.887704	0.68	HORVU.MOREX.r3.1HG0048690	NA	NA	NA	3.34728	0	-2.12
HORVU.MOREX.r3.1HG0058390	GATA transcription factor 2 [UniProtKB/Swiss-Prot:O49741]	Os10g0557600	AT2G45050	0.854349	2.9896	1.11	HORVU.MOREX.r3.1HG0048980	NA	NA	NA	27.8163	7.88594	-1.7
HORVU.MOREX.r3.1HG0059070	Subtilisin-like protease 4 [UniProtKB/Swiss-Prot:A9QY38]	Os05g0368700	NA	0.394305	1.28364	0.71	HORVU.MOREX.r3.1HG0049220	Protein YABBY 3 [UniProtKB/Swiss-Prot:Q8L556]	Os10g0508300	NA	19.6261	13.2722	-0.53
HORVU.MOREX.r3.1HG0059950	NA	NA	NA	1.73406	3.08381	0.58	HORVU.MOREX.r3.1HG0049460	Electron transfer flavoprotein-ubiquinone oxidoreductase, mitochondrial [UniProtKB/Swiss-Prot:Q337B8]	Os10g0516300	NA	12.3046	5.42262	-1.05
HORVU.MOREX.r3.1HG0059960	NA	NA	NA	8.09488	12.9496	0.62	HORVU.MOREX.r3.1HG0049700	Zinc finger CCCH domain-containing protein 19 [UniProtKB/Swiss-Prot:Q9SIV5]	Os10g0511800	NA	2.02521	0.961411	-0.63
HORVU.MOREX.r3.1HG0059970	Subtilisin-like protease 3 [UniProtKB/Swiss-Prot:A9QY39]	Os05g0368700	NA	11.1351	22.0658	0.93	HORVU.MOREX.r3.1HG0050310	Pyridoxal reductase, chloroplastic [UniProtKB/Swiss-Prot:Q56Y42]	Os10g0517400	NA	1.92163	0.769026	-0.72
HORVU.MOREX.r3.1HG0061080	NA	Os05g0358900	AT5G49170	7.13685	14.8753	0.96	HORVU.MOREX.r3.1HG0050630	Serine/threonine-protein kinase fray2 [UniProtKB/Swiss-Prot:Q551H4]	Os10g0518800	AT3G49370	17.2311	11.6136	-0.53
HORVU.MOREX.r3.1HG0062460	NA	Os05g0409100	NA	1.28724	3.08541	0.84	HORVU.MOREX.r3.1HG0053590	Lysine-specific demethylase JMJ706 [UniProtKB/Swiss-Prot:Q336N8]	Os10g0577600	AT5G46910	14.8849	9.11151	-0.65
HORVU.MOREX.r3.1HG0063740	Endo-1,3;1,4-beta-D-glucanase [UniProtKB/Swiss-Prot:Q9ZT66]	Os05g0399100	NA	2.68645	5.13364	0.73	HORVU.MOREX.r3.1HG0053610	Probable xyloglucan endotransglucosylase/hydrolase protein 28 [UniProtKB/Swiss-Prot:Q38909]	Os10g0577500	AT1G32170	1.68235	0.513746	-0.83
HORVU.MOREX.r3.1HG0064200	NA	NA	NA	1.48399	2.70601	0.58	HORVU.MOREX.r3.1HG0053670	Plastidal glycolate/glycerate translocator 1, chloroplastic [UniProtKB/Swiss-Prot:Q9FVQ4]	Os10g0578800	AT1G32080	2.26356	1.28665	-0.51
HORVU.MOREX.r3.1HG0067010	NA	Os05g0426800	NA	39.0317	59.6374	0.6	HORVU.MOREX.r3.1HG0053840	D-xylose-proton symporter-like 2 [UniProtKB/Swiss-Prot:Q6AWX0]	Os10g0579200	AT5G17010	9.00994	5.98357	-0.52
HORVU.MOREX.r3.1HG0067090	Phospholipase A1-II 7 [UniProtKB/Swiss-Prot:Q6F357]	Os05g0574100	NA	6.80816	10.9216	0.61	HORVU.MOREX.r3.1HG0054390	Tobamovirus multiplication protein 3 [UniProtKB/Swiss-Prot:Q9ZUM2]	Os10g0537500	AT2G02180	10.629	6.84945	-0.57
HORVU.MOREX.r3.1HG0067580	NA	Os08g0180400	NA	9.58896	14.2914	0.53	HORVU.MOREX.r3.1HG0054440	NA	Os10g0540300	NA	6.51561	3.83125	-0.64
HORVU.MOREX.r3.1HG0068370	Histone H4 [UniProtKB/Swiss-Prot:P0CG89]	Os01g0835900	AT1G07820	338.963	489.383	0.53	HORVU.MOREX.r3.1HG0054920	NA	NA	NA	12.8216	7.47311	-0.71
HORVU.MOREX.r3.1HG0068760	NA	NA	NA	0.151496	2.12548	1.44	HORVU.MOREX.r3.1HG0056490	Putative glucuronosyltransferase PGSIP7 [UniProtKB/Swiss-Prot:F4JMI5]	Os10g0555100	NA	2.43802	1.31612	-0.57
HORVU.MOREX.r3.1HG0069210	NA	NA	NA	4.22765	6.63664	0.55	HORVU.MOREX.r3.1HG0057650	NA	Os08g0425000	NA	1.87497	0.956109	-0.56
HORVU.MOREX.r3.1HG0069490	Cyclin-B1-5 [UniProtKB/Swiss-Prot:Q0DH40]	Os01g0805600	NA	2.73996	4.29356	0.5	HORVU.MOREX.r3.1HG0059270	Alpha-glucosidase 2 [UniProtKB/Swiss-Prot:Q9F234]	Os07g0420700	NA	32.1431	19.52	-0.69
HORVU.MOREX.r3.1HG0069760	Probable calcium-binding protein CML9 [UniProtKB/Swiss-Prot:Q6F334]	Os05g0491000	AT3G56800	2.03019	4.01269	0.73	HORVU.MOREX.r3.1HG0060770	Ethylene-responsive transcription factor RAP2-3 [UniProtKB/Swiss-Prot:P42736]	Os05g0361700	AT2G47520	9.26906	3.95047	-1.05
HORVU.MOREX.r3.1HG0069770	NA	NA	NA	1.79333	4.84873	1.07	HORVU.MOREX.r3.1HG0061490	Pentatricopeptide repeat-containing protein At1g80880, mitochondrial [UniProtKB/Swiss-Prot:Q9SAH2]	Os08g0272200	AT2G40240	4.85543	2.52792	-0.73
HORVU.MOREX.r3.1HG0070090	Non-specific lipid transfer protein GPI-anchored 2 [UniProtKB/Swiss-Prot:Q9LZH5]	Os05g0489200	AT2G27130	1.37914	5.21843	1.39	HORVU.MOREX.r3.1HG0062640	Squamosa promoter-binding-like protein 9 [UniProtKB/Swiss-Prot:Q6I576]	Os05g0408200	NA	10.6768	7.0141	-0.54
HORVU.MOREX.r3.1HG0070630	NADH dehydrogenase [ubiquinone] 1 alpha subcomplex subunit 1 [UniProtKB/Swiss-Prot:Q9C9Z5]	Os05g0481600	AT3G08610	158.891	269.401	0.76	HORVU.MOREX.r3.1HG0063790	Sister chromatid cohesion 1 protein 1 [UniProtKB/Swiss-Prot:Q9S7T7]	NA	NA	17.0944	11.1887	-0.57
HORVU.MOREX.r3.1HG0071050	Expansin-A4 [UniProtKB/Swiss-Prot:Q0DHB7]	Os05g0477600	AT2G40610	4.61771	7.24403	0.55	HORVU.MOREX.r3.1HG0064430	SNF2 domain-containing protein CLASSY 3 [UniProtKB/Swiss-Prot:F4I8S3]	Os05g0392400	AT3G06010	4.4746	2.48034	-0.65
HORVU.MOREX.r3.1HG0071630	PRA1 family protein B4 [UniProtKB/Swiss-Prot:O80915]	Os01g0827400	AT2G40380	54.0998	85.4457	0.65	HORVU.MOREX.r3.1HG0064770	NA	Os10g0315400	NA	20.9665	12.6937	-0.68
HORVU.MOREX.r3.1HG0071740	Zinc transporter 5 [UniProtKB/Swiss-Prot:Q6L8G0]	Os05g0472700	AT2G30080	0.666265	2.0177	0.86	HORVU.MOREX.r3.1HG0065030	NA	Os05g0411600	AT2G40960	88.9311	61.177	-0.53
HORVU.MOREX.r3.1HG0072530	Histone H4 [UniProtKB/Swiss-Prot:P0CG89]	Os01g0835900	AT5G59690	376.82	593.513	0.65	HORVU.MOREX.r3.1HG0065080	NA	Os05g0423200	AT1G77270	22.4845	14.5326	-0.6
HORVU.MOREX.r3.1HG0072940	NA	NA	NA	2.07944	5.69668	1.12	HORVU.MOREX.r3.1HG0065340	Zinc finger CCCH domain-containing protein 44 [UniProtKB/Swiss-Prot:Q9SD34]	Os01g0884500	NA	5.29064	2.85277	-0.71
HORVU.MOREX.r3.1HG0073320	Histone H2B.6 [UniProtKB/Swiss-Prot:O23629]	Os05g0460475	AT3G09480	21.1864	31.314	0.54	HORVU.MOREX.r3.1HG0065590	PHD finger protein ALFIN-LIKE 5 [UniProtKB/Swiss-Prot:Q60DW3]	Os05g0419100	NA	151.106	101.624	-0.57
HORVU.MOREX.r3.1HG0073520	Protein SODIUM POTASSIUM ROOT DEFECTIVE 2 [UniProtKB/Swiss-Prot:Q58FZ0]	Os01g0826000	AT5G02600	4.43221	7.1271	0.58	HORVU.MOREX.r3.1HG0065890	Calcineurin B-like protein 7 [UniProtKB/Swiss-Prot:Q3HRP0]	Os02g0291000	NA	2.98906	0.882241	-1.08
HORVU.MOREX.r3.1HG0073670	Aldo-keto reductase family 4 member C10 [UniProtKB/Swiss-Prot:Q84TF0]	Os05g0456300	AT2G37790	24.9179	38.543	0.61	HORVU.MOREX.r3.1HG0066190	Probably inactive leucine-rich repeat receptor-like protein kinase At5g48380 [UniProtKB/Swiss-Prot:Q9ASS4]	Os05g0414700	NA	6.56533	4.26727	-0.52
HORVU.MOREX.r3.1HG0073890	Microtubule-binding protein TANGLED1 [UniProtKB/Swiss-Prot:Q9FUH9]	NA	NA	20.6588	32.6798	0.64	HORVU.MOREX.r3.1HG0066240	Probable mediator of RNA polymerase II transcription subunit 26b [UniProtKB/Swiss-Prot:Q9FHK9]	Os05g0414100	NA	12.8039	8.54942	-0.53
HORVU.MOREX.r3.1HG0074280	Transcription factor DIVARICATA [UniProtKB/Swiss-Prot:Q8S9H7]	Os05g0449900	AT5G05790	19.788	39.3641	0.96	HORVU.MOREX.r3.1HG0067050	NA	NA	NA	156.976	101.196	-0.63
HORVU.MOREX.r3.1HG0074300	Uncharacterized acetyltransferase At3g50280 [UniProtKB/Swiss-Prot:Q9SND9]	Os05g0449200	AT5G01210	7.52249	13.2964	0.75	HORVU.MOREX.r3.1HG0067760	Probable indole-3-acetic acid-amido synthetase GH3.4 [UniProtKB/Swiss-Prot:Q60EJ6]	Os01g0785400	AT5G54510	23.2377	13.5217	-0.74
HORVU.MOREX.r3.1HG0074490	Histone H4 [UniProtKB/Swiss-Prot:P0CG89]	Os05g0466600	AT1G07660	718.839	1032.3	0.52	HORVU.MOREX.r3.1HG0068060	B2 protein [UniProtKB/Swiss-Prot:P37707]	Os05g0498700	NA	306.146	174.592	-0.81
HORVU.MOREX.r3.1HG0075340	NA	Os04g0412000	NA	0.091258	0.728668	0.66	HORVU.MOREX.r3.1HG0068660	Transcription factor TFIIIB component B'' [UniProtKB/Swiss-Prot:O94481]	NA	NA	21.3005	13.6196	-0.61
HORVU.MOREX.r3.1HG0075430	Amidophosphoribosyltransferase 1, chloroplastic [UniProtKB/Swiss-Prot:Q9SI61]	Os05g0430800	NA	14.6791	24.3229	0.69	HORVU.MOREX.r3.1HG0068950	NA	Os05g0496000	NA	77.5598	44.6734	-0.78
HORVU.MOREX.r3.1HG0076770	Probable pectinesterase 53 [UniProtKB/Swiss-Prot:Q8VYZ3]	Os05g0521600	NA	2.09093	3.44592	0.52	HORVU.MOREX.r3.1HG0069040	SOSS complex subunit B homolog [UniProtKB/Swiss-Prot:Q54X41]	NA	NA	44.677	29.5223	-0.58
HORVU.MOREX.r3.1HG0076970	NA	NA	NA	333.502	471.568	0.5	HORVU.MOREX.r3.1HG0070060	ADP-ribosylation factor 2 [UniProtKB/Swiss-Prot:P51823]	Os01g0813400	AT1G10630	1732.88	1045.96	-0.73
HORVU.MOREX.r3.1HG0077190	Alpha,alpha-trehalose-phosphate synthase [UDP-forming] 1 [UniProtKB/Swiss-Prot:Q9SYM4]	Os05g0518600	NA	2.42771	6.36227	1.1	HORVU.MOREX.r3.1HG0070110	Type I inositol polyphosphate 5-phosphatase 10 [UniProtKB/Swiss-Prot:A8MR21]	Os05g0489000	NA	4.83585	2.88201	-0.59
HORVU.MOREX.r3.1HG0077610	Dof zinc finger protein 5 [UniProtKB/Swiss-Prot:Q5JLR7]	Os12g0590700	NA	1.13615	2.11452	0.54	HORVU.MOREX.r3.1HG0070230	BRCA1-associated RING domain protein 1 [UniProtKB/Swiss-Prot:F4I443]	Os05g0486600	NA	7.7157	4.60783	-0.64
HORVU.MOREX.r3.1HG0077830	Transcription factor TCP5 [UniProtKB/Swiss-Prot:Q9FME3]	Os05g0513100	NA	6.86351	21.3939	1.51	HORVU.MOREX.r3.1HG0070660	B3 domain-containing protein Os05g0481400 [UniProtKB/Swiss-Prot:Q5KQI4]	Os05g0481400	AT5G58280	158.79	92.2505	-0.78
HORVU.MOREX.r3.1HG0079120	Phosphoethanolamine N-methyltransferase 1 [UniProtKB/Swiss-Prot:Q9FR44]	Os05g0548900	NA	19.4752	31.5005	0.67	HORVU.MOREX.r3.1HG0072410	Calcium-dependent protein kinase 16 [UniProtKB/Swiss-Prot:Q6I5I8]	Os05g0467000	AT2G40580	41.4957	28.9392	-0.51
HORVU.MOREX.r3.1HG0079200	Transcription initiation factor IIB [UniProtKB/Swiss-Prot:Q8W0W3]	Os05g0548200	NA	0.254321	1.21998	0.82	HORVU.MOREX.r3.1HG0072560	Chaperone protein DnaJ [UniProtKB/Swiss-Prot:Q892R1]	NA	NA	4.27153	1.15888	-1.29
HORVU.MOREX.r3.1HG0079630	Phosphatidylinositol/phosphatidylcholine transfer protein SFH8 [UniProtKB/Swiss-Prot:F4IHJ0]	Os05g0545000	NA	1.58422	14.4706	2.58	HORVU.MOREX.r3.1HG0072570	NA	NA	NA	20.594	13.4549	-0.58
HORVU.MOREX.r3.1HG0079700	Myb-related protein Hv33 [UniProtKB/Swiss-Prot:P20027]	Os05g0543600	NA	0.0274373	1.50535	1.29	HORVU.MOREX.r3.1HG0072600	Protein NETWORKED 2A [UniProtKB/Swiss-Prot:P0DMS1]	Os05g0466200	NA	2.97265	1.56999	-0.63
HORVU.MOREX.r3.1HG0080770	Histone H4 [UniProtKB/Swiss-Prot:P0CG89]	Os01g0835900	AT1G07660	980.749	1402.18	0.52	HORVU.MOREX.r3.1HG0072740	NA	NA	NA	2.69154	1.26901	-0.7
HORVU.MOREX.r3.1HG0080850	Beta-galactosidase 8 [UniProtKB/Swiss-Prot:Q0DGD7]	Os05g0539400	NA	11.1935	18.484	0.68	HORVU.MOREX.r3.1HG0072820	GPN-loop GTPase 3 [UniProtKB/Swiss-Prot:Q6CQA6]	Os03g0714400	AT4G12790	50.7969	35.5222	-0.5
HORVU.MOREX.r3.1HG0080920	Probable WRKY transcription factor 51 [UniProtKB/Swiss-Prot:Q93WU9]	Os05g0537100	NA	0.108771	1.32508	1.07	HORVU.MOREX.r3.1HG0073100	Probable membrane-associated kinase regulator 4 [UniProtKB/Swiss-Prot:O80624]	Os05g0462200	NA	3.77892	2.10807	-0.62
HORVU.MOREX.r3.1HG0081970	NA	Os05g0531100	AT5G45630	3.0538	11.9437	1.67	HORVU.MOREX.r3.1HG0073870	Delta-1-pyrroline-5-carboxylate synthase 1 [UniProtKB/Swiss-Prot:O04226]	Os05g0455500	AT3G55610	70.4342	42.6162	-0.71
HORVU.MOREX.r3.1HG0082440	NA	NA	NA	1.04159	2.35456	0.72	HORVU.MOREX.r3.1HG0074420	NA	NA	NA	5.91346	3.25115	-0.7
HORVU.MOREX.r3.1HG0082890	NA	NA	NA	0	0.897419	0.92	HORVU.MOREX.r3.1HG0074440	Protein ROS1C [UniProtKB/Swiss-Prot:B8YIE8]	Os05g0446550	AT5G04560	15.7916	6.88112	-1.09
HORVU.MOREX.r3.1HG0082910	(R)-specific enoyl-CoA hydratase [UniProtKB/Swiss-Prot:O32472]	NA	NA	7.73027	12.4135	0.62	HORVU.MOREX.r3.1HG0075360	Deoxycytidine kinase [UniProtKB/Swiss-Prot:P27707]	Os05g0430200	AT1G72040	22.0643	14.0382	-0.62
HORVU.MOREX.r3.1HG0083570	NA	NA	NA	0	4.63956	2.5	HORVU.MOREX.r3.1HG0075850	Protein YIPF6 [UniProtKB/Swiss-Prot:Q28CH8]	Os01g0867700	NA	1.06819	0.279263	-0.69
HORVU.MOREX.r3.1HG0083720	Non-specific lipid-transfer protein 2 [UniProtKB/Swiss-Prot:A2XBN5]	Os05g0550300	AT3G18280	2.78898	14.0799	1.99	HORVU.MOREX.r3.1HG0076260	Protein SULFUR DEFICIENCY-INDUCED 2 [UniProtKB/Swiss-Prot:Q8L730]	Os05g0506000	NA	4.96986	2.38125	-0.82
HORVU.MOREX.r3.1HG0084700	NADPH-dependent aldehyde reductase-like protein, chloroplastic [UniProtKB/Swiss-Prot:Q9SQR4]	Os07g0561500	NA	9.03926	16.6913	0.82	HORVU.MOREX.r3.1HG0076530	ATP-dependent 6-phosphofructokinase 3 [UniProtKB/Swiss-Prot:Q94AA4]	Os05g0524400	NA	30.7151	19.4853	-0.63
HORVU.MOREX.r3.1HG0084910	NA	NA	NA	18.5116	28.72	0.61	HORVU.MOREX.r3.1HG0077010	Probable transcriptional regulatory protein At2g25830 [UniProtKB/Swiss-Prot:O82314]	Os05g0519800	NA	24.8162	17.0187	-0.52
HORVU.MOREX.r3.1HG0084930	NA	NA	NA	38.5328	70.3158	0.85	HORVU.MOREX.r3.1HG0077170	NA	Os05g0518200	NA	30.8121	21.3146	-0.51
HORVU.MOREX.r3.1HG0086260	NA	NA	NA	0.326611	2.56261	1.43	HORVU.MOREX.r3.1HG0077280	Probable alpha,alpha-trehalose-phosphate synthase [UDP-forming] 7 [UniProtKB/Swiss-Prot:Q9LMI0]	Os05g0517200	NA	15.411	9.123	-0.7
HORVU.MOREX.r3.1HG0086410	NA	Os05g0559350	NA	8.32802	12.3398	0.52	HORVU.MOREX.r3.1HG0078000	TLC domain-containing protein 4 [UniProtKB/Swiss-Prot:Q8CGF5]	Os05g0511000	NA	11.8287	6.07744	-0.86
HORVU.MOREX.r3.1HG0087620	Xyloglucan endotransglycosylase/hydrolase protein 8 [UniProtKB/Swiss-Prot:Q76BW5]	Os08g0237000	NA	2.79481	7.96769	1.24	HORVU.MOREX.r3.1HG0078160	Carnosine N-methyltransferase [UniProtKB/Swiss-Prot:Q80UY1]	Os05g0511300	NA	23.4824	15.4799	-0.57
HORVU.MOREX.r3.1HG0087810	Fasciclin-like arabinogalactan protein 13 [UniProtKB/Swiss-Prot:Q9FFH6]	Os05g0563550	AT5G44130	9.47054	16.6054	0.75	HORVU.MOREX.r3.1HG0078510	Coilin [UniProtKB/Swiss-Prot:Q8RWK8]	Os12g0288801	NA	24.372	16.4853	-0.54
HORVU.MOREX.r3.1HG0087820	Fasciclin-like arabinogalactan protein 6 [UniProtKB/Swiss-Prot:Q9SIL7]	Os05g0563600	AT5G44130	11.2816	16.7119	0.53	HORVU.MOREX.r3.1HG0079100	Glutamate--tRNA ligase, cytoplasmic [UniProtKB/Swiss-Prot:O82462]	Os01g0271200	NA	15.4152	10.5334	-0.51
HORVU.MOREX.r3.1HG0087830	NA	NA	NA	4.65289	13.4506	1.35	HORVU.MOREX.r3.1HG0079870	Probable polygalacturonase At1g80170 [UniProtKB/Swiss-Prot:Q94AJ5]	Os05g0542900	NA	12.6072	7.12627	-0.74
HORVU.MOREX.r3.1HG0088530	NA	NA	NA	4.76978	7.60763	0.58	HORVU.MOREX.r3.1HG0080590	Chaperonin CPN60-like 2, mitochondrial [UniProtKB/Swiss-Prot:Q93ZM7]	Os05g0540300	NA	32.3162	22.5855	-0.5
HORVU.MOREX.r3.1HG0089220	NA	NA	NA	0	20.8374	4.45	HORVU.MOREX.r3.1HG0080720	Nucleosome assembly protein 1;2 [UniProtKB/Swiss-Prot:Q53WK4]	Os05g0539700	NA	140.567	99.3341	-0.5
HORVU.MOREX.r3.1HG0089240	NA	NA	NA	15.3263	28.1962	0.84	HORVU.MOREX.r3.1HG0081120	MORC family CW-type zinc finger protein 3 [UniProtKB/Swiss-Prot:F7BJB9]	NA	NA	11.4067	6.15987	-0.79
HORVU.MOREX.r3.1HG0090030	NA	NA	NA	2.23185	5.57105	1.02	HORVU.MOREX.r3.1HG0081930	NA	NA	NA	1.46565	0.345978	-0.87
HORVU.MOREX.r3.1HG0090090	NA	NA	AT3G01516	2.11227	4.75429	0.89	HORVU.MOREX.r3.1HG0084050	NA	NA	NA	10.3578	6.77002	-0.55
HORVU.MOREX.r3.1HG0091330	Flavin-containing monooxygenase FMO GS-OX-like 3 [UniProtKB/Swiss-Prot:Q9SXD5]	NA	NA	3.32258	5.25578	0.53	HORVU.MOREX.r3.1HG0084160	NA	NA	NA	2.19339	0.474374	-1.11
HORVU.MOREX.r3.1HG0091340	Protein MIZU-KUSSEI 1 [UniProtKB/Swiss-Prot:O22227]	Os05g0577100	NA	2.95386	7.86994	1.17	HORVU.MOREX.r3.1HG0084890	Protein DETOXIFICATION 14 [UniProtKB/Swiss-Prot:Q9C994]	Os05g0554000	NA	1.15555	0.419741	-0.6
HORVU.MOREX.r3.1HG0091660	NA	NA	NA	0	0.643707	0.72	HORVU.MOREX.r3.1HG0084990	NA	Os05g0554500	NA	21.4185	14.0414	-0.58
HORVU.MOREX.r3.1HG0091770	Histone H2B.2 [UniProtKB/Swiss-Prot:P05621]	Os05g0574300	NA	133.523	197.472	0.56	HORVU.MOREX.r3.1HG0085380	NA	Os05g0556000	NA	8.99805	5.97191	-0.52
HORVU.MOREX.r3.1HG0092230	NA	NA	NA	0	1.27005	1.18	HORVU.MOREX.r3.1HG0086470	Glutamate receptor 3.4 [UniProtKB/Swiss-Prot:Q8GXJ4]	Os06g0680500	NA	3.41076	2.11715	-0.5
HORVU.MOREX.r3.1HG0092390	Zinc finger BED domain-containing protein RICESLEEPER 1 [UniProtKB/Swiss-Prot:B9FJG3]	Os05g0583200	NA	0	7.25463	3.05	HORVU.MOREX.r3.1HG0087310	NA	NA	NA	6.37035	2.16378	-1.22
HORVU.MOREX.r3.1HG0092750	NA	NA	NA	1.40413	3.03702	0.75	HORVU.MOREX.r3.1HG0087360	Protein DEHYDRATION-INDUCED 19 [UniProtKB/Swiss-Prot:Q688X9]	Os05g0562200	NA	48.3527	31.2287	-0.61
HORVU.MOREX.r3.1HG0093980	NA	NA	NA	3.10365	10.3397	1.47	HORVU.MOREX.r3.1HG0087960	Splicing factor U2af small subunit B [UniProtKB/Swiss-Prot:Q6AUG0]	Os01g0667800	NA	92.523	60.835	-0.6
HORVU.MOREX.r3.1HG0094850	NA	NA	NA	0.0403247	2.29405	1.66	HORVU.MOREX.r3.1HG0090050	NA	NA	NA	18.1984	12.1014	-0.55
HORVU.MOREX.r3.1HG0095200	NA	Os05g0595300	NA	20.2767	32.8582	0.67	HORVU.MOREX.r3.1HG0091240	Mitogen-activated protein kinase 17 [UniProtKB/Swiss-Prot:Q6L5F7]	Os05g0576800	NA	2.98995	1.37647	-0.75
HORVU.MOREX.r3.2HG0096290	NA	Os08g0494000	NA	0.216945	1.28674	0.91	HORVU.MOREX.r3.1HG0092050	Sister chromatid cohesion 1 protein 1 [UniProtKB/Swiss-Prot:Q9S7T7]	Os05g0580500	NA	22.2805	12.2145	-0.82
HORVU.MOREX.r3.2HG0096820	NA	NA	NA	5.41742	8.64631	0.59	HORVU.MOREX.r3.1HG0092060	NA	NA	NA	28.0161	17.2495	-0.67
HORVU.MOREX.r3.2HG0097620	Protein PLANT CADMIUM RESISTANCE 1 [UniProtKB/Swiss-Prot:Q9LQU2]	Os04g0461600	NA	4.88586	14.83	1.43	HORVU.MOREX.r3.1HG0092880	Calcium-dependent protein kinase 15 [UniProtKB/Swiss-Prot:Q6I587]	Os05g0585500	NA	25.1331	16.1742	-0.61
HORVU.MOREX.r3.2HG0099880	NA	NA	NA	154.282	236.129	0.61	HORVU.MOREX.r3.1HG0093310	Probable protein phosphatase 2C 52 [UniProtKB/Swiss-Prot:Q6L5C4]	Os05g0587100	NA	36.7207	17.3736	-1.04
HORVU.MOREX.r3.2HG0101000	Disease resistance protein RPV1 [UniProtKB/Swiss-Prot:V9M2S5]	NA	NA	0.649088	1.40161	0.54	HORVU.MOREX.r3.1HG0093320	CTP synthase 1 [UniProtKB/Swiss-Prot:Q6PEI7]	Os05g0573300	AT1G30820	25.886	17.738	-0.52
HORVU.MOREX.r3.2HG0101270	NA	NA	NA	29.2227	61.4497	1.05	HORVU.MOREX.r3.1HG0093940	RNA polymerase sigma factor sigC [UniProtKB/Swiss-Prot:O24621]	Os05g0589200	NA	8.51326	5.01075	-0.66
HORVU.MOREX.r3.2HG0101720	Flowering-promoting factor 1-like protein 5 [UniProtKB/Swiss-Prot:A3BNA1]	Os07g0671000	NA	388.761	582.494	0.58	HORVU.MOREX.r3.1HG0094770	NA	Os05g0593200	NA	47.0022	31.8241	-0.55
HORVU.MOREX.r3.2HG0102550	NA	NA	NA	4.70031	7.1765	0.52	HORVU.MOREX.r3.1HG0095310	Protein argonaute 4B [UniProtKB/Swiss-Prot:Q0JF58]	Os04g0151800	NA	71.3187	47.0494	-0.59
HORVU.MOREX.r3.2HG0102560	Cytosolic sulfotransferase 5 [UniProtKB/Swiss-Prot:Q9M1V2]	NA	NA	10.4378	16.0279	0.57	HORVU.MOREX.r3.2HG0095630	NA	NA	NA	20.3198	12.27	-0.68
HORVU.MOREX.r3.2HG0103600	NA	Os04g0208400	NA	16.2455	36.2308	1.11	HORVU.MOREX.r3.2HG0095670	Bifunctional L-3-cyanoalanine synthase/cysteine synthase, mitochondrial [UniProtKB/Swiss-Prot:Q43153]	Os04g0165700	NA	13.2501	6.90609	-0.85
HORVU.MOREX.r3.2HG0103610	F-box/FBD/LRR-repeat protein At1g13570 [UniProtKB/Swiss-Prot:Q9FZ70]	Os04g0208400	NA	1.41432	2.49593	0.53	HORVU.MOREX.r3.2HG0095930	Disease resistance protein RGA2 [UniProtKB/Swiss-Prot:Q7XBQ9]	NA	NA	2.29455	1.0758	-0.67
HORVU.MOREX.r3.2HG0103880	Aspartic proteinase nepenthesin-1 [UniProtKB/Swiss-Prot:Q766C3]	NA	NA	1.16348	2.563	0.72	HORVU.MOREX.r3.2HG0097190	Fructokinase-like 2, chloroplastic [UniProtKB/Swiss-Prot:F4I0K2]	Os03g0602600	NA	5.18732	3.11967	-0.59
HORVU.MOREX.r3.2HG0103990	NA	NA	NA	0	8.08963	3.18	HORVU.MOREX.r3.2HG0097540	Cysteine-rich receptor-like protein kinase 6 [UniProtKB/Swiss-Prot:Q9C5S9]	NA	NA	5.84242	2.77102	-0.86
HORVU.MOREX.r3.2HG0104540	Transcription factor MYB36 [UniProtKB/Swiss-Prot:Q9FKL2]	Os08g0433400	NA	0.213522	0.942981	0.68	HORVU.MOREX.r3.2HG0097560	Disease resistance protein RPM1 [UniProtKB/Swiss-Prot:Q39214]	NA	NA	10.1298	5.98843	-0.67
HORVU.MOREX.r3.2HG0105020	Probable aquaporin PIP2-6 [UniProtKB/Swiss-Prot:Q7XLR1]	Os04g0233400	AT2G16850	66.5083	104.402	0.64	HORVU.MOREX.r3.2HG0098410	Probable E3 ubiquitin-protein ligase HIP1 [UniProtKB/Swiss-Prot:Q7XTV7]	Os04g0185500	NA	38.3947	25.3712	-0.58
HORVU.MOREX.r3.2HG0105150	Heavy metal-associated isoprenylated plant protein 27 [UniProtKB/Swiss-Prot:Q67ZW1]	Os04g0244800	NA	14.6222	27.0088	0.84	HORVU.MOREX.r3.2HG0099690	Transcription factor E2FB [UniProtKB/Swiss-Prot:Q9FV71]	Os04g0112200	NA	18.9736	11.132	-0.72
HORVU.MOREX.r3.2HG0105290	NA	NA	NA	0.439628	1.19429	0.61	HORVU.MOREX.r3.2HG0100630	Putative disease resistance RPP13-like protein 1 [UniProtKB/Swiss-Prot:Q9LRR4]	NA	NA	6.09443	3.68123	-0.6
HORVU.MOREX.r3.2HG0105820	NA	NA	NA	22.0224	48.9164	1.12	HORVU.MOREX.r3.2HG0100650	NA	NA	NA	35.1638	24.1256	-0.53
HORVU.MOREX.r3.2HG0106430	Cytosolic sulfotransferase 5 [UniProtKB/Swiss-Prot:Q9M1V2]	NA	NA	0.196164	0.883138	0.65	HORVU.MOREX.r3.2HG0100770	Fatty acid amide hydrolase [UniProtKB/Swiss-Prot:Q7XJJ7]	Os04g0102700	NA	8.707	5.68512	-0.54
HORVU.MOREX.r3.2HG0106650	NA	NA	NA	0.691889	2.92228	1.21	HORVU.MOREX.r3.2HG0102720	Pumilio homolog 2 [UniProtKB/Swiss-Prot:Q9ZW06]	Os04g0201200	NA	15.1726	10.3674	-0.51
HORVU.MOREX.r3.2HG0107820	Probable beta-1,4-xylosyltransferase IRX9 [UniProtKB/Swiss-Prot:Q6Z3Y6]	Os07g0694400	NA	1.29684	2.658	0.67	HORVU.MOREX.r3.2HG0103780	DNA repair protein RAD5B [UniProtKB/Swiss-Prot:Q9FIY7]	NA	NA	19.7543	13.3357	-0.53
HORVU.MOREX.r3.2HG0107830	Probable glucuronosyltransferase Os03g0287800 [UniProtKB/Swiss-Prot:Q10N05]	Os07g0694400	NA	0.0980337	0.809017	0.72	HORVU.MOREX.r3.2HG0103920	Probable L-ascorbate peroxidase 3, peroxisomal [UniProtKB/Swiss-Prot:Q0JEQ2]	Os04g0223300	NA	0.954502	0.34766	-0.54
HORVU.MOREX.r3.2HG0108240	Probable protein phosphatase 2C 32 [UniProtKB/Swiss-Prot:Q10MX1]	Os03g0292100	AT2G40180	0.89192	1.89159	0.61	HORVU.MOREX.r3.2HG0104500	INO80 complex subunit C [UniProtKB/Swiss-Prot:Q8BHA0]	Os04g0274400	NA	114.809	75.7447	-0.59
HORVU.MOREX.r3.2HG0108300	NA	NA	NA	0	0.873115	0.91	HORVU.MOREX.r3.2HG0106270	NA	NA	NA	4.70201	2.39763	-0.75
HORVU.MOREX.r3.2HG0108360	Isoflavone reductase homolog [UniProtKB/Swiss-Prot:P52581]	Os12g0265100	NA	0.777062	2.25855	0.87	HORVU.MOREX.r3.2HG0106640	Lipoamide acyltransferase component of branched-chain alpha-keto acid dehydrogenase complex, mitochondrial [UniProtKB/Swiss-Prot:Q9M7Z1]	Os01g0314100	NA	15.8463	8.34377	-0.85
HORVU.MOREX.r3.2HG0108850	SCAR-like protein 1 [UniProtKB/Swiss-Prot:Q84TX2]	Os07g0691700	AT5G01730	0.56895	1.32736	0.57	HORVU.MOREX.r3.2HG0107370	NA	NA	NA	0.785375	0.227737	-0.54
HORVU.MOREX.r3.2HG0109090	NA	NA	NA	0.363181	5.62758	2.28	HORVU.MOREX.r3.2HG0107450	NA	NA	NA	3.10954	1.71298	-0.6
HORVU.MOREX.r3.2HG0109280	Nascent polypeptide-associated complex subunit alpha-like protein [UniProtKB/Swiss-Prot:Q9M612]	NA	NA	16.5791	34.3733	1.01	HORVU.MOREX.r3.2HG0108090	Horcolin [UniProtKB/Swiss-Prot:P82953]	NA	NA	22.2082	11.8699	-0.85
HORVU.MOREX.r3.2HG0109880	NA	NA	NA	1.3736	4.04652	1.09	HORVU.MOREX.r3.2HG0108100	Horcolin [UniProtKB/Swiss-Prot:P82953]	NA	NA	6.61217	1.83363	-1.43
HORVU.MOREX.r3.2HG0109930	Zinc finger BED domain-containing protein RICESLEEPER 2 [UniProtKB/Swiss-Prot:Q6AVI0]	NA	NA	1.11423	2.92214	0.89	HORVU.MOREX.r3.2HG0108200	Probable AMP deaminase [UniProtKB/Swiss-Prot:Q84NP7]	Os07g0693500	NA	14.2844	9.07999	-0.6
HORVU.MOREX.r3.2HG0110530	Galactinol synthase 2 [UniProtKB/Swiss-Prot:Q9FXB2]	Os07g0687900	AT1G09350	0.966314	2.4018	0.79	HORVU.MOREX.r3.2HG0108280	Importin-11 [UniProtKB/Swiss-Prot:Q9UI26]	Os03g0292900	NA	11.9388	8.13574	-0.5
HORVU.MOREX.r3.2HG0111710	NA	NA	NA	0.384606	1.00719	0.54	HORVU.MOREX.r3.2HG0109520	NA	Os07g0690600	NA	5.58803	2.9669	-0.73
HORVU.MOREX.r3.2HG0112440	CBL-interacting protein kinase 29 [UniProtKB/Swiss-Prot:Q7XIW5]	Os07g0678300	AT2G40580	12.5719	20.3027	0.65	HORVU.MOREX.r3.2HG0109850	Serine/threonine-protein kinase TIO [UniProtKB/Swiss-Prot:Q2QAV0]	Os12g0433500	NA	17.6699	12.1335	-0.51
HORVU.MOREX.r3.2HG0113330	NA	Os07g0673550	NA	25.9162	38.2997	0.55	HORVU.MOREX.r3.2HG0109980	Probable glutamyl endopeptidase, chloroplastic [UniProtKB/Swiss-Prot:Q10MJ1]	Os07g0689400	NA	2.23789	1.19734	-0.56
HORVU.MOREX.r3.2HG0114330	Ankyrin repeat domain-containing protein 50 [UniProtKB/Swiss-Prot:Q9ULJ7]	NA	NA	0.064054	16.5714	4.05	HORVU.MOREX.r3.2HG0110340	NA	NA	NA	5.36089	3.06597	-0.65
HORVU.MOREX.r3.2HG0115610	Secoisolariciresinol dehydrogenase (Fragment) [UniProtKB/Swiss-Prot:Q94KL7]	Os07g0663500	NA	0.27895	1.36987	0.89	HORVU.MOREX.r3.2HG0110410	NA	NA	NA	36.1171	2.45899	-3.42
HORVU.MOREX.r3.2HG0115620	Secoisolariciresinol dehydrogenase (Fragment) [UniProtKB/Swiss-Prot:Q94KL7]	Os07g0663500	NA	0.932419	4.04911	1.39	HORVU.MOREX.r3.2HG0110650	Rhodanese-like/PpiC domain-containing protein 12, chloroplastic [UniProtKB/Swiss-Prot:Q93WI0]	Os07g0687500	NA	14.1944	9.19332	-0.58
HORVU.MOREX.r3.2HG0116010	NA	NA	NA	0	1.47799	1.31	HORVU.MOREX.r3.2HG0110840	2-dehydro-3-deoxyphosphooctonate aldolase [UniProtKB/Swiss-Prot:O50044]	Os12g0210800	AT1G79500	81.3858	43.59	-0.89
HORVU.MOREX.r3.2HG0116030	NA	NA	NA	0.498827	4.89761	1.98	HORVU.MOREX.r3.2HG0111130	Short-chain dehydrogenase/reductase 2b [UniProtKB/Swiss-Prot:Q9ZUH5]	Os07g0685800	NA	17.2638	9.68061	-0.77
HORVU.MOREX.r3.2HG0116230	Nucleolar protein 56 [UniProtKB/Swiss-Prot:O00567]	Os07g0661800	NA	0	1.42836	1.28	HORVU.MOREX.r3.2HG0111220	Probable pectinesterase 53 [UniProtKB/Swiss-Prot:Q8VYZ3]	Os01g0743200	NA	4.20829	2.20279	-0.7
HORVU.MOREX.r3.2HG0116550	NA	NA	NA	18.7326	31.3456	0.71	HORVU.MOREX.r3.2HG0111240	Nuclear pore complex protein NUP214 [UniProtKB/Swiss-Prot:F4I1T7]	Os07g0685400	NA	8.13433	4.49568	-0.73
HORVU.MOREX.r3.2HG0118660	NA	NA	NA	1.0572	2.59497	0.81	HORVU.MOREX.r3.2HG0111280	Cyclic dof factor 2 [UniProtKB/Swiss-Prot:Q93ZL5]	Os07g0685000	NA	10.9393	7.09689	-0.56
HORVU.MOREX.r3.2HG0119080	NA	Os07g0645500	NA	1.69599	2.84737	0.51	HORVU.MOREX.r3.2HG0111290	Thioredoxin-like 1-1, chloroplastic [UniProtKB/Swiss-Prot:Q6Z4N3]	Os07g0684100	NA	54.3835	22.2603	-1.25
HORVU.MOREX.r3.2HG0119410	NA	NA	NA	0.739653	1.82949	0.7	HORVU.MOREX.r3.2HG0111500	NAC domain-containing protein 10 [UniProtKB/Swiss-Prot:Q8H4S4]	Os07g0683200	NA	0.574566	0.0518433	-0.58
HORVU.MOREX.r3.2HG0119810	NA	NA	NA	1.5662	5.46447	1.33	HORVU.MOREX.r3.2HG0111640	Probable galacturonosyltransferase 7 [UniProtKB/Swiss-Prot:Q9ZVI7]	Os07g0681700	NA	13.3046	8.74794	-0.55
HORVU.MOREX.r3.2HG0122190	E3 ubiquitin-protein ligase MPSR1 [UniProtKB/Swiss-Prot:Q9LQX2]	Os07g0631200	AT1G14200	3.37391	6.79213	0.83	HORVU.MOREX.r3.2HG0111680	NA	NA	NA	24.7461	8.59014	-1.42
HORVU.MOREX.r3.2HG0123230	NA	NA	NA	49.8312	76.8435	0.61	HORVU.MOREX.r3.2HG0111760	NA	NA	NA	15.368	0	-4.03
HORVU.MOREX.r3.2HG0123490	Non-specific lipid transfer protein-like 1 [UniProtKB/Swiss-Prot:Q6ASY2]	Os07g0625800	AT1G36150	19.9964	33.1489	0.7	HORVU.MOREX.r3.2HG0111770	NA	NA	NA	3.26836	0	-2.09
HORVU.MOREX.r3.2HG0123970	Alcohol dehydrogenase-like 7 [UniProtKB/Swiss-Prot:Q9FH04]	Os07g0621800	AT1G22440	0.621067	1.57953	0.67	HORVU.MOREX.r3.2HG0112220	Thiamine pyrophosphokinase 2 [UniProtKB/Swiss-Prot:Q0JMW0]	Os01g0356500	NA	4.49724	2.30632	-0.73
HORVU.MOREX.r3.2HG0124050	NDR1/HIN1-like protein 13 [UniProtKB/Swiss-Prot:Q9ZVD2]	NA	NA	15.3129	25.482	0.7	HORVU.MOREX.r3.2HG0113410	Immune-associated nucleotide-binding protein 9 [UniProtKB/Swiss-Prot:F4HT21]	Os02g0557100	NA	22.4866	14.4242	-0.61
HORVU.MOREX.r3.2HG0124820	F-box only protein 13 [UniProtKB/Swiss-Prot:Q9SMZ3]	Os07g0617700	NA	18.7332	28.4966	0.58	HORVU.MOREX.r3.2HG0114260	Ethylene-responsive transcription factor FZP [UniProtKB/Swiss-Prot:Q8H3Q1]	Os07g0669500	AT5G18560	5.64396	3.51637	-0.56
HORVU.MOREX.r3.2HG0126000	Stress-response A/B barrel domain-containing protein UP3 [UniProtKB/Swiss-Prot:Q9SIP1]	Os07g0609000	NA	31.3527	45.2184	0.51	HORVU.MOREX.r3.2HG0114680	Signal recognition particle 54 kDa protein 2 [UniProtKB/Swiss-Prot:P49969]	Os01g0772800	AT1G48900	17.0253	11.6584	-0.51
HORVU.MOREX.r3.2HG0126380	Protein PYRICULARIA ORYZAE RESISTANCE 21 [UniProtKB/Swiss-Prot:A2XT03]	Os07g0606900	NA	9.77335	14.3465	0.51	HORVU.MOREX.r3.2HG0115090	NA	NA	NA	10.3114	2.71748	-1.61
HORVU.MOREX.r3.2HG0126880	Ninja-family protein 2 [UniProtKB/Swiss-Prot:B1B5D4]	Os07g0602900	AT1G13740	23.491	34.3226	0.53	HORVU.MOREX.r3.2HG0115930	4-alpha-glucanotransferase DPE2 [UniProtKB/Swiss-Prot:Q69Q02]	Os07g0662900	NA	25.0086	17.4423	-0.5
HORVU.MOREX.r3.2HG0126910	Nuclear transport factor 2 [UniProtKB/Swiss-Prot:Q9FME2]	Os07g0603100	AT1G13730	0.833018	2.3028	0.85	HORVU.MOREX.r3.2HG0117970	Protein HUA2-LIKE 3 [UniProtKB/Swiss-Prot:F4IZM8]	Os07g0655500	NA	11.8434	8.04126	-0.51
HORVU.MOREX.r3.2HG0129090	NA	NA	NA	117.145	167.482	0.51	HORVU.MOREX.r3.2HG0118940	NA	NA	NA	2.56909	1.24894	-0.67
HORVU.MOREX.r3.2HG0129130	NA	NA	NA	8.21467	19.3652	1.14	HORVU.MOREX.r3.2HG0119910	NA	NA	NA	4.47934	1.82837	-0.95
HORVU.MOREX.r3.2HG0129160	NA	NA	NA	13.6552	23.5647	0.75	HORVU.MOREX.r3.2HG0120030	Xylulose kinase 2 [UniProtKB/Swiss-Prot:Q949W8]	Os07g0640200	NA	13.9934	8.07548	-0.72
HORVU.MOREX.r3.2HG0129200	NA	Os07g0591100	AT1G27690	20.736	31.1851	0.57	HORVU.MOREX.r3.2HG0121290	SWI/SNF-related matrix-associated actin-dependent regulator of chromatin subfamily A-like protein 1 [UniProtKB/Swiss-Prot:Q9NZC9]	Os07g0636200	AT1G48310	10.8808	6.41676	-0.68
HORVU.MOREX.r3.2HG0130420	NA	NA	NA	118.038	183.395	0.63	HORVU.MOREX.r3.2HG0123350	Trehalose 6-phosphate phosphatase RA3 [UniProtKB/Swiss-Prot:Q1W5S8]	Os07g0624600	AT4G39770	15.0556	9.74566	-0.58
HORVU.MOREX.r3.2HG0130730	Chloroplast stem-loop binding protein of 41 kDa b, chloroplastic [UniProtKB/Swiss-Prot:Q9SA52]	Os12g0420200	AT1G09340	0.837206	2.41582	0.89	HORVU.MOREX.r3.2HG0123470	Uncharacterized WD repeat-containing protein C2A9.03 [UniProtKB/Swiss-Prot:Q9Y7K5]	Os03g0386000	AT1G78070	15.6199	10.7715	-0.5
HORVU.MOREX.r3.2HG0131280	Homeobox-leucine zipper protein HOX14 [UniProtKB/Swiss-Prot:Q7XI85]	Os07g0581700	NA	1.45617	8.21339	1.91	HORVU.MOREX.r3.2HG0124470	NA	NA	NA	5.71154	3.74761	-0.5
HORVU.MOREX.r3.2HG0132460	NA	NA	NA	181.912	256.991	0.5	HORVU.MOREX.r3.2HG0124560	Probable calcium-binding protein CML13 [UniProtKB/Swiss-Prot:Q7F0J0]	Os07g0618800	NA	101.593	69.3105	-0.55
HORVU.MOREX.r3.2HG0132470	Putative ribonuclease H protein At1g65750 [UniProtKB/Swiss-Prot:P0C2F6]	NA	NA	0	0.696092	0.76	HORVU.MOREX.r3.2HG0125770	NA	NA	NA	21.674	6.02565	-1.69
HORVU.MOREX.r3.2HG0132500	NA	NA	NA	0	1.41177	1.27	HORVU.MOREX.r3.2HG0125780	NA	NA	NA	18.4075	4.9499	-1.71
HORVU.MOREX.r3.2HG0133930	NA	NA	NA	6.23091	9.51546	0.54	HORVU.MOREX.r3.2HG0127090	NA	NA	NA	4.15135	2.48646	-0.56
HORVU.MOREX.r3.2HG0134620	NA	NA	NA	0.274144	3.05454	1.67	HORVU.MOREX.r3.2HG0127230	NA	NA	NA	7.64835	4.0861	-0.77
HORVU.MOREX.r3.2HG0134860	NA	Os07g0563400	AT1G61260	21.0954	30.208	0.5	HORVU.MOREX.r3.2HG0128980	Probable indole-3-acetic acid-amido synthetase GH3.8 [UniProtKB/Swiss-Prot:Q0D4Z6]	Os07g0592600	NA	3.75229	2.30446	-0.52
HORVU.MOREX.r3.2HG0135040	NA	NA	NA	17.5652	25.6	0.52	HORVU.MOREX.r3.2HG0129410	Queuosine salvage protein [UniProtKB/Swiss-Prot:Q54II8]	Os07g0588800	NA	14.3194	9.16885	-0.59
HORVU.MOREX.r3.2HG0135170	NA	Os07g0560700	NA	8.33843	14.536	0.73	HORVU.MOREX.r3.2HG0129520	Omega-6 fatty acid desaturase, chloroplastic [UniProtKB/Swiss-Prot:P48627]	Os08g0440900	NA	7.35433	4.15268	-0.7
HORVU.MOREX.r3.2HG0136150	NA	NA	NA	0.412802	4.40637	1.94	HORVU.MOREX.r3.2HG0131040	Transcription termination factor MTERF9, chloroplastic [UniProtKB/Swiss-Prot:Q9FM80]	Os07g0583200	AT5G55580	8.31882	4.3864	-0.79
HORVU.MOREX.r3.2HG0137210	NA	NA	NA	0.679731	5.75277	2.01	HORVU.MOREX.r3.2HG0132990	Disease resistance protein RPM1 [UniProtKB/Swiss-Prot:Q39214]	Os07g0599100	NA	3.1609	1.85144	-0.55
HORVU.MOREX.r3.2HG0138420	Beta-amylase Tri a 17 [UniProtKB/Swiss-Prot:P93594]	Os07g0543300	NA	0.221365	1.36119	0.95	HORVU.MOREX.r3.2HG0134150	NA	NA	NA	34.2306	21.4745	-0.65
HORVU.MOREX.r3.2HG0139900	NAC domain-containing protein 82 [UniProtKB/Swiss-Prot:Q9FY82]	Os07g0566500	NA	0	0.542763	0.63	HORVU.MOREX.r3.2HG0134500	Protein STRUBBELIG-RECEPTOR FAMILY 1 [UniProtKB/Swiss-Prot:Q06BH3]	Os07g0565400	AT2G20850	27.8212	19.0083	-0.53
HORVU.MOREX.r3.2HG0139910	NA	NA	NA	1.22424	2.47225	0.64	HORVU.MOREX.r3.2HG0136790	G-type lectin S-receptor-like serine/threonine-protein kinase B120 [UniProtKB/Swiss-Prot:O81906]	Os07g0551300	NA	8.42283	5.48602	-0.54
HORVU.MOREX.r3.2HG0139920	NA	NA	NA	4.62537	9.53889	0.91	HORVU.MOREX.r3.2HG0137940	NA	NA	NA	1.6466	0.585186	-0.74
HORVU.MOREX.r3.2HG0139930	NA	NA	NA	0.326321	1.0272	0.61	HORVU.MOREX.r3.2HG0139330	Tyrosyl-DNA phosphodiesterase 1 [UniProtKB/Swiss-Prot:Q8H1D9]	Os07g0530100	NA	15.1488	9.70659	-0.59
HORVU.MOREX.r3.2HG0141190	NA	Os07g0516300	AT1G61930	5.38686	10.3611	0.83	HORVU.MOREX.r3.2HG0139340	Protein translation factor SUI1 homolog [UniProtKB/Swiss-Prot:P56330]	Os07g0529800	AT5G54760	419.707	209.627	-1
HORVU.MOREX.r3.2HG0142860	NA	NA	NA	0	2.4775	1.8	HORVU.MOREX.r3.2HG0140170	Septum-promoting GTP-binding protein 1 [UniProtKB/Swiss-Prot:P87027]	Os07g0522900	AT5G54840	7.84394	4.66326	-0.64
HORVU.MOREX.r3.2HG0142970	NA	NA	NA	29.492	45.2257	0.6	HORVU.MOREX.r3.2HG0140190	Pre-mRNA-processing factor 39 [UniProtKB/Swiss-Prot:O74970]	NA	NA	1.14905	0.180051	-0.86
HORVU.MOREX.r3.2HG0147750	NA	NA	NA	6.94341	11.5642	0.66	HORVU.MOREX.r3.2HG0140210	NA	NA	NA	14.6262	10.0623	-0.5
HORVU.MOREX.r3.2HG0148320	NA	NA	NA	2.03621	6.29711	1.27	HORVU.MOREX.r3.2HG0140980	Polyadenylate-binding protein RBP45 [UniProtKB/Swiss-Prot:Q9LEB4]	Os07g0516900	AT1G11650	229.988	145.718	-0.65
HORVU.MOREX.r3.2HG0154170	Amino acid permease 6 [UniProtKB/Swiss-Prot:P92934]	Os07g0134000	AT1G10010	2.58302	4.49689	0.62	HORVU.MOREX.r3.2HG0141200	Reactive Intermediate Deaminase A, chloroplastic [UniProtKB/Swiss-Prot:Q94JQ4]	Os07g0516200	AT3G20390	148.834	91.0273	-0.7
HORVU.MOREX.r3.2HG0154660	NA	Os07g0123100	AT4G37240	0.371269	1.1273	0.63	HORVU.MOREX.r3.2HG0142000	Methionine aminopeptidase 1B, chloroplastic [UniProtKB/Swiss-Prot:Q9FV52]	Os07g0510100	NA	9.06681	5.98944	-0.53
HORVU.MOREX.r3.2HG0154760	NA	NA	NA	8.07659	13.5083	0.68	HORVU.MOREX.r3.2HG0142210	NA	NA	NA	43.3336	28.285	-0.6
HORVU.MOREX.r3.2HG0154790	NA	NA	NA	9.4607	14.3783	0.56	HORVU.MOREX.r3.2HG0142490	Protein FLX-like 1 [UniProtKB/Swiss-Prot:Q93V84]	Os07g0508200	NA	57.7469	30.453	-0.9
HORVU.MOREX.r3.2HG0157170	Dirigent protein 1 [UniProtKB/Swiss-Prot:Q9FIG6]	Os07g0107300	NA	8.93251	14.1095	0.61	HORVU.MOREX.r3.2HG0142500	SH3 domain-containing protein 3 [UniProtKB/Swiss-Prot:Q8L7W0]	Os07g0508300	NA	61.5998	42.5383	-0.52
HORVU.MOREX.r3.2HG0157550	NA	NA	NA	0.541586	2.3821	1.13	HORVU.MOREX.r3.2HG0144280	Ethylene-responsive transcription factor 1B [UniProtKB/Swiss-Prot:Q8LDC8]	Os07g0617000	NA	5.76762	2.53159	-0.94
HORVU.MOREX.r3.2HG0157790	NA	NA	NA	5.77562	10.3476	0.74	HORVU.MOREX.r3.2HG0144300	NA	NA	NA	18.9011	13.1063	-0.5
HORVU.MOREX.r3.2HG0158270	Probable pyridoxal 5'-phosphate synthase subunit PDX1.1 [UniProtKB/Swiss-Prot:Q69LA6]	Os07g0100200	AT5G01410	1.03459	3.86265	1.26	HORVU.MOREX.r3.2HG0144330	NA	NA	NA	125.278	84.4814	-0.56
HORVU.MOREX.r3.2HG0158740	NA	NA	NA	2.02871	3.32391	0.51	HORVU.MOREX.r3.2HG0144340	NA	NA	NA	30.4843	15.8697	-0.9
HORVU.MOREX.r3.2HG0158990	NA	NA	NA	0	2.72677	1.9	HORVU.MOREX.r3.2HG0144360	NA	NA	NA	5.1825	1.99347	-1.05
HORVU.MOREX.r3.2HG0162560	NA	Os04g0386300	NA	4.61414	9.87002	0.95	HORVU.MOREX.r3.2HG0145370	ATP-dependent DNA helicase SRS2-like protein At4g25120 [UniProtKB/Swiss-Prot:D1KF50]	Os07g0492100	NA	10.6799	6.97522	-0.55
HORVU.MOREX.r3.2HG0162670	NA	NA	NA	10.1917	20.1104	0.92	HORVU.MOREX.r3.2HG0145780	NA	NA	NA	105.573	69.4871	-0.6
HORVU.MOREX.r3.2HG0162760	NA	NA	NA	0.849585	3.15692	1.17	HORVU.MOREX.r3.2HG0145810	UPF0613 protein PB24D3.06c [UniProtKB/Swiss-Prot:Q9C0Y8]	Os07g0211800	NA	34.6263	8.89809	-1.85
HORVU.MOREX.r3.2HG0162770	NA	NA	NA	3.42934	6.57867	0.77	HORVU.MOREX.r3.2HG0146270	NA	NA	NA	63.9969	35.2344	-0.84
HORVU.MOREX.r3.2HG0163640	Glutaredoxin-C3 [UniProtKB/Swiss-Prot:Q6K609]	Os04g0393500	AT3G02000	31.1569	44.4298	0.5	HORVU.MOREX.r3.2HG0147670	NA	NA	NA	23.9003	10.126	-1.16
HORVU.MOREX.r3.2HG0164340	Ethylene-responsive transcription factor ERF113 [UniProtKB/Swiss-Prot:Q9LYU3]	Os04g0398000	AT2G33710	3.51949	7.25522	0.87	HORVU.MOREX.r3.2HG0147870	NA	NA	NA	23.3961	14.1678	-0.69
HORVU.MOREX.r3.2HG0164590	NA	NA	NA	0.0830073	2.01327	1.48	HORVU.MOREX.r3.2HG0148110	NA	NA	NA	44.1035	28.2836	-0.62
HORVU.MOREX.r3.2HG0164840	Probable BOI-related E3 ubiquitin-protein ligase 2 [UniProtKB/Swiss-Prot:F4IDI6]	Os04g0403200	NA	49.6005	73.5304	0.56	HORVU.MOREX.r3.2HG0149220	Peptidyl-prolyl cis-trans isomerase CYP63 [UniProtKB/Swiss-Prot:Q9LY75]	NA	NA	38.9625	24.5422	-0.65
HORVU.MOREX.r3.2HG0164850	Probable BOI-related E3 ubiquitin-protein ligase 3 [UniProtKB/Swiss-Prot:Q9LDD1]	Os04g0403200	NA	4.94054	7.63042	0.54	HORVU.MOREX.r3.2HG0149940	THO complex subunit 4B [UniProtKB/Swiss-Prot:Q8L719]	NA	NA	22.2285	15.3308	-0.51
HORVU.MOREX.r3.2HG0165370	NA	Os04g0405900	AT2G27830	1.78325	4.01576	0.85	HORVU.MOREX.r3.2HG0151050	AT-rich interactive domain-containing protein 3 [UniProtKB/Swiss-Prot:Q940Y3]	Os06g0622300	NA	45.5069	31.6101	-0.51
HORVU.MOREX.r3.2HG0166090	Protein SELF-PRUNING [UniProtKB/Swiss-Prot:O82088]	Os04g0411400	AT2G27550	1.18886	6.64517	1.8	HORVU.MOREX.r3.2HG0151200	StAR-related lipid transfer protein 7, mitochondrial [UniProtKB/Swiss-Prot:Q9NQZ5]	Os07g0185200	NA	25.4494	16.7446	-0.58
HORVU.MOREX.r3.2HG0166290	Ferredoxin-3, chloroplastic [UniProtKB/Swiss-Prot:P27788]	Os04g0412200	AT2G27510	11.7755	18.1379	0.58	HORVU.MOREX.r3.2HG0154320	RNA-binding protein 1 [UniProtKB/Swiss-Prot:Q9C652]	Os07g0124600	NA	27.4119	18.6331	-0.53
HORVU.MOREX.r3.2HG0166320	NA	Os04g0412700	NA	14.25	21.0455	0.53	HORVU.MOREX.r3.2HG0155140	tRNA dimethylallyltransferase 2 [UniProtKB/Swiss-Prot:Q9ZUX7]	Os01g0968700	NA	15.7074	10.4948	-0.54
HORVU.MOREX.r3.2HG0166570	Transcription factor bHLH130 [UniProtKB/Swiss-Prot:Q66GR3]	Os04g0489600	NA	0.880956	33.2503	4.19	HORVU.MOREX.r3.2HG0156350	NA	NA	NA	27.4814	16.3629	-0.71
HORVU.MOREX.r3.2HG0167040	NA	Os04g0415800	NA	4.94385	10.4051	0.94	HORVU.MOREX.r3.2HG0157610	Aspartate carbamoyltransferase, chloroplastic [UniProtKB/Swiss-Prot:Q9LD61]	Os08g0248800	NA	27.2952	18.9941	-0.5
HORVU.MOREX.r3.2HG0168050	NA	NA	NA	81.7174	123.091	0.59	HORVU.MOREX.r3.2HG0161390	NA	Os04g0379800	NA	13.7151	9.1475	-0.54
HORVU.MOREX.r3.2HG0168190	NA	NA	NA	0	3.68702	2.23	HORVU.MOREX.r3.2HG0161720	SNF1-related protein kinase regulatory subunit gamma-1 [UniProtKB/Swiss-Prot:Q8LBB2]	Os04g0382300	NA	6.83661	3.1943	-0.9
HORVU.MOREX.r3.2HG0168490	NA	NA	NA	0.268138	13.2919	3.49	HORVU.MOREX.r3.2HG0162940	Chaperone protein DnaJ [UniProtKB/Swiss-Prot:Q8TQR1]	Os04g0388800	AT5G50620	31.4809	19.6688	-0.65
HORVU.MOREX.r3.2HG0168500	NA	NA	NA	0.910697	80.8719	5.42	HORVU.MOREX.r3.2HG0163850	Probable phosphoribosylformylglycinamidine synthase, chloroplastic/mitochondrial [UniProtKB/Swiss-Prot:Q9M8D3]	Os01g0888500	NA	9.61482	5.54707	-0.7
HORVU.MOREX.r3.2HG0170320	NA	Os04g0443200	NA	0.809694	2.38626	0.9	HORVU.MOREX.r3.2HG0164650	Sucrose nonfermenting 4-like protein [UniProtKB/Swiss-Prot:Q944A6]	Os04g0401300	NA	33.1549	22.8556	-0.52
HORVU.MOREX.r3.2HG0170640	NA	Os04g0421700	NA	4.22428	16.9418	1.78	HORVU.MOREX.r3.2HG0166450	Beta-fructofuranosidase, insoluble isoenzyme 2 [UniProtKB/Swiss-Prot:Q01IS7]	Os04g0413500	AT2G36190	4.58658	1.0418	-1.45
HORVU.MOREX.r3.2HG0172250	NA	NA	NA	1.60803	6.56573	1.54	HORVU.MOREX.r3.2HG0167030	Kinetochore-associated protein KNL-2 homolog [UniProtKB/Swiss-Prot:F4KCE9]	NA	NA	18.0168	10.6773	-0.7
HORVU.MOREX.r3.2HG0172790	PLAT domain-containing protein 1 [UniProtKB/Swiss-Prot:O65660]	Os04g0456700	AT4G39730	0.427572	1.38096	0.74	HORVU.MOREX.r3.2HG0167120	NA	NA	NA	14.6344	4.77639	-1.44
HORVU.MOREX.r3.2HG0173410	Transcription factor MYB16 [UniProtKB/Swiss-Prot:Q9LXF1]	Os04g0461000	NA	0.662659	2.43713	1.05	HORVU.MOREX.r3.2HG0167500	Repetitive proline-rich cell wall protein 2 [UniProtKB/Swiss-Prot:Q40375]	NA	NA	275.222	180.558	-0.61
HORVU.MOREX.r3.2HG0173480	Formin-like protein 2 [UniProtKB/Swiss-Prot:Q7XUV2]	Os04g0461800	NA	2.3041	3.73489	0.52	HORVU.MOREX.r3.2HG0169040	Increased DNA methylation 1 [UniProtKB/Swiss-Prot:F4IXE7]	Os04g0433900	NA	11.6498	6.6087	-0.73
HORVU.MOREX.r3.2HG0173960	Peroxidase 31 [UniProtKB/Swiss-Prot:Q9LHA7]	Os04g0465100	NA	9.52973	14.5172	0.56	HORVU.MOREX.r3.2HG0169250	Probable L-ascorbate peroxidase 7, chloroplastic [UniProtKB/Swiss-Prot:Q7XJ02]	Os04g0434800	AT1G77490	37.6958	26.4478	-0.5
HORVU.MOREX.r3.2HG0174010	MLP-like protein 423 [UniProtKB/Swiss-Prot:Q93VR4]	Os04g0465600	NA	0.126363	3.23965	1.91	HORVU.MOREX.r3.2HG0169490	NA	NA	NA	54.3273	25.1922	-1.08
HORVU.MOREX.r3.2HG0174880	FT-interacting protein 1 [UniProtKB/Swiss-Prot:Q9FL59]	Os04g0472900	NA	0.337492	0.957872	0.55	HORVU.MOREX.r3.2HG0173380	Amino acid transporter AVT1I [UniProtKB/Swiss-Prot:F4J1Q9]	Os04g0460300	NA	4.7737	3.00403	-0.53
HORVU.MOREX.r3.2HG0175820	NA	NA	NA	1.66182	7.53565	1.68	HORVU.MOREX.r3.2HG0174140	Agmatine deiminase [UniProtKB/Swiss-Prot:Q8GWW7]	Os04g0466600	NA	86.5366	60.3701	-0.51
HORVU.MOREX.r3.2HG0175830	NA	NA	NA	0	3.66657	2.22	HORVU.MOREX.r3.2HG0174220	NA	NA	NA	8.77217	5.78121	-0.53
HORVU.MOREX.r3.2HG0175840	NA	NA	NA	0	2.62452	1.86	HORVU.MOREX.r3.2HG0175280	NA	NA	NA	2.82618	0.499114	-1.35
HORVU.MOREX.r3.2HG0175850	Retrovirus-related Pol polyprotein from transposon 297 [UniProtKB/Swiss-Prot:P20825]	NA	NA	0	0.772105	0.83	HORVU.MOREX.r3.2HG0175490	NA	NA	NA	33.0108	14.3047	-1.15
HORVU.MOREX.r3.2HG0175870	NA	NA	NA	0	3.6823	2.23	HORVU.MOREX.r3.2HG0176240	NA	NA	NA	5.17178	3.17978	-0.56
HORVU.MOREX.r3.2HG0176200	BTB/POZ and TAZ domain-containing protein 2 [UniProtKB/Swiss-Prot:Q94BN0]	Os04g0482300	NA	0.89026	4.54335	1.55	HORVU.MOREX.r3.2HG0176250	BTB/POZ and TAZ domain-containing protein 2 [UniProtKB/Swiss-Prot:Q94BN0]	Os04g0482300	NA	0.429101	0.0122243	-0.5
HORVU.MOREX.r3.2HG0176640	Protein MAIN-LIKE 2 [UniProtKB/Swiss-Prot:F4IFD0]	NA	NA	0.572676	1.98901	0.93	HORVU.MOREX.r3.2HG0176500	NA	Os04g0483400	NA	26.483	17.3049	-0.59
HORVU.MOREX.r3.2HG0177030	DNA-directed RNA polymerases II and IV subunit 5A [UniProtKB/Swiss-Prot:O81098]	Os04g0487300	NA	3.01588	6.99421	0.99	HORVU.MOREX.r3.2HG0176570	Kelch domain-containing protein 4 [UniProtKB/Swiss-Prot:Q921I2]	Os04g0483600	NA	26.9628	17.668	-0.58
HORVU.MOREX.r3.2HG0178210	NA	Os04g0495300	NA	3.8411	5.94523	0.52	HORVU.MOREX.r3.2HG0177110	Cyclin-dependent kinase G-2 [UniProtKB/Swiss-Prot:Q7XUF4]	Os04g0488000	AT1G67580	22.005	15.2789	-0.5
HORVU.MOREX.r3.2HG0178350	NA	Os04g0495900	AT3G59680	2.84736	4.70432	0.57	HORVU.MOREX.r3.2HG0177300	Pentatricopeptide repeat-containing protein At1g06710, mitochondrial [UniProtKB/Swiss-Prot:Q9M9X9]	Os04g0488500	NA	3.27338	1.93976	-0.54
HORVU.MOREX.r3.2HG0178420	NA	Os04g0496300	NA	211.494	301.212	0.51	HORVU.MOREX.r3.2HG0178560	La protein 1 [UniProtKB/Swiss-Prot:Q93ZV7]	Os04g0497600	NA	77.2091	51.6779	-0.57
HORVU.MOREX.r3.2HG0178450	Fasciclin-like arabinogalactan protein 1 [UniProtKB/Swiss-Prot:Q9FM65]	Os04g0472200	NA	7.14698	10.773	0.53	HORVU.MOREX.r3.2HG0179570	Calcium uptake protein, mitochondrial [UniProtKB/Swiss-Prot:Q9SZ45]	Os04g0502900	NA	18.3001	10.5415	-0.74
HORVU.MOREX.r3.2HG0179520	Protein TOO MANY MOUTHS [UniProtKB/Swiss-Prot:Q9SSD1]	Os04g0534166	NA	0.554597	1.29052	0.56	HORVU.MOREX.r3.2HG0179640	F-box/LRR-repeat protein 16 [UniProtKB/Swiss-Prot:Q5MJ12]	Os04g0503500	NA	15.4363	8.79773	-0.75
HORVU.MOREX.r3.2HG0180070	NA	NA	NA	2.14297	3.91389	0.64	HORVU.MOREX.r3.2HG0180240	DNA mismatch repair protein MSH1, mitochondrial [UniProtKB/Swiss-Prot:Q84LK0]	Os04g0507000	AT3G24320	3.6317	1.82218	-0.71
HORVU.MOREX.r3.2HG0180870	NA	NA	NA	17.0778	43.8106	1.31	HORVU.MOREX.r3.2HG0180500	Glutaredoxin-C6 [UniProtKB/Swiss-Prot:P55142]	Os04g0508300	NA	120.262	74.3976	-0.69
HORVU.MOREX.r3.2HG0181930	NA	NA	NA	7.26846	12.7545	0.73	HORVU.MOREX.r3.2HG0180950	DEAD-box ATP-dependent RNA helicase 13 [UniProtKB/Swiss-Prot:A3AVH5]	Os04g0510400	NA	14.0632	9.64942	-0.5
HORVU.MOREX.r3.2HG0182380	NA	Os04g0520700	AT2G28400	0.775495	2.26554	0.88	HORVU.MOREX.r3.2HG0181020	NA	Os04g0510600	NA	2.26109	0.750443	-0.9
HORVU.MOREX.r3.2HG0182430	NA	Os04g0521700	NA	6.04645	11.3038	0.8	HORVU.MOREX.r3.2HG0182320	Endoplasmic reticulum metallopeptidase 1 [UniProtKB/Swiss-Prot:Q7Z2K6]	Os04g0519925	NA	15.2255	10.3856	-0.51
HORVU.MOREX.r3.2HG0183310	Transcription factor TCP21 [UniProtKB/Swiss-Prot:Q9FTA2]	Os04g0526000	AT5G08330	9.21061	14.2473	0.58	HORVU.MOREX.r3.2HG0184140	DEAD-box ATP-dependent RNA helicase 6 [UniProtKB/Swiss-Prot:Q7XMK8]	Os04g0533000	AT3G61240	14.0346	9.6378	-0.5
HORVU.MOREX.r3.2HG0183690	NA	NA	NA	19.3994	33.5536	0.76	HORVU.MOREX.r3.2HG0184450	Beta-fructofuranosidase 1 [UniProtKB/Swiss-Prot:P49175]	Os04g0535600	AT1G62660	2.10602	1.12968	-0.54
HORVU.MOREX.r3.2HG0183890	Elicitor-responsive protein 3 [UniProtKB/Swiss-Prot:Q0JBH9]	Os04g0531100	AT3G61190	14.9265	26.1169	0.77	HORVU.MOREX.r3.2HG0184460	Protein YABBY 5 [UniProtKB/Swiss-Prot:Q0JBF0]	Os04g0536300	AT2G45190	83.6287	57.4952	-0.53
HORVU.MOREX.r3.2HG0184190	NA	NA	NA	0.834105	2.09343	0.75	HORVU.MOREX.r3.2HG0185380	Glutamate dehydrogenase 2, mitochondrial [UniProtKB/Swiss-Prot:Q33E23]	Os04g0543900	AT5G07440	21.2858	13.9297	-0.58
HORVU.MOREX.r3.2HG0185140	NA	Os04g0542000	NA	9.63365	22.0278	1.11	HORVU.MOREX.r3.2HG0185400	Histone-lysine N-methyltransferase, H3 lysine-9 specific SUVH5 [UniProtKB/Swiss-Prot:O82175]	Os04g0544100	NA	18.455	12.718	-0.5
HORVU.MOREX.r3.2HG0185420	NA	NA	NA	11.2545	18.2259	0.65	HORVU.MOREX.r3.2HG0185550	Probable WRKY transcription factor 12 [UniProtKB/Swiss-Prot:Q93WY4]	Os04g0545000	AT2G44745	21.8045	10.7807	-0.95
HORVU.MOREX.r3.2HG0185430	U-box domain-containing protein 57 [UniProtKB/Swiss-Prot:Q0DR28]	Os04g0489800	NA	6.46624	10.4816	0.62	HORVU.MOREX.r3.2HG0185880	NA	Os04g0583200	NA	27.2618	9.216	-1.47
HORVU.MOREX.r3.2HG0185770	NA	Os04g0537800	NA	0	1.02263	1.02	HORVU.MOREX.r3.2HG0186530	Uncharacterized metal-dependent hydrolase YabD [UniProtKB/Swiss-Prot:P37545]	Os04g0577500	NA	10.3634	6.78409	-0.55
HORVU.MOREX.r3.2HG0185910	Probable helicase MAGATAMA 3 [UniProtKB/Swiss-Prot:B6SFA4]	Os04g0582900	NA	0.691005	1.8725	0.76	HORVU.MOREX.r3.2HG0187130	E3 ubiquitin-protein ligase BIG BROTHER [UniProtKB/Swiss-Prot:Q8L649]	Os04g0571200	AT3G61180	77.5166	53.2396	-0.53
HORVU.MOREX.r3.2HG0185980	Heavy metal-associated isoprenylated plant protein 45 [UniProtKB/Swiss-Prot:B3H6D0]	Os04g0581800	NA	0.544429	4.18412	1.75	HORVU.MOREX.r3.2HG0187460	Homeobox-leucine zipper protein ROC4 [UniProtKB/Swiss-Prot:Q7Y0V9]	Os04g0569100	AT3G61150	7.61267	4.98085	-0.53
HORVU.MOREX.r3.2HG0186000	NA	NA	NA	0	14.9015	3.99	HORVU.MOREX.r3.2HG0187640	Gamma-tubulin complex component 6 [UniProtKB/Swiss-Prot:G5E8P0]	Os04g0566800	NA	8.56898	5.54592	-0.55
HORVU.MOREX.r3.2HG0186310	Brassinosteroid-responsive RING protein 1 [UniProtKB/Swiss-Prot:Q9XF92]	Os04g0579200	NA	5.95774	9.72183	0.62	HORVU.MOREX.r3.2HG0187690	Putative Myb family transcription factor At1g14600 [UniProtKB/Swiss-Prot:Q700D9]	Os04g0566600	NA	11.1722	6.69123	-0.66
HORVU.MOREX.r3.2HG0186870	SPX domain-containing membrane protein Os04g0573000 [UniProtKB/Swiss-Prot:Q0JAW2]	Os04g0573000	AT1G63010	1.62566	3.06698	0.63	HORVU.MOREX.r3.2HG0187760	Protein argonaute 1B [UniProtKB/Swiss-Prot:Q7XSA2]	Os04g0566500	NA	119.476	64.2422	-0.88
HORVU.MOREX.r3.2HG0187580	NA	NA	NA	4.70532	11.3039	1.11	HORVU.MOREX.r3.2HG0188750	5-amino-6-(5-phospho-D-ribitylamino)uracil phosphatase, chloroplastic [UniProtKB/Swiss-Prot:Q9LDD5]	Os04g0557000	NA	29.2425	20.1965	-0.51
HORVU.MOREX.r3.2HG0188500	NA	NA	NA	1.42378	3.0861	0.75	HORVU.MOREX.r3.2HG0189010	Putative glycerol-3-phosphate transporter 1 [UniProtKB/Swiss-Prot:Q9C5L3]	Os04g0555300	NA	2.58947	1.15868	-0.73
HORVU.MOREX.r3.2HG0188640	NA	Os04g0558700	NA	11.4074	26.9538	1.17	HORVU.MOREX.r3.2HG0189580	Squamosa promoter-binding-like protein 7 [UniProtKB/Swiss-Prot:Q01JD1]	Os04g0551500	NA	16.9289	11.398	-0.53
HORVU.MOREX.r3.2HG0188890	Serine racemase [UniProtKB/Swiss-Prot:Q7XSN8]	Os04g0555900	NA	0.6674	3.21354	1.34	HORVU.MOREX.r3.2HG0190040	Nudix hydrolase 8 [UniProtKB/Swiss-Prot:Q8L7W2]	Os04g0547900	AT5G47240	6.37006	3.83828	-0.61
HORVU.MOREX.r3.2HG0189390	NA	NA	NA	2.75047	4.51185	0.56	HORVU.MOREX.r3.2HG0190250	Auxin-responsive protein SAUR40 [UniProtKB/Swiss-Prot:O64538]	Os04g0617050	AT1G56150	44.1378	23.4993	-0.88
HORVU.MOREX.r3.2HG0189440	Cyclin-P2-1 [UniProtKB/Swiss-Prot:Q7FAT5]	Os04g0552300	AT2G45080	0.381661	0.981219	0.52	HORVU.MOREX.r3.2HG0190290	Probable LRR receptor-like serine/threonine-protein kinase At1g56130 [UniProtKB/Swiss-Prot:C0LGH2]	Os04g0616600	AT1G56130	3.30894	1.73157	-0.66
HORVU.MOREX.r3.2HG0189870	Probable low-specificity L-threonine aldolase 1 [UniProtKB/Swiss-Prot:Q8RXU4]	Os04g0516600	NA	0.59694	1.25513	0.5	HORVU.MOREX.r3.2HG0190570	APO protein 1, chloroplastic [UniProtKB/Swiss-Prot:Q9XIR4]	Os04g0615500	NA	7.31515	4.47645	-0.6
HORVU.MOREX.r3.2HG0190210	Oleosin 16 kDa [UniProtKB/Swiss-Prot:Q96543]	Os04g0546500	AT5G61610	0.549171	3.35439	1.49	HORVU.MOREX.r3.2HG0191650	Methionine aminopeptidase 1B, chloroplastic [UniProtKB/Swiss-Prot:Q9FV52]	Os04g0610500	NA	9.54699	5.54508	-0.69
HORVU.MOREX.r3.2HG0190670	NA	NA	NA	0.0836027	0.725407	0.67	HORVU.MOREX.r3.2HG0191880	Protein FORGETTER 1 [UniProtKB/Swiss-Prot:F4IF36]	Os04g0609900	NA	19.4464	13.4942	-0.5
HORVU.MOREX.r3.2HG0190780	NA	NA	NA	0.173149	4.2157	2.15	HORVU.MOREX.r3.2HG0191910	Protein FORGETTER 1 [UniProtKB/Swiss-Prot:F4IF36]	Os04g0609900	NA	9.51815	5.48684	-0.7
HORVU.MOREX.r3.2HG0191040	NA	NA	NA	0.252892	0.963936	0.65	HORVU.MOREX.r3.2HG0193280	NA	Os04g0616900	NA	15.0148	9.87791	-0.56
HORVU.MOREX.r3.2HG0194770	Pectinesterase inhibitor 8 [UniProtKB/Swiss-Prot:Q6ETW4]	NA	NA	14.6171	23.9652	0.68	HORVU.MOREX.r3.2HG0193760	NA	NA	NA	5.19301	3.32976	-0.52
HORVU.MOREX.r3.2HG0195190	NA	Os04g0619800	NA	3.60812	13.9438	1.7	HORVU.MOREX.r3.2HG0194240	Probable transcription factor FL [UniProtKB/Swiss-Prot:Q0JAI1]	Os04g0598300	NA	38.586	26.2388	-0.54
HORVU.MOREX.r3.2HG0195490	NA	NA	NA	5.53504	32.3687	2.35	HORVU.MOREX.r3.2HG0195970	Probable prefoldin subunit 2 [UniProtKB/Swiss-Prot:Q9LJ98]	Os11g0568500	NA	184.243	128.192	-0.52
HORVU.MOREX.r3.2HG0195510	NA	NA	NA	4.28602	28.6913	2.49	HORVU.MOREX.r3.2HG0196210	NA	NA	NA	8.14296	0.896395	-2.27
HORVU.MOREX.r3.2HG0195550	NA	NA	NA	7.91009	19.19	1.18	HORVU.MOREX.r3.2HG0196720	Factor of DNA methylation 1 [UniProtKB/Swiss-Prot:Q9S9P3]	NA	NA	108.364	72.3741	-0.58
HORVU.MOREX.r3.2HG0195850	Ubiquitin-60S ribosomal protein L40 [UniProtKB/Swiss-Prot:P51423]	Os02g0161900	AT1G55060	5.80896	14.8666	1.22	HORVU.MOREX.r3.2HG0197380	E3 ubiquitin-protein ligase RNF14 [UniProtKB/Swiss-Prot:Q9JI90]	Os04g0593600	NA	23.2334	15.9292	-0.52
HORVU.MOREX.r3.2HG0196460	FCS-Like Zinc finger 2 [UniProtKB/Swiss-Prot:Q8VZM9]	Os04g0586100	NA	15.4989	55.9087	1.79	HORVU.MOREX.r3.2HG0198720	Methylmalonate-semialdehyde dehydrogenase [acylating], mitochondrial [UniProtKB/Swiss-Prot:Q0WM29]	Os07g0188800	NA	44.4197	26.7493	-0.71
HORVU.MOREX.r3.2HG0196470	FCS-Like Zinc finger 2 [UniProtKB/Swiss-Prot:Q8VZM9]	Os04g0586100	NA	32.6848	58.3196	0.82	HORVU.MOREX.r3.2HG0200390	Fructan 6-exohydrolase [UniProtKB/Swiss-Prot:Q2UXF7]	Os04g0664800	NA	21.7647	2.66379	-2.64
HORVU.MOREX.r3.2HG0197760	Protein IQ-DOMAIN 14 [UniProtKB/Swiss-Prot:Q8LPG9]	NA	NA	0.938357	1.80683	0.53	HORVU.MOREX.r3.2HG0200540	NA	NA	NA	0.516787	0	-0.6
HORVU.MOREX.r3.2HG0197910	Putative transcription factor bHLH107 [UniProtKB/Swiss-Prot:Q9LET0]	NA	NA	1.55446	4.17926	1.02	HORVU.MOREX.r3.2HG0201140	NA	NA	NA	2.09347	0.612088	-0.94
HORVU.MOREX.r3.2HG0199420	Anthocyanidin reductase ((2S)-flavan-3-ol-forming) [UniProtKB/Swiss-Prot:Q5FB34]	Os04g0630800	NA	0.168335	1.03491	0.8	HORVU.MOREX.r3.2HG0201440	Auxin-responsive protein SAUR21 [UniProtKB/Swiss-Prot:Q9FJF9]	Os04g0662400	NA	15.3234	6.29872	-1.16
HORVU.MOREX.r3.2HG0199510	NA	Os07g0250900	NA	7.11458	10.5932	0.51	HORVU.MOREX.r3.2HG0201700	Protein FD [UniProtKB/Swiss-Prot:Q84JK2]	NA	NA	25.4835	17.0646	-0.55
HORVU.MOREX.r3.2HG0200070	Protein FAR1-RELATED SEQUENCE 5 [UniProtKB/Swiss-Prot:Q9SZL8]	NA	NA	0	0.762643	0.82	HORVU.MOREX.r3.2HG0202550	Triacylglycerol lipase OBL1 [UniProtKB/Swiss-Prot:F4JFU8]	Os04g0657500	NA	1.33147	0.647825	-0.5
HORVU.MOREX.r3.2HG0200090	NA	NA	NA	0.00848567	33.2983	5.09	HORVU.MOREX.r3.2HG0202670	Plasma membrane ATPase [UniProtKB/Swiss-Prot:P83970]	Os04g0656100	AT2G18960	27.8107	18.672	-0.55
HORVU.MOREX.r3.2HG0201580	Auxin-induced protein X10A [UniProtKB/Swiss-Prot:P33080]	Os04g0662200	NA	1.89472	4.35339	0.89	HORVU.MOREX.r3.2HG0203400	Vacuolar cation/proton exchanger 3 [UniProtKB/Swiss-Prot:Q6K1C4]	Os04g0653200	NA	10.629	7.17426	-0.51
HORVU.MOREX.r3.2HG0201630	Indole-3-acetic acid-induced protein ARG7 [UniProtKB/Swiss-Prot:P32295]	Os04g0662200	NA	19.9636	31.0775	0.61	HORVU.MOREX.r3.2HG0203580	Probable staphylococcal-like nuclease CAN3 [UniProtKB/Swiss-Prot:Q2QYR1]	NA	NA	8.64478	4.29728	-0.86
HORVU.MOREX.r3.2HG0202350	Glutamine synthetase leaf isozyme, chloroplastic [UniProtKB/Swiss-Prot:P13564]	Os04g0659100	AT5G16570	12.3846	19.5329	0.62	HORVU.MOREX.r3.2HG0203700	NA	NA	NA	136.617	85.1537	-0.68
HORVU.MOREX.r3.2HG0202360	NA	Os04g0659000	NA	10.7709	28.5077	1.33	HORVU.MOREX.r3.2HG0203720	NA	NA	NA	2.15218	0	-1.66
HORVU.MOREX.r3.2HG0202930	Transmembrane emp24 domain-containing protein p24beta3 [UniProtKB/Swiss-Prot:Q9LIL4]	NA	NA	1.41362	4.12022	1.09	HORVU.MOREX.r3.2HG0204830	Probable E3 ubiquitin-protein ligase HIP1 [UniProtKB/Swiss-Prot:Q7XTV7]	Os04g0648800	AT5G67120	20.2495	13.2609	-0.58
HORVU.MOREX.r3.2HG0203340	NA	NA	NA	35.5708	53.7766	0.58	HORVU.MOREX.r3.2HG0205350	NA	NA	NA	73.4124	39.6567	-0.87
HORVU.MOREX.r3.2HG0203650	NA	NA	NA	6.71082	12.8367	0.84	HORVU.MOREX.r3.2HG0205400	Putative chloride channel-like protein CLC-g [UniProtKB/Swiss-Prot:P60300]	Os04g0644800	NA	3.71264	2.30098	-0.51
HORVU.MOREX.r3.2HG0204250	Probable isoaspartyl peptidase/L-asparaginase 2 [UniProtKB/Swiss-Prot:Q8GXG1]	Os04g0650700	NA	0.061399	0.581153	0.58	HORVU.MOREX.r3.2HG0206920	DNA polymerase I A, chloroplastic [UniProtKB/Swiss-Prot:Q6Z4T5]	Os04g0637400	NA	17.2196	10.7418	-0.63
HORVU.MOREX.r3.2HG0204260	Probable isoaspartyl peptidase/L-asparaginase 2 [UniProtKB/Swiss-Prot:Q8GXG1]	Os04g0650700	NA	0.911347	4.25057	1.46	HORVU.MOREX.r3.2HG0207010	NA	NA	NA	388.147	266.107	-0.54
HORVU.MOREX.r3.2HG0204770	APETALA2-like protein 5 [UniProtKB/Swiss-Prot:B8AVJ9]	Os04g0649100	AT5G67180	28.9391	45.5745	0.64	HORVU.MOREX.r3.2HG0207270	Heterogeneous nuclear ribonucleoprotein U-like protein 1 [UniProtKB/Swiss-Prot:Q8VDM6]	Os04g0636000	NA	2.5641	0.703752	-1.06
HORVU.MOREX.r3.2HG0205530	Lipid transfer protein EARLI 1 [UniProtKB/Swiss-Prot:Q39176]	Os04g0644400	NA	0.277705	2.10536	1.28	HORVU.MOREX.r3.2HG0208500	Ubiquitin carboxyl-terminal hydrolase 3 [UniProtKB/Swiss-Prot:Q8GWE1]	Os04g0667500	NA	12.6953	8.01107	-0.6
HORVU.MOREX.r3.2HG0206500	Beta-D-xylosidase 4 [UniProtKB/Swiss-Prot:Q9FLG1]	Os04g0640700	NA	32.3702	46.344	0.5	HORVU.MOREX.r3.2HG0208850	NA	NA	NA	23.6892	12.6026	-0.86
HORVU.MOREX.r3.2HG0206810	NA	NA	NA	0	7.34002	3.06	HORVU.MOREX.r3.2HG0209010	NA	NA	NA	150.574	91.6332	-0.71
HORVU.MOREX.r3.2HG0206960	Transcription factor TGAL6 [UniProtKB/Swiss-Prot:A0A0P0WFC8]	Os04g0637000	NA	0.331223	1.03439	0.61	HORVU.MOREX.r3.2HG0209020	Stem-specific protein TSJT1 [UniProtKB/Swiss-Prot:P24805]	Os04g0679400	NA	189.384	121.588	-0.64
HORVU.MOREX.r3.2HG0208280	Cytosolic sulfotransferase 15 [UniProtKB/Swiss-Prot:Q8L5A7]	Os09g0256100	NA	2.44354	27.4761	3.05	HORVU.MOREX.r3.2HG0209330	Cold-responsive protein kinase 1 [UniProtKB/Swiss-Prot:Q93YN1]	Os04g0679200	NA	6.7884	4.13171	-0.6
HORVU.MOREX.r3.2HG0208290	Cytosolic sulfotransferase 5 [UniProtKB/Swiss-Prot:Q9M1V2]	NA	NA	0	15.1532	4.01	HORVU.MOREX.r3.2HG0210880	NA	Os08g0433300	NA	4.01153	2.16948	-0.66
HORVU.MOREX.r3.2HG0209060	E3 ubiquitin-protein ligase AIRP2 [UniProtKB/Swiss-Prot:Q9M022]	Os04g0679800	NA	1.45519	2.53847	0.53	HORVU.MOREX.r3.2HG0211030	Uracil-DNA glycosylase, mitochondrial [UniProtKB/Swiss-Prot:Q9LIH6]	Os04g0673400	NA	17.5726	12.0994	-0.5
HORVU.MOREX.r3.2HG0211040	Two-component response regulator ORR6 [UniProtKB/Swiss-Prot:A2XYV5]	Os04g0673300	NA	17.0965	24.7507	0.51	HORVU.MOREX.r3.2HG0211760	Peptidyl-tRNA hydrolase, mitochondrial [UniProtKB/Swiss-Prot:Q6NLS8]	Os05g0596700	NA	17.7509	11.3021	-0.61
HORVU.MOREX.r3.2HG0211680	Polyamine oxidase 4 [UniProtKB/Swiss-Prot:Q7XR46]	Os04g0671200	NA	17.5382	25.3039	0.5	HORVU.MOREX.r3.2HG0214820	Serine/threonine-protein kinase STY8 [UniProtKB/Swiss-Prot:O22558]	Os04g0686650	NA	12.3595	8.25373	-0.53
HORVU.MOREX.r3.2HG0212670	Tuberculostearic acid methyltransferase UfaA1 [UniProtKB/Swiss-Prot:O53732]	Os07g0474600	NA	3.3346	8.35125	1.11	HORVU.MOREX.r3.2HG0215470	NA	NA	NA	589.854	394.571	-0.58
HORVU.MOREX.r3.2HG0212690	Tuberculostearic acid methyltransferase UfaA1 [UniProtKB/Swiss-Prot:O53732]	Os07g0474600	NA	7.20131	23.7433	1.59	HORVU.MOREX.r3.2HG0217050	Increased DNA methylation 1 [UniProtKB/Swiss-Prot:F4IXE7]	Os04g0691700	NA	6.55718	3.97583	-0.6
HORVU.MOREX.r3.2HG0212750	Tuberculostearic acid methyltransferase UfaA1 [UniProtKB/Swiss-Prot:O53732]	Os07g0474600	NA	6.35678	9.62003	0.53	HORVU.MOREX.r3.2HG0217440	NA	NA	NA	40.3726	27.9189	-0.52
HORVU.MOREX.r3.2HG0213730	NA	NA	NA	4.47382	9.51731	0.94	HORVU.MOREX.r3.2HG0217930	NAC domain-containing protein 17 [UniProtKB/Swiss-Prot:Q9XIC5]	Os04g0691300	AT5G64060	6.56745	1.67062	-1.5
HORVU.MOREX.r3.2HG0213740	NA	NA	NA	0.21559	1.1318	0.81	HORVU.MOREX.r3.2HG0218020	Probable inactive histone-lysine N-methyltransferase SUVR2 [UniProtKB/Swiss-Prot:Q9FNC7]	Os04g0692900	NA	15.2933	9.71522	-0.6
HORVU.MOREX.r3.2HG0213840	Transcription repressor OFP13 [UniProtKB/Swiss-Prot:Q9FMC8]	Os04g0685000	NA	0.268517	1.02892	0.68	HORVU.MOREX.r3.3HG0218260	NA	NA	NA	16.0081	10.4413	-0.57
HORVU.MOREX.r3.2HG0213930	NA	NA	NA	0.00533667	2.04476	1.6	HORVU.MOREX.r3.3HG0219160	Protein decapping 5 [UniProtKB/Swiss-Prot:Q9C658]	Os01g0111200	NA	38.4609	26.5217	-0.52
HORVU.MOREX.r3.2HG0215540	Cationic peroxidase SPC4 [UniProtKB/Swiss-Prot:P84516]	Os04g0689000	NA	0.890638	1.68589	0.51	HORVU.MOREX.r3.3HG0219210	Transcription factor RHD6 [UniProtKB/Swiss-Prot:Q9C707]	Os01g0111500	NA	3.03511	1.52308	-0.68
HORVU.MOREX.r3.2HG0216310	NA	NA	NA	0	3.49774	2.17	HORVU.MOREX.r3.3HG0219810	NA	NA	NA	71.533	41.9755	-0.76
HORVU.MOREX.r3.2HG0217160	NA	NA	NA	1.14804	2.79661	0.82	HORVU.MOREX.r3.3HG0220180	Pentatricopeptide repeat-containing protein At5g01110 [UniProtKB/Swiss-Prot:Q9LFC5]	Os07g0615000	NA	2.7283	1.60196	-0.52
HORVU.MOREX.r3.3HG0218140	Transcription factor bHLH167 [UniProtKB/Swiss-Prot:F4I4E1]	Os01g0108600	NA	6.31714	9.39428	0.51	HORVU.MOREX.r3.3HG0223800	E3 ubiquitin-protein ligase SINA-like 10 [UniProtKB/Swiss-Prot:Q84K34]	NA	NA	6.07247	3.17229	-0.76
HORVU.MOREX.r3.3HG0218660	NA	NA	NA	82.4881	131.974	0.67	HORVU.MOREX.r3.3HG0224260	ABC transporter G family member 7 [UniProtKB/Swiss-Prot:Q9ZU35]	Os01g0121700	NA	11.8902	7.79862	-0.55
HORVU.MOREX.r3.3HG0218680	NA	NA	NA	6.51312	12.0696	0.8	HORVU.MOREX.r3.3HG0225990	NA	NA	NA	26.2445	16.6623	-0.63
HORVU.MOREX.r3.3HG0218690	NA	NA	NA	17.5745	27.3395	0.61	HORVU.MOREX.r3.3HG0226080	Aldo-keto reductase family 4 member C10 [UniProtKB/Swiss-Prot:Q84TF0]	Os01g0847700	NA	21.2122	14.2945	-0.54
HORVU.MOREX.r3.3HG0219710	NA	NA	NA	0.132061	0.641169	0.54	HORVU.MOREX.r3.3HG0226600	L-Ala-D/L-amino acid epimerase [UniProtKB/Swiss-Prot:B9I2J6]	Os01g0138900	AT3G18270	7.39813	4.9478	-0.5
HORVU.MOREX.r3.3HG0223590	NA	NA	NA	6.75492	13.8967	0.94	HORVU.MOREX.r3.3HG0227640	NA	NA	NA	9.66014	4.83438	-0.87
HORVU.MOREX.r3.3HG0224410	NA	Os01g0121200	NA	2.55296	4.41838	0.61	HORVU.MOREX.r3.3HG0228330	NA	NA	NA	23.464	7.84413	-1.47
HORVU.MOREX.r3.3HG0224420	NA	NA	NA	10.045	21.0819	1	HORVU.MOREX.r3.3HG0229820	Putative disease resistance protein At3g14460 [UniProtKB/Swiss-Prot:Q9LRR5]	Os01g0149500	NA	0.808013	0.192155	-0.6
HORVU.MOREX.r3.3HG0225550	NA	Os01g0132200	AT1G68330	0.615336	1.63295	0.7	HORVU.MOREX.r3.3HG0230290	E3 ubiquitin-protein ligase PRT6 [UniProtKB/Swiss-Prot:F4KCC2]	Os01g0148000	NA	3.81117	2.05047	-0.66
HORVU.MOREX.r3.3HG0225590	NA	Os01g0132500	AT1G68340	4.53062	8.12268	0.72	HORVU.MOREX.r3.3HG0230910	Very-long-chain (3R)-3-hydroxyacyl-CoA dehydratase PASTICCINO 2A [UniProtKB/Swiss-Prot:Q7XSZ4]	Os01g0150200	NA	26.8166	17.5905	-0.58
HORVU.MOREX.r3.3HG0225690	NA	Os01g0133200	NA	17.8364	26.3335	0.54	HORVU.MOREX.r3.3HG0230940	GTPase Der [UniProtKB/Swiss-Prot:Q8YZH7]	Os11g0638000	NA	15.934	10.5093	-0.56
HORVU.MOREX.r3.3HG0226420	NA	NA	NA	0	9.41136	3.38	HORVU.MOREX.r3.3HG0231630	Cell division cycle-associated 7-like protein [UniProtKB/Swiss-Prot:Q96GN5]	NA	NA	24.4002	15.398	-0.63
HORVU.MOREX.r3.3HG0227360	Non-specific lipid-transfer protein 4.1 [UniProtKB/Swiss-Prot:Q43767]	Os11g0427800	NA	7.0471	11.7854	0.67	HORVU.MOREX.r3.3HG0232400	Sphingosine-1-phosphate lyase [UniProtKB/Swiss-Prot:Q52RG7]	Os01g0100900	NA	12.1185	8.27372	-0.5
HORVU.MOREX.r3.3HG0228520	Protein FAR1-RELATED SEQUENCE 5 [UniProtKB/Swiss-Prot:Q9SZL8]	NA	NA	0.0212893	0.477303	0.53	HORVU.MOREX.r3.3HG0233160	NA	Os11g0551350	NA	23.892	16.1781	-0.54
HORVU.MOREX.r3.3HG0229730	Isoaspartyl peptidase/L-asparaginase [UniProtKB/Swiss-Prot:Q9ZSD6]	Os03g0597600	NA	5.21697	7.90646	0.52	HORVU.MOREX.r3.3HG0233300	Protein BREAST CANCER SUSCEPTIBILITY 2 homolog A [UniProtKB/Swiss-Prot:Q7Y1C5]	NA	NA	10.7975	7.05877	-0.55
HORVU.MOREX.r3.3HG0230490	NA	NA	NA	0	6.76422	2.96	HORVU.MOREX.r3.3HG0233390	SUMO-activating enzyme subunit 1A [UniProtKB/Swiss-Prot:Q8VY78]	Os11g0497000	NA	38.8603	23.7936	-0.68
HORVU.MOREX.r3.3HG0230770	NA	NA	NA	0	3.97221	2.31	HORVU.MOREX.r3.3HG0233720	NA	Os01g0170600	NA	38.0469	25.611	-0.55
HORVU.MOREX.r3.3HG0230850	NA	NA	NA	4.1045	26.9569	2.45	HORVU.MOREX.r3.3HG0233760	NA	Os01g0170100	NA	5.25304	3.23382	-0.56
HORVU.MOREX.r3.3HG0231330	Omega-hydroxypalmitate O-feruloyl transferase [UniProtKB/Swiss-Prot:Q94CD1]	Os01g0104900	NA	1.97495	3.64401	0.64	HORVU.MOREX.r3.3HG0234450	NA	NA	NA	7.76714	5.2065	-0.5
HORVU.MOREX.r3.3HG0232240	NA	NA	NA	2.36068	8.05861	1.43	HORVU.MOREX.r3.3HG0234520	Serine/threonine-protein phosphatase 7 long form homolog [UniProtKB/Swiss-Prot:Q9LNG5]	Os01g0167800	NA	2.06716	1.07463	-0.56
HORVU.MOREX.r3.3HG0232700	NA	NA	NA	0.027697	1.02012	0.98	HORVU.MOREX.r3.3HG0234720	NA	Os01g0166400	NA	20.1438	11.7505	-0.73
HORVU.MOREX.r3.3HG0232910	2-alkenal reductase (NADP(+)-dependent) [UniProtKB/Swiss-Prot:Q9SLN8]	NA	AT3G59845	11.1689	24.9052	1.09	HORVU.MOREX.r3.3HG0235250	DEAD-box ATP-dependent RNA helicase 46 [UniProtKB/Swiss-Prot:Q9LYJ9]	NA	NA	4.20546	2.13363	-0.73
HORVU.MOREX.r3.3HG0232970	Protein DETOXIFICATION 14 [UniProtKB/Swiss-Prot:Q9C994]	Os10g0345100	NA	1.55933	51.0416	4.35	HORVU.MOREX.r3.3HG0235980	NA	NA	NA	2.30384	1.13007	-0.63
HORVU.MOREX.r3.3HG0232980	NA	NA	NA	0.450487	95.2278	6.05	HORVU.MOREX.r3.3HG0236160	Transcription factor IIIB 60 kDa subunit [UniProtKB/Swiss-Prot:Q9P6R0]	Os05g0305100	NA	21.512	14.5967	-0.53
HORVU.MOREX.r3.3HG0233250	NA	NA	NA	1.11137	1.99736	0.51	HORVU.MOREX.r3.3HG0236540	Zinc finger CCCH domain-containing protein 2 [UniProtKB/Swiss-Prot:Q9FU27]	Os01g0192000	AT4G29190	35.9293	20.774	-0.76
HORVU.MOREX.r3.3HG0234750	Probable staphylococcal-like nuclease CAN1 [UniProtKB/Swiss-Prot:Q942N7]	Os01g0166100	AT2G40410	2.83952	6.8179	1.03	HORVU.MOREX.r3.3HG0236660	ATP-dependent 6-phosphofructokinase 3 [UniProtKB/Swiss-Prot:Q94AA4]	Os01g0191700	AT4G29220	5.2471	2.87641	-0.69
HORVU.MOREX.r3.3HG0236430	Dof zinc finger protein DOF1.7 [UniProtKB/Swiss-Prot:O82155]	Os12g0590700	NA	1.18757	3.65723	1.09	HORVU.MOREX.r3.3HG0236850	NADP-dependent malic enzyme, chloroplastic [UniProtKB/Swiss-Prot:P43279]	Os01g0188400	AT5G11670	69.1271	42.64	-0.68
HORVU.MOREX.r3.3HG0237960	NA	NA	NA	18.851	36.0338	0.9	HORVU.MOREX.r3.3HG0237830	NA	NA	NA	10.2162	2.9396	-1.51
HORVU.MOREX.r3.3HG0238240	Probable WRKY transcription factor 13 [UniProtKB/Swiss-Prot:Q9SVB7]	Os01g0182700	NA	14.6689	23.838	0.66	HORVU.MOREX.r3.3HG0237990	Type IV inositol polyphosphate 5-phosphatase 3 [UniProtKB/Swiss-Prot:Q8H0Z6]	Os01g0183300	NA	11.6809	6.3757	-0.78
HORVU.MOREX.r3.3HG0238960	FCS-Like Zinc finger 11 [UniProtKB/Swiss-Prot:Q9SL94]	Os01g0180400	AT2G25690	14.9116	21.7518	0.52	HORVU.MOREX.r3.3HG0238750	NA	NA	NA	0.943426	0.296198	-0.58
HORVU.MOREX.r3.3HG0240900	NA	NA	NA	0.612469	82.5042	5.69	HORVU.MOREX.r3.3HG0239190	NA	NA	NA	10.8089	7.32666	-0.5
HORVU.MOREX.r3.3HG0240910	NA	NA	NA	0	8.05666	3.18	HORVU.MOREX.r3.3HG0239290	Protein SUBSTANDARD STARCH GRAIN 4, chloroplastic [UniProtKB/Swiss-Prot:W0RYD3]	Os01g0179400	AT2G25660	4.14714	2.53999	-0.54
HORVU.MOREX.r3.3HG0243130	Peroxidase 4 [UniProtKB/Swiss-Prot:A7NY33]	Os01g0205900	NA	8.43537	12.514	0.52	HORVU.MOREX.r3.3HG0239300	NA	Os01g0179300	AT2G25670	62.7634	28.7954	-1.1
HORVU.MOREX.r3.3HG0243610	B-box zinc finger protein 22 [UniProtKB/Swiss-Prot:Q9SYM2]	Os01g0202500	NA	1.02052	1.8518	0.5	HORVU.MOREX.r3.3HG0240220	Transcriptional corepressor LEUNIG [UniProtKB/Swiss-Prot:Q9FUY2]	Os01g0177100	NA	40.0765	27.7957	-0.51
HORVU.MOREX.r3.3HG0243790	NA	NA	NA	0	17.3087	4.19	HORVU.MOREX.r3.3HG0240960	Ankyrin-3 [UniProtKB/Swiss-Prot:O70511]	Os01g0188900	NA	88.2395	55.8562	-0.65
HORVU.MOREX.r3.3HG0243920	VQ motif-containing protein 4 [UniProtKB/Swiss-Prot:Q5M750]	Os01g0201250	NA	34.7548	55.9205	0.67	HORVU.MOREX.r3.3HG0241000	Uncharacterized acetyltransferase At3g50280 [UniProtKB/Swiss-Prot:Q9SND9]	Os01g0185300	NA	4.50504	2.80019	-0.53
HORVU.MOREX.r3.3HG0244040	Ethylene-responsive transcription factor ERF043 [UniProtKB/Swiss-Prot:Q9M080]	Os01g0200600	AT2G25820	0.548569	1.19903	0.51	HORVU.MOREX.r3.3HG0241770	DEAD-box ATP-dependent RNA helicase 14 [UniProtKB/Swiss-Prot:Q5VQL1]	Os01g0172200	NA	82.445	57.3846	-0.52
HORVU.MOREX.r3.3HG0244320	Lachrymatory-factor synthase [UniProtKB/Swiss-Prot:P59082]	Os01g0198900	AT2G25770	0.849168	2.17058	0.78	HORVU.MOREX.r3.3HG0242730	NA	NA	NA	17.9791	10.4607	-0.73
HORVU.MOREX.r3.3HG0244330	NA	Os01g0198500	NA	1.5773	3.91527	0.93	HORVU.MOREX.r3.3HG0243770	MADS-box transcription factor 3 [UniProtKB/Swiss-Prot:Q40704]	Os01g0201700	NA	11.8042	6.73045	-0.73
HORVU.MOREX.r3.3HG0244930	Protein HEADING DATE 3A [UniProtKB/Swiss-Prot:Q93WI9]	Os01g0218500	AT1G65480	40.8197	79.4721	0.94	HORVU.MOREX.r3.3HG0244140	Phosphoribosylaminoimidazole carboxylase, chloroplastic (Fragment) [UniProtKB/Swiss-Prot:P55195]	Os01g0199900	NA	22.0489	15.1688	-0.51
HORVU.MOREX.r3.3HG0245560	Transcription factor PCF5 [UniProtKB/Swiss-Prot:Q8LT07]	Os01g0213800	AT3G15030	12.8325	21.9395	0.73	HORVU.MOREX.r3.3HG0244380	Probable RNA-dependent RNA polymerase 3 [UniProtKB/Swiss-Prot:Q5QMN5]	Os01g0197900	NA	4.40067	2.37011	-0.68
HORVU.MOREX.r3.3HG0245700	NA	NA	NA	1.21502	5.20196	1.49	HORVU.MOREX.r3.3HG0244450	Probable RNA-dependent RNA polymerase 3 [UniProtKB/Swiss-Prot:Q5QMN5]	Os01g0198000	NA	5.88562	2.03124	-1.18
HORVU.MOREX.r3.3HG0246250	Gibberellin 2-beta-dioxygenase 1 [UniProtKB/Swiss-Prot:Q9SQ80]	Os01g0209700	NA	2.29362	4.24654	0.67	HORVU.MOREX.r3.3HG0244530	Probable RNA-dependent RNA polymerase 3 [UniProtKB/Swiss-Prot:Q5QMN5]	Os01g0197900	NA	13.1227	3.70019	-1.59
HORVU.MOREX.r3.3HG0246820	NA	Os01g0220500	NA	1.02459	6.68624	1.92	HORVU.MOREX.r3.3HG0245470	AarF domain-containing protein kinase 1 [UniProtKB/Swiss-Prot:Q9D0L4]	Os11g0549635	NA	7.67788	4.53925	-0.65
HORVU.MOREX.r3.3HG0246910	NA	NA	NA	15.6309	25.3066	0.66	HORVU.MOREX.r3.3HG0246520	Peptide-N4-(N-acetyl-beta-glucosaminyl)asparagine amidase A [UniProtKB/Swiss-Prot:P81898]	Os01g0207200	NA	5.98846	3.59299	-0.61
HORVU.MOREX.r3.3HG0248950	NA	Os01g0229500	AT3G16175	2.59868	6.61727	1.08	HORVU.MOREX.r3.3HG0246530	F-box protein At3g07870 [UniProtKB/Swiss-Prot:Q9SFC7]	NA	NA	2.38494	1.29816	-0.56
HORVU.MOREX.r3.3HG0249190	Aquaporin TIP4-3 [UniProtKB/Swiss-Prot:Q9ATL4]	Os01g0232100	AT3G16240	0.44929	1.67194	0.88	HORVU.MOREX.r3.3HG0247680	NA	Os01g0224500	NA	40.3003	23.4622	-0.76
HORVU.MOREX.r3.3HG0249400	Salt stress root protein RS1 [UniProtKB/Swiss-Prot:Q0JPA6]	Os01g0233000	NA	0.308492	1.28494	0.8	HORVU.MOREX.r3.3HG0249450	Probable ubiquitin-conjugating enzyme E2 26 [UniProtKB/Swiss-Prot:Q8GY87]	Os01g0233900	NA	34.3523	22.4679	-0.59
HORVU.MOREX.r3.3HG0249460	NA	NA	NA	8.2972	112.615	3.61	HORVU.MOREX.r3.3HG0249860	KH domain-containing protein At4g18375 [UniProtKB/Swiss-Prot:P58223]	Os01g0235800	NA	14.303	9.47767	-0.55
HORVU.MOREX.r3.3HG0249480	Probable ubiquitin-conjugating enzyme E2 23 [UniProtKB/Swiss-Prot:Q9ZVX1]	Os01g0233900	NA	4.39395	8.00359	0.74	HORVU.MOREX.r3.3HG0250820	WPP domain-associated protein [UniProtKB/Swiss-Prot:O64584]	NA	NA	12.2362	8.32168	-0.51
HORVU.MOREX.r3.3HG0249580	NA	Os01g0234700	NA	6.15324	12.1815	0.88	HORVU.MOREX.r3.3HG0250880	NA	NA	NA	2.75068	1.54329	-0.56
HORVU.MOREX.r3.3HG0249880	NA	Os01g0236000	NA	13.6905	21.1639	0.59	HORVU.MOREX.r3.3HG0250900	NA	NA	NA	6.44532	2.02296	-1.3
HORVU.MOREX.r3.3HG0250170	D-amino-acid transaminase, chloroplastic [UniProtKB/Swiss-Prot:Q8L493]	Os01g0238500	NA	0.641119	3.02774	1.3	HORVU.MOREX.r3.3HG0251850	Factor of DNA methylation 1 [UniProtKB/Swiss-Prot:Q9S9P3]	Os01g0147700	NA	45.8909	31.9855	-0.51
HORVU.MOREX.r3.3HG0251570	Transcription factor bHLH150 [UniProtKB/Swiss-Prot:Q9M9L6]	NA	NA	12.2878	20.156	0.67	HORVU.MOREX.r3.3HG0252110	Isocitrate dehydrogenase [NADP] [UniProtKB/Swiss-Prot:P50218]	Os01g0248400	AT1G65930	17.2699	11.1376	-0.59
HORVU.MOREX.r3.3HG0251600	NA	NA	NA	10.9131	46.669	2	HORVU.MOREX.r3.3HG0254270	Protein FAR1-RELATED SEQUENCE 5 [UniProtKB/Swiss-Prot:Q9SZL8]	NA	NA	6.27714	2.51932	-1.05
HORVU.MOREX.r3.3HG0251700	Glucan endo-1,3-beta-D-glucosidase [UniProtKB/Swiss-Prot:Q94G86]	Os01g0243700	NA	26.7838	59.2914	1.12	HORVU.MOREX.r3.3HG0254430	Uncharacterized oxidoreductase At4g09670 [UniProtKB/Swiss-Prot:Q9SZ83]	Os10g0403700	NA	6.27936	3.50445	-0.69
HORVU.MOREX.r3.3HG0251780	NA	Os01g0245532	NA	0.640104	1.8147	0.78	HORVU.MOREX.r3.3HG0254650	NA	Os01g0261500	NA	12.3821	7.88844	-0.59
HORVU.MOREX.r3.3HG0252400	NA	NA	NA	0.200904	67.0197	5.82	HORVU.MOREX.r3.3HG0254780	NA	NA	NA	92.1111	53.1644	-0.78
HORVU.MOREX.r3.3HG0253970	NA	NA	NA	46.7512	79.8545	0.76	HORVU.MOREX.r3.3HG0254920	NA	Os01g0262700	NA	11.7448	7.30314	-0.62
HORVU.MOREX.r3.3HG0254170	NA	NA	NA	0.849063	2.31268	0.84	HORVU.MOREX.r3.3HG0255820	Probable peptide/nitrate transporter At3g43790 [UniProtKB/Swiss-Prot:Q3EAQ5]	Os01g0268100	NA	8.34812	2.48632	-1.42
HORVU.MOREX.r3.3HG0254260	Kinesin-like protein KIN-14B [UniProtKB/Swiss-Prot:A2ZRG4]	Os01g0260100	NA	1.30638	2.65348	0.66	HORVU.MOREX.r3.3HG0256040	DNA gyrase subunit B, chloroplastic/mitochondrial [UniProtKB/Swiss-Prot:Q5NBJ3]	Os01g0268300	NA	22.3403	15.3852	-0.51
HORVU.MOREX.r3.3HG0254470	NA	NA	NA	0.039546	0.836343	0.82	HORVU.MOREX.r3.3HG0256860	Pentatricopeptide repeat-containing protein At2g37320 [UniProtKB/Swiss-Prot:Q9ZUT4]	Os01g0260000	AT5G56310	3.85498	2.16651	-0.62
HORVU.MOREX.r3.3HG0254990	Peroxidase 72 [UniProtKB/Swiss-Prot:Q9FJZ9]	Os01g0263300	NA	2.29066	4.31565	0.69	HORVU.MOREX.r3.3HG0256890	Protein argonaute 4A [UniProtKB/Swiss-Prot:Q9SDG8]	Os01g0275600	NA	116.75	71.8286	-0.69
HORVU.MOREX.r3.3HG0255960	Serine/threonine-protein kinase-like protein At1g28390 [UniProtKB/Swiss-Prot:Q9SGN7]	Os01g0267800	NA	0.47726	1.3466	0.67	HORVU.MOREX.r3.3HG0256970	NA	NA	NA	51.133	19.1093	-1.37
HORVU.MOREX.r3.3HG0256240	Phosphatidylinositol 4-kinase gamma 1 [UniProtKB/Swiss-Prot:O22199]	Os01g0270700	AT2G40850	2.35119	6.97256	1.25	HORVU.MOREX.r3.3HG0259450	NA	NA	NA	3.41237	2.03267	-0.54
HORVU.MOREX.r3.3HG0257080	NA	Os01g0244000	NA	1.86395	3.77183	0.74	HORVU.MOREX.r3.3HG0259960	NA	NA	NA	273.01	189.039	-0.53
HORVU.MOREX.r3.3HG0257780	CO(2)-response secreted protease [UniProtKB/Swiss-Prot:Q9LNU1]	Os01g0278950	NA	1.35251	4.19992	1.14	HORVU.MOREX.r3.3HG0260270	Protein LNK2 [UniProtKB/Swiss-Prot:F4JCX9]	Os01g0498200	NA	26.0391	16.7558	-0.61
HORVU.MOREX.r3.3HG0260330	NA	NA	NA	1.9306	10.2116	1.94	HORVU.MOREX.r3.3HG0260350	Probable anion transporter 1, chloroplastic [UniProtKB/Swiss-Prot:Q9SDI4]	Os01g0279700	NA	3.1045	1.7538	-0.58
HORVU.MOREX.r3.3HG0265410	NA	NA	NA	2.296	10.8609	1.85	HORVU.MOREX.r3.3HG0260530	ERI1 exoribonuclease 2 [UniProtKB/Swiss-Prot:Q5HZL1]	Os01g0280000	NA	37.0971	25.5646	-0.52
HORVU.MOREX.r3.3HG0266110	Transcription factor bHLH87 [UniProtKB/Swiss-Prot:Q8S3D2]	Os01g0566800	NA	1.01092	1.99626	0.58	HORVU.MOREX.r3.3HG0260800	Probable peptide/nitrate transporter At3g43790 [UniProtKB/Swiss-Prot:Q3EAQ5]	Os01g0279400	NA	27.5276	17.2181	-0.65
HORVU.MOREX.r3.3HG0266530	NA	Os01g0547133	NA	2.74624	5.46682	0.79	HORVU.MOREX.r3.3HG0261960	NA	NA	NA	55.2286	37.5506	-0.54
HORVU.MOREX.r3.3HG0268970	NA	NA	NA	1.09439	7.51992	2.02	HORVU.MOREX.r3.3HG0262090	NA	NA	NA	13.8075	7.0931	-0.87
HORVU.MOREX.r3.3HG0269810	Aspartyl protease family protein 2 [UniProtKB/Swiss-Prot:Q9LNJ3]	Os01g0598600	NA	26.7151	40.4134	0.58	HORVU.MOREX.r3.3HG0262940	Calcium permeable stress-gated cation channel 1 [UniProtKB/Swiss-Prot:Q5XEZ5]	Os01g0534900	NA	25.215	17.1431	-0.53
HORVU.MOREX.r3.3HG0270890	NA	NA	NA	0	14.7909	3.98	HORVU.MOREX.r3.3HG0264030	Piezo-type mechanosensitive ion channel homolog [UniProtKB/Swiss-Prot:F4IN58]	Os01g0388500	NA	4.06949	2.49434	-0.54
HORVU.MOREX.r3.3HG0273170	Chloroplast stem-loop binding protein of 41 kDa b, chloroplastic [UniProtKB/Swiss-Prot:Q9SA52]	Os12g0420200	NA	9.3911	14.6384	0.59	HORVU.MOREX.r3.3HG0264220	NA	NA	NA	6.44827	0.464956	-2.35
HORVU.MOREX.r3.3HG0273610	Transcription repressor OFP7 [UniProtKB/Swiss-Prot:Q9ZU65]	Os05g0583600	NA	0.289048	1.20664	0.78	HORVU.MOREX.r3.3HG0264900	DEAD-box ATP-dependent RNA helicase 56 [UniProtKB/Swiss-Prot:Q0JM17]	Os01g0550000	AT5G11170	108.37	73.6949	-0.55
HORVU.MOREX.r3.3HG0274450	Polygalacturonase At1g48100 [UniProtKB/Swiss-Prot:Q949Z1]	Os01g0637500	AT5G14650	2.26268	3.64733	0.51	HORVU.MOREX.r3.3HG0265690	NA	Os01g0558800	NA	21.5034	14.519	-0.54
HORVU.MOREX.r3.3HG0274800	NA	NA	NA	0	9.91839	3.45	HORVU.MOREX.r3.3HG0266280	Probable protein phosphatase 2C 5 [UniProtKB/Swiss-Prot:Q5JKN1]	Os01g0552300	NA	7.95879	5.08121	-0.56
HORVU.MOREX.r3.3HG0275240	NA	NA	NA	6.02549	15.1518	1.2	HORVU.MOREX.r3.3HG0267220	ATP-dependent zinc metalloprotease FTSH 5, mitochondrial [UniProtKB/Swiss-Prot:Q8LQJ8]	Os01g0574500	NA	25.178	16.8627	-0.55
HORVU.MOREX.r3.3HG0275850	NA	NA	NA	5.33241	9.02789	0.66	HORVU.MOREX.r3.3HG0267870	Beta-galactosidase 2 [UniProtKB/Swiss-Prot:Q8W0A1]	Os01g0580200	AT5G56870	14.4352	9.09871	-0.61
HORVU.MOREX.r3.3HG0275870	NA	NA	NA	25.1341	39.8978	0.65	HORVU.MOREX.r3.3HG0270520	NA	Os01g0607300	NA	9.469	4.24701	-1
HORVU.MOREX.r3.3HG0276410	Protein trichome birefringence-like 21 [UniProtKB/Swiss-Prot:Q9LFT1]	Os01g0652800	AT4G11090	18.2519	28.4405	0.61	HORVU.MOREX.r3.3HG0270810	ABC transporter G family member 37 [UniProtKB/Swiss-Prot:Q8GU89]	Os01g0609900	NA	5.16955	3.2286	-0.54
HORVU.MOREX.r3.3HG0277610	NA	Os01g0661650	NA	6.00878	16.2274	1.3	HORVU.MOREX.r3.3HG0271870	CTP synthase [UniProtKB/Swiss-Prot:Q54V77]	Os01g0616900	AT3G12670	21.5994	14.26	-0.57
HORVU.MOREX.r3.3HG0277660	NA	NA	NA	15.9964	30.9909	0.91	HORVU.MOREX.r3.3HG0271970	NA	NA	NA	2.85213	0.938393	-0.99
HORVU.MOREX.r3.3HG0277990	NA	NA	NA	24.6384	37.9207	0.6	HORVU.MOREX.r3.3HG0272210	NA	NA	NA	10.1573	3.82539	-1.21
HORVU.MOREX.r3.3HG0279810	NA	NA	NA	3.1887	10.1955	1.42	HORVU.MOREX.r3.3HG0272690	Chitinase domain-containing protein 1 [UniProtKB/Swiss-Prot:Q68EX9]	Os01g0619800	AT4G01040	14.7408	9.70771	-0.56
HORVU.MOREX.r3.3HG0281200	NA	Os01g0689000	AT3G18295	5.4818	8.21009	0.51	HORVU.MOREX.r3.3HG0273030	Factor of DNA methylation 1 [UniProtKB/Swiss-Prot:Q9S9P3]	Os01g0633200	AT4G01180	5.43437	1.4791	-1.38
HORVU.MOREX.r3.3HG0284030	Probable cytokinin riboside 5'-monophosphate phosphoribohydrolase LOGL1 [UniProtKB/Swiss-Prot:Q8LR50]	Os01g0708500	NA	2.17353	3.63602	0.55	HORVU.MOREX.r3.3HG0274460	NA	NA	NA	9.21995	2.30892	-1.63
HORVU.MOREX.r3.3HG0284220	Phospholipase A1-II 5 [UniProtKB/Swiss-Prot:Q5NAI4]	Os01g0710700	NA	0.657705	1.37062	0.52	HORVU.MOREX.r3.3HG0274680	NA	NA	NA	6.18271	3.64102	-0.63
HORVU.MOREX.r3.3HG0284900	Mitochondrial outer membrane protein porin 4 [UniProtKB/Swiss-Prot:Q0JJV1]	Os01g0715500	NA	0.0496153	0.782049	0.76	HORVU.MOREX.r3.3HG0275910	Transcription factor GTE3, chloroplastic [UniProtKB/Swiss-Prot:Q9S7T1]	Os01g0648700	NA	7.09354	3.96921	-0.7
HORVU.MOREX.r3.3HG0285400	Protein SODIUM POTASSIUM ROOT DEFECTIVE 2 [UniProtKB/Swiss-Prot:Q58FZ0]	Os01g0719600	NA	10.0186	18.3395	0.81	HORVU.MOREX.r3.3HG0276400	Zinc finger CCCH domain-containing protein 55 [UniProtKB/Swiss-Prot:Q6YYC0]	NA	NA	11.2699	7.09164	-0.6
HORVU.MOREX.r3.3HG0285560	NA	NA	NA	0.764919	5.11057	1.79	HORVU.MOREX.r3.3HG0276840	NA	Os01g0656600	NA	3.59903	2.09036	-0.57
HORVU.MOREX.r3.3HG0286330	Subtilisin-like protease SBT5.6 [UniProtKB/Swiss-Prot:Q9FK76]	Os01g0727800	AT5G45650	1.57405	2.93173	0.61	HORVU.MOREX.r3.3HG0277360	NA	NA	NA	3.08603	0.812149	-1.17
HORVU.MOREX.r3.3HG0286770	Pathogen-related protein [UniProtKB/Swiss-Prot:P16273]	Os01g0731100	NA	0.817668	2.32588	0.87	HORVU.MOREX.r3.3HG0277850	Carboxyl-terminal-processing peptidase 1, chloroplastic [UniProtKB/Swiss-Prot:F4KHG6]	Os01g0664000	AT5G46390	5.46456	3.38525	-0.56
HORVU.MOREX.r3.3HG0287440	NA	NA	NA	2.42537	6.18483	1.07	HORVU.MOREX.r3.3HG0278640	Probable E3 ubiquitin-protein ligase ZFP1 [UniProtKB/Swiss-Prot:Q5QLR5]	Os01g0667700	NA	11.5282	7.59948	-0.54
HORVU.MOREX.r3.3HG0287450	NA	NA	NA	1.28977	2.77727	0.72	HORVU.MOREX.r3.3HG0278650	Splicing factor U2af small subunit A [UniProtKB/Swiss-Prot:Q9ZQW8]	Os01g0667800	NA	54.71	38.0784	-0.51
HORVU.MOREX.r3.3HG0288620	VQ motif-containing protein 4 [UniProtKB/Swiss-Prot:Q5M750]	Os01g0747800	NA	2.72519	4.88393	0.66	HORVU.MOREX.r3.3HG0278730	NA	NA	NA	12.9437	0	-3.8
HORVU.MOREX.r3.3HG0288900	Transcription repressor OFP5 [UniProtKB/Swiss-Prot:Q8VZN1]	Os01g0823500	AT4G18830	2.50768	4.64949	0.69	HORVU.MOREX.r3.3HG0278740	NA	NA	NA	5.70606	0	-2.75
HORVU.MOREX.r3.3HG0289220	NA	NA	NA	0.490457	1.48961	0.74	HORVU.MOREX.r3.3HG0279300	Terminal nucleotidyltransferase 4B [UniProtKB/Swiss-Prot:Q68ED3]	Os01g0672700	NA	44.5798	31.1077	-0.51
HORVU.MOREX.r3.3HG0289380	NA	Os01g0753800	NA	1.8482	3.99514	0.81	HORVU.MOREX.r3.3HG0279430	GPN-loop GTPase QQT1 [UniProtKB/Swiss-Prot:Q56XY2]	Os02g0555000	AT5G22370	24.2522	16.3615	-0.54
HORVU.MOREX.r3.3HG0289630	Transcription factor PCF7 [UniProtKB/Swiss-Prot:Q8LT05]	Os01g0755500	NA	7.24635	13.1	0.77	HORVU.MOREX.r3.3HG0279750	Auxin-responsive protein IAA5 [UniProtKB/Swiss-Prot:A2WTQ5]	Os01g0675700	NA	38.825	26.2389	-0.55
HORVU.MOREX.r3.3HG0289700	NA	NA	NA	0.25663	14.3976	3.62	HORVU.MOREX.r3.3HG0280490	Wall-associated receptor kinase 2 [UniProtKB/Swiss-Prot:Q9LMP1]	Os01g0601200	NA	2.36695	0.912632	-0.82
HORVU.MOREX.r3.3HG0289720	Basic leucine zipper 6 [UniProtKB/Swiss-Prot:Q5JMK6]	Os01g0756200	AT2G42380	0.556676	1.35602	0.6	HORVU.MOREX.r3.3HG0285310	Probable E3 ubiquitin-protein ligase RZFP34 [UniProtKB/Swiss-Prot:Q5JL96]	Os01g0719100	NA	51.2778	32.4491	-0.64
HORVU.MOREX.r3.3HG0289810	Gibberellin 2-beta-dioxygenase 3 [UniProtKB/Swiss-Prot:Q8S0S6]	Os01g0757200	NA	1.15564	3.67977	1.12	HORVU.MOREX.r3.3HG0285830	Hexokinase-9 [UniProtKB/Swiss-Prot:Q2KNB7]	Os01g0722700	NA	1.27773	0.452696	-0.65
HORVU.MOREX.r3.3HG0290000	Dof zinc finger protein 5 [UniProtKB/Swiss-Prot:Q5JLR7]	Os01g0758200	AT1G29160	4.88926	7.3624	0.51	HORVU.MOREX.r3.3HG0285860	NADP-dependent malic enzyme [UniProtKB/Swiss-Prot:P51615]	Os01g0723400	AT5G25880	24.8209	16.8813	-0.53
HORVU.MOREX.r3.3HG0290120	NA	Os01g0758500	AT1G29195	5.22828	9.23145	0.72	HORVU.MOREX.r3.3HG0285930	B3 domain-containing protein Os03g0120900 [UniProtKB/Swiss-Prot:Q5JNA1]	Os01g0723700	NA	3.92287	1.6389	-0.9
HORVU.MOREX.r3.3HG0290910	Transcription factor TCP5 [UniProtKB/Swiss-Prot:Q9FME3]	Os01g0763200	AT5G08070	0.804458	6.58215	2.07	HORVU.MOREX.r3.3HG0286130	Protein SPA1-RELATED 3 [UniProtKB/Swiss-Prot:Q9LJR3]	Os01g0725800	NA	7.56221	5.02868	-0.51
HORVU.MOREX.r3.3HG0291030	PLASMODESMATA CALLOSE-BINDING PROTEIN 3 [UniProtKB/Swiss-Prot:Q9FZ86]	Os01g0763900	AT5G08000	1.90484	4.22485	0.85	HORVU.MOREX.r3.3HG0286380	NA	Os01g0728200	NA	4.63237	2.81668	-0.56
HORVU.MOREX.r3.3HG0291480	NA	NA	NA	2.67825	10.5086	1.65	HORVU.MOREX.r3.3HG0286540	NA	Os01g0729900	NA	19.4247	12.4325	-0.6
HORVU.MOREX.r3.3HG0292820	NA	NA	NA	18.33	35.5613	0.92	HORVU.MOREX.r3.3HG0287310	Polynucleotide 3'-phosphatase ZDP [UniProtKB/Swiss-Prot:Q84JE8]	Os01g0737401	NA	38.2536	26.8209	-0.5
HORVU.MOREX.r3.3HG0292990	NA	Os01g0776300	NA	2.9658	5.40658	0.69	HORVU.MOREX.r3.3HG0287680	Glucan endo-1,3-beta-glucosidase 13 [UniProtKB/Swiss-Prot:Q9FJU9]	Os01g0739700	AT4G29360	87.5023	54.2566	-0.68
HORVU.MOREX.r3.3HG0293760	External alternative NAD(P)H-ubiquinone oxidoreductase B3, mitochondrial [UniProtKB/Swiss-Prot:F4JJJ3]	Os05g0331200	AT4G21490	0.788559	1.53326	0.5	HORVU.MOREX.r3.3HG0287840	NA	NA	NA	8.15866	4.18369	-0.82
HORVU.MOREX.r3.3HG0293780	Cyclic nucleotide-gated ion channel 4 [UniProtKB/Swiss-Prot:Q94AS9]	Os01g0782800	NA	1.24216	2.2572	0.54	HORVU.MOREX.r3.3HG0288540	Dihydroorotase, mitochondrial [UniProtKB/Swiss-Prot:Q0JJD1]	Os01g0747500	NA	27.5396	16.2915	-0.72
HORVU.MOREX.r3.3HG0294110	Transcription factor bHLH112 [UniProtKB/Swiss-Prot:Q94JL3]	Os01g0784900	AT1G61660	1.44791	2.59628	0.55	HORVU.MOREX.r3.3HG0288880	Probable alpha,alpha-trehalose-phosphate synthase [UDP-forming] 7 [UniProtKB/Swiss-Prot:Q9LMI0]	Os01g0749400	AT1G06410	18.2247	11.6302	-0.61
HORVU.MOREX.r3.3HG0294170	Probable indole-3-acetic acid-amido synthetase GH3.1 [UniProtKB/Swiss-Prot:Q8LQM5]	Os01g0785400	AT5G54510	1.88424	4.15923	0.84	HORVU.MOREX.r3.3HG0289000	Coiled-coil domain-containing protein 25 [UniProtKB/Swiss-Prot:Q3SZX8]	Os01g0750500	AT5G11500	37.388	13.3995	-1.41
HORVU.MOREX.r3.3HG0294270	Protein BIG GRAIN 1 [UniProtKB/Swiss-Prot:B8APC7]	NA	NA	1.11023	2.47135	0.72	HORVU.MOREX.r3.3HG0290090	Phosphoenolpyruvate carboxylase, housekeeping isozyme [UniProtKB/Swiss-Prot:P29193]	Os01g0758300	AT3G14940	12.1216	6.25304	-0.86
HORVU.MOREX.r3.3HG0294380	Nuclear transport factor 2B [UniProtKB/Swiss-Prot:Q9C7F5]	Os01g0788200	AT1G11570	0.989403	2.46764	0.8	HORVU.MOREX.r3.3HG0290180	CBL-interacting protein kinase 19 [UniProtKB/Swiss-Prot:Q68Y49]	Os01g0759400	AT1G29230	14.2682	9.56038	-0.53
HORVU.MOREX.r3.3HG0294740	NA	NA	NA	0.385096	3.03962	1.54	HORVU.MOREX.r3.3HG0290430	Pentatricopeptide repeat-containing protein At3g23020 [UniProtKB/Swiss-Prot:Q9LS88]	Os01g0747600	NA	7.57618	4.82375	-0.56
HORVU.MOREX.r3.3HG0294970	Probable GMP synthase [glutamine-hydrolyzing] [UniProtKB/Swiss-Prot:Q7VG78]	Os01g0799500	NA	3.79021	6.81772	0.71	HORVU.MOREX.r3.3HG0291040	Glutathione S-transferase 1 [UniProtKB/Swiss-Prot:P12653]	Os01g0764000	NA	13.2975	7.131	-0.81
HORVU.MOREX.r3.3HG0296120	NDR1/HIN1-like protein 13 [UniProtKB/Swiss-Prot:Q9ZVD2]	Os01g0812100	AT2G27080	0.953969	2.31546	0.76	HORVU.MOREX.r3.3HG0291100	Glutathione S-transferase 1 [UniProtKB/Swiss-Prot:P12653]	Os01g0764000	NA	66.346	43.0714	-0.61
HORVU.MOREX.r3.3HG0296370	Non-specific lipid transfer protein GPI-anchored 2 [UniProtKB/Swiss-Prot:Q9LZH5]	Os01g0814100	AT2G27130	19.929	42.0225	1.04	HORVU.MOREX.r3.3HG0291570	Protein CROWDED NUCLEI 4 [UniProtKB/Swiss-Prot:Q9FLH0]	Os01g0767000	NA	33.7437	23.5329	-0.5
HORVU.MOREX.r3.3HG0296790	NA	NA	NA	1.79545	3.52236	0.69	HORVU.MOREX.r3.3HG0291690	NA	Os01g0768700	NA	5.06384	3.02489	-0.59
HORVU.MOREX.r3.3HG0297830	NA	NA	NA	47.122	80.3079	0.76	HORVU.MOREX.r3.3HG0291820	Protein PLASTID TRANSCRIPTIONALLY ACTIVE 12, chloroplastic [UniProtKB/Swiss-Prot:Q0JIZ1]	Os01g0769900	NA	4.22003	2.03782	-0.78
HORVU.MOREX.r3.3HG0298100	NA	Os01g0878000	NA	4.39603	7.43593	0.64	HORVU.MOREX.r3.3HG0292560	Single-stranded DNA-binding protein, mitochondrial [UniProtKB/Swiss-Prot:Q84J78]	Os05g0509700	NA	36.1457	22.5838	-0.66
HORVU.MOREX.r3.3HG0298680	Transcription repressor MYB4 [UniProtKB/Swiss-Prot:Q9SZP1]	Os01g0874300	AT1G22640	3.63007	5.64353	0.52	HORVU.MOREX.r3.3HG0292850	Small RNA degrading nuclease 5 [UniProtKB/Swiss-Prot:Q8L7M4]	Os12g0188900	NA	18.3241	12.4541	-0.52
HORVU.MOREX.r3.3HG0298870	NA	NA	NA	12.335	20.8912	0.72	HORVU.MOREX.r3.3HG0293550	Katanin p80 WD40 repeat-containing subunit B1 homolog [UniProtKB/Swiss-Prot:Q8H0T9]	Os01g0780400	NA	23.366	15.9785	-0.52
HORVU.MOREX.r3.3HG0298890	NA	NA	NA	0.225743	1.76934	1.18	HORVU.MOREX.r3.3HG0294500	Putative F-box/FBD/LRR-repeat protein At4g00315 [UniProtKB/Swiss-Prot:Q3EAE5]	Os01g0789000	AT4G27050	39.1176	26.6037	-0.54
HORVU.MOREX.r3.3HG0298900	NA	NA	NA	0	1.46396	1.3	HORVU.MOREX.r3.3HG0294880	Ethylene-responsive transcription factor 4 [UniProtKB/Swiss-Prot:Q40477]	Os01g0797600	NA	19.7594	12.5167	-0.62
HORVU.MOREX.r3.3HG0300540	NA	Os01g0861000	NA	69.3642	108.625	0.64	HORVU.MOREX.r3.3HG0294900	Ethylene-responsive transcription factor 12 [UniProtKB/Swiss-Prot:Q94ID6]	Os05g0497200	NA	48.2307	30.551	-0.64
HORVU.MOREX.r3.3HG0300560	NA	Os01g0860900	AT2G36220	2.83539	5.14634	0.68	HORVU.MOREX.r3.3HG0295030	Protein MICRORCHIDIA 6 [UniProtKB/Swiss-Prot:Q56Y74]	NA	NA	8.17615	4.16535	-0.83
HORVU.MOREX.r3.3HG0300950	GABA transporter 1 [UniProtKB/Swiss-Prot:F4HW02]	Os01g0857400	AT2G38120	4.96783	8.30414	0.64	HORVU.MOREX.r3.3HG0295100	NA	Os01g0764600	NA	44.3543	21.5197	-1.01
HORVU.MOREX.r3.3HG0301350	NA	NA	NA	2.31001	4.67652	0.78	HORVU.MOREX.r3.3HG0295150	DNA-(apurinic or apyrimidinic site) endonuclease, chloroplastic [UniProtKB/Swiss-Prot:P45951]	Os01g0801100	NA	2.50815	0.312121	-1.42
HORVU.MOREX.r3.3HG0301430	Transcription factor DIVARICATA [UniProtKB/Swiss-Prot:Q8S9H7]	Os01g0853700	AT5G58900	6.3887	11.8864	0.8	HORVU.MOREX.r3.3HG0295260	4-diphosphocytidyl-2-C-methyl-D-erythritol kinase, chloroplastic [UniProtKB/Swiss-Prot:Q8S2G0]	Os01g0802100	AT2G26930	12.0809	8.27636	-0.5
HORVU.MOREX.r3.3HG0301680	NA	NA	NA	0	0.89062	0.92	HORVU.MOREX.r3.3HG0295530	UDP-glycosyltransferase 87A2 [UniProtKB/Swiss-Prot:O64733]	Os01g0805500	NA	3.63284	2.12749	-0.57
HORVU.MOREX.r3.3HG0302210	NA	NA	NA	0.142579	1.11433	0.89	HORVU.MOREX.r3.3HG0295690	Transcription factor HBP-1b(c1) (Fragment) [UniProtKB/Swiss-Prot:Q41558]	Os01g0808100	NA	27.4064	18.2039	-0.56
HORVU.MOREX.r3.3HG0302460	Cyclin-dependent protein kinase inhibitor SMR4 [UniProtKB/Swiss-Prot:Q1JPP8]	Os01g0843700	AT5G02220	169.892	256.701	0.59	HORVU.MOREX.r3.3HG0295840	L-2-hydroxyglutarate dehydrogenase, mitochondrial [UniProtKB/Swiss-Prot:Q9LES4]	Os01g0809900	AT3G56840	11.3441	7.65212	-0.51
HORVU.MOREX.r3.3HG0302700	Fasciclin-like arabinogalactan protein 4 [UniProtKB/Swiss-Prot:Q9SNC3]	Os01g0841100	AT3G46550	2.91689	5.178	0.66	HORVU.MOREX.r3.3HG0296030	Histone-lysine N-methyltransferase, H3 lysine-9 specific SUVH1 [UniProtKB/Swiss-Prot:Q93YF5]	Os01g0811300	AT5G04940	5.01877	3.10968	-0.55
HORVU.MOREX.r3.3HG0303560	NA	NA	NA	6.74006	11.8395	0.73	HORVU.MOREX.r3.3HG0296450	Glycerophosphodiester phosphodiesterase GDPD1, chloroplastic [UniProtKB/Swiss-Prot:Q9SGA2]	Os02g0514500	NA	7.47472	2.36827	-1.33
HORVU.MOREX.r3.3HG0304530	NA	NA	NA	0	1.03464	1.02	HORVU.MOREX.r3.3HG0297140	Protein PIN-LIKES 6 [UniProtKB/Swiss-Prot:Q9LZN2]	Os01g0818000	AT5G01990	17.8021	11.8697	-0.55
HORVU.MOREX.r3.3HG0304970	Protein NRT1/ PTR FAMILY 8.2 [UniProtKB/Swiss-Prot:Q9LFB8]	Os01g0902700	NA	0.738745	1.87371	0.72	HORVU.MOREX.r3.3HG0297570	Methionine--tRNA ligase, cytoplasmic [UniProtKB/Swiss-Prot:Q9SVN5]	Os01g0821800	AT2G40660	45.9693	32.0913	-0.51
HORVU.MOREX.r3.3HG0305280	OVARIAN TUMOR DOMAIN-containing deubiquitinating enzyme 4 [UniProtKB/Swiss-Prot:Q8LBZ4]	Os01g0900900	NA	2.13606	4.53006	0.82	HORVU.MOREX.r3.3HG0298070	Amino acid permease 1 [UniProtKB/Swiss-Prot:Q42400]	Os01g0878700	NA	0.642534	0.0880337	-0.59
HORVU.MOREX.r3.3HG0305500	NA	NA	NA	10.8978	23.3239	1.03	HORVU.MOREX.r3.3HG0298170	Mitotic spindle checkpoint protein MAD1 [UniProtKB/Swiss-Prot:Q9LTY1]	Os01g0877300	NA	16.5903	11.1805	-0.53
HORVU.MOREX.r3.3HG0305710	NA	NA	NA	0	1.2085	1.14	HORVU.MOREX.r3.3HG0298340	Beta-galactosidase 3 [UniProtKB/Swiss-Prot:Q5N8X6]	Os01g0875500	AT4G38590	14.2523	8.62298	-0.66
HORVU.MOREX.r3.3HG0305800	Ribonuclease 2 [UniProtKB/Swiss-Prot:P42814]	Os01g0897300	NA	5.65433	13.7743	1.15	HORVU.MOREX.r3.3HG0298510	Putative 1-phosphatidylinositol-3-phosphate 5-kinase FAB1D [UniProtKB/Swiss-Prot:Q9XID0]	Os12g0236700	AT1G34260	4.97381	3.17392	-0.52
HORVU.MOREX.r3.3HG0306630	NA	Os05g0417700	NA	17.4551	27.548	0.63	HORVU.MOREX.r3.3HG0299450	Protein LIKE COV 2 [UniProtKB/Swiss-Prot:Q9C8C1]	Os01g0867900	AT1G43130	44.2764	28.508	-0.62
HORVU.MOREX.r3.3HG0307670	NA	NA	NA	0	1.12435	1.09	HORVU.MOREX.r3.3HG0299570	Sterol 3-beta-glucosyltransferase UGT80B1 [UniProtKB/Swiss-Prot:Q9XIG1]	Os01g0867600	AT1G43620	6.22297	3.88132	-0.57
HORVU.MOREX.r3.3HG0308120	NA	NA	NA	0	2.55719	1.83	HORVU.MOREX.r3.3HG0299950	NA	NA	NA	283.55	179.104	-0.66
HORVU.MOREX.r3.3HG0309130	NA	Os01g0913100	NA	6.45316	14.1239	1.02	HORVU.MOREX.r3.3HG0300710	Uncharacterized protein YnbD [UniProtKB/Swiss-Prot:P76093]	Os01g0859400	NA	13.1068	5.90489	-1.03
HORVU.MOREX.r3.3HG0309650	NA	Os01g0917300	NA	26.8231	38.9708	0.52	HORVU.MOREX.r3.3HG0300760	F-box/LRR-repeat protein At1g67190 [UniProtKB/Swiss-Prot:Q9ZW88]	Os01g0859600	NA	15.448	10.3691	-0.53
HORVU.MOREX.r3.3HG0311690	Delta(3,5)-Delta(2,4)-dienoyl-CoA isomerase, peroxisomal [UniProtKB/Swiss-Prot:Q9FHR8]	Os01g0925200	NA	10.6855	16.9712	0.62	HORVU.MOREX.r3.3HG0301110	Nematode resistance protein-like HSPRO1 [UniProtKB/Swiss-Prot:Q9LY61]	Os01g0855600	AT3G55840	1.31389	0.595227	-0.54
HORVU.MOREX.r3.3HG0312020	Probable glucuronosyltransferase Os01g0926400 [UniProtKB/Swiss-Prot:Q8S1X9]	Os01g0926700	AT1G27440	4.71402	7.89404	0.64	HORVU.MOREX.r3.3HG0302910	Histone H2B.5 [UniProtKB/Swiss-Prot:Q43216]	Os01g0839500	AT5G02570	651.86	449.024	-0.54
HORVU.MOREX.r3.3HG0313520	Heavy metal-associated isoprenylated plant protein 36 [UniProtKB/Swiss-Prot:Q84J88]	Os01g0933200	NA	4.22471	8.24748	0.82	HORVU.MOREX.r3.3HG0303320	SAC3 family protein A [UniProtKB/Swiss-Prot:F4IUY8]	Os01g0836400	AT2G39340	7.95704	5.31484	-0.5
HORVU.MOREX.r3.3HG0313900	Probable esterase PIR7A [UniProtKB/Swiss-Prot:Q0JG98]	Os01g0934900	NA	0.118857	0.647877	0.56	HORVU.MOREX.r3.3HG0303390	Dirigent protein 17 [UniProtKB/Swiss-Prot:F4J4N3]	Os01g0835600	NA	17.4791	11.625	-0.55
HORVU.MOREX.r3.3HG0313910	Probable esterase PIR7A [UniProtKB/Swiss-Prot:Q0JG98]	Os01g0934900	NA	0.840733	2.76665	1.03	HORVU.MOREX.r3.3HG0304510	Amino acid transporter AVT6C [UniProtKB/Swiss-Prot:Q9LYM2]	Os01g0825800	AT2G40420	9.18288	5.37531	-0.68
HORVU.MOREX.r3.3HG0314020	NA	NA	NA	0	1.87551	1.52	HORVU.MOREX.r3.3HG0305240	DNA repair protein recA homolog 3, mitochondrial [UniProtKB/Swiss-Prot:Q9ZUP2]	Os01g0901200	NA	22.2581	15.0823	-0.53
HORVU.MOREX.r3.3HG0314030	NA	NA	NA	0	4.28065	2.4	HORVU.MOREX.r3.3HG0305550	NA	Os01g0898400	NA	6.04519	0.72969	-2.03
HORVU.MOREX.r3.3HG0314490	Receptor-like protein kinase ANXUR1 [UniProtKB/Swiss-Prot:Q9SR05]	Os01g0935800	NA	0.990424	2.07153	0.63	HORVU.MOREX.r3.3HG0306600	NA	Os01g0889200	NA	28.463	19.0703	-0.55
HORVU.MOREX.r3.3HG0316640	NA	Os01g0937900	NA	5.57134	17.8879	1.52	HORVU.MOREX.r3.3HG0307620	NA	Os01g0879600	NA	4.92337	2.18667	-0.89
HORVU.MOREX.r3.3HG0317470	NA	NA	NA	0	17.9028	4.24	HORVU.MOREX.r3.3HG0307630	Ribosomal lysine N-methyltransferase 3 [UniProtKB/Swiss-Prot:P38222]	Os01g0879500	NA	7.41513	4.66606	-0.57
HORVU.MOREX.r3.3HG0318220	NA	NA	NA	139.064	231.531	0.73	HORVU.MOREX.r3.3HG0308140	Protein terminal ear1 homolog [UniProtKB/Swiss-Prot:A2WY46]	Os01g0907900	NA	5.18511	2.11289	-0.99
HORVU.MOREX.r3.3HG0319430	NA	NA	NA	7.17541	13.3395	0.81	HORVU.MOREX.r3.3HG0309700	Leucine-rich repeat receptor protein kinase MSP1 [UniProtKB/Swiss-Prot:Q8RZV7]	Os01g0917500	AT5G48740	26.8648	15.048	-0.8
HORVU.MOREX.r3.3HG0319460	NA	Os01g0946200	NA	2.27749	3.84926	0.57	HORVU.MOREX.r3.3HG0311070	Protein HASTY 1 [UniProtKB/Swiss-Prot:Q0WP44]	NA	NA	5.73101	3.5126	-0.58
HORVU.MOREX.r3.3HG0319870	NA	NA	NA	6.07507	15.4187	1.21	HORVU.MOREX.r3.3HG0311160	MADS-box transcription factor 51 [UniProtKB/Swiss-Prot:Q9XJ61]	Os01g0922800	NA	11.5405	2.85504	-1.7
HORVU.MOREX.r3.3HG0320910	Probable methyltransferase At1g27930 [UniProtKB/Swiss-Prot:Q9C7F9]	Os11g0490100	NA	9.50765	18.5403	0.9	HORVU.MOREX.r3.3HG0312510	NA	NA	NA	0.429361	0	-0.52
HORVU.MOREX.r3.3HG0321410	Two-component response regulator ORR4 [UniProtKB/Swiss-Prot:Q942A1]	Os01g0952500	NA	17.1733	28.9067	0.72	HORVU.MOREX.r3.3HG0313340	NA	NA	NA	28.148	18.5467	-0.58
HORVU.MOREX.r3.3HG0321950	NA	NA	NA	0.153431	22.8294	4.37	HORVU.MOREX.r3.3HG0313410	Germ cell-less protein-like 1 [UniProtKB/Swiss-Prot:Q920G9]	Os01g0932600	AT4G15840	27.7555	19.2887	-0.5
HORVU.MOREX.r3.3HG0322080	Non-specific phospholipase C2 [UniProtKB/Swiss-Prot:O81020]	Os01g0955000	NA	0.964764	1.85354	0.54	HORVU.MOREX.r3.3HG0314170	Cullin-1 [UniProtKB/Swiss-Prot:Q5ZC88]	Os01g0935300	NA	30.7023	20.5952	-0.55
HORVU.MOREX.r3.3HG0327570	NA	NA	NA	0	0.87124	0.9	HORVU.MOREX.r3.3HG0314970	NA	NA	NA	9.63979	5.66524	-0.67
HORVU.MOREX.r3.3HG0328270	NA	NA	NA	8.89931	88.1801	3.17	HORVU.MOREX.r3.3HG0315050	SET domain-containing protein 4 [UniProtKB/Swiss-Prot:P58467]	Os08g0244400	NA	33.969	21.3094	-0.65
HORVU.MOREX.r3.3HG0328480	NA	Os01g0972300	AT5G59510	31.9988	71.3666	1.13	HORVU.MOREX.r3.3HG0315180	Ankyrin repeat, PH and SEC7 domain containing protein secG [UniProtKB/Swiss-Prot:Q54KA7]	Os02g0493050	NA	4.14973	0.543273	-1.74
HORVU.MOREX.r3.3HG0329040	Vacuolar-processing enzyme [UniProtKB/Swiss-Prot:P49043]	Os01g0559600	NA	0.412967	1.34577	0.73	HORVU.MOREX.r3.3HG0315190	OVARIAN TUMOR DOMAIN-containing deubiquitinating enzyme 1 [UniProtKB/Swiss-Prot:Q8LG98]	NA	NA	19.866	12.9407	-0.58
HORVU.MOREX.r3.3HG0329150	NA	NA	NA	0.332992	9.07914	2.92	HORVU.MOREX.r3.3HG0315410	Vesicle-associated protein 2-2 [UniProtKB/Swiss-Prot:B9DHD7]	Os01g0936800	NA	60.9789	41.047	-0.56
HORVU.MOREX.r3.3HG0330600	23 kDa jasmonate-induced protein [UniProtKB/Swiss-Prot:P32024]	NA	NA	0.0261	3.38072	2.09	HORVU.MOREX.r3.3HG0315420	NA	NA	NA	1.12654	0.182851	-0.85
HORVU.MOREX.r3.4HG0331890	5-amino-6-(5-phospho-D-ribitylamino)uracil phosphatase, chloroplastic [UniProtKB/Swiss-Prot:Q9LDD5]	Os09g0569100	NA	4.44755	7.62149	0.66	HORVU.MOREX.r3.3HG0317730	PAX-interacting protein 1 [UniProtKB/Swiss-Prot:A0JNA8]	Os01g0939300	NA	6.24485	3.65683	-0.64
HORVU.MOREX.r3.4HG0333140	NA	NA	NA	0.220241	0.87933	0.62	HORVU.MOREX.r3.3HG0318810	Protein LIFEGUARD 4 [UniProtKB/Swiss-Prot:Q9SA63]	Os07g0177300	NA	4.04903	1.22183	-1.18
HORVU.MOREX.r3.4HG0333320	Auxin-responsive protein SAUR71 [UniProtKB/Swiss-Prot:Q9SGU2]	Os12g0626200	AT1G16510	20.3773	40.28	0.95	HORVU.MOREX.r3.3HG0319410	Heterogeneous nuclear ribonucleoprotein 1 [UniProtKB/Swiss-Prot:Q8W034]	Os01g0945800	NA	40.3524	25.1621	-0.66
HORVU.MOREX.r3.4HG0333500	NA	Os03g0663900	NA	1.52848	4.32154	1.07	HORVU.MOREX.r3.3HG0319950	Protein OSB2, chloroplastic [UniProtKB/Swiss-Prot:Q8GXH3]	Os01g0949060	NA	35.9952	24.6117	-0.53
HORVU.MOREX.r3.4HG0333540	Uncharacterized N-acetyltransferase YoaA [UniProtKB/Swiss-Prot:O34569]	Os03g0664800	AT3G22560	1.00028	3.11856	1.04	HORVU.MOREX.r3.3HG0320520	NA	Os08g0553400	NA	4.41578	2.05021	-0.83
HORVU.MOREX.r3.4HG0333550	FCS-Like Zinc finger 8 [UniProtKB/Swiss-Prot:Q8L471]	Os03g0665200	AT3G22550	29.8098	43.9682	0.55	HORVU.MOREX.r3.3HG0320590	Gamma-tubulin complex component 5 [UniProtKB/Swiss-Prot:Q8BKN5]	Os12g0606100	NA	20.2334	12.075	-0.7
HORVU.MOREX.r3.4HG0333720	Probable BOI-related E3 ubiquitin-protein ligase 3 [UniProtKB/Swiss-Prot:Q9LDD1]	NA	AT4G19700	2.15075	4.59433	0.83	HORVU.MOREX.r3.3HG0321460	NA	NA	NA	1.16304	0.274567	-0.76
HORVU.MOREX.r3.4HG0333780	Glucan endo-1,3-beta-glucosidase 7 [UniProtKB/Swiss-Prot:Q9M069]	Os03g0669300	NA	11.4425	19.7861	0.74	HORVU.MOREX.r3.3HG0322170	Protein CLT1, chloroplastic [UniProtKB/Swiss-Prot:Q058P6]	Os01g0955700	AT5G12170	7.94773	4.55607	-0.69
HORVU.MOREX.r3.4HG0333980	NA	NA	NA	0.102136	0.975483	0.84	HORVU.MOREX.r3.3HG0322180	NA	Os01g0955600	NA	4.24412	0.981617	-1.4
HORVU.MOREX.r3.4HG0336000	NA	NA	NA	0.883258	1.65964	0.5	HORVU.MOREX.r3.3HG0322190	NA	NA	NA	29.4788	20.5229	-0.5
HORVU.MOREX.r3.4HG0336550	Protein FAF-like, chloroplastic [UniProtKB/Swiss-Prot:Q0V865]	Os03g0705800	NA	1.13502	3.21659	0.98	HORVU.MOREX.r3.3HG0323320	Uncharacterized CRM domain-containing protein At3g25440, chloroplastic [UniProtKB/Swiss-Prot:Q67XL4]	Os01g0958400	NA	4.69884	2.8908	-0.55
HORVU.MOREX.r3.4HG0336570	Phospholipase A2 homolog 3 [UniProtKB/Swiss-Prot:Q10E50]	Os03g0708000	NA	45.7638	66.8188	0.54	HORVU.MOREX.r3.3HG0323490	DNA mismatch repair protein MLH1 [UniProtKB/Swiss-Prot:Q9ZRV4]	Os01g0958900	NA	28.805	19.8614	-0.51
HORVU.MOREX.r3.4HG0336890	Basic blue protein [UniProtKB/Swiss-Prot:Q8LG89]	Os03g0709100	NA	332.259	481.802	0.53	HORVU.MOREX.r3.3HG0324130	Gamma-secretase subunit APH1-like [UniProtKB/Swiss-Prot:Q8L9G7]	Os02g0272600	NA	21.6722	4.42403	-2.06
HORVU.MOREX.r3.4HG0336940	Chemocyanin [UniProtKB/Swiss-Prot:P60496]	Os03g0709300	NA	100.13	195.432	0.96	HORVU.MOREX.r3.3HG0324310	Disease resistance protein RGA5 [UniProtKB/Swiss-Prot:F7J0N2]	NA	NA	4.17833	2.57927	-0.53
HORVU.MOREX.r3.4HG0337380	NA	NA	NA	0	2.68426	1.88	HORVU.MOREX.r3.3HG0325830	Uridylate kinase [UniProtKB/Swiss-Prot:Q10Y48]	Os01g0965400	NA	10.8901	5.82378	-0.8
HORVU.MOREX.r3.4HG0337790	NA	NA	NA	0	7.28445	3.05	HORVU.MOREX.r3.3HG0325840	Probable Histone-lysine N-methyltransferase ATXR5 [UniProtKB/Swiss-Prot:B9RU15]	Os01g0965500	NA	12.1613	1.38564	-2.46
HORVU.MOREX.r3.4HG0337800	NA	NA	NA	0	9.91473	3.45	HORVU.MOREX.r3.3HG0325850	General transcription factor IIE subunit 1 [UniProtKB/Swiss-Prot:Q557M8]	Os08g0343300	NA	48.7432	34.2082	-0.5
HORVU.MOREX.r3.4HG0337910	NA	NA	NA	0.836892	1.72919	0.57	HORVU.MOREX.r3.3HG0326430	Diphosphomevalonate decarboxylase MVD2, peroxisomal [UniProtKB/Swiss-Prot:F4JCU3]	Os02g0107200	NA	7.85218	5.03472	-0.55
HORVU.MOREX.r3.4HG0338210	Histone H2AX [UniProtKB/Swiss-Prot:P35063]	Os03g0721900	AT1G54690	3.16405	7.75405	1.07	HORVU.MOREX.r3.3HG0326900	Putative disease resistance protein RGA4 [UniProtKB/Swiss-Prot:Q7XA39]	NA	NA	2.98976	0.884233	-1.08
HORVU.MOREX.r3.4HG0338290	Glucan endo-1,3-beta-D-glucosidase [UniProtKB/Swiss-Prot:Q94G86]	Os03g0722500	NA	0.964601	1.77176	0.5	HORVU.MOREX.r3.3HG0327020	Coatomer subunit beta'-2 [UniProtKB/Swiss-Prot:Q9C827]	Os01g0957100	NA	29.5529	10.1094	-1.46
HORVU.MOREX.r3.4HG0338930	NA	NA	NA	0.013101	2.50468	1.79	HORVU.MOREX.r3.3HG0327080	Disease resistance protein Piks-2 [UniProtKB/Swiss-Prot:P0DO10]	NA	NA	1.04568	0.334003	-0.62
HORVU.MOREX.r3.4HG0338940	NA	NA	NA	1.67388	8.90424	1.89	HORVU.MOREX.r3.3HG0327110	NA	NA	NA	1.37739	0.017651	-1.22
HORVU.MOREX.r3.4HG0340550	NA	Os03g0736900	NA	11.6681	16.9645	0.5	HORVU.MOREX.r3.3HG0327120	Disease resistance protein Piks-2 [UniProtKB/Swiss-Prot:P0DO10]	Os01g0953400	NA	1.49733	0.406625	-0.83
HORVU.MOREX.r3.4HG0341430	Probable transcription factor KAN4 [UniProtKB/Swiss-Prot:Q9FJV5]	Os03g0624000	NA	0.442554	1.14146	0.57	HORVU.MOREX.r3.3HG0327200	Sulfite exporter TauE/SafE family protein 3 [UniProtKB/Swiss-Prot:Q8L7A0]	Os08g0389700	NA	3.80153	0.832384	-1.39
HORVU.MOREX.r3.4HG0341440	NA	Os03g0622600	NA	168.335	254.738	0.59	HORVU.MOREX.r3.3HG0327850	DEAD-box ATP-dependent RNA helicase 58, chloroplastic [UniProtKB/Swiss-Prot:Q0JFN7]	Os01g0970600	NA	14.5358	9.45463	-0.57
HORVU.MOREX.r3.4HG0341620	NA	NA	NA	1.0031	2.55266	0.83	HORVU.MOREX.r3.3HG0329200	NA	NA	NA	11.7527	7.33156	-0.61
HORVU.MOREX.r3.4HG0342090	Remorin 4.1 [UniProtKB/Swiss-Prot:Q7XII4]	NA	NA	5.12781	11.0452	0.98	HORVU.MOREX.r3.4HG0331730	NA	Os09g0570200	NA	48.5263	33.8546	-0.51
HORVU.MOREX.r3.4HG0342540	Gibberellin-regulated protein 10 [UniProtKB/Swiss-Prot:Q8LFM2]	Os03g0607200	AT2G14900	20.0565	40.1578	0.97	HORVU.MOREX.r3.4HG0332710	NA	NA	NA	5.19189	0.123282	-2.46
HORVU.MOREX.r3.4HG0342890	NA	NA	NA	0	5.92755	2.79	HORVU.MOREX.r3.4HG0332750	NA	NA	NA	2.26655	1.05967	-0.67
HORVU.MOREX.r3.4HG0342940	LOB domain-containing protein 36 [UniProtKB/Swiss-Prot:Q9FKZ3]	Os03g0612400	AT5G66870	0.288038	1.19421	0.77	HORVU.MOREX.r3.4HG0332780	NA	NA	NA	2.28935	1.14952	-0.61
HORVU.MOREX.r3.4HG0344550	NA	Os11g0241000	NA	0.177615	0.692228	0.52	HORVU.MOREX.r3.4HG0333020	Co-chaperone protein p23-2 [UniProtKB/Swiss-Prot:Q6ID70]	Os03g0655300	AT3G03773	84.1718	50.8189	-0.72
HORVU.MOREX.r3.4HG0344730	Protein NRT1/ PTR FAMILY 4.3 [UniProtKB/Swiss-Prot:Q93VV5]	Os11g0235200	AT1G33440	1.28065	2.44497	0.6	HORVU.MOREX.r3.4HG0333030	NA	Os03g0655400	NA	290.271	202.831	-0.51
HORVU.MOREX.r3.4HG0344790	Leucine-rich repeat receptor-like serine/threonine-protein kinase BAM1 [UniProtKB/Swiss-Prot:O49545]	Os11g0233800	NA	1.92844	4.43111	0.89	HORVU.MOREX.r3.4HG0334490	Protein argonaute 12 [UniProtKB/Swiss-Prot:Q7Y001]	Os03g0682200	NA	0.956434	0.340731	-0.55
HORVU.MOREX.r3.4HG0345350	NA	NA	NA	33.9075	55.4951	0.69	HORVU.MOREX.r3.4HG0335640	Protein STIP1 homolog [UniProtKB/Swiss-Prot:Q54DA8]	Os03g0679800	NA	25.1569	9.3501	-1.34
HORVU.MOREX.r3.4HG0346220	NA	NA	NA	0.222925	3.62499	1.92	HORVU.MOREX.r3.4HG0335750	Pescadillo homolog [UniProtKB/Swiss-Prot:Q851S7]	Os03g0699200	NA	292.076	200.089	-0.54
HORVU.MOREX.r3.4HG0346860	Amino acid permease 3 [UniProtKB/Swiss-Prot:Q39134]	Os11g0195600	AT1G77380	2.32025	4.10843	0.62	HORVU.MOREX.r3.4HG0336330	Protein OPAQUE10 [UniProtKB/Swiss-Prot:P0DKL2]	Os03g0703300	NA	1.47404	0.699304	-0.54
HORVU.MOREX.r3.4HG0348030	Dirigent protein 21 [UniProtKB/Swiss-Prot:Q9SS03]	Os11g0178800	NA	26.0702	41.3556	0.65	HORVU.MOREX.r3.4HG0336970	Actin-related protein 2 [UniProtKB/Swiss-Prot:A2YUL5]	Os03g0718100	AT3G27000	20.8132	14.3764	-0.5
HORVU.MOREX.r3.4HG0348040	Dirigent protein 21 [UniProtKB/Swiss-Prot:Q9SS03]	Os11g0178800	NA	17.4406	28.5017	0.68	HORVU.MOREX.r3.4HG0337460	Threonine dehydratase 1 biosynthetic, chloroplastic [UniProtKB/Swiss-Prot:A0FKE6]	Os03g0713000	NA	23.7332	14.1663	-0.71
HORVU.MOREX.r3.4HG0349790	NA	NA	NA	10.8104	22.2009	0.97	HORVU.MOREX.r3.4HG0337720	PHD finger protein MALE MEIOCYTE DEATH 1 [UniProtKB/Swiss-Prot:Q7X6Y7]	Os03g0716200	AT2G01810	5.18288	3.07083	-0.6
HORVU.MOREX.r3.4HG0351100	NA	NA	NA	1.58624	4.29807	1.03	HORVU.MOREX.r3.4HG0337960	Putative 3,4-dihydroxy-2-butanone kinase [UniProtKB/Swiss-Prot:O04059]	Os03g0719300	NA	19.0298	12.4015	-0.58
HORVU.MOREX.r3.4HG0351130	Transcription repressor OFP8 [UniProtKB/Swiss-Prot:Q94CV1]	Os12g0158400	AT2G36026	14.8815	21.8361	0.52	HORVU.MOREX.r3.4HG0338270	ATP-dependent DNA helicase DDM1 [UniProtKB/Swiss-Prot:Q9XFH4]	Os03g0722400	NA	238.333	161.251	-0.56
HORVU.MOREX.r3.4HG0351550	Signal recognition particle 54 kDa protein, chloroplastic [UniProtKB/Swiss-Prot:P37107]	Os11g0153600	NA	12.4191	29.0015	1.16	HORVU.MOREX.r3.4HG0338850	NA	Os03g0726400	AT2G22795	32.3822	21.9764	-0.54
HORVU.MOREX.r3.4HG0352040	NA	NA	NA	40.4071	69.3098	0.76	HORVU.MOREX.r3.4HG0339190	GTP-binding protein At3g49725, chloroplastic [UniProtKB/Swiss-Prot:Q0WTB4]	Os03g0727900	AT3G49725	10.4391	5.95589	-0.72
HORVU.MOREX.r3.4HG0352530	NA	NA	NA	0	4.11114	2.35	HORVU.MOREX.r3.4HG0339930	Endoplasmic reticulum oxidoreductin-2 [UniProtKB/Swiss-Prot:Q7X9I4]	Os03g0733800	NA	12.3686	8.47048	-0.5
HORVU.MOREX.r3.4HG0353030	NA	NA	NA	0	2.3753	1.76	HORVU.MOREX.r3.4HG0340230	Ribonuclease P protein subunit p25-like protein [UniProtKB/Swiss-Prot:Q2KIR4]	Os03g0735300	NA	55.0106	32.4365	-0.74
HORVU.MOREX.r3.4HG0355680	NA	Os11g0148600	NA	50.9201	74.5978	0.54	HORVU.MOREX.r3.4HG0340560	CBS domain-containing protein CBSX3, mitochondrial [UniProtKB/Swiss-Prot:Q9LEV3]	Os03g0737000	AT5G10860	244.592	170.506	-0.52
HORVU.MOREX.r3.4HG0355960	NA	NA	NA	0	49.3095	5.65	HORVU.MOREX.r3.4HG0340640	NA	NA	NA	1.32602	0.102583	-1.08
HORVU.MOREX.r3.4HG0355970	Protein FAR1-RELATED SEQUENCE 5 [UniProtKB/Swiss-Prot:Q9SZL8]	NA	NA	0.0891717	0.686399	0.63	HORVU.MOREX.r3.4HG0340780	Serine/threonine-protein kinase SMG1 [UniProtKB/Swiss-Prot:Q8BKX6]	Os03g0738200	NA	3.60484	2.25077	-0.5
HORVU.MOREX.r3.4HG0357820	NA	NA	NA	0.135547	3.18753	1.88	HORVU.MOREX.r3.4HG0341070	Dormancy-associated protein homolog 1 [UniProtKB/Swiss-Prot:P93017]	Os11g0671000	NA	843.058	112.72	-2.89
HORVU.MOREX.r3.4HG0358840	NA	NA	NA	0	24.9318	4.7	HORVU.MOREX.r3.4HG0341510	B3 domain-containing protein Os03g0619600 [UniProtKB/Swiss-Prot:Q6AV22]	NA	NA	2.53003	1.41384	-0.55
HORVU.MOREX.r3.4HG0359170	NA	NA	NA	0.882041	2.39687	0.85	HORVU.MOREX.r3.4HG0342880	Protein tas [UniProtKB/Swiss-Prot:P0A9T5]	Os03g0611200	NA	3.87294	2.08693	-0.66
HORVU.MOREX.r3.4HG0360140	NA	NA	NA	0.0245617	1.11269	1.04	HORVU.MOREX.r3.4HG0343160	B3 domain-containing protein Os03g0619800 [UniProtKB/Swiss-Prot:Q6AV21]	Os03g0620500	NA	2.95567	1.73695	-0.53
HORVU.MOREX.r3.4HG0364880	NA	NA	NA	4.74948	7.72353	0.6	HORVU.MOREX.r3.4HG0343430	B3 domain-containing protein Os03g0619600 [UniProtKB/Swiss-Prot:Q6AV22]	Os03g0620500	AT5G66980	8.31856	5.51345	-0.52
HORVU.MOREX.r3.4HG0365200	NA	NA	NA	1.55747	3.09051	0.68	HORVU.MOREX.r3.4HG0344820	Disease resistance protein RPM1 [UniProtKB/Swiss-Prot:Q39214]	Os11g0227100	NA	12.2244	7.95596	-0.56
HORVU.MOREX.r3.4HG0365940	NA	NA	NA	0.0913183	3.26103	1.97	HORVU.MOREX.r3.4HG0344830	Disease resistance protein RPM1 [UniProtKB/Swiss-Prot:Q39214]	Os11g0226800	NA	8.26541	5.28116	-0.56
HORVU.MOREX.r3.4HG0366890	NA	NA	NA	0	1.06517	1.05	HORVU.MOREX.r3.4HG0344990	Disease resistance protein RGA4 [UniProtKB/Swiss-Prot:F7J0M6]	Os11g0226700	NA	4.02746	2.52998	-0.51
HORVU.MOREX.r3.4HG0367610	NA	NA	NA	0.323469	2.18129	1.27	HORVU.MOREX.r3.4HG0345000	Disease resistance protein RGA5 [UniProtKB/Swiss-Prot:F7J0N2]	Os11g0225300	NA	5.93536	3.72389	-0.55
HORVU.MOREX.r3.4HG0368120	NA	NA	NA	12.8008	19.8906	0.6	HORVU.MOREX.r3.4HG0345760	Alcohol dehydrogenase 1 [UniProtKB/Swiss-Prot:P05336]	Os11g0210300	AT1G77120	118	74.797	-0.65
HORVU.MOREX.r3.4HG0371340	NA	NA	NA	0	83.9641	6.41	HORVU.MOREX.r3.4HG0346190	Transcriptional corepressor SEUSS [UniProtKB/Swiss-Prot:Q8W234]	Os11g0207100	NA	5.91577	3.47153	-0.63
HORVU.MOREX.r3.4HG0372390	NA	NA	NA	0	10.0099	3.46	HORVU.MOREX.r3.4HG0347020	Protein translocase subunit SECA2, chloroplastic [UniProtKB/Swiss-Prot:D8WUA4]	Os11g0195100	AT1G21650	5.90176	3.72597	-0.55
HORVU.MOREX.r3.4HG0373100	Peptidyl-prolyl cis-trans isomerase PASTICCINO1 [UniProtKB/Swiss-Prot:Q7DMA9]	Os03g0367000	NA	32.2746	55.8892	0.77	HORVU.MOREX.r3.4HG0349390	Ribonuclease P protein subunit p25-like protein [UniProtKB/Swiss-Prot:Q99JH1]	Os11g0168300	NA	20.4352	12.9702	-0.62
HORVU.MOREX.r3.4HG0374540	NA	NA	NA	5.05126	17.08	1.58	HORVU.MOREX.r3.4HG0349800	Putative disease resistance protein RGA3 [UniProtKB/Swiss-Prot:Q7XA40]	Os11g0161000	NA	1.15133	0.486072	-0.53
HORVU.MOREX.r3.4HG0374650	NA	NA	NA	3.47738	7.35303	0.9	HORVU.MOREX.r3.4HG0350150	NA	Os11g0159000	NA	5.13501	3.23169	-0.54
HORVU.MOREX.r3.4HG0374660	NA	NA	NA	1.6597	4.0878	0.94	HORVU.MOREX.r3.4HG0350540	NA	NA	NA	2.46351	0	-1.79
HORVU.MOREX.r3.4HG0374680	NA	NA	NA	3.78984	6.16625	0.58	HORVU.MOREX.r3.4HG0350690	NA	NA	NA	13.3686	7.83033	-0.7
HORVU.MOREX.r3.4HG0375600	Heavy metal-associated isoprenylated plant protein 35 [UniProtKB/Swiss-Prot:Q9C7J6]	Os03g0345700	NA	0.676282	1.44893	0.55	HORVU.MOREX.r3.4HG0351390	NA	NA	NA	0.827188	0.266318	-0.53
HORVU.MOREX.r3.4HG0375760	NA	Os03g0343800	NA	27.3983	47.2089	0.76	HORVU.MOREX.r3.4HG0352340	NA	Os11g0114700	AT3G51620	13.6914	9.25118	-0.52
HORVU.MOREX.r3.4HG0376760	NA	NA	NA	5.14987	11.9327	1.07	HORVU.MOREX.r3.4HG0352710	Vacuolar-sorting receptor 1 [UniProtKB/Swiss-Prot:P93026]	Os11g0116550	NA	7.7563	4.44378	-0.69
HORVU.MOREX.r3.4HG0377720	NA	NA	NA	11.5784	17.8012	0.58	HORVU.MOREX.r3.4HG0354490	Probable staphylococcal-like nuclease CAN2 [UniProtKB/Swiss-Prot:Q2RBJ2]	Os11g0109500	NA	14.8672	9.24174	-0.63
HORVU.MOREX.r3.4HG0378290	ATP-dependent DNA helicase MER3 homolog [UniProtKB/Swiss-Prot:B6DMK2]	Os02g0617500	NA	2.96188	4.64681	0.51	HORVU.MOREX.r3.4HG0356740	NA	NA	NA	23.7894	13.1334	-0.81
HORVU.MOREX.r3.4HG0379000	NA	NA	NA	1.0829	3.57711	1.14	HORVU.MOREX.r3.4HG0356750	Probable auxin efflux carrier component 1b [UniProtKB/Swiss-Prot:P0C0X5]	Os11g0137000	NA	39.4842	26.3855	-0.56
HORVU.MOREX.r3.4HG0380410	F-box protein At5g46170 [UniProtKB/Swiss-Prot:Q9FNK5]	Os03g0321300	NA	10.6372	15.5307	0.51	HORVU.MOREX.r3.4HG0356810	Alpha-L-arabinofuranosidase 1 [UniProtKB/Swiss-Prot:Q9SG80]	Os12g0128700	NA	6.70812	4.16281	-0.58
HORVU.MOREX.r3.4HG0380570	CBL-interacting protein kinase 31 [UniProtKB/Swiss-Prot:Q6X4A2]	Os03g0319400	AT2G26980	5.53347	8.91661	0.6	HORVU.MOREX.r3.4HG0359130	Beta-glucosidase-like SFR2, chloroplastic [UniProtKB/Swiss-Prot:Q8L6H7]	Os11g0683500	NA	3.41252	1.87678	-0.62
HORVU.MOREX.r3.4HG0380710	Calmodulin [UniProtKB/Swiss-Prot:P62162]	Os03g0319300	AT2G27030	75.3098	111.731	0.56	HORVU.MOREX.r3.4HG0359530	NA	NA	NA	11.4732	4.51102	-1.18
HORVU.MOREX.r3.4HG0380720	NA	Os03g0319200	NA	9.00741	18.6869	0.98	HORVU.MOREX.r3.4HG0360060	GTPase HflX [UniProtKB/Swiss-Prot:D9R4W7]	Os11g0592700	NA	8.26587	4.91931	-0.65
HORVU.MOREX.r3.4HG0381310	NA	NA	NA	3.0501	58.7052	3.88	HORVU.MOREX.r3.4HG0361310	NA	NA	NA	14.4623	8.23991	-0.74
HORVU.MOREX.r3.4HG0383070	NA	Os03g0303100	AT3G62630	15.0425	22.7439	0.57	HORVU.MOREX.r3.4HG0361800	Putative 14-3-3-like protein GF14-H [UniProtKB/Swiss-Prot:Q2R1D5]	NA	NA	24.2943	16.03	-0.57
HORVU.MOREX.r3.4HG0383250	NA	NA	NA	1.09025	2.75206	0.84	HORVU.MOREX.r3.4HG0361950	Ribonucleases P/MRP protein subunit POP1 [UniProtKB/Swiss-Prot:Q99575]	Os11g0677500	NA	10.2027	4.31326	-1.08
HORVU.MOREX.r3.4HG0383310	Calmodulin-binding protein 60 D [UniProtKB/Swiss-Prot:Q0WVV6]	Os03g0301600	NA	0.0359287	0.799524	0.8	HORVU.MOREX.r3.4HG0363820	Transcription factor BHLH062 [UniProtKB/Swiss-Prot:Q69V10]	NA	NA	5.55197	1.76096	-1.25
HORVU.MOREX.r3.4HG0383630	Senescence associated gene 20 [UniProtKB/Swiss-Prot:Q94AK6]	Os03g0299600	NA	9.7053	15.6713	0.64	HORVU.MOREX.r3.4HG0364340	NA	NA	NA	5.87519	2.46964	-0.99
HORVU.MOREX.r3.4HG0385680	Probable RNA-binding protein ARP1 [UniProtKB/Swiss-Prot:Q9M1S3]	Os03g0286500	NA	4.59039	11.3349	1.14	HORVU.MOREX.r3.4HG0365190	Ubiquitin carboxyl-terminal hydrolase 12 [UniProtKB/Swiss-Prot:Q9FPT1]	Os12g0489200	AT5G06600	7.23869	0.494134	-2.46
HORVU.MOREX.r3.4HG0386840	Dirigent protein 9 [UniProtKB/Swiss-Prot:O80630]	Os03g0280750	AT2G28670	0.477397	1.08331	0.5	HORVU.MOREX.r3.4HG0367470	3beta-hydroxysteroid-dehydrogenase/decarboxylase isoform 2 [UniProtKB/Swiss-Prot:Q67ZE1]	Os03g0405000	NA	31.5863	21.4061	-0.54
HORVU.MOREX.r3.4HG0388440	Uncharacterized protein C24B11.05 [UniProtKB/Swiss-Prot:Q09893]	Os03g0273800	AT5G02230	3.90081	11.8129	1.39	HORVU.MOREX.r3.4HG0367870	NA	NA	NA	127.699	72.6677	-0.8
HORVU.MOREX.r3.4HG0388940	NA	Os03g0269900	AT2G37730	2.15735	3.50987	0.51	HORVU.MOREX.r3.4HG0367880	NA	NA	NA	26.2684	13.8958	-0.87
HORVU.MOREX.r3.4HG0389420	NA	NA	NA	1.88955	5.67222	1.21	HORVU.MOREX.r3.4HG0369880	Adagio-like protein 3 [UniProtKB/Swiss-Prot:Q2R2W1]	Os11g0547000	NA	3.4221	1.97215	-0.57
HORVU.MOREX.r3.4HG0390130	Ethylene-responsive transcription factor ERF012 [UniProtKB/Swiss-Prot:Q9SFE4]	Os03g0263000	NA	0.722509	2.47912	1.01	HORVU.MOREX.r3.4HG0370380	Erlin-2-B [UniProtKB/Swiss-Prot:Q6DKC0]	NA	NA	24.5394	16.8267	-0.52
HORVU.MOREX.r3.4HG0390400	Protein FAF-like, chloroplastic [UniProtKB/Swiss-Prot:Q0V865]	Os03g0261800	NA	7.57289	17.4048	1.1	HORVU.MOREX.r3.4HG0371680	TVP38/TMEM64 family membrane protein slr0305 [UniProtKB/Swiss-Prot:Q55909]	Os11g0537300	NA	14.805	1.47878	-2.67
HORVU.MOREX.r3.4HG0390640	NA	NA	NA	0.258871	12.0963	3.38	HORVU.MOREX.r3.4HG0372290	Probable nucleolar protein 5-1 [UniProtKB/Swiss-Prot:O04658]	Os03g0350100	NA	25.9577	17.6123	-0.53
HORVU.MOREX.r3.4HG0390650	Ubiquitin-60S ribosomal protein L40 [UniProtKB/Swiss-Prot:P51423]	Os03g0234200	AT4G05320	20.3136	113.544	2.43	HORVU.MOREX.r3.4HG0373050	NA	NA	NA	3.40674	0.639694	-1.43
HORVU.MOREX.r3.4HG0390720	Aldehyde oxidase GLOX [UniProtKB/Swiss-Prot:Q3HRQ2]	Os03g0258900	NA	0.633356	1.65859	0.7	HORVU.MOREX.r3.4HG0373070	NA	NA	NA	102.034	68.0569	-0.58
HORVU.MOREX.r3.4HG0391400	Probable carboxylesterase 8 [UniProtKB/Swiss-Prot:O64640]	Os03g0252100	NA	4.58457	6.97166	0.51	HORVU.MOREX.r3.4HG0373140	NA	NA	NA	6.23791	2.99312	-0.86
HORVU.MOREX.r3.4HG0391570	Nuclear transcription factor Y subunit C-2 [UniProtKB/Swiss-Prot:A6BLW4]	Os03g0251350	NA	0.275837	0.983316	0.64	HORVU.MOREX.r3.4HG0375330	Phosphatidylinositol 4-phosphate 5-kinase 4 [UniProtKB/Swiss-Prot:Q9M1K2]	Os03g0356582	NA	0.717308	0.192935	-0.53
HORVU.MOREX.r3.4HG0391810	IRK-interacting protein [UniProtKB/Swiss-Prot:Q9LXU9]	Os03g0249100	NA	2.30361	4.17084	0.65	HORVU.MOREX.r3.4HG0375390	ATPase family AAA domain-containing protein 1-A [UniProtKB/Swiss-Prot:Q7ZZ25]	Os03g0344700	NA	15.5062	10.6201	-0.51
HORVU.MOREX.r3.4HG0392240	Small heat shock protein, chloroplastic [UniProtKB/Swiss-Prot:Q00445]	Os03g0245800	NA	0.779766	1.86187	0.69	HORVU.MOREX.r3.4HG0375880	Serine/arginine-rich-splicing factor SR34 [UniProtKB/Swiss-Prot:O22315]	Os03g0344100	NA	145.64	95.763	-0.6
HORVU.MOREX.r3.4HG0392940	Receptor-like cytosolic serine/threonine-protein kinase RBK2 [UniProtKB/Swiss-Prot:Q8RXC8]	Os03g0241600	AT1G66150	1.41893	2.684	0.61	HORVU.MOREX.r3.4HG0376000	Dormancy-associated protein homolog 3 [UniProtKB/Swiss-Prot:Q8LD26]	Os03g0342900	NA	121.369	82.749	-0.55
HORVU.MOREX.r3.4HG0393250	Probable xyloglucan endotransglucosylase/hydrolase protein 28 [UniProtKB/Swiss-Prot:Q38909]	Os03g0239000	AT1G14720	7.25526	11.6547	0.62	HORVU.MOREX.r3.4HG0376550	Protein LAZ1 homolog 1 [UniProtKB/Swiss-Prot:Q94CA0]	Os05g0516900	NA	13.8408	9.32133	-0.52
HORVU.MOREX.r3.4HG0394050	NA	NA	NA	3.97192	17.6904	1.91	HORVU.MOREX.r3.4HG0377080	Tubby-like F-box protein 6 [UniProtKB/Swiss-Prot:Q10LG8]	Os03g0351400	AT2G47900	9.98363	5.97544	-0.65
HORVU.MOREX.r3.4HG0394060	NA	NA	NA	7.80073	56.04	2.7	HORVU.MOREX.r3.4HG0377890	Nuclear/nucleolar GTPase 2 [UniProtKB/Swiss-Prot:Q10LF7]	Os03g0352400	NA	517.392	330.02	-0.65
HORVU.MOREX.r3.4HG0394070	NA	NA	NA	0.474535	1.96633	1.01	HORVU.MOREX.r3.4HG0378250	Villin-2 [UniProtKB/Swiss-Prot:Q10L71]	Os03g0356700	NA	1.85403	0.718073	-0.73
HORVU.MOREX.r3.4HG0394980	Allene oxide synthase 2 [UniProtKB/Swiss-Prot:Q7XYS3]	Os03g0225900	NA	2.90484	6.09797	0.86	HORVU.MOREX.r3.4HG0378380	NA	NA	NA	13.3799	5.43645	-1.16
HORVU.MOREX.r3.4HG0395540	Glutamine synthetase cytosolic isozyme 1-2 [UniProtKB/Swiss-Prot:P14654]	Os03g0223400	AT3G17820	0.35433	1.10878	0.64	HORVU.MOREX.r3.4HG0378650	Vacuolar-sorting receptor 1 [UniProtKB/Swiss-Prot:P93026]	Os03g0335300	NA	43.7104	30.7225	-0.5
HORVU.MOREX.r3.4HG0395940	Homocysteine S-methyltransferase 1 [UniProtKB/Swiss-Prot:Q9FUN0]	Os03g0221200	NA	4.81923	7.62131	0.57	HORVU.MOREX.r3.4HG0378980	Receptor-like protein kinase FERONIA [UniProtKB/Swiss-Prot:Q9SCZ4]	Os03g0333200	AT1G06700	18.7694	12.8702	-0.51
HORVU.MOREX.r3.4HG0396950	NA	NA	NA	0.725575	1.6198	0.6	HORVU.MOREX.r3.4HG0379470	Endoglucanase 9 [UniProtKB/Swiss-Prot:P0C1U4]	Os03g0329500	NA	19.7219	13.3716	-0.53
HORVU.MOREX.r3.4HG0397260	B3 domain-containing protein Os03g0212300 [UniProtKB/Swiss-Prot:Q10Q26]	Os03g0212300	NA	2.22015	9.94245	1.76	HORVU.MOREX.r3.4HG0381020	NA	NA	NA	8.37125	4.28592	-0.83
HORVU.MOREX.r3.4HG0397360	NA	NA	NA	37.4773	83.5371	1.14	HORVU.MOREX.r3.4HG0381360	Adenylosuccinate lyase [UniProtKB/Swiss-Prot:Q9I0K9]	Os03g0313600	NA	25.1268	16.5897	-0.57
HORVU.MOREX.r3.4HG0397890	MFP1 attachment factor 1 [UniProtKB/Swiss-Prot:Q9M7N6]	Os03g0209000	AT5G43070	153.468	296.202	0.94	HORVU.MOREX.r3.4HG0382540	Bromodomain and WD repeat-containing protein 1 [UniProtKB/Swiss-Prot:Q921C3]	Os03g0306200	AT2G47410	3.55664	1.28622	-1
HORVU.MOREX.r3.4HG0398350	B2 protein [UniProtKB/Swiss-Prot:P37707]	NA	NA	1.01077	1.87095	0.51	HORVU.MOREX.r3.4HG0382720	Universal stress protein A-like protein [UniProtKB/Swiss-Prot:Q8LGG8]	Os03g0305400	AT3G62550	33.7392	16.7373	-0.97
HORVU.MOREX.r3.4HG0398920	Endo-1,4-beta-xylanase 5 [UniProtKB/Swiss-Prot:A0A1P8B8F8]	Os03g0201500	NA	1.99642	3.58871	0.61	HORVU.MOREX.r3.4HG0382770	Acetate/butyrate--CoA ligase AAE7, peroxisomal [UniProtKB/Swiss-Prot:Q8VZF1]	Os03g0305000	NA	18.5261	8.91445	-0.98
HORVU.MOREX.r3.4HG0399660	Polyol transporter 5 [UniProtKB/Swiss-Prot:Q8VZ80]	Os03g0197100	AT2G18480	5.43416	8.53595	0.57	HORVU.MOREX.r3.4HG0382820	NA	NA	NA	3.39246	2.05914	-0.52
HORVU.MOREX.r3.4HG0400080	Polyamine oxidase 1 [UniProtKB/Swiss-Prot:O64411]	Os03g0193400	NA	0.146307	2.13836	1.45	HORVU.MOREX.r3.4HG0382830	NA	NA	NA	11.1155	5.23042	-0.96
HORVU.MOREX.r3.4HG0400390	NA	NA	NA	17.2146	26.2819	0.58	HORVU.MOREX.r3.4HG0382840	NA	NA	NA	16.5534	8.25799	-0.92
HORVU.MOREX.r3.4HG0402130	EPIDERMAL PATTERNING FACTOR-like protein 4 [UniProtKB/Swiss-Prot:Q2V3I3]	Os03g0161600	AT4G14723	137.601	223.382	0.7	HORVU.MOREX.r3.4HG0382930	Protein SHORT ROOT IN SALT MEDIUM 1 [UniProtKB/Swiss-Prot:F4IS91]	NA	NA	13.6569	8.13556	-0.68
HORVU.MOREX.r3.4HG0402940	Protein YLS3 [UniProtKB/Swiss-Prot:O64864]	Os03g0167000	NA	38.5908	56.8969	0.55	HORVU.MOREX.r3.4HG0383930	Alpha-N-acetylglucosaminidase [UniProtKB/Swiss-Prot:Q9FNA3]	Os04g0650900	NA	17.5626	11.6524	-0.55
HORVU.MOREX.r3.4HG0403480	NA	Os03g0170100	NA	14.7918	28.5021	0.9	HORVU.MOREX.r3.4HG0384160	Mitochondrial import inner membrane translocase subunit TIM22-1 [UniProtKB/Swiss-Prot:A2RVP7]	Os03g0296300	NA	107.801	72.4215	-0.57
HORVU.MOREX.r3.4HG0403590	Homeobox-leucine zipper protein HOX21 [UniProtKB/Swiss-Prot:Q8S7W9]	Os03g0170600	AT1G26960	4.53276	12.5138	1.29	HORVU.MOREX.r3.4HG0385670	DDB1- and CUL4-associated factor 8 [UniProtKB/Swiss-Prot:Q6NRH1]	Os03g0286800	NA	10.9739	7.05297	-0.57
HORVU.MOREX.r3.4HG0404310	NA	NA	NA	2.05503	12.5262	2.15	HORVU.MOREX.r3.4HG0385790	L-ascorbate peroxidase 1, cytosolic [UniProtKB/Swiss-Prot:Q10N21]	Os03g0285700	AT1G07890	467.148	299.555	-0.64
HORVU.MOREX.r3.4HG0404320	NA	NA	NA	4.87671	18.4363	1.73	HORVU.MOREX.r3.4HG0385940	Two-component response regulator-like PRR73 [UniProtKB/Swiss-Prot:Q10N34]	Os03g0284100	AT5G02810	17.5611	12.1582	-0.5
HORVU.MOREX.r3.4HG0404330	NA	Os03g0181600	NA	2.7952	6.78121	1.04	HORVU.MOREX.r3.4HG0386550	DNA (cytosine-5)-methyltransferase CMT2 [UniProtKB/Swiss-Prot:Q5KQL9]	Os05g0224800	NA	7.72729	5.05415	-0.53
HORVU.MOREX.r3.4HG0404460	Protein BIG GRAIN 1 [UniProtKB/Swiss-Prot:B8APC7]	Os03g0175800	AT1G54200	11.3339	17.7171	0.6	HORVU.MOREX.r3.4HG0388580	E3 ubiquitin-protein ligase SDIR1 [UniProtKB/Swiss-Prot:Q9M2S6]	Os03g0272300	AT3G55530	19.0175	10.9858	-0.74
HORVU.MOREX.r3.4HG0404700	NA	NA	NA	9.28972	16.6433	0.78	HORVU.MOREX.r3.4HG0388720	Hsp70-binding protein 1 [UniProtKB/Swiss-Prot:Q99P31]	Os03g0271400	AT5G02150	4.41056	2.37435	-0.68
HORVU.MOREX.r3.4HG0404910	NA	Os02g0828500	NA	12.9496	55.642	2.02	HORVU.MOREX.r3.4HG0389000	Probable protein phosphatase 2C 30 [UniProtKB/Swiss-Prot:Q84JI0]	Os03g0268600	AT2G29380	11.0408	7.2595	-0.54
HORVU.MOREX.r3.4HG0404920	Protein LURP-one-related 6 [UniProtKB/Swiss-Prot:Q9ZUF7]	Os03g0179700	NA	0.247382	5.23624	2.32	HORVU.MOREX.r3.4HG0389170	NA	NA	NA	9.00857	1.94189	-1.77
HORVU.MOREX.r3.4HG0406270	NA	NA	NA	32.8299	48.9462	0.56	HORVU.MOREX.r3.4HG0389180	Serine/threonine-protein phosphatase PP1 [UniProtKB/Swiss-Prot:P48489]	Os03g0268000	AT2G29400	147.369	101.671	-0.53
HORVU.MOREX.r3.4HG0406320	NA	NA	NA	1.71162	2.97611	0.55	HORVU.MOREX.r3.4HG0389470	LIM domain-containing protein WLIM2a [UniProtKB/Swiss-Prot:O04193]	Os03g0266100	AT3G55770	324.085	217.8	-0.57
HORVU.MOREX.r3.4HG0406440	NA	NA	NA	0	0.471764	0.56	HORVU.MOREX.r3.4HG0390630	Protein DENND6B [UniProtKB/Swiss-Prot:Q8NEG7]	Os03g0259700	NA	8.95681	6.03749	-0.5
HORVU.MOREX.r3.4HG0406580	NA	NA	NA	14.3041	30.028	1.02	HORVU.MOREX.r3.4HG0390910	Rho GTPase-activating protein 7 [UniProtKB/Swiss-Prot:Q8RWQ4]	Os03g0256800	NA	6.70669	3.80729	-0.68
HORVU.MOREX.r3.4HG0406630	NA	Os03g0188500	NA	4.03816	8.01658	0.84	HORVU.MOREX.r3.4HG0391040	Phosphoenolpyruvate carboxykinase (ATP) [UniProtKB/Swiss-Prot:Q9SLZ0]	Os03g0255500	AT4G37870	16.5249	7.91129	-0.98
HORVU.MOREX.r3.4HG0406710	Homeobox-leucine zipper protein HOX13 [UniProtKB/Swiss-Prot:Q10QP3]	Os03g0188900	AT2G22430	3.08915	8.71877	1.25	HORVU.MOREX.r3.4HG0391620	NA	NA	NA	156.995	84.6856	-0.88
HORVU.MOREX.r3.4HG0406870	Dynein assembly factor 1, axonemal [UniProtKB/Swiss-Prot:Q8NEP3]	Os03g0190300	AT1G78230	5.78106	14.6259	1.2	HORVU.MOREX.r3.4HG0391870	Ankyrin repeat and SOCS box protein 3 [UniProtKB/Swiss-Prot:Q08DV6]	Os03g0275300	NA	6.68681	3.87445	-0.66
HORVU.MOREX.r3.4HG0407580	Aquaporin TIP1-1 [UniProtKB/Swiss-Prot:O64964]	Os03g0146100	AT2G36830	147.41	209.155	0.5	HORVU.MOREX.r3.4HG0392470	Auxin transporter-like protein 2 [UniProtKB/Swiss-Prot:Q9S836]	Os03g0244600	AT2G21050	23.1297	15.4703	-0.55
HORVU.MOREX.r3.4HG0408480	NA	NA	NA	11.6347	30.0815	1.3	HORVU.MOREX.r3.4HG0392690	Acyl-CoA-binding domain-containing protein 5 [UniProtKB/Swiss-Prot:Q10P83]	Os03g0243600	NA	6.33028	4.06456	-0.53
HORVU.MOREX.r3.4HG0409200	Glutathione S-transferase F8, chloroplastic [UniProtKB/Swiss-Prot:Q96266]	Os03g0135100	NA	0.421586	4.8274	2.04	HORVU.MOREX.r3.4HG0394080	Proline-rich receptor-like protein kinase PERK5 [UniProtKB/Swiss-Prot:Q8GX23]	Os03g0226901	AT4G34440	1.04618	0.153361	-0.83
HORVU.MOREX.r3.4HG0409210	Glutathione S-transferase F10 [UniProtKB/Swiss-Prot:P42761]	Os03g0134900	NA	0.416106	1.86363	1.02	HORVU.MOREX.r3.4HG0394640	Squalene monooxygenase SE1 [UniProtKB/Swiss-Prot:O48651]	Os03g0231800	AT4G37760	7.70543	5.12425	-0.51
HORVU.MOREX.r3.4HG0409940	Catalase-1 [UniProtKB/Swiss-Prot:Q43206]	Os03g0131200	AT1G20630	0.487367	1.29333	0.62	HORVU.MOREX.r3.4HG0395270	Nephrocystin-3 [UniProtKB/Swiss-Prot:Q7TNH6]	NA	NA	16.7225	11.4755	-0.51
HORVU.MOREX.r3.4HG0410300	Defensin-like protein 1 [UniProtKB/Swiss-Prot:Q9ZUL7]	Os03g0130300	AT2G02130	18.3803	32.3572	0.78	HORVU.MOREX.r3.4HG0395710	Peroxygenase [UniProtKB/Swiss-Prot:A8B479]	Os03g0222600	NA	17.703	11.1966	-0.62
HORVU.MOREX.r3.4HG0410650	Probable E3 ubiquitin-protein ligase ATL44 [UniProtKB/Swiss-Prot:O22755]	NA	AT2G17450	5.15574	8.74527	0.66	HORVU.MOREX.r3.4HG0396140	Protein OBERON 4 [UniProtKB/Swiss-Prot:Q84TI3]	Os03g0218300	NA	11.9872	7.53065	-0.61
HORVU.MOREX.r3.4HG0410730	NA	Os03g0128300	NA	34.9629	66.729	0.91	HORVU.MOREX.r3.4HG0396290	Cysteine synthase 2 [UniProtKB/Swiss-Prot:P87131]	Os03g0215800	NA	15.407	9.54839	-0.64
HORVU.MOREX.r3.4HG0411290	NA	NA	NA	0.674934	4.15028	1.62	HORVU.MOREX.r3.4HG0396510	Protein DROOPING LEAF [UniProtKB/Swiss-Prot:Q76EJ0]	Os03g0215200	NA	69.9215	41.0943	-0.75
HORVU.MOREX.r3.4HG0411490	NA	NA	NA	0.190238	0.808242	0.6	HORVU.MOREX.r3.4HG0396760	Protein root UVB sensitive 3 [UniProtKB/Swiss-Prot:Q84JB8]	Os03g0213700	AT1G13770	6.93059	4.47737	-0.53
HORVU.MOREX.r3.4HG0412260	NA	Os03g0124500	NA	1.90272	4.4536	0.91	HORVU.MOREX.r3.4HG0397660	Uncharacterized protein At5g01610 [UniProtKB/Swiss-Prot:Q9M015]	Os03g0210500	NA	50.8288	29.6588	-0.76
HORVU.MOREX.r3.4HG0412640	Peroxidase 5 [UniProtKB/Swiss-Prot:A7QEU4]	Os03g0121200	NA	0.362253	1.16678	0.67	HORVU.MOREX.r3.4HG0398570	Strigolactone esterase D14 [UniProtKB/Swiss-Prot:Q10QA5]	Os03g0203200	AT4G37470	28.0642	17.5665	-0.65
HORVU.MOREX.r3.4HG0412680	B3 domain-containing protein Os03g0120900 [UniProtKB/Swiss-Prot:Q8LMR9]	Os03g0120900	NA	2.30838	3.77155	0.53	HORVU.MOREX.r3.4HG0398650	Uncharacterized serine protease YyxA [UniProtKB/Swiss-Prot:P39668]	Os03g0221100	NA	0.918648	0.1754	-0.71
HORVU.MOREX.r3.4HG0412910	Probable aquaporin TIP4-1 [UniProtKB/Swiss-Prot:Q75GA5]	Os05g0231700	NA	4.46972	7.05948	0.56	HORVU.MOREX.r3.4HG0399030	NA	Os03g0200200	AT5G67620	22.4015	15.0177	-0.55
HORVU.MOREX.r3.4HG0413070	Histone H4 [UniProtKB/Swiss-Prot:P0CG89]	Os03g0119900	AT3G53730	37.444	88.6312	1.22	HORVU.MOREX.r3.4HG0400580	Probable protein phosphatase 2C BIPP2C1 [UniProtKB/Swiss-Prot:Q10QL5]	Os03g0192500	NA	7.98508	5.23259	-0.53
HORVU.MOREX.r3.4HG0413660	U-box domain-containing protein 4 [UniProtKB/Swiss-Prot:O22193]	Os03g0116900	NA	5.61373	8.53073	0.53	HORVU.MOREX.r3.4HG0401400	NA	NA	NA	34.4199	23.1695	-0.55
HORVU.MOREX.r3.4HG0414770	NA	NA	NA	0	43.9943	5.49	HORVU.MOREX.r3.4HG0402490	Glutathione reductase, chloroplastic (Fragment) [UniProtKB/Swiss-Prot:P80461]	Os03g0163300	NA	17.1542	11.1995	-0.57
HORVU.MOREX.r3.4HG0415490	pEARLI1-like lipid transfer protein 1 [UniProtKB/Swiss-Prot:Q9SU35]	Os03g0103300	AT1G12090	25.039	58.9272	1.2	HORVU.MOREX.r3.4HG0402620	Histone-lysine N-methyltransferase, H3 lysine-9 specific SUVH3 [UniProtKB/Swiss-Prot:Q9C5P4]	Os11g0602200	NA	28.4742	18.723	-0.58
HORVU.MOREX.r3.4HG0416070	GATA transcription factor 2 [UniProtKB/Swiss-Prot:O49741]	Os10g0557600	AT2G45050	0.196065	1.97962	1.32	HORVU.MOREX.r3.4HG0402760	Beta-galactosidase 5 [UniProtKB/Swiss-Prot:Q10RB4]	Os03g0165400	NA	103.151	72.5877	-0.5
HORVU.MOREX.r3.4HG0416380	NA	NA	NA	0.027686	8.5758	3.22	HORVU.MOREX.r3.4HG0403000	Primary amine oxidase [UniProtKB/Swiss-Prot:Q43077]	Os07g0572100	NA	1.66273	0.459861	-0.87
HORVU.MOREX.r3.4HG0416550	Early nodulin-like protein 1 [UniProtKB/Swiss-Prot:Q9SK27]	Os03g0115000	NA	21.6455	40.8417	0.89	HORVU.MOREX.r3.4HG0403790	Alanine--glyoxylate aminotransferase 2 homolog 1, mitochondrial [UniProtKB/Swiss-Prot:Q940M2]	Os03g0171900	AT4G39660	41.9722	29.0302	-0.52
HORVU.MOREX.r3.4HG0417700	60 kDa jasmonate-induced protein [UniProtKB/Swiss-Prot:Q00531]	NA	NA	0.173008	1.03144	0.79	HORVU.MOREX.r3.4HG0404500	NA	Os03g0177000	NA	21.1048	12.595	-0.7
HORVU.MOREX.r3.4HG0418700	Probable pterin-4-alpha-carbinolamine dehydratase, chloroplastic [UniProtKB/Swiss-Prot:Q9LU63]	Os03g0100200	NA	1.13966	2.16161	0.56	HORVU.MOREX.r3.4HG0405350	Pseudouridine-5'-phosphate glycosidase [UniProtKB/Swiss-Prot:C0ZIY1]	Os08g0504400	NA	15.066	7.93434	-0.85
HORVU.MOREX.r3.4HG0419200	NA	NA	NA	0.291381	0.97479	0.61	HORVU.MOREX.r3.4HG0406220	Replication protein A 70 kDa DNA-binding subunit C [UniProtKB/Swiss-Prot:Q65XV7]	NA	NA	32.9194	21.6781	-0.58
HORVU.MOREX.r3.5HG0419960	NA	NA	NA	0.475306	2.2551	1.14	HORVU.MOREX.r3.4HG0408030	N6-adenosine-methyltransferase non-catalytic subunit MTB [UniProtKB/Swiss-Prot:Q94AI4]	Os03g0147700	NA	21.1643	14.2762	-0.54
HORVU.MOREX.r3.5HG0420720	Ankyrin-1 [UniProtKB/Swiss-Prot:P16157]	Os12g0634900	NA	9.09572	13.7064	0.54	HORVU.MOREX.r3.4HG0409710	Expansin-like A1 [UniProtKB/Swiss-Prot:Q10S70]	Os03g0132200	NA	1.44598	0.374133	-0.83
HORVU.MOREX.r3.5HG0421270	NA	NA	NA	0	5.0313	2.59	HORVU.MOREX.r3.4HG0411370	Splicing factor U2AF 65 kDa subunit [UniProtKB/Swiss-Prot:P26368]	Os03g0138100	AT2G33435	4.039	2.294	-0.61
HORVU.MOREX.r3.5HG0421570	Deoxyuridine 5'-triphosphate nucleotidohydrolase [UniProtKB/Swiss-Prot:Q10FF9]	NA	NA	200.182	283.338	0.5	HORVU.MOREX.r3.4HG0411760	Serine carboxypeptidase-like 18 [UniProtKB/Swiss-Prot:Q9C7Z9]	Os04g0176400	NA	5.69264	2.40963	-0.97
HORVU.MOREX.r3.5HG0421730	NA	NA	NA	2.06674	6.9917	1.38	HORVU.MOREX.r3.4HG0413000	NA	NA	NA	13.8144	8.72066	-0.61
HORVU.MOREX.r3.5HG0422300	NA	NA	NA	4.78457	9.11052	0.81	HORVU.MOREX.r3.4HG0413020	ALA-interacting subunit 1 [UniProtKB/Swiss-Prot:Q9LTW0]	Os03g0120100	NA	22.7603	15.5951	-0.52
HORVU.MOREX.r3.5HG0423350	NA	NA	NA	46.3001	86.692	0.89	HORVU.MOREX.r3.4HG0413180	MADS-box transcription factor 51 [UniProtKB/Swiss-Prot:Q9XJ61]	Os03g0122600	NA	7.8892	2.06161	-1.54
HORVU.MOREX.r3.5HG0424080	NA	NA	NA	0	3.08029	2.03	HORVU.MOREX.r3.4HG0413370	Probable low-specificity L-threonine aldolase 1 [UniProtKB/Swiss-Prot:Q8RXU4]	Os04g0516600	NA	1.91038	0.527121	-0.93
HORVU.MOREX.r3.5HG0424860	Cation/calcium exchanger 1 [UniProtKB/Swiss-Prot:Q9FKP1]	Os03g0656500	NA	0.177187	0.688337	0.52	HORVU.MOREX.r3.4HG0413770	F-box protein PP2-A13 [UniProtKB/Swiss-Prot:Q9LEX0]	Os03g0116700	AT5G52120	0.927542	0.233133	-0.64
HORVU.MOREX.r3.5HG0425660	Protein YABBY 6 [UniProtKB/Swiss-Prot:Q2QM17]	Os12g0621100	NA	5.21155	11.7885	1.04	HORVU.MOREX.r3.4HG0413960	Mitochondrial inner membrane protein OXA1 [UniProtKB/Swiss-Prot:Q42191]	Os03g0116000	NA	40.4916	25.7798	-0.63
HORVU.MOREX.r3.5HG0425730	Probable inactive receptor kinase At2g26730 [UniProtKB/Swiss-Prot:O48788]	Os05g0588300	NA	2.53023	5.036	0.77	HORVU.MOREX.r3.4HG0414030	Short-chain dehydrogenase TIC 32 B, chloroplastic [UniProtKB/Swiss-Prot:A0A078ISJ6]	Os03g0115700	NA	32.3407	22.012	-0.53
HORVU.MOREX.r3.5HG0428630	NA	NA	NA	24.1789	35.291	0.53	HORVU.MOREX.r3.4HG0414880	Branched-chain amino acid aminotransferase 2, chloroplastic [UniProtKB/Swiss-Prot:K7QHS5]	Os03g0106400	NA	25.1859	16.1344	-0.61
HORVU.MOREX.r3.5HG0429410	NA	NA	NA	33.0416	48.7791	0.55	HORVU.MOREX.r3.4HG0415100	60 kDa jasmonate-induced protein [UniProtKB/Swiss-Prot:Q00531]	NA	NA	4.19443	1.46652	-1.07
HORVU.MOREX.r3.5HG0429670	NA	NA	NA	0.363418	6.18369	2.4	HORVU.MOREX.r3.4HG0415960	CCR4-NOT transcription complex subunit 1 [UniProtKB/Swiss-Prot:Q6ZQ08]	Os03g0102366	NA	22.2943	14.9054	-0.55
HORVU.MOREX.r3.5HG0430220	NA	NA	NA	0.497973	1.33994	0.64	HORVU.MOREX.r3.4HG0416240	Probable helicase CHR10 [UniProtKB/Swiss-Prot:F4IV45]	Os03g0101700	AT2G44980	5.65904	3.64069	-0.52
HORVU.MOREX.r3.5HG0430850	NA	NA	NA	0	7.47796	3.08	HORVU.MOREX.r3.4HG0416540	Serine/arginine-rich splicing factor RS31 [UniProtKB/Swiss-Prot:P92964]	NA	NA	47.6249	28.8023	-0.71
HORVU.MOREX.r3.5HG0431280	NA	NA	NA	0	0.812314	0.86	HORVU.MOREX.r3.4HG0417170	WD repeat-containing protein 6 [UniProtKB/Swiss-Prot:Q5XFW6]	Os03g0111800	NA	11.4421	7.55903	-0.54
HORVU.MOREX.r3.5HG0433440	Auxin-responsive protein IAA31 [UniProtKB/Swiss-Prot:P0C133]	Os12g0601400	AT3G23050	5.21246	11.5125	1.01	HORVU.MOREX.r3.4HG0417910	Heat stress transcription factor C-2a [UniProtKB/Swiss-Prot:Q6EUG4]	NA	NA	1.53893	0.486624	-0.77
HORVU.MOREX.r3.5HG0433670	NA	Os12g0599700	NA	4.92389	9.37366	0.81	HORVU.MOREX.r3.4HG0418790	Probable methyltransferase TARBP1 [UniProtKB/Swiss-Prot:Q13395]	Os03g0100500	NA	8.29132	5.45414	-0.53
HORVU.MOREX.r3.5HG0433680	NA	Os12g0599800	NA	3.38224	7.32507	0.93	HORVU.MOREX.r3.5HG0420270	Protein ALWAYS EARLY 3 [UniProtKB/Swiss-Prot:Q6A332]	NA	NA	26.6986	18.2883	-0.52
HORVU.MOREX.r3.5HG0434370	NA	NA	NA	0	26.3642	4.77	HORVU.MOREX.r3.5HG0420980	CSC1-like protein RXW8 [UniProtKB/Swiss-Prot:F4IBD7]	Os12g0633600	NA	4.28595	2.73795	-0.5
HORVU.MOREX.r3.5HG0434950	NA	NA	NA	0	7.60496	3.11	HORVU.MOREX.r3.5HG0421370	Enolase [UniProtKB/Swiss-Prot:Q42971]	Os10g0167300	AT2G36530	811.472	573.585	-0.5
HORVU.MOREX.r3.5HG0436920	RING-H2 finger protein ATL65 [UniProtKB/Swiss-Prot:Q67YI6]	NA	NA	6.4597	9.67288	0.52	HORVU.MOREX.r3.5HG0421710	ATP-dependent DNA helicase PIF3 [UniProtKB/Swiss-Prot:Q383A1]	Os01g0646700	NA	2.54288	0.780828	-0.99
HORVU.MOREX.r3.5HG0438120	Zinc finger CCCH domain-containing protein 62 [UniProtKB/Swiss-Prot:Q338N2]	Os10g0391300	NA	3.92419	6.07352	0.52	HORVU.MOREX.r3.5HG0422110	Protein FERTILITY RESTORER RF2, mitochondrial [UniProtKB/Swiss-Prot:F1SZ41]	NA	NA	70.5855	47.2	-0.57
HORVU.MOREX.r3.5HG0438280	NA	NA	NA	0.21828	5.07556	2.32	HORVU.MOREX.r3.5HG0425080	Plant cysteine oxidase 2 [UniProtKB/Swiss-Prot:Q8LGJ5]	Os12g0623600	NA	20.2967	12.7581	-0.63
HORVU.MOREX.r3.5HG0438290	NA	NA	NA	1.24797	5.11556	1.44	HORVU.MOREX.r3.5HG0428850	Histone-lysine N-methyltransferase ATXR7 [UniProtKB/Swiss-Prot:F4K1J4]	Os12g0613200	NA	5.09625	3.12271	-0.56
HORVU.MOREX.r3.5HG0438300	NA	NA	NA	0.403301	1.61689	0.9	HORVU.MOREX.r3.5HG0429360	Pectinesterase 3 [UniProtKB/Swiss-Prot:P83948]	Os01g0312500	NA	1.69609	0.851521	-0.54
HORVU.MOREX.r3.5HG0439580	NA	Os12g0580600	AT5G67390	2.90096	5.4481	0.73	HORVU.MOREX.r3.5HG0429930	NA	NA	NA	21.3688	14.6458	-0.52
HORVU.MOREX.r3.5HG0439980	NA	NA	NA	9.63758	18.0789	0.84	HORVU.MOREX.r3.5HG0429940	DEAD-box ATP-dependent RNA helicase 9 [UniProtKB/Swiss-Prot:Q0ILZ4]	Os12g0611200	NA	45.0059	30.6246	-0.54
HORVU.MOREX.r3.5HG0440640	KDEL-tailed cysteine endopeptidase CEP1 [UniProtKB/Swiss-Prot:Q9FGR9]	NA	NA	2.98482	5.34258	0.67	HORVU.MOREX.r3.5HG0430740	Probable inactive DNA (cytosine-5)-methyltransferase DRM3 [UniProtKB/Swiss-Prot:Q6AUQ7]	Os05g0133900	NA	71.1858	42.3166	-0.74
HORVU.MOREX.r3.5HG0441840	Dof zinc finger protein DOF3.6 [UniProtKB/Swiss-Prot:Q9M2U1]	Os12g0590700	AT2G28810	6.40582	11.9033	0.8	HORVU.MOREX.r3.5HG0431560	NA	NA	NA	14.67	9.5606	-0.57
HORVU.MOREX.r3.5HG0442020	NA	Os12g0569200	NA	599.314	907.499	0.6	HORVU.MOREX.r3.5HG0433240	NA	NA	NA	82.2504	44.249	-0.88
HORVU.MOREX.r3.5HG0442140	Osmotin-like protein [UniProtKB/Swiss-Prot:Q41350]	Os12g0568900	AT2G28790	2.96062	7.90805	1.17	HORVU.MOREX.r3.5HG0433250	Light-inducible protein CPRF2 [UniProtKB/Swiss-Prot:Q99090]	Os12g0601800	NA	11.5284	4.91987	-1.08
HORVU.MOREX.r3.5HG0442330	Myb-related protein MYBAS2 [UniProtKB/Swiss-Prot:Q4JL76]	Os12g0567300	AT3G46130	30.9075	75.9499	1.27	HORVU.MOREX.r3.5HG0434040	NA	NA	NA	12.8544	7.99508	-0.62
HORVU.MOREX.r3.5HG0442770	Probable boron transporter 2 [UniProtKB/Swiss-Prot:Q9M1P7]	Os12g0566000	AT2G47160	13.1717	20.9515	0.63	HORVU.MOREX.r3.5HG0436990	SPX and EXS domain-containing protein 1 [UniProtKB/Swiss-Prot:Q55B06]	Os12g0595000	AT5G35730	7.56578	4.83895	-0.55
HORVU.MOREX.r3.5HG0442870	NA	NA	NA	3.74219	10.0715	1.22	HORVU.MOREX.r3.5HG0437300	NA	NA	NA	9.51554	5.42133	-0.71
HORVU.MOREX.r3.5HG0444240	NA	NA	NA	1.08144	2.34896	0.69	HORVU.MOREX.r3.5HG0437720	Kinesin-like protein KIN-12F [UniProtKB/Swiss-Prot:B9GE13]	NA	NA	4.06968	0.855982	-1.45
HORVU.MOREX.r3.5HG0444430	NA	NA	NA	1.98274	3.71431	0.66	HORVU.MOREX.r3.5HG0438560	Calcium-transporting ATPase 10, plasma membrane-type [UniProtKB/Swiss-Prot:Q2QMX9]	Os12g0586600	AT2G22950	16.0384	10.933	-0.51
HORVU.MOREX.r3.5HG0444610	NA	Os12g0552500	NA	6.19853	11.7411	0.82	HORVU.MOREX.r3.5HG0441110	DNA repair protein RAD50 [UniProtKB/Swiss-Prot:Q9SL02]	Os02g0497500	NA	17.0176	10.3216	-0.67
HORVU.MOREX.r3.5HG0444880	Protein RALF-like 33 [UniProtKB/Swiss-Prot:Q8L9P8]	Os12g0541700	NA	89.6534	135.564	0.59	HORVU.MOREX.r3.5HG0441180	NA	NA	NA	9.75797	3.2294	-1.35
HORVU.MOREX.r3.5HG0446470	NA	NA	NA	0.112818	0.66142	0.58	HORVU.MOREX.r3.5HG0441190	MDIS1-interacting receptor like kinase 2 [UniProtKB/Swiss-Prot:Q8VZG8]	NA	AT1G07550	3.7523	2.12933	-0.6
HORVU.MOREX.r3.5HG0446990	NA	NA	NA	0.620962	2.78928	1.23	HORVU.MOREX.r3.5HG0441560	Factor of DNA methylation 1 [UniProtKB/Swiss-Prot:Q9S9P3]	Os12g0572500	NA	37.0078	22.8757	-0.67
HORVU.MOREX.r3.5HG0447060	NA	NA	NA	6.72418	12.8807	0.85	HORVU.MOREX.r3.5HG0441680	NA	NA	NA	5.98119	1.36633	-1.56
HORVU.MOREX.r3.5HG0447680	NA	NA	NA	5.3692	9.29655	0.69	HORVU.MOREX.r3.5HG0441980	NA	Os12g0569200	NA	1331.13	850.104	-0.65
HORVU.MOREX.r3.5HG0451840	Fructose-bisphosphate aldolase, chloroplastic [UniProtKB/Swiss-Prot:Q40677]	Os11g0171300	AT4G38970	1.65411	3.2114	0.67	HORVU.MOREX.r3.5HG0442050	Importin subunit beta-1 [UniProtKB/Swiss-Prot:Q9FJD4]	Os12g0568800	AT5G53480	6.91003	4.58029	-0.5
HORVU.MOREX.r3.5HG0453070	NA	NA	NA	4.84136	7.41496	0.53	HORVU.MOREX.r3.5HG0442370	NA	NA	NA	7.30093	3.2338	-0.97
HORVU.MOREX.r3.5HG0453140	NA	NA	NA	0.548799	1.41677	0.64	HORVU.MOREX.r3.5HG0443800	CTP synthase [UniProtKB/Swiss-Prot:Q54V77]	Os12g0556600	NA	12.3819	8.47322	-0.5
HORVU.MOREX.r3.5HG0454100	NA	NA	NA	3.70598	7.48934	0.85	HORVU.MOREX.r3.5HG0444460	Protein trichome birefringence-like 16 [UniProtKB/Swiss-Prot:F4K5L5]	Os12g0554100	NA	6.06377	3.62463	-0.61
HORVU.MOREX.r3.5HG0455370	NA	NA	NA	0	5.84403	2.77	HORVU.MOREX.r3.5HG0444940	NA	NA	NA	1.23053	0.51892	-0.55
HORVU.MOREX.r3.5HG0456920	NA	NA	NA	0.0754307	5.96818	2.7	HORVU.MOREX.r3.5HG0444960	Respiratory burst oxidase homolog protein B [UniProtKB/Swiss-Prot:Q5ZAJ0]	Os12g0541300	NA	8.21605	4.29887	-0.8
HORVU.MOREX.r3.5HG0457590	NA	NA	NA	18.4597	38.3302	1.02	HORVU.MOREX.r3.5HG0446210	DUF724 domain-containing protein 3 [UniProtKB/Swiss-Prot:Q9FZD9]	NA	NA	3.49224	2.17005	-0.5
HORVU.MOREX.r3.5HG0459660	Stress-response A/B barrel domain-containing protein At5g22580 [UniProtKB/Swiss-Prot:Q9FK81]	Os11g0150400	AT5G22580	25.0679	57.7893	1.17	HORVU.MOREX.r3.5HG0446650	NA	NA	NA	94.669	53.3208	-0.82
HORVU.MOREX.r3.5HG0462380	NA	NA	NA	35.1137	64.0295	0.85	HORVU.MOREX.r3.5HG0447350	Phosphomannomutase/phosphoglucomutase [UniProtKB/Swiss-Prot:Q88C93]	Os07g0447800	NA	16.2421	9.65086	-0.69
HORVU.MOREX.r3.5HG0463010	NDR1/HIN1-like protein 13 [UniProtKB/Swiss-Prot:Q9ZVD2]	Os11g0130400	NA	3.26937	5.65763	0.64	HORVU.MOREX.r3.5HG0447520	NA	NA	NA	5.10867	0.899963	-1.68
HORVU.MOREX.r3.5HG0464010	NA	NA	NA	1.73538	4.07802	0.89	HORVU.MOREX.r3.5HG0449120	tRNA pseudouridine synthase A [UniProtKB/Swiss-Prot:A9ILJ7]	Os12g0194800	NA	9.55768	5.43033	-0.72
HORVU.MOREX.r3.5HG0464070	NA	Os12g0117800	NA	6.21454	9.30159	0.51	HORVU.MOREX.r3.5HG0449180	NA	NA	NA	20.7656	13.7371	-0.56
HORVU.MOREX.r3.5HG0466190	Protein transport protein Sec61 subunit beta [UniProtKB/Swiss-Prot:P38389]	Os11g0104050	AT5G60460	68.7634	105.202	0.61	HORVU.MOREX.r3.5HG0449190	La-related protein 6B [UniProtKB/Swiss-Prot:O80567]	NA	NA	95.8339	60.4573	-0.66
HORVU.MOREX.r3.5HG0468510	Protein IQ-DOMAIN 14 [UniProtKB/Swiss-Prot:Q8LPG9]	NA	NA	5.38331	13.9315	1.23	HORVU.MOREX.r3.5HG0449400	NA	NA	NA	7.28691	4.02804	-0.72
HORVU.MOREX.r3.5HG0468610	NA	NA	NA	0.574092	1.68637	0.77	HORVU.MOREX.r3.5HG0449630	ATPase family AAA domain-containing protein FIGL1 [UniProtKB/Swiss-Prot:F4JEX5]	NA	NA	11.5939	7.90603	-0.5
HORVU.MOREX.r3.5HG0469320	Nitrile-specifier protein 5 [UniProtKB/Swiss-Prot:Q93XW5]	Os09g0249000	NA	13.5635	20.3641	0.55	HORVU.MOREX.r3.5HG0450200	NA	NA	NA	9.03799	1.38132	-2.08
HORVU.MOREX.r3.5HG0471800	NA	NA	NA	0	1.29648	1.2	HORVU.MOREX.r3.5HG0450920	SAGA-associated factor 29 homolog A [UniProtKB/Swiss-Prot:Q8RXY6]	Os12g0290600	NA	38.7041	24.7153	-0.63
HORVU.MOREX.r3.5HG0472040	bZIP transcription factor 44 [UniProtKB/Swiss-Prot:C0Z2L5]	Os09g0306400	NA	5.97424	12.1961	0.92	HORVU.MOREX.r3.5HG0453730	CCR4-NOT transcription complex subunit 11 [UniProtKB/Swiss-Prot:A4QP78]	Os12g0197900	NA	16.8785	11.0873	-0.56
HORVU.MOREX.r3.5HG0472460	Zinc finger protein WIP6 [UniProtKB/Swiss-Prot:Q9FX68]	Os09g0282100	NA	2.51375	4.07936	0.53	HORVU.MOREX.r3.5HG0454510	CCA tRNA nucleotidyltransferase, mitochondrial [UniProtKB/Swiss-Prot:Q9P4S5]	Os12g0171200	NA	30.2654	20.7555	-0.52
HORVU.MOREX.r3.5HG0474940	Transcription repressor OFP14 [UniProtKB/Swiss-Prot:Q9S7T5]	NA	NA	0.272228	1.26908	0.83	HORVU.MOREX.r3.5HG0455150	Probable catabolite repression protein creC [UniProtKB/Swiss-Prot:A2QVV2]	Os12g0172500	NA	10.2505	6.56324	-0.57
HORVU.MOREX.r3.5HG0475170	Hypersensitive-induced response protein-like protein 2 [UniProtKB/Swiss-Prot:Q6K550]	Os09g0361200	AT5G62740	4.17002	6.59684	0.56	HORVU.MOREX.r3.5HG0455200	NA	NA	NA	6.32569	3.50758	-0.7
HORVU.MOREX.r3.5HG0476060	FCS-Like Zinc finger 6 [UniProtKB/Swiss-Prot:Q9SGZ8]	Os09g0367900	AT4G39795	41.5115	75.2915	0.84	HORVU.MOREX.r3.5HG0455580	Probable L-ascorbate peroxidase 6, chloroplastic/mitochondrial [UniProtKB/Swiss-Prot:P0C0L1]	Os12g0178100	AT1G77490	28.3347	18.9569	-0.56
HORVU.MOREX.r3.5HG0477310	NA	NA	NA	0.821275	2.41461	0.91	HORVU.MOREX.r3.5HG0456400	Histone deacetylase 14 [UniProtKB/Swiss-Prot:Q941D6]	Os12g0182700	NA	3.09151	1.22269	-0.88
HORVU.MOREX.r3.5HG0477340	Protein STRICTOSIDINE SYNTHASE-LIKE 10 [UniProtKB/Swiss-Prot:Q4V3D9]	Os09g0374900	NA	0.386362	1.65837	0.94	HORVU.MOREX.r3.5HG0456950	Proteasome subunit alpha type-5 [UniProtKB/Swiss-Prot:Q9LSU1]	Os11g0615700	AT1G53850	33.289	22.362	-0.55
HORVU.MOREX.r3.5HG0477410	NA	Os09g0375400	NA	11.8138	17.5015	0.53	HORVU.MOREX.r3.5HG0457730	NA	NA	NA	9.48324	2.87874	-1.43
HORVU.MOREX.r3.5HG0477590	RING-H2 finger protein ATL46 [UniProtKB/Swiss-Prot:Q9FL07]	Os09g0376700	AT1G60360	2.12396	3.72505	0.6	HORVU.MOREX.r3.5HG0458040	NA	NA	NA	5.5619	1.83244	-1.21
HORVU.MOREX.r3.5HG0477710	NA	NA	NA	0.190806	31.6791	4.78	HORVU.MOREX.r3.5HG0459390	Tryptophan decarboxylase 2 [UniProtKB/Swiss-Prot:Q7XHL3]	Os07g0437500	NA	4.23629	2.57291	-0.55
HORVU.MOREX.r3.5HG0477720	NA	NA	NA	0	40.485	5.37	HORVU.MOREX.r3.5HG0461290	Probable calcium-transporting ATPase 9, plasma membrane-type [UniProtKB/Swiss-Prot:Q2QY12]	Os12g0136900	AT3G57330	4.60061	2.49294	-0.68
HORVU.MOREX.r3.5HG0478840	Vacuolar iron transporter 2 [UniProtKB/Swiss-Prot:Q6ERE5]	Os09g0396900	AT2G01770	8.97174	31.5712	1.71	HORVU.MOREX.r3.5HG0461550	NA	Os11g0130700	NA	10.2872	5.71097	-0.75
HORVU.MOREX.r3.5HG0479030	Probable cinnamyl alcohol dehydrogenase 8C [UniProtKB/Swiss-Prot:Q6ERW7]	Os09g0400300	NA	1.03944	2.24037	0.67	HORVU.MOREX.r3.5HG0462290	NA	NA	NA	60.0813	38.1522	-0.64
HORVU.MOREX.r3.5HG0479680	NA	NA	NA	0.419911	1.47867	0.8	HORVU.MOREX.r3.5HG0462580	Cysteine protease XCP1 [UniProtKB/Swiss-Prot:O65493]	Os05g0108600	NA	1.68464	0.734277	-0.63
HORVU.MOREX.r3.5HG0480330	Subtilisin-like protease SBT1.8 [UniProtKB/Swiss-Prot:Q9ZUF6]	Os09g0441000	AT3G14067	5.49797	8.16088	0.5	HORVU.MOREX.r3.5HG0462760	Alpha-L-arabinofuranosidase 1 [UniProtKB/Swiss-Prot:Q9SG80]	Os11g0131900	NA	8.97867	5.53668	-0.61
HORVU.MOREX.r3.5HG0480570	NA	NA	NA	3.36325	5.26316	0.52	HORVU.MOREX.r3.5HG0464340	NA	NA	NA	4.09353	1.09364	-1.28
HORVU.MOREX.r3.5HG0480740	NA	Os09g0438100	AT5G20790	0.0484317	1.29818	1.13	HORVU.MOREX.r3.5HG0464370	Vacuolar-sorting receptor 1 [UniProtKB/Swiss-Prot:P93026]	Os11g0116550	AT2G30290	38.6164	24.0857	-0.66
HORVU.MOREX.r3.5HG0481080	NA	Os09g0436300	NA	0.611632	1.45621	0.61	HORVU.MOREX.r3.5HG0464400	Probable non-specific lipid-transfer protein 3 [UniProtKB/Swiss-Prot:Q84N29]	Os12g0115500	AT5G01870	19.4284	8.79607	-1.06
HORVU.MOREX.r3.5HG0481220	NA	NA	NA	0.256604	2.20865	1.35	HORVU.MOREX.r3.5HG0464580	CBL-interacting protein kinase 14 [UniProtKB/Swiss-Prot:Q2QYM3]	Os11g0113700	AT5G01810	21.6582	7.66261	-1.39
HORVU.MOREX.r3.5HG0482230	NA	Os09g0427125	NA	286.603	454.904	0.66	HORVU.MOREX.r3.5HG0464860	Double-stranded RNA-binding protein 8 [UniProtKB/Swiss-Prot:Q0IQN6]	Os11g0109900	NA	66.4898	44.1872	-0.58
HORVU.MOREX.r3.5HG0482370	WAT1-related protein At4g30420 [UniProtKB/Swiss-Prot:Q9M0B8]	Os09g0426000	AT4G30420	0.646487	1.36757	0.52	HORVU.MOREX.r3.5HG0464930	NA	NA	NA	15.7329	9.17365	-0.72
HORVU.MOREX.r3.5HG0482530	AP2-like ethylene-responsive transcription factor At1g16060 [UniProtKB/Swiss-Prot:Q94AN4]	Os09g0423800	NA	0.644519	1.71501	0.72	HORVU.MOREX.r3.5HG0465250	Kelch-like protein 1 [UniProtKB/Swiss-Prot:Q9JI74]	Os07g0540366	AT5G01660	19.4006	11.753	-0.68
HORVU.MOREX.r3.5HG0482580	Aspartyl protease family protein At5g10770 [UniProtKB/Swiss-Prot:Q8S9J6]	Os09g0423500	AT2G23945	9.06092	16.0179	0.76	HORVU.MOREX.r3.5HG0465690	Probable phytol kinase 2, chloroplastic [UniProtKB/Swiss-Prot:Q5N9J9]	Os11g0105800	NA	2.83224	1.22989	-0.78
HORVU.MOREX.r3.5HG0483280	Translation initiation factor IF-1, chloroplastic [UniProtKB/Swiss-Prot:P58272]	CAA33930	NA	0	2.8459	1.94	HORVU.MOREX.r3.5HG0465890	Asparagine synthetase [glutamine-hydrolyzing] [UniProtKB/Swiss-Prot:P31752]	Os06g0265000	AT3G47340	90.819	27.2402	-1.7
HORVU.MOREX.r3.5HG0483880	E3 ubiquitin-protein ligase RNF144A [UniProtKB/Swiss-Prot:P50876]	Os09g0419600	NA	2.92777	4.73013	0.54	HORVU.MOREX.r3.5HG0466340	ATP-dependent RNA helicase DEAH11, chloroplastic [UniProtKB/Swiss-Prot:P0CE10]	Os12g0102900	AT5G60250	7.88492	4.74692	-0.63
HORVU.MOREX.r3.5HG0483900	Transcription factor IIIB 70 kDa subunit [UniProtKB/Swiss-Prot:P46070]	Os05g0305100	NA	3.15169	6.30124	0.81	HORVU.MOREX.r3.5HG0467410	Peptidyl-prolyl cis-trans isomerase FKBP43 [UniProtKB/Swiss-Prot:F4J9Q6]	Os09g0293900	NA	16.0316	9.86171	-0.65
HORVU.MOREX.r3.5HG0484140	U-box domain-containing protein 10 [UniProtKB/Swiss-Prot:Q9C9A6]	Os09g0416900	AT2G25130	3.94186	7.44477	0.77	HORVU.MOREX.r3.5HG0468410	Structural maintenance of chromosomes protein 6B [UniProtKB/Swiss-Prot:Q9FII7]	Os09g0121000	NA	31.2897	21.5907	-0.52
HORVU.MOREX.r3.5HG0484900	NAD(P)H-quinone oxidoreductase subunit L, chloroplastic [UniProtKB/Swiss-Prot:Q9CAC5]	Os05g0348100	NA	0.7484	1.65578	0.6	HORVU.MOREX.r3.5HG0468600	NA	Os09g0128400	NA	6.39018	3.81834	-0.62
HORVU.MOREX.r3.5HG0485260	NA	NA	NA	0.600153	3.48132	1.49	HORVU.MOREX.r3.5HG0469330	FRIGIDA-like protein 3 [UniProtKB/Swiss-Prot:Q67ZB3]	Os09g0248300	NA	198.833	137.485	-0.53
HORVU.MOREX.r3.5HG0485690	NA	NA	NA	4.25285	7.05941	0.62	HORVU.MOREX.r3.5HG0470860	NA	NA	NA	4.79881	2.34399	-0.79
HORVU.MOREX.r3.5HG0485730	Protein indeterminate-domain 14 [UniProtKB/Swiss-Prot:Q9C9X7]	Os08g0467100	NA	3.57056	8.18276	1.01	HORVU.MOREX.r3.5HG0470940	Protein ENHANCED DISEASE RESISTANCE 2-like [UniProtKB/Swiss-Prot:Q8VZF6]	Os09g0107600	NA	11.3109	7.0692	-0.61
HORVU.MOREX.r3.5HG0485790	1-aminocyclopropane-1-carboxylate oxidase 1 [UniProtKB/Swiss-Prot:Q0J1C1]	Os09g0451400	NA	12.3402	21.4043	0.75	HORVU.MOREX.r3.5HG0471070	Uncharacterized protein YMR315W [UniProtKB/Swiss-Prot:Q04869]	Os09g0280300	NA	27.1162	17.7494	-0.58
HORVU.MOREX.r3.5HG0485970	Annexin A13 [UniProtKB/Swiss-Prot:Q99JG3]	Os09g0453300	NA	0.283544	0.818869	0.5	HORVU.MOREX.r3.5HG0471670	NA	NA	NA	20.4209	12.5602	-0.66
HORVU.MOREX.r3.5HG0486970	Tuliposide A-converting enzyme b1, amyloplastic [UniProtKB/Swiss-Prot:R4X244]	Os09g0460700	AT1G47480	6.89296	10.2384	0.51	HORVU.MOREX.r3.5HG0473060	NA	NA	NA	20.7092	14.3559	-0.5
HORVU.MOREX.r3.5HG0487460	NA	Os09g0463300	NA	1.34759	4.19638	1.15	HORVU.MOREX.r3.5HG0473710	Receptor-like protein kinase HSL1 [UniProtKB/Swiss-Prot:Q9SGP2]	Os09g0326100	NA	10.4279	6.72187	-0.57
HORVU.MOREX.r3.5HG0487770	GLABRA2 expression modulator [UniProtKB/Swiss-Prot:Q8S8F8]	Os09g0466300	NA	2.08172	4.37338	0.8	HORVU.MOREX.r3.5HG0474200	BTB/POZ and MATH domain-containing protein 1 [UniProtKB/Swiss-Prot:Q8L765]	Os09g0338200	NA	8.3896	4.18597	-0.86
HORVU.MOREX.r3.5HG0488170	Homeobox-leucine zipper protein HOX4 [UniProtKB/Swiss-Prot:Q6K498]	Os09g0470500	AT5G65310	161.501	277.647	0.78	HORVU.MOREX.r3.5HG0474640	Protein SAWADEE HOMEODOMAIN HOMOLOG 2 [UniProtKB/Swiss-Prot:Q8RWJ7]	Os09g0346900	NA	83.6462	58.3653	-0.51
HORVU.MOREX.r3.5HG0488630	NA	NA	NA	0	15.763	4.07	HORVU.MOREX.r3.5HG0474920	Histidine protein methyltransferase 1 homolog [UniProtKB/Swiss-Prot:Q55DL2]	Os09g0359900	NA	13.5962	8.52612	-0.62
HORVU.MOREX.r3.5HG0488830	NA	NA	NA	0.141294	0.647156	0.53	HORVU.MOREX.r3.5HG0475320	NA	NA	NA	8.77205	0.245395	-2.97
HORVU.MOREX.r3.5HG0489070	Probable E3 ubiquitin-protein ligase XERICO [UniProtKB/Swiss-Prot:Q9SI09]	Os09g0478600	AT5G55970	30.5161	63.9362	1.04	HORVU.MOREX.r3.5HG0475330	Cytosolic purine 5'-nucleotidase [UniProtKB/Swiss-Prot:Q3V1L4]	NA	NA	6.6248	1.80978	-1.44
HORVU.MOREX.r3.5HG0489710	NA	NA	NA	9.84062	15.6281	0.62	HORVU.MOREX.r3.5HG0475650	Histone-lysine N-methyltransferase, H3 lysine-9 specific SUVH6 [UniProtKB/Swiss-Prot:Q8VZ17]	Os09g0362900	NA	5.3907	3.1835	-0.61
HORVU.MOREX.r3.5HG0489890	Plant UBX domain-containing protein 10 [UniProtKB/Swiss-Prot:Q9M0N1]	Os09g0482000	NA	0.228943	1.03015	0.72	HORVU.MOREX.r3.5HG0478050	Nucleobase-ascorbate transporter 6 [UniProtKB/Swiss-Prot:Q27GI3]	Os09g0381100	AT1G60030	36.8697	24.774	-0.56
HORVU.MOREX.r3.5HG0490680	NA	Os09g0487500	AT3G57785	265.225	382.784	0.53	HORVU.MOREX.r3.5HG0478600	Lysine-specific demethylase JMJ25 [UniProtKB/Swiss-Prot:Q9SSE9]	Os09g0393200	NA	15.741	10.8185	-0.5
HORVU.MOREX.r3.5HG0490840	bZIP transcription factor TGA10 [UniProtKB/Swiss-Prot:Q52MZ2]	Os09g0489500	AT5G06839	0.231799	1.16366	0.81	HORVU.MOREX.r3.5HG0478850	Alpha,alpha-trehalose-phosphate synthase [UDP-forming] 6 [UniProtKB/Swiss-Prot:Q94AH8]	Os09g0397300	NA	86.9645	45.2124	-0.93
HORVU.MOREX.r3.5HG0491580	NA	Os09g0493400	AT1G76620	0.979427	1.94774	0.57	HORVU.MOREX.r3.5HG0481710	Glutamate receptor 2.1 [UniProtKB/Swiss-Prot:O04660]	Os09g0431200	NA	0.989445	0.370444	-0.54
HORVU.MOREX.r3.5HG0492560	Probable sarcosine oxidase [UniProtKB/Swiss-Prot:Q9SJA7]	Os09g0498500	AT2G24580	17.0917	27.1909	0.64	HORVU.MOREX.r3.5HG0483020	Kinesin-like protein KIN-7I [UniProtKB/Swiss-Prot:B9G3M6]	Os09g0421200	NA	17.5059	11.8847	-0.52
HORVU.MOREX.r3.5HG0492820	NA	NA	NA	12.3604	26.2928	1.03	HORVU.MOREX.r3.5HG0483030	BTB/POZ domain-containing protein NPY1 [UniProtKB/Swiss-Prot:Q8H1D3]	Os09g0420900	NA	16.787	11.4323	-0.52
HORVU.MOREX.r3.5HG0493180	Chloroplast envelope quinone oxidoreductase homolog [UniProtKB/Swiss-Prot:Q9SV68]	Os09g0503100	NA	1.17312	2.09308	0.51	HORVU.MOREX.r3.5HG0485420	NA	NA	NA	11.3628	6.70841	-0.68
HORVU.MOREX.r3.5HG0494170	NA	NA	NA	4.87784	9.19519	0.79	HORVU.MOREX.r3.5HG0486110	RHOMBOID-like protein 10, chloroplastic [UniProtKB/Swiss-Prot:F4ICF4]	Os09g0454100	NA	4.61512	2.57505	-0.65
HORVU.MOREX.r3.5HG0494180	Squamosa promoter-binding-like protein 18 [UniProtKB/Swiss-Prot:Q0J0K1]	Os09g0507100	NA	24.6326	45.5353	0.86	HORVU.MOREX.r3.5HG0486890	Receptor-like cytoplasmic kinase 176 [UniProtKB/Swiss-Prot:Q65XV8]	Os09g0533600	NA	1.2858	0.545128	-0.56
HORVU.MOREX.r3.5HG0494550	NA	Os09g0508200	AT3G26960	10.5372	16.7495	0.62	HORVU.MOREX.r3.5HG0486930	DNA (cytosine-5)-methyltransferase DRM2 [UniProtKB/Swiss-Prot:Q10SU5]	Os03g0110800	NA	13.6117	8.66311	-0.6
HORVU.MOREX.r3.5HG0495890	NA	Os09g0514600	NA	160.697	251.348	0.64	HORVU.MOREX.r3.5HG0487240	LINE-1 retrotransposable element ORF2 protein [UniProtKB/Swiss-Prot:O00370]	Os09g0545250	NA	4.54959	2.68035	-0.59
HORVU.MOREX.r3.5HG0496050	Mitochondrial uncoupling protein 4 [UniProtKB/Swiss-Prot:Q9SB52]	Os09g0465400	NA	21.3474	32.2667	0.57	HORVU.MOREX.r3.5HG0491050	Protein PIN-LIKES 1 [UniProtKB/Swiss-Prot:F4HWB6]	Os09g0491740	AT1G76520	4.92821	2.61294	-0.71
HORVU.MOREX.r3.5HG0496570	NA	NA	NA	0	5.08147	2.6	HORVU.MOREX.r3.5HG0492170	Pumilio homolog 5 [UniProtKB/Swiss-Prot:Q9LJX4]	Os09g0497100	NA	18.0319	12.2526	-0.52
HORVU.MOREX.r3.5HG0496810	NA	NA	NA	3.91439	8.14459	0.9	HORVU.MOREX.r3.5HG0492720	NA	Os09g0499000	AT2G24550	48.9509	26.59	-0.86
HORVU.MOREX.r3.5HG0497440	3-ketoacyl-CoA synthase 4 [UniProtKB/Swiss-Prot:Q9LN49]	Os09g0521100	NA	12.6691	19.167	0.56	HORVU.MOREX.r3.5HG0493560	SKP1-like protein 14 [UniProtKB/Swiss-Prot:O81057]	Os09g0539500	NA	15.7591	10.3694	-0.56
HORVU.MOREX.r3.5HG0497820	Glucuronoxylan 4-O-methyltransferase 1 [UniProtKB/Swiss-Prot:Q6NMK1]	Os12g0204500	NA	3.33948	8.30217	1.1	HORVU.MOREX.r3.5HG0494000	Uridine kinase-like protein 2, chloroplastic [UniProtKB/Swiss-Prot:Q9LK34]	Os09g0505800	AT5G40870	23.5312	15.9826	-0.53
HORVU.MOREX.r3.5HG0497940	Homeobox-leucine zipper protein ROC6 [UniProtKB/Swiss-Prot:Q7Y0V7]	Os09g0526300	AT5G52170	1.16513	2.18729	0.56	HORVU.MOREX.r3.5HG0494970	Caffeoylshikimate esterase [UniProtKB/Swiss-Prot:Q9C942]	Os10g0135600	NA	18.7734	12.6771	-0.53
HORVU.MOREX.r3.5HG0498080	Probable polyamine transporter At3g13620 [UniProtKB/Swiss-Prot:Q9LHN7]	Os03g0374900	NA	7.56601	11.4054	0.53	HORVU.MOREX.r3.5HG0495020	Cilia- and flagella-associated protein 20 [UniProtKB/Swiss-Prot:Q8BTU1]	Os09g0510200	AT3G12300	86.7911	58.6019	-0.56
HORVU.MOREX.r3.5HG0498110	NA	NA	NA	9.15289	59.0363	2.56	HORVU.MOREX.r3.5HG0495920	Peroxisome biogenesis protein 1 [UniProtKB/Swiss-Prot:Q9FNP1]	Os09g0515100	AT1G05910	2.86249	0.446951	-1.42
HORVU.MOREX.r3.5HG0498240	NA	NA	NA	80.0591	122.944	0.61	HORVU.MOREX.r3.5HG0497370	DEAD-box ATP-dependent RNA helicase 7 [UniProtKB/Swiss-Prot:Q650T9]	Os09g0520700	NA	285.116	201.234	-0.5
HORVU.MOREX.r3.5HG0498270	Homeobox-leucine zipper protein HOX6 [UniProtKB/Swiss-Prot:Q651Z5]	Os09g0528200	NA	6.48029	11.7521	0.77	HORVU.MOREX.r3.5HG0498460	NA	Os09g0530500	NA	2.59922	1.11528	-0.77
HORVU.MOREX.r3.5HG0498540	NA	Os09g0530900	NA	19.6556	39.8541	0.98	HORVU.MOREX.r3.5HG0498560	NA	NA	NA	1.18193	0.35134	-0.69
HORVU.MOREX.r3.5HG0498570	NA	NA	NA	0	0.66611	0.74	HORVU.MOREX.r3.5HG0498770	Polygalacturonate 4-alpha-galacturonosyltransferase [UniProtKB/Swiss-Prot:Q9LE59]	Os09g0531800	NA	42.3227	29.5111	-0.51
HORVU.MOREX.r3.5HG0498960	Glucan endo-1,3-beta-glucosidase [UniProtKB/Swiss-Prot:O22317]	Os09g0533200	NA	29.2927	43.034	0.54	HORVU.MOREX.r3.5HG0499910	BTB/POZ and MATH domain-containing protein 2 [UniProtKB/Swiss-Prot:Q9M8J9]	NA	NA	4.8027	2.75679	-0.63
HORVU.MOREX.r3.5HG0500660	SKP1-like protein 1B [UniProtKB/Swiss-Prot:Q9FHW7]	Os09g0539500	NA	3.05018	12.9436	1.78	HORVU.MOREX.r3.5HG0499920	DNA-(apurinic or apyrimidinic site) endonuclease 2 [UniProtKB/Swiss-Prot:F4JNY0]	Os09g0536000	NA	8.77745	5.47597	-0.59
HORVU.MOREX.r3.5HG0501220	NA	NA	NA	0.810818	1.55404	0.5	HORVU.MOREX.r3.5HG0500770	bZIP transcription factor 27 [UniProtKB/Swiss-Prot:Q7PCC6]	Os09g0540800	NA	11.3112	4.71632	-1.11
HORVU.MOREX.r3.5HG0502910	NA	NA	NA	8.2284	13.6707	0.67	HORVU.MOREX.r3.5HG0501600	Serine/threonine-protein kinase STY17 [UniProtKB/Swiss-Prot:Q8RWL6]	Os09g0544300	AT4G35780	19.5373	12.4169	-0.61
HORVU.MOREX.r3.5HG0503540	NA	NA	NA	29.2434	44.1799	0.58	HORVU.MOREX.r3.5HG0501760	Protein FEZ [UniProtKB/Swiss-Prot:Q9ZVH0]	Os09g0497900	NA	1.00332	0.375263	-0.54
HORVU.MOREX.r3.5HG0505150	Hydrophobic protein OSR8 [UniProtKB/Swiss-Prot:Q9LRI7]	Os09g0558100	AT2G24040	71.7733	112.353	0.64	HORVU.MOREX.r3.5HG0502130	T-complex protein 1 subunit beta [UniProtKB/Swiss-Prot:Q940P8]	Os05g0556700	AT5G20890	49.7762	33.2813	-0.57
HORVU.MOREX.r3.5HG0505640	Lipase 1 [UniProtKB/Swiss-Prot:Q02104]	NA	NA	0.704364	2.16358	0.89	HORVU.MOREX.r3.5HG0502360	NA	NA	NA	9.10282	3.7531	-1.09
HORVU.MOREX.r3.5HG0505980	PLASMODESMATA CALLOSE-BINDING PROTEIN 3 [UniProtKB/Swiss-Prot:Q9FZ86]	Os09g0560850	NA	0.298561	0.852152	0.51	HORVU.MOREX.r3.5HG0502620	F-box/FBD/LRR-repeat protein At5g56420 [UniProtKB/Swiss-Prot:Q9FM89]	NA	NA	18.4913	12.769	-0.5
HORVU.MOREX.r3.5HG0506810	LRR receptor-like serine/threonine-protein kinase ERL2 [UniProtKB/Swiss-Prot:Q6XAT2]	NA	NA	64.3486	100.435	0.63	HORVU.MOREX.r3.5HG0503900	NA	NA	NA	3.61111	1.3645	-0.96
HORVU.MOREX.r3.5HG0506830	NA	NA	NA	24.3969	46.1903	0.89	HORVU.MOREX.r3.5HG0504040	NA	Os09g0552500	NA	1.78341	0.527212	-0.87
HORVU.MOREX.r3.5HG0507030	NA	NA	NA	0	0.591509	0.67	HORVU.MOREX.r3.5HG0504320	Mitochondrial phosphate carrier protein 1, mitochondrial [UniProtKB/Swiss-Prot:Q7DNC3]	Os09g0554000	AT2G17270	3.72922	2.07131	-0.62
HORVU.MOREX.r3.5HG0508050	Nuclear transcription factor Y subunit A-10 [UniProtKB/Swiss-Prot:Q8LFU0]	Os03g0647600	AT2G34720	6.12014	14.059	1.08	HORVU.MOREX.r3.5HG0504790	NA	NA	NA	557.873	378.605	-0.56
HORVU.MOREX.r3.5HG0508730	F-box/LRR-repeat protein At3g48880 [UniProtKB/Swiss-Prot:Q9M2Z5]	Os03g0638900	NA	0.485991	1.46341	0.73	HORVU.MOREX.r3.5HG0505410	NA	NA	NA	0.584059	0	-0.66
HORVU.MOREX.r3.5HG0508900	Protein IQ-DOMAIN 14 [UniProtKB/Swiss-Prot:Q8LPG9]	Os03g0636700	AT4G14750	2.47776	5.57416	0.92	HORVU.MOREX.r3.5HG0505740	Transcription termination factor MTERF2, chloroplastic [UniProtKB/Swiss-Prot:F4IHL3]	Os09g0560100	NA	2.51258	1.47904	-0.5
HORVU.MOREX.r3.5HG0509190	NA	NA	NA	22.8379	59.3309	1.34	HORVU.MOREX.r3.5HG0506100	Helicase protein MOM1 [UniProtKB/Swiss-Prot:Q9M658]	NA	NA	15.0643	10.2588	-0.51
HORVU.MOREX.r3.5HG0509200	Putative linoleate 9S-lipoxygenase 3 [UniProtKB/Swiss-Prot:Q7G794]	Os03g0738600	NA	31.0443	68.6463	1.12	HORVU.MOREX.r3.5HG0507460	Nuclear pore complex protein GP210 [UniProtKB/Swiss-Prot:F4KHD8]	Os09g0565500	NA	16.1995	10.8513	-0.54
HORVU.MOREX.r3.5HG0509210	Linoleate 9S-lipoxygenase 2 [UniProtKB/Swiss-Prot:P29250]	Os03g0738600	NA	1.38178	3.67825	0.97	HORVU.MOREX.r3.5HG0507940	Chaperone protein dnaJ 2 [UniProtKB/Swiss-Prot:P42825]	Os03g0648400	AT5G22060	205.847	141.58	-0.54
HORVU.MOREX.r3.5HG0509760	Auxin-responsive protein IAA13 [UniProtKB/Swiss-Prot:Q10D34]	Os03g0742900	AT4G14550	11.948	22.4994	0.86	HORVU.MOREX.r3.5HG0508860	Organic cation/carnitine transporter 7 [UniProtKB/Swiss-Prot:Q940M4]	Os03g0638200	NA	9.31021	5.55297	-0.65
HORVU.MOREX.r3.5HG0510110	NA	Os03g0746700	NA	16.9701	29.1829	0.75	HORVU.MOREX.r3.5HG0509740	Polyubiquitin [UniProtKB/Swiss-Prot:P69309]	Os04g0628100	NA	29.9152	19.3705	-0.6
HORVU.MOREX.r3.5HG0510360	NADPH-dependent aldehyde reductase-like protein, chloroplastic [UniProtKB/Swiss-Prot:Q9SQR4]	Os03g0748100	NA	0.674096	2.08402	0.88	HORVU.MOREX.r3.5HG0510160	NA	Os03g0747200	AT4G14840	9.41442	6.2176	-0.53
HORVU.MOREX.r3.5HG0510990	Oligopeptide transporter 3 [UniProtKB/Swiss-Prot:O23482]	Os03g0751100	AT4G16370	2.65864	4.20063	0.51	HORVU.MOREX.r3.5HG0510280	Increased DNA methylation 1 [UniProtKB/Swiss-Prot:F4IXE7]	Os03g0747600	AT4G14920	7.53777	4.92519	-0.53
HORVU.MOREX.r3.5HG0511520	Protein LEO1 homolog [UniProtKB/Swiss-Prot:Q9FNQ0]	Os03g0756500	AT5G61150	2.32121	3.69023	0.5	HORVU.MOREX.r3.5HG0510340	YTH domain-containing protein ECT2 [UniProtKB/Swiss-Prot:Q9LJE5]	Os03g0748000	NA	29.5596	20.5778	-0.5
HORVU.MOREX.r3.5HG0512260	Transcription factor bHLH113 [UniProtKB/Swiss-Prot:Q9LT67]	Os03g0759700	NA	7.87881	13.4557	0.7	HORVU.MOREX.r3.5HG0510760	Serine/threonine-protein kinase TOUSLED [UniProtKB/Swiss-Prot:Q39238]	Os03g0749800	NA	27.3795	18.6391	-0.53
HORVU.MOREX.r3.5HG0512390	Gibberellin-regulated protein 8 [UniProtKB/Swiss-Prot:O80641]	Os03g0760800	NA	70.8274	119.226	0.74	HORVU.MOREX.r3.5HG0511090	Phytochrome C [UniProtKB/Swiss-Prot:Q10CQ8]	Os03g0752100	AT4G16250	18.576	10.2229	-0.8
HORVU.MOREX.r3.5HG0513250	NA	Os03g0768900	AT4G37240	2.94895	5.65924	0.75	HORVU.MOREX.r3.5HG0511210	MADS-box transcription factor 14 [UniProtKB/Swiss-Prot:Q10CQ1]	Os03g0752800	AT3G02310	220.767	154.079	-0.52
HORVU.MOREX.r3.5HG0514290	Mitochondrial import inner membrane translocase subunit TIM14-1 [UniProtKB/Swiss-Prot:Q8RV04]	Os03g0776900	NA	3.99928	9.43531	1.06	HORVU.MOREX.r3.5HG0511490	LRR receptor-like serine/threonine-protein kinase RPK2 [UniProtKB/Swiss-Prot:Q9S7I6]	Os03g0756200	AT3G02130	6.00791	3.82627	-0.54
HORVU.MOREX.r3.5HG0514700	NA	NA	NA	18.8852	27.6453	0.53	HORVU.MOREX.r3.5HG0512930	CCG-binding protein 1 [UniProtKB/Swiss-Prot:Q9XIM0]	Os03g0765500	NA	25.6945	10.0941	-1.27
HORVU.MOREX.r3.5HG0514930	NA	Os03g0778400	NA	18.0249	27.9187	0.6	HORVU.MOREX.r3.5HG0513640	NA	NA	NA	2.54211	1.48986	-0.51
HORVU.MOREX.r3.5HG0514940	NA	Os03g0780200	NA	41.6846	60.0844	0.52	HORVU.MOREX.r3.5HG0513960	Uncharacterized protein At1g01500 [UniProtKB/Swiss-Prot:Q8GUH2]	Os03g0775600	NA	11.3897	7.30447	-0.58
HORVU.MOREX.r3.5HG0516090	NA	NA	NA	0	0.471247	0.56	HORVU.MOREX.r3.5HG0514020	Chitin-inducible gibberellin-responsive protein 2 [UniProtKB/Swiss-Prot:Q8GVE1]	Os10g0369600	NA	14.5074	9.81857	-0.52
HORVU.MOREX.r3.5HG0517440	NA	Os03g0791432	NA	18.3155	29.3831	0.65	HORVU.MOREX.r3.5HG0516230	Probable methyltransferase PMT2 [UniProtKB/Swiss-Prot:B9DFI7]	Os03g0379100	NA	18.7934	12.5037	-0.55
HORVU.MOREX.r3.5HG0517820	NA	NA	NA	0	329.568	8.37	HORVU.MOREX.r3.5HG0516820	NA	NA	NA	42.7005	22.1438	-0.92
HORVU.MOREX.r3.5HG0518340	NA	NA	NA	2.65048	4.60388	0.62	HORVU.MOREX.r3.5HG0517260	Probable glutamate carboxypeptidase PLA3 [UniProtKB/Swiss-Prot:Q852M4]	Os03g0790600	NA	6.07032	3.75239	-0.57
HORVU.MOREX.r3.5HG0518690	NA	NA	NA	10.6529	15.9932	0.54	HORVU.MOREX.r3.5HG0517790	YTH domain-containing protein ECT4 [UniProtKB/Swiss-Prot:A0A1P8AS03]	Os03g0748000	AT3G03950	63.9526	41.6749	-0.61
HORVU.MOREX.r3.5HG0519070	Stem-specific protein TSJT1 [UniProtKB/Swiss-Prot:P24805]	Os03g0744600	AT3G22850	0.646385	1.85683	0.8	HORVU.MOREX.r3.5HG0517800	YTH domain-containing protein ECT2 [UniProtKB/Swiss-Prot:Q9LJE5]	Os03g0748000	AT3G03950	160.494	111.01	-0.53
HORVU.MOREX.r3.5HG0520050	NA	NA	NA	0	1.21922	1.15	HORVU.MOREX.r3.5HG0517910	Casein kinase 1-like protein HD16 [UniProtKB/Swiss-Prot:Q852L0]	Os03g0793500	AT3G03940	18.2546	11.4053	-0.63
HORVU.MOREX.r3.5HG0520150	NA	NA	NA	0.80984	2.01239	0.74	HORVU.MOREX.r3.5HG0517940	Type IV inositol polyphosphate 5-phosphatase 7 [UniProtKB/Swiss-Prot:Q0WQ41]	Os03g0793600	NA	17.7469	11.6325	-0.57
HORVU.MOREX.r3.5HG0520730	Thioredoxin H2-2 [UniProtKB/Swiss-Prot:Q851R5]	Os03g0800700	NA	136.859	194.564	0.5	HORVU.MOREX.r3.5HG0518240	5'-3' exoribonuclease 4 [UniProtKB/Swiss-Prot:Q9FQ04]	Os03g0794800	NA	34.4446	22.9993	-0.56
HORVU.MOREX.r3.5HG0520900	NA	NA	NA	0.381602	2.24788	1.23	HORVU.MOREX.r3.5HG0518530	Queuine tRNA-ribosyltransferase accessory subunit 2 [UniProtKB/Swiss-Prot:Q28DX0]	Os10g0141900	NA	15.0658	9.71175	-0.58
HORVU.MOREX.r3.5HG0520940	AAA-ATPase At3g28510 [UniProtKB/Swiss-Prot:Q9LH84]	Os03g0802500	NA	1.51404	4.4309	1.11	HORVU.MOREX.r3.5HG0520120	Wall-associated receptor kinase 5 [UniProtKB/Swiss-Prot:Q9LMN7]	Os03g0759600	NA	3.27847	1.80236	-0.61
HORVU.MOREX.r3.5HG0522150	NA	NA	NA	9.57825	22.3933	1.14	HORVU.MOREX.r3.5HG0520960	DDT domain-containing protein DDR4 [UniProtKB/Swiss-Prot:F4IDY7]	Os07g0193600	NA	13.7779	8.08626	-0.7
HORVU.MOREX.r3.5HG0522430	PLASMODESMATA CALLOSE-BINDING PROTEIN 3 [UniProtKB/Swiss-Prot:Q9FZ86]	Os03g0756300	NA	1.40386	4.29301	1.14	HORVU.MOREX.r3.5HG0521560	Probable prolyl 4-hydroxylase 7 [UniProtKB/Swiss-Prot:Q8L970]	Os03g0803500	NA	31.2099	19.9154	-0.62
HORVU.MOREX.r3.5HG0522630	Uclacyanin 1 [UniProtKB/Swiss-Prot:O82081]	Os03g0807500	NA	0.574001	1.91553	0.89	HORVU.MOREX.r3.5HG0524280	NA	Os03g0811500	NA	22.5529	15.1646	-0.54
HORVU.MOREX.r3.5HG0522710	NA	NA	NA	0	10.217	3.49	HORVU.MOREX.r3.5HG0524440	Probable DNA gyrase subunit A, chloroplastic/mitochondrial [UniProtKB/Swiss-Prot:Q7XZF7]	Os03g0812000	NA	47.0822	30.7718	-0.6
HORVU.MOREX.r3.5HG0523310	Purple acid phosphatase 2 [UniProtKB/Swiss-Prot:Q9SDZ9]	Os12g0637100	NA	7.1299	14.3395	0.92	HORVU.MOREX.r3.5HG0524740	Probable GTP-binding protein EngB [UniProtKB/Swiss-Prot:Q5FPX9]	Os03g0816400	NA	9.18377	5.83413	-0.58
HORVU.MOREX.r3.5HG0524270	Transcription factor bHLH106 [UniProtKB/Swiss-Prot:O80674]	Os03g0811400	NA	4.72692	8.31563	0.7	HORVU.MOREX.r3.5HG0526940	Probable alpha-mannosidase At5g13980 [UniProtKB/Swiss-Prot:Q8LPJ3]	Os11g0525600	NA	26.1842	13.5364	-0.9
HORVU.MOREX.r3.5HG0524580	NA	NA	NA	9.09478	14.0268	0.57	HORVU.MOREX.r3.5HG0527070	Urease [UniProtKB/Swiss-Prot:B9GCH9]	NA	NA	7.05283	4.69183	-0.5
HORVU.MOREX.r3.5HG0525040	NA	NA	NA	0.192393	0.858264	0.64	HORVU.MOREX.r3.5HG0527250	Bowman-Birk type trypsin inhibitor [UniProtKB/Swiss-Prot:P81713]	Os03g0823400	NA	27.3	7.49289	-1.74
HORVU.MOREX.r3.5HG0525430	Protein trichome birefringence-like 32 [UniProtKB/Swiss-Prot:Q9SRL3]	Os03g0817800	NA	5.32677	9.86393	0.78	HORVU.MOREX.r3.5HG0527490	Pentatricopeptide repeat-containing protein At1g74850, chloroplastic [UniProtKB/Swiss-Prot:Q9S7Q2]	Os03g0824100	AT5G59200	4.83033	3.05976	-0.52
HORVU.MOREX.r3.5HG0525760	Protein SODIUM POTASSIUM ROOT DEFECTIVE 2 [UniProtKB/Swiss-Prot:Q58FZ0]	Os03g0819400	AT2G28660	11.8468	17.2594	0.51	HORVU.MOREX.r3.5HG0527630	Serine/threonine-protein kinase BSK5 [UniProtKB/Swiss-Prot:Q9FIL1]	Os03g0825300	AT5G59010	47.9536	29.5922	-0.68
HORVU.MOREX.r3.5HG0525780	NA	Os03g0851400	NA	2.36918	9.91999	1.7	HORVU.MOREX.r3.5HG0528190	NA	NA	NA	15.4667	10.5392	-0.51
HORVU.MOREX.r3.5HG0526260	Dof zinc finger protein DOF3.6 [UniProtKB/Swiss-Prot:Q9M2U1]	Os03g0821200	AT2G28810	0.392474	1.14103	0.62	HORVU.MOREX.r3.5HG0528360	NA	NA	NA	2.30901	1.2861	-0.53
HORVU.MOREX.r3.5HG0526900	NA	NA	NA	15.5896	23.158	0.54	HORVU.MOREX.r3.5HG0528390	NA	NA	NA	3.68405	1.99162	-0.65
HORVU.MOREX.r3.5HG0529530	NA	NA	NA	2.50623	7.46622	1.27	HORVU.MOREX.r3.5HG0529120	Elongation factor 2 [UniProtKB/Swiss-Prot:Q9ASR1]	Os02g0519900	AT1G56070	30.7482	21.5026	-0.5
HORVU.MOREX.r3.5HG0529540	NA	NA	NA	3.24985	9.31834	1.28	HORVU.MOREX.r3.5HG0530250	NA	NA	NA	7.12461	1.01983	-2.01
HORVU.MOREX.r3.5HG0530280	NA	NA	NA	7.02312	11.8351	0.68	HORVU.MOREX.r3.5HG0530260	Glycine-rich RNA-binding protein RZ1A [UniProtKB/Swiss-Prot:Q9LIN3]	Os03g0836200	NA	13.1954	3.56915	-1.64
HORVU.MOREX.r3.5HG0532610	NA	NA	NA	8.26997	16.2426	0.9	HORVU.MOREX.r3.5HG0530510	Nicotinate phosphoribosyltransferase 1 [UniProtKB/Swiss-Prot:Q8RWM2]	Os03g0837300	AT4G36940	20.9187	14.1031	-0.54
HORVU.MOREX.r3.5HG0535440	NA	Os03g0852400	NA	13.7923	26.3949	0.89	HORVU.MOREX.r3.5HG0530580	U3 small nucleolar RNA-associated protein 25 [UniProtKB/Swiss-Prot:B2B4I8]	Os05g0295100	NA	10.6799	6.98935	-0.55
HORVU.MOREX.r3.5HG0535920	Putative gamma-glutamylcyclotransferase At3g02910 [UniProtKB/Swiss-Prot:Q9M8T3]	Os03g0854000	NA	23.6478	38.7449	0.69	HORVU.MOREX.r3.5HG0532380	NA	NA	NA	5.96797	2.38552	-1.04
HORVU.MOREX.r3.5HG0536120	Protein NUCLEAR FUSION DEFECTIVE 2 [UniProtKB/Swiss-Prot:Q9FYL8]	Os03g0854400	NA	7.26382	10.8256	0.52	HORVU.MOREX.r3.5HG0532440	Vacuolar protein sorting-associated protein 9A [UniProtKB/Swiss-Prot:Q10NQ3]	Os03g0842700	NA	5.15939	2.47399	-0.83
HORVU.MOREX.r3.5HG0536790	Putative ripening-related protein 7 [UniProtKB/Swiss-Prot:Q7XD65]	NA	NA	1.38257	7.13414	1.77	HORVU.MOREX.r3.5HG0533450	Phosphatidylinositol glycan anchor biosynthesis class U protein [UniProtKB/Swiss-Prot:Q9H490]	Os02g0688900	NA	7.95719	5.11595	-0.55
HORVU.MOREX.r3.5HG0537050	NA	NA	NA	17.0954	26.4547	0.6	HORVU.MOREX.r3.5HG0533800	Putative wall-associated receptor kinase-like 16 [UniProtKB/Swiss-Prot:Q9LSV3]	Os03g0844100	NA	2.99508	1.71393	-0.56
HORVU.MOREX.r3.6HG0538280	Leaf-specific thionin [UniProtKB/Swiss-Prot:P09617]	NA	NA	2.05908	21.3464	2.87	HORVU.MOREX.r3.5HG0534390	NA	NA	NA	5.87489	3.74759	-0.53
HORVU.MOREX.r3.6HG0538380	Leaf-specific thionin [UniProtKB/Swiss-Prot:P09617]	NA	NA	4.06305	27.7056	2.5	HORVU.MOREX.r3.5HG0534580	NA	NA	NA	2.46989	0.219737	-1.51
HORVU.MOREX.r3.6HG0538650	Probable L-type lectin-domain containing receptor kinase S.7 [UniProtKB/Swiss-Prot:Q9FHG4]	NA	NA	0.596733	2.61405	1.18	HORVU.MOREX.r3.5HG0534660	NA	NA	NA	14.2173	8.22705	-0.72
HORVU.MOREX.r3.6HG0539090	NA	NA	NA	0	2.96164	1.99	HORVU.MOREX.r3.5HG0534780	FBD-associated F-box protein At5g22730 [UniProtKB/Swiss-Prot:Q9FNI8]	NA	NA	3.2667	1.76552	-0.63
HORVU.MOREX.r3.6HG0539180	GDSL esterase/lipase EXL3 [UniProtKB/Swiss-Prot:Q94CH6]	Os02g0101400	NA	0.312752	0.987647	0.6	HORVU.MOREX.r3.5HG0535750	Cleavage and polyadenylation specificity factor subunit 3-I [UniProtKB/Swiss-Prot:Q9C952]	Os03g0852900	AT1G61010	74.2829	49.5477	-0.57
HORVU.MOREX.r3.6HG0540270	NA	NA	NA	15.8002	24.5802	0.61	HORVU.MOREX.r3.5HG0536340	Inactive poly [ADP-ribose] polymerase RCD1 [UniProtKB/Swiss-Prot:Q8RY59]	Os03g0854800	AT1G32230	20.3924	8.78772	-1.13
HORVU.MOREX.r3.6HG0541160	NA	NA	NA	2.63384	8.53846	1.39	HORVU.MOREX.r3.5HG0536460	Ribosome-binding factor PSRP1, chloroplastic [UniProtKB/Swiss-Prot:P19954]	Os03g0856500	NA	20.7804	13.7941	-0.56
HORVU.MOREX.r3.6HG0542110	RING-H2 finger protein ATL79 [UniProtKB/Swiss-Prot:Q9FGJ6]	Os02g0106600	NA	11.1543	17.9831	0.64	HORVU.MOREX.r3.5HG0536500	ATP-dependent DNA helicase 2 subunit KU80 [UniProtKB/Swiss-Prot:Q75IP6]	Os03g0856200	NA	36.6306	25.4574	-0.51
HORVU.MOREX.r3.6HG0542540	NA	NA	NA	0.0561343	3.91353	2.22	HORVU.MOREX.r3.5HG0536650	NA	NA	NA	0.734429	0.183176	-0.55
HORVU.MOREX.r3.6HG0543600	Probable NADPH:quinone oxidoreductase 2 [UniProtKB/Swiss-Prot:Q941Y8]	Os01g0954000	NA	1.57602	3.51101	0.81	HORVU.MOREX.r3.5HG0537130	NA	Os03g0858700	NA	13.4031	7.43156	-0.77
HORVU.MOREX.r3.6HG0546550	Glucan endo-1,3-beta-glucosidase 3 [UniProtKB/Swiss-Prot:Q9ZU91]	NA	NA	0.177192	1.16203	0.88	HORVU.MOREX.r3.5HG0537420	ER membrane protein complex subunit 7 homolog [UniProtKB/Swiss-Prot:Q8VY97]	Os06g0644100	NA	8.26164	1.24314	-2.05
HORVU.MOREX.r3.6HG0546700	tRNA ligase 1 [UniProtKB/Swiss-Prot:Q0WL81]	Os07g0191700	NA	4.84733	9.84286	0.89	HORVU.MOREX.r3.5HG0537620	Ubiquitin-conjugating enzyme E2-23 kDa [UniProtKB/Swiss-Prot:P16577]	Os10g0447100	AT1G63800	38.9782	20.4967	-0.9
HORVU.MOREX.r3.6HG0546860	NA	NA	NA	0	16.3769	4.12	HORVU.MOREX.r3.6HG0540200	RuBisCO large subunit-binding protein subunit beta, chloroplastic [UniProtKB/Swiss-Prot:P08927]	Os02g0102900	AT3G13470	1.6274	0.619986	-0.7
HORVU.MOREX.r3.6HG0546870	Probable serine/threonine-protein kinase PIX13 [UniProtKB/Swiss-Prot:Q9SII6]	Os02g0118200	NA	0.185302	0.674572	0.5	HORVU.MOREX.r3.6HG0540670	Protein TPR1 [UniProtKB/Swiss-Prot:Q5NBT9]	NA	NA	17.285	10.2915	-0.7
HORVU.MOREX.r3.6HG0547880	NA	NA	NA	0	2.25324	1.7	HORVU.MOREX.r3.6HG0540760	MKI67 FHA domain-interacting nucleolar phosphoprotein-like [UniProtKB/Swiss-Prot:Q6GL69]	Os08g0412200	NA	197.559	125.375	-0.65
HORVU.MOREX.r3.6HG0548260	NA	NA	NA	2.70322	4.75504	0.64	HORVU.MOREX.r3.6HG0541030	NA	Os04g0284100	NA	10.3641	6.06045	-0.69
HORVU.MOREX.r3.6HG0548600	DNA-directed RNA polymerases IV and V subunit 4 [UniProtKB/Swiss-Prot:Q6DBA5]	NA	NA	0.024171	67.9673	6.07	HORVU.MOREX.r3.6HG0543110	Pre-mRNA-processing protein 40A [UniProtKB/Swiss-Prot:B6EUA9]	NA	NA	36.9963	25.3144	-0.53
HORVU.MOREX.r3.6HG0548640	NA	NA	NA	9.42121	18.9063	0.93	HORVU.MOREX.r3.6HG0543480	Disease resistance protein RGA5 [UniProtKB/Swiss-Prot:F7J0N2]	NA	NA	0.725003	0.135366	-0.6
HORVU.MOREX.r3.6HG0548670	Histone H4 [UniProtKB/Swiss-Prot:P0CG89]	Os02g0684500	AT1G07660	112.975	186.992	0.72	HORVU.MOREX.r3.6HG0543720	Protein H2A.6 [UniProtKB/Swiss-Prot:Q43214]	Os03g0279200	NA	71.2095	31.5376	-1.15
HORVU.MOREX.r3.6HG0548920	NA	Os02g0122500	NA	0.362765	1.33194	0.77	HORVU.MOREX.r3.6HG0543730	Histone H2B.4 [UniProtKB/Swiss-Prot:Q43215]	Os01g0152700	AT2G37470	640.099	27.2324	-4.51
HORVU.MOREX.r3.6HG0549570	NA	NA	NA	1.18939	2.29794	0.59	HORVU.MOREX.r3.6HG0544330	NA	Os05g0188100	NA	169.976	55.5897	-1.6
HORVU.MOREX.r3.6HG0549630	MEIOTIC F-BOX protein MOF [UniProtKB/Swiss-Prot:Q7X7A4]	NA	NA	0.0770793	5.9501	2.69	HORVU.MOREX.r3.6HG0544350	Serine carboxypeptidase 3 [UniProtKB/Swiss-Prot:P21529]	Os02g0114200	NA	8.18647	4.40217	-0.77
HORVU.MOREX.r3.6HG0549660	MEIOTIC F-BOX protein MOF [UniProtKB/Swiss-Prot:Q7X7A4]	NA	NA	0.00839767	1.57121	1.35	HORVU.MOREX.r3.6HG0545170	NA	NA	NA	1.36151	0.264249	-0.9
HORVU.MOREX.r3.6HG0549760	NA	NA	NA	0.016541	1.07852	1.03	HORVU.MOREX.r3.6HG0545180	NA	NA	NA	4.31593	0.786276	-1.57
HORVU.MOREX.r3.6HG0549770	NA	NA	NA	0.510588	2.07705	1.03	HORVU.MOREX.r3.6HG0545190	NA	NA	NA	1.58804	0.101584	-1.23
HORVU.MOREX.r3.6HG0551100	NA	NA	NA	0	0.460749	0.55	HORVU.MOREX.r3.6HG0546660	Autophagy protein 5 [UniProtKB/Swiss-Prot:A2X052]	Os02g0117800	NA	26.2007	16.7652	-0.61
HORVU.MOREX.r3.6HG0551110	NA	NA	NA	0	1.62153	1.39	HORVU.MOREX.r3.6HG0546720	NA	NA	NA	16.9702	0	-4.17
HORVU.MOREX.r3.6HG0555150	NA	NA	NA	0	2.66721	1.87	HORVU.MOREX.r3.6HG0546930	Disease resistance protein RGA2 [UniProtKB/Swiss-Prot:Q7XBQ9]	NA	NA	6.71872	4.22522	-0.56
HORVU.MOREX.r3.6HG0555990	NA	NA	NA	0.870906	2.64195	0.96	HORVU.MOREX.r3.6HG0547410	Nucleolar GTP-binding protein 1 [UniProtKB/Swiss-Prot:Q99ME9]	Os08g0158900	NA	24.4906	16.9037	-0.51
HORVU.MOREX.r3.6HG0559800	NA	NA	NA	0.116297	13.8658	3.74	HORVU.MOREX.r3.6HG0549370	Protein fluG [UniProtKB/Swiss-Prot:P38094]	Os10g0456500	NA	1.83809	0.707382	-0.73
HORVU.MOREX.r3.6HG0559830	NA	NA	NA	0.030095	1.37335	1.2	HORVU.MOREX.r3.6HG0549380	Gamma-glutamylcyclotransferase 2-2 [UniProtKB/Swiss-Prot:Q84MC1]	Os02g0465900	NA	199.022	117.352	-0.76
HORVU.MOREX.r3.6HG0559940	Uncharacterized protein C2F7.02c [UniProtKB/Swiss-Prot:Q09695]	NA	NA	13.0127	19.8382	0.57	HORVU.MOREX.r3.6HG0549970	Serine/threonine-protein kinase STY17 [UniProtKB/Swiss-Prot:Q8RWL6]	Os02g0120100	AT2G16750	7.6354	4.13629	-0.75
HORVU.MOREX.r3.6HG0560330	Zinc finger BED domain-containing protein RICESLEEPER 2 [UniProtKB/Swiss-Prot:Q6AVI0]	NA	NA	0	11.3041	3.62	HORVU.MOREX.r3.6HG0550260	Choline/ethanolaminephosphotransferase 2 [UniProtKB/Swiss-Prot:O82568]	Os02g0119800	AT1G13560	25.1626	16.8722	-0.55
HORVU.MOREX.r3.6HG0561240	NA	NA	NA	2.03493	5.82641	1.17	HORVU.MOREX.r3.6HG0550440	NA	NA	NA	5.08736	2.83613	-0.67
HORVU.MOREX.r3.6HG0562470	NA	NA	NA	0.550081	5.87903	2.15	HORVU.MOREX.r3.6HG0550650	Ubiquitin thioesterase OTUB1 [UniProtKB/Swiss-Prot:Q96FW1]	NA	NA	11.3273	7.59764	-0.52
HORVU.MOREX.r3.6HG0563000	NA	NA	NA	2.03561	29.738	3.34	HORVU.MOREX.r3.6HG0550880	Pumilio homolog 23 [UniProtKB/Swiss-Prot:Q9C552]	Os10g0390100	NA	11.0569	6.59887	-0.67
HORVU.MOREX.r3.6HG0565010	NA	NA	NA	0.0223797	23.2211	4.57	HORVU.MOREX.r3.6HG0551300	NA	Os11g0574725	NA	5.80592	2.55325	-0.94
HORVU.MOREX.r3.6HG0565400	NA	NA	NA	2.4054	5.77952	0.99	HORVU.MOREX.r3.6HG0553610	NA	NA	NA	3.71489	2.0927	-0.61
HORVU.MOREX.r3.6HG0565800	Peroxidase 39 [UniProtKB/Swiss-Prot:Q9SUT2]	Os02g0161800	NA	0.0113217	0.925827	0.93	HORVU.MOREX.r3.6HG0553700	NA	NA	NA	147.822	101.855	-0.53
HORVU.MOREX.r3.6HG0568320	NA	NA	NA	3.37958	29.8312	2.82	HORVU.MOREX.r3.6HG0555240	Wee1-like protein kinase [UniProtKB/Swiss-Prot:Q6Z829]	Os02g0135300	NA	22.1133	14.4711	-0.58
HORVU.MOREX.r3.6HG0568690	Cinnamoyl-CoA reductase 1 [UniProtKB/Swiss-Prot:Q9S9N9]	Os02g0180700	AT1G80820	4.25127	8.50368	0.86	HORVU.MOREX.r3.6HG0555260	NA	NA	NA	27.1712	0.0167467	-4.79
HORVU.MOREX.r3.6HG0568970	NA	NA	NA	0.153181	1.28544	0.99	HORVU.MOREX.r3.6HG0555600	NA	NA	NA	1.20958	0.136424	-0.96
HORVU.MOREX.r3.6HG0568980	NA	NA	NA	0.145281	1.18797	0.93	HORVU.MOREX.r3.6HG0555830	Glutamyl-tRNA(Gln) amidotransferase subunit B, chloroplastic/mitochondrial [UniProtKB/Swiss-Prot:Q2R2Z0]	Os11g0544800	NA	15.8305	10.6425	-0.53
HORVU.MOREX.r3.6HG0569140	NA	NA	NA	7.95987	13.7394	0.72	HORVU.MOREX.r3.6HG0556120	NA	Os02g0137100	NA	7.87882	5.06318	-0.55
HORVU.MOREX.r3.6HG0570420	NA	NA	NA	30.4931	53.8636	0.8	HORVU.MOREX.r3.6HG0556280	Putative disease resistance protein RGA4 [UniProtKB/Swiss-Prot:Q7XA39]	NA	NA	4.08575	1.58115	-0.98
HORVU.MOREX.r3.6HG0570890	Myb family transcription factor IPN2 [UniProtKB/Swiss-Prot:E5L8F7]	Os06g0664800	NA	0.864324	1.74635	0.56	HORVU.MOREX.r3.6HG0556780	Pentatricopeptide repeat-containing protein At3g13160, mitochondrial [UniProtKB/Swiss-Prot:Q9LK57]	Os02g0132100	NA	7.25497	4.71259	-0.53
HORVU.MOREX.r3.6HG0570970	Haloacid dehalogenase-like hydrolase domain-containing protein 3 [UniProtKB/Swiss-Prot:Q5E9D6]	Os06g0665100	NA	1.02865	1.8792	0.51	HORVU.MOREX.r3.6HG0557550	CRS2-associated factor 2, mitochondrial [UniProtKB/Swiss-Prot:Q0J7J7]	Os08g0188000	NA	4.96225	2.92641	-0.6
HORVU.MOREX.r3.6HG0571680	NA	Os06g0666800	NA	9.41343	18.2011	0.88	HORVU.MOREX.r3.6HG0557830	Histone H2B.2 [UniProtKB/Swiss-Prot:P05621]	Os01g0152700	NA	17.1426	3.13033	-2.14
HORVU.MOREX.r3.6HG0571850	NA	NA	NA	0.902206	2.33352	0.81	HORVU.MOREX.r3.6HG0557840	NA	NA	NA	1.85028	0.582936	-0.85
HORVU.MOREX.r3.6HG0572510	NA	NA	NA	0	0.455993	0.54	HORVU.MOREX.r3.6HG0557950	L-arabinokinase [UniProtKB/Swiss-Prot:O23461]	Os02g0141300	NA	2.15342	1.12583	-0.57
HORVU.MOREX.r3.6HG0575850	NA	NA	NA	6.36562	12.7654	0.9	HORVU.MOREX.r3.6HG0558130	NA	NA	NA	2.57566	0.479542	-1.27
HORVU.MOREX.r3.6HG0575960	NA	NA	NA	4.40164	8.4695	0.81	HORVU.MOREX.r3.6HG0558350	Protein SEMI-ROLLED LEAF 2 [UniProtKB/Swiss-Prot:Q10MI0]	Os02g0143200	NA	2.43547	1.22848	-0.62
HORVU.MOREX.r3.6HG0576240	NA	NA	NA	0	1.69717	1.43	HORVU.MOREX.r3.6HG0559300	NA	NA	NA	23.9013	13.0619	-0.82
HORVU.MOREX.r3.6HG0577080	NA	NA	NA	1.04438	2.99464	0.97	HORVU.MOREX.r3.6HG0561820	NA	NA	NA	1.45685	0.603975	-0.62
HORVU.MOREX.r3.6HG0577090	NA	NA	NA	0.254808	0.951215	0.64	HORVU.MOREX.r3.6HG0563110	Peroxisomal fatty acid beta-oxidation multifunctional protein [UniProtKB/Swiss-Prot:Q8W1L6]	Os02g0274100	NA	22.3549	15.1854	-0.53
HORVU.MOREX.r3.6HG0577100	NA	NA	NA	0	4.75623	2.53	HORVU.MOREX.r3.6HG0563380	NA	NA	NA	575.086	405.269	-0.5
HORVU.MOREX.r3.6HG0577770	NA	NA	NA	0	13.7529	3.88	HORVU.MOREX.r3.6HG0564630	5'-nucleotidase SurE [UniProtKB/Swiss-Prot:B2VA83]	Os07g0204500	NA	31.5808	14.3081	-1.09
HORVU.MOREX.r3.6HG0580050	NA	NA	NA	1.53666	4.83292	1.2	HORVU.MOREX.r3.6HG0566760	NA	NA	NA	1.69934	0.690697	-0.67
HORVU.MOREX.r3.6HG0580100	Probable protein phosphatase 2C 12 [UniProtKB/Swiss-Prot:Q6Z8B9]	Os02g0224100	AT1G17550	4.53296	6.99886	0.53	HORVU.MOREX.r3.6HG0566770	NA	NA	NA	2.09645	0.495759	-1.05
HORVU.MOREX.r3.6HG0581560	NA	Os02g0230000	NA	90.4713	132.527	0.55	HORVU.MOREX.r3.6HG0567780	Disease resistance protein RGA5 [UniProtKB/Swiss-Prot:Q2R8L1]	NA	NA	4.63223	2.67272	-0.62
HORVU.MOREX.r3.6HG0582260	NA	NA	NA	0.296079	1.13405	0.72	HORVU.MOREX.r3.6HG0569130	NA	NA	NA	8.43736	3.50886	-1.07
HORVU.MOREX.r3.6HG0582830	NA	NA	NA	4.748	8.37765	0.71	HORVU.MOREX.r3.6HG0569580	NA	NA	NA	64.7389	31.9218	-1
HORVU.MOREX.r3.6HG0583220	NA	NA	NA	3.03145	5.06071	0.59	HORVU.MOREX.r3.6HG0569600	Flavin-containing monooxygenase FMO GS-OX-like 3 [UniProtKB/Swiss-Prot:Q9SXD5]	NA	NA	35.723	23.7456	-0.57
HORVU.MOREX.r3.6HG0585630	NA	NA	NA	0.101937	2.34311	1.6	HORVU.MOREX.r3.6HG0569630	NA	NA	NA	5.75352	2.89258	-0.79
HORVU.MOREX.r3.6HG0589290	Probable WRKY transcription factor 19 [UniProtKB/Swiss-Prot:Q9SZ67]	Os02g0575700	NA	1.17968	2.16735	0.54	HORVU.MOREX.r3.6HG0569880	FGGY carbohydrate kinase domain-containing protein [UniProtKB/Swiss-Prot:Q96C11]	Os02g0177900	AT4G30310	13.4066	7.8599	-0.7
HORVU.MOREX.r3.6HG0590840	NA	NA	NA	0.264653	2.35703	1.41	HORVU.MOREX.r3.6HG0570820	NA	Os02g0174300	AT4G31270	13.0712	7.51562	-0.72
HORVU.MOREX.r3.6HG0591480	NA	NA	NA	3.20732	8.71173	1.21	HORVU.MOREX.r3.6HG0571240	NA	Os06g0666100	NA	22.3483	14.277	-0.61
HORVU.MOREX.r3.6HG0591920	Oxygen-dependent coproporphyrinogen-III oxidase, chloroplastic [UniProtKB/Swiss-Prot:Q7XPL2]	Os04g0610800	NA	1.25287	2.21422	0.51	HORVU.MOREX.r3.6HG0571370	Receptor-like protein 2 [UniProtKB/Swiss-Prot:Q9SHI3]	Os06g0667000	NA	1.18489	0.376057	-0.67
HORVU.MOREX.r3.6HG0592540	Ergosterol biosynthetic protein 28 [UniProtKB/Swiss-Prot:O80594]	NA	NA	1.41938	3.73513	0.97	HORVU.MOREX.r3.6HG0571400	NA	NA	NA	9.65353	2.85392	-1.47
HORVU.MOREX.r3.6HG0595310	NA	NA	NA	0	7.59432	3.1	HORVU.MOREX.r3.6HG0571740	DNA (cytosine-5)-methyltransferase DRM2 [UniProtKB/Swiss-Prot:Q10SU5]	NA	NA	11.6736	7.57257	-0.56
HORVU.MOREX.r3.6HG0596090	NA	NA	NA	0	4.02421	2.33	HORVU.MOREX.r3.6HG0572280	Probable serine/threonine-protein kinase PBL15 [UniProtKB/Swiss-Prot:Q9SY91]	Os03g0364400	NA	2.12416	0.995148	-0.65
HORVU.MOREX.r3.6HG0596480	Phosphoenolpyruvate carboxylase kinase 1 [UniProtKB/Swiss-Prot:Q9SPK4]	Os02g0625300	NA	7.11746	11.1125	0.58	HORVU.MOREX.r3.6HG0572420	NA	NA	NA	22.0501	10.4554	-1.01
HORVU.MOREX.r3.6HG0596900	NA	Os02g0631200	NA	4.87441	8.83213	0.74	HORVU.MOREX.r3.6HG0573110	Fumarylacetoacetase [UniProtKB/Swiss-Prot:Q6H7M1]	Os02g0196800	NA	26.177	18.1275	-0.51
HORVU.MOREX.r3.6HG0597780	GEM-like protein 4 [UniProtKB/Swiss-Prot:Q9FTA0]	Os02g0636600	AT5G23370	0.68859	1.85854	0.76	HORVU.MOREX.r3.6HG0573650	Zinc finger CCCH domain-containing protein 14 [UniProtKB/Swiss-Prot:Q7F8R0]	Os02g0194200	AT5G06770	76.0077	47.3688	-0.67
HORVU.MOREX.r3.6HG0597790	Putative GEM-like protein 8 [UniProtKB/Swiss-Prot:Q9FMW4]	Os02g0636700	AT5G23370	0.647553	1.50138	0.6	HORVU.MOREX.r3.6HG0574310	Putative pentatricopeptide repeat-containing protein At3g47840 [UniProtKB/Swiss-Prot:Q9STS9]	Os05g0581300	NA	2.1852	1.23342	-0.51
HORVU.MOREX.r3.6HG0599280	Aldehyde dehydrogenase family 3 member F1 [UniProtKB/Swiss-Prot:Q70E96]	Os02g0647900	NA	0.478416	1.6365	0.83	HORVU.MOREX.r3.6HG0574950	Protein STRUBBELIG-RECEPTOR FAMILY 8 [UniProtKB/Swiss-Prot:Q6R2J8]	Os02g0190500	NA	16.9934	9.84262	-0.73
HORVU.MOREX.r3.6HG0599820	Cyclin-P4-1 [UniProtKB/Swiss-Prot:Q7XC35]	Os02g0652000	AT2G44740	5.37514	12.5774	1.09	HORVU.MOREX.r3.6HG0575770	NA	NA	NA	88.4605	61.1417	-0.53
HORVU.MOREX.r3.6HG0600630	NA	Os02g0656100	NA	0.100479	1.04376	0.89	HORVU.MOREX.r3.6HG0575780	NA	NA	NA	1.49814	0.325135	-0.91
HORVU.MOREX.r3.6HG0600940	NA	NA	NA	5.38377	14.4325	1.27	HORVU.MOREX.r3.6HG0577620	(6-4)DNA photolyase [UniProtKB/Swiss-Prot:Q0E2Y1]	Os02g0204400	NA	13.1978	7.71399	-0.7
HORVU.MOREX.r3.6HG0600980	Alcohol dehydrogenase 1 [UniProtKB/Swiss-Prot:P05336]	Os02g0637700	NA	0	1.87877	1.53	HORVU.MOREX.r3.6HG0578070	Nuclear pore complex protein NUP205 [UniProtKB/Swiss-Prot:F4KBW6]	Os02g0202250	NA	30.1283	21.0034	-0.5
HORVU.MOREX.r3.6HG0601000	NA	Os02g0658300	AT4G17310	138.292	240.441	0.79	HORVU.MOREX.r3.6HG0578170	Histone deacetylase 6 [UniProtKB/Swiss-Prot:Q9FML2]	Os08g0344100	NA	48.4732	31.8652	-0.59
HORVU.MOREX.r3.6HG0602170	Molybdopterin synthase sulfur carrier subunit [UniProtKB/Swiss-Prot:B6SXF8]	Os02g0558300	NA	2.40602	7.84203	1.38	HORVU.MOREX.r3.6HG0581160	Protein BONZAI 1 [UniProtKB/Swiss-Prot:Q941L3]	Os02g0521300	NA	23.6391	15.276	-0.6
HORVU.MOREX.r3.6HG0605060	BOI-related E3 ubiquitin-protein ligase 1 [UniProtKB/Swiss-Prot:Q9FHE4]	Os02g0687500	AT4G17680	11.5105	19.5849	0.72	HORVU.MOREX.r3.6HG0581200	Pentatricopeptide repeat-containing protein At1g80880, mitochondrial [UniProtKB/Swiss-Prot:Q9SAH2]	Os08g0272200	NA	1.2819	0	-1.19
HORVU.MOREX.r3.6HG0606420	NA	NA	NA	527.702	758.471	0.52	HORVU.MOREX.r3.6HG0581360	NA	NA	NA	35.8538	24.1293	-0.55
HORVU.MOREX.r3.6HG0607800	Putative aminoacrylate hydrolase RutD [UniProtKB/Swiss-Prot:B1ZB18]	Os02g0706900	AT2G18360	0.591244	1.40241	0.59	HORVU.MOREX.r3.6HG0581570	Protein phosphatase 1 regulatory inhibitor subunit PPP1R7 homolog [UniProtKB/Swiss-Prot:Q84WJ9]	Os02g0230100	NA	23.3192	16.2456	-0.5
HORVU.MOREX.r3.6HG0608100	NA	NA	NA	0.684907	1.56705	0.61	HORVU.MOREX.r3.6HG0582080	NA	NA	NA	6.84254	0	-2.97
HORVU.MOREX.r3.6HG0608340	Putative F-box/FBD/LRR-repeat protein At2g05300 [UniProtKB/Swiss-Prot:Q9SJ32]	NA	NA	0.668397	1.86943	0.78	HORVU.MOREX.r3.6HG0582640	Cytosolic invertase 1 [UniProtKB/Swiss-Prot:Q69T31]	Os02g0550600	AT1G22650	41.2222	28.9382	-0.5
HORVU.MOREX.r3.6HG0610580	NA	NA	NA	6.98829	13.9678	0.91	HORVU.MOREX.r3.6HG0582910	Ribulose bisphosphate carboxylase/oxygenase activase, chloroplastic [UniProtKB/Swiss-Prot:O22025]	Os02g0266300	NA	10.1923	2.92478	-1.51
HORVU.MOREX.r3.6HG0611880	Homeobox-leucine zipper protein HOX16 [UniProtKB/Swiss-Prot:Q6YWR4]	Os02g0729700	NA	50.0925	102.584	1.02	HORVU.MOREX.r3.6HG0583360	Apoptosis inhibitor 5-like protein API5 [UniProtKB/Swiss-Prot:Q6Z6S1]	Os02g0313400	NA	83.6314	54.2376	-0.62
HORVU.MOREX.r3.6HG0612960	Nudix hydrolase 17, mitochondrial [UniProtKB/Swiss-Prot:Q9ZU95]	Os02g0734300	AT2G01670	15.3723	27.9834	0.82	HORVU.MOREX.r3.6HG0583400	NA	NA	NA	37.8837	22.643	-0.72
HORVU.MOREX.r3.6HG0613050	Plasmodesmata-located protein 7 [UniProtKB/Swiss-Prot:Q0WPN8]	Os02g0734800	AT5G37660	2.57318	4.6992	0.67	HORVU.MOREX.r3.6HG0584930	NA	Os02g0481700	NA	9.58933	5.81446	-0.64
HORVU.MOREX.r3.6HG0614210	NA	NA	NA	0	2.62374	1.86	HORVU.MOREX.r3.6HG0587730	UDP-N-acetylglucosamine transporter ROCK1 [UniProtKB/Swiss-Prot:Q8LES0]	Os02g0573300	NA	19.2995	13.4002	-0.5
HORVU.MOREX.r3.6HG0614350	PLAT domain-containing protein 1 [UniProtKB/Swiss-Prot:O65660]	Os02g0753300	AT5G65158	51.3995	81.692	0.66	HORVU.MOREX.r3.6HG0588150	Senescence-associated protein OSA15, chloroplastic [UniProtKB/Swiss-Prot:Q65XF2]	Os05g0148700	NA	12.1763	2.41996	-1.95
HORVU.MOREX.r3.6HG0614470	Probable beta-D-xylosidase 7 [UniProtKB/Swiss-Prot:Q9SGZ5]	Os02g0752200	AT1G78060	5.11514	7.89677	0.54	HORVU.MOREX.r3.6HG0589190	NA	Os02g0582200	NA	17.9846	12.1196	-0.53
HORVU.MOREX.r3.6HG0614540	FCS-Like Zinc finger 7 [UniProtKB/Swiss-Prot:F4JW68]	Os02g0751300	AT5G65040	3.46966	13.6854	1.72	HORVU.MOREX.r3.6HG0589890	Ribosome biogenesis protein BRX1 homolog 1 [UniProtKB/Swiss-Prot:Q9LE16]	Os02g0591800	AT3G15460	59.9688	39.8219	-0.58
HORVU.MOREX.r3.6HG0614870	Peroxidase 72 [UniProtKB/Swiss-Prot:Q9FJZ9]	Os01g0543100	NA	1.82604	3.50182	0.67	HORVU.MOREX.r3.6HG0590350	NA	NA	NA	53.1824	29.7106	-0.82
HORVU.MOREX.r3.6HG0614960	Uncharacterized protein At5g39865 [UniProtKB/Swiss-Prot:Q9FLE8]	Os02g0748800	NA	3.83668	5.92051	0.52	HORVU.MOREX.r3.6HG0591420	B3 domain-containing protein Os02g0598200 [UniProtKB/Swiss-Prot:Q6K5K2]	Os02g0598200	NA	6.44875	3.37244	-0.77
HORVU.MOREX.r3.6HG0615130	Transcription factor TCP14 [UniProtKB/Swiss-Prot:Q93Z00]	Os02g0747400	AT1G69690	2.64158	5.31949	0.8	HORVU.MOREX.r3.6HG0591720	Glucose-6-phosphate 1-dehydrogenase, cytoplasmic isoform [UniProtKB/Swiss-Prot:P37830]	Os02g0600400	NA	6.80137	4.29505	-0.56
HORVU.MOREX.r3.6HG0615400	Expansin-A5 [UniProtKB/Swiss-Prot:Q6ZGU9]	Os02g0744200	AT1G26770	170.103	247.387	0.54	HORVU.MOREX.r3.6HG0592810	NA	Os02g0606700	NA	64.2332	44.7429	-0.51
HORVU.MOREX.r3.6HG0615750	NA	Os02g0741700	AT1G60010	18.3169	27.6436	0.57	HORVU.MOREX.r3.6HG0593360	NA	NA	NA	296.261	197.456	-0.58
HORVU.MOREX.r3.6HG0616140	NA	NA	NA	27.892	46.4952	0.72	HORVU.MOREX.r3.6HG0594010	Calcium uptake protein, mitochondrial [UniProtKB/Swiss-Prot:Q9SZ45]	Os02g0613000	NA	5.13902	3.26988	-0.52
HORVU.MOREX.r3.6HG0616950	24.1 kDa heat shock protein, mitochondrial [UniProtKB/Swiss-Prot:Q6Z7V2]	Os02g0758000	NA	0.555083	1.61304	0.75	HORVU.MOREX.r3.6HG0594080	F-box/LRR-repeat protein 14 [UniProtKB/Swiss-Prot:Q8N1E6]	Os02g0613200	NA	5.56403	3.0402	-0.7
HORVU.MOREX.r3.6HG0617050	EPIDERMAL PATTERNING FACTOR-like protein 1 [UniProtKB/Swiss-Prot:Q9LFT5]	Os02g0756100	NA	19.7042	31.1361	0.63	HORVU.MOREX.r3.6HG0594100	H/ACA ribonucleoprotein complex non-core subunit NAF1 [UniProtKB/Swiss-Prot:Q96HR8]	NA	NA	6.69036	3.92947	-0.64
HORVU.MOREX.r3.6HG0617080	Non-specific lipid transfer protein-like 1 [UniProtKB/Swiss-Prot:Q6ASY2]	NA	NA	16.0152	32.5115	0.98	HORVU.MOREX.r3.6HG0594610	NA	NA	NA	15.8997	8.17943	-0.88
HORVU.MOREX.r3.6HG0617140	NA	NA	NA	0	1.4419	1.29	HORVU.MOREX.r3.6HG0595170	Dipeptidyl aminopeptidase BI [UniProtKB/Swiss-Prot:O07834]	Os06g0730600	NA	6.31343	4.18522	-0.5
HORVU.MOREX.r3.6HG0618240	NA	NA	NA	8.10293	13.0031	0.62	HORVU.MOREX.r3.6HG0595200	Polyribonucleotide nucleotidyltransferase 2, mitochondrial [UniProtKB/Swiss-Prot:Q6KAI0]	Os02g0617700	NA	14.3948	9.31383	-0.58
HORVU.MOREX.r3.6HG0618540	Homeobox-leucine zipper protein ROC8 [UniProtKB/Swiss-Prot:Q69T58]	Os06g0208100	NA	8.49336	14.0109	0.66	HORVU.MOREX.r3.6HG0596190	Protein G1-like3 [UniProtKB/Swiss-Prot:Q0DZF3]	Os02g0623400	AT3G23290	1.05118	0.233485	-0.73
HORVU.MOREX.r3.6HG0619460	NA	NA	NA	0.186571	11.9115	3.44	HORVU.MOREX.r3.6HG0596750	NA	Os02g0629000	NA	4.60629	2.02288	-0.89
HORVU.MOREX.r3.6HG0619660	NA	Os02g0766600	NA	3.63301	9.55767	1.19	HORVU.MOREX.r3.6HG0596820	Gibberellin 2-beta-dioxygenase 6 [UniProtKB/Swiss-Prot:Q7XP65]	Os02g0630300	NA	4.88038	2.70967	-0.66
HORVU.MOREX.r3.6HG0619980	Transcription factor bHLH96 [UniProtKB/Swiss-Prot:Q9C7T4]	NA	NA	1.36053	3.22796	0.84	HORVU.MOREX.r3.6HG0598130	RNA polymerase II C-terminal domain phosphatase-like 1 [UniProtKB/Swiss-Prot:Q5YDB6]	Os02g0639000	NA	10.4437	6.66657	-0.58
HORVU.MOREX.r3.6HG0620250	NA	NA	NA	0	2.97102	1.99	HORVU.MOREX.r3.6HG0600060	Probable enoyl-CoA hydratase 2, mitochondrial [UniProtKB/Swiss-Prot:F4JML5]	Os02g0654100	NA	17.3332	10.6321	-0.66
HORVU.MOREX.r3.6HG0620450	Protein BZR1 homolog 3 [UniProtKB/Swiss-Prot:Q5Z9E5]	NA	NA	2.69386	4.44061	0.56	HORVU.MOREX.r3.6HG0601050	NA	Os02g0658400	NA	1.72251	0.771131	-0.62
HORVU.MOREX.r3.6HG0621060	NA	Os02g0793500	NA	0.0331523	0.505372	0.54	HORVU.MOREX.r3.6HG0601720	NA	NA	NA	2.57833	0	-1.84
HORVU.MOREX.r3.6HG0622120	Pathogenesis-related protein PR-1 [UniProtKB/Swiss-Prot:Q40374]	Os02g0786500	AT5G57625	14.6761	22.1448	0.56	HORVU.MOREX.r3.6HG0602290	Transmembrane protein 208 [UniProtKB/Swiss-Prot:Q6NYP0]	Os02g0666800	NA	48.6332	33.1282	-0.54
HORVU.MOREX.r3.6HG0623100	NA	NA	NA	9.0604	15.9874	0.76	HORVU.MOREX.r3.6HG0602550	NA	NA	NA	104.791	55.8298	-0.9
HORVU.MOREX.r3.6HG0624090	NA	NA	NA	13.7147	24.2845	0.78	HORVU.MOREX.r3.6HG0603050	NA	NA	NA	13.0855	8.15406	-0.62
HORVU.MOREX.r3.6HG0624840	NA	NA	NA	0	5.38175	2.67	HORVU.MOREX.r3.6HG0603490	General transcription factor IIE subunit 2 [UniProtKB/Swiss-Prot:Q54KJ8]	Os10g0397200	NA	43.4882	26.6805	-0.68
HORVU.MOREX.r3.6HG0625460	NA	NA	NA	0.0704037	1.49537	1.22	HORVU.MOREX.r3.6HG0604260	Protein REVEILLE 6 [UniProtKB/Swiss-Prot:Q8H0W3]	Os02g0680700	NA	7.83212	4.75564	-0.62
HORVU.MOREX.r3.6HG0626570	NA	NA	NA	44.0716	70.5467	0.67	HORVU.MOREX.r3.6HG0605160	NA	NA	NA	20.8298	9.2137	-1.1
HORVU.MOREX.r3.6HG0626960	NA	NA	NA	5.5264	8.99795	0.62	HORVU.MOREX.r3.6HG0605330	Acetylornithine deacetylase [UniProtKB/Swiss-Prot:Q9C5C4]	Os02g0690800	AT4G17830	19.3337	10.8673	-0.78
HORVU.MOREX.r3.6HG0626970	NA	NA	NA	0	20.2044	4.41	HORVU.MOREX.r3.6HG0605620	Chaperone protein DnaJ [UniProtKB/Swiss-Prot:B2TLZ8]	Os02g0693200	AT5G16650	84.0189	54.0787	-0.63
HORVU.MOREX.r3.6HG0626980	NA	NA	NA	0	1.37358	1.25	HORVU.MOREX.r3.6HG0606040	NA	Os02g0697200	NA	56.6829	37.0645	-0.6
HORVU.MOREX.r3.6HG0627710	Protein G1-like6 [UniProtKB/Swiss-Prot:Q6K5X1]	Os02g0811000	AT3G23290	1.27524	3.62789	1.02	HORVU.MOREX.r3.6HG0606060	Protein PLASTID TRANSCRIPTIONALLY ACTIVE 14 [UniProtKB/Swiss-Prot:Q84JF5]	NA	NA	29.966	18.7219	-0.65
HORVU.MOREX.r3.6HG0628210	F-box protein PP2-B15 [UniProtKB/Swiss-Prot:O80494]	Os02g0812500	NA	0.585044	1.30288	0.54	HORVU.MOREX.r3.6HG0606090	NA	NA	NA	25.9821	17.0057	-0.58
HORVU.MOREX.r3.6HG0628660	Desumoylating isopeptidase 1 [UniProtKB/Swiss-Prot:Q6ICB0]	Os02g0814000	NA	22.7968	36.7718	0.67	HORVU.MOREX.r3.6HG0606490	Uncharacterized protein At1g51745 [UniProtKB/Swiss-Prot:P59278]	Os02g0700000	AT3G03140	7.7123	5.05078	-0.53
HORVU.MOREX.r3.6HG0629360	NA	NA	NA	0	0.477156	0.56	HORVU.MOREX.r3.6HG0606730	LINE-1 retrotransposable element ORF2 protein [UniProtKB/Swiss-Prot:O00370]	NA	NA	1.52747	0.604779	-0.66
HORVU.MOREX.r3.6HG0629900	NA	NA	NA	2.78639	6.45084	0.98	HORVU.MOREX.r3.6HG0606810	Growth-regulating factor 4 [UniProtKB/Swiss-Prot:Q6ZIK5]	Os02g0701300	NA	143.417	96.6921	-0.56
HORVU.MOREX.r3.6HG0629910	Heavy metal-associated isoprenylated plant protein 6 [UniProtKB/Swiss-Prot:Q9LZF1]	Os02g0819000	AT5G60800	0.459644	1.46841	0.76	HORVU.MOREX.r3.6HG0607920	Inorganic pyrophosphatase TTM2 [UniProtKB/Swiss-Prot:Q9C664]	Os02g0708200	NA	4.97299	3.20666	-0.51
HORVU.MOREX.r3.6HG0631700	Aquaporin PIP1-1 [UniProtKB/Swiss-Prot:Q6EU94]	Os02g0823100	AT2G45960	2.77626	4.69487	0.59	HORVU.MOREX.r3.6HG0608170	Calpain-type cysteine protease ADL1 [UniProtKB/Swiss-Prot:Q6ZFZ4]	Os02g0709400	NA	10.8174	7.16816	-0.53
HORVU.MOREX.r3.6HG0631870	Protein NSP-INTERACTING KINASE 2 [UniProtKB/Swiss-Prot:Q8RY65]	Os01g0171000	NA	0.475383	7.03365	2.44	HORVU.MOREX.r3.6HG0608380	TBC1 domain family member 15 [UniProtKB/Swiss-Prot:Q8TC07]	Os02g0709800	NA	17.1305	11.6425	-0.52
HORVU.MOREX.r3.6HG0633840	Protein PIN-LIKES 7 [UniProtKB/Swiss-Prot:Q9FKY4]	NA	AT1G20925	1.83284	3.06735	0.52	HORVU.MOREX.r3.6HG0610970	Zinc finger protein CONSTANS-LIKE 10 [UniProtKB/Swiss-Prot:Q9LUA9]	Os02g0724000	NA	3.73911	2.00713	-0.66
HORVU.MOREX.r3.6HG0633980	NA	NA	NA	6.47586	20.1176	1.5	HORVU.MOREX.r3.6HG0612690	NA	NA	NA	21.0378	14.3081	-0.53
HORVU.MOREX.r3.6HG0633990	NA	NA	NA	1.54839	5.21453	1.29	HORVU.MOREX.r3.6HG0613310	Pentatricopeptide repeat-containing protein At1g11290, chloroplastic [UniProtKB/Swiss-Prot:Q3E6Q1]	Os02g0735800	AT5G37570	3.29766	2.03538	-0.5
HORVU.MOREX.r3.6HG0634000	Disease resistance protein RGA2 [UniProtKB/Swiss-Prot:Q7XBQ9]	NA	NA	0.473633	1.33437	0.66	HORVU.MOREX.r3.6HG0613550	ATP-dependent RNA helicase DEAH13 [UniProtKB/Swiss-Prot:Q9C813]	Os02g0736600	NA	6.03549	3.94164	-0.51
HORVU.MOREX.r3.7HG0635170	Sucrose:sucrose 1-fructosyltransferase [UniProtKB/Swiss-Prot:Q9FSV7]	NA	NA	8.91401	25.2925	1.41	HORVU.MOREX.r3.6HG0613710	NA	NA	NA	2.83317	0.622365	-1.24
HORVU.MOREX.r3.7HG0635300	Sucrose:sucrose 1-fructosyltransferase [UniProtKB/Swiss-Prot:Q9FSV7]	NA	NA	0.942054	30.5314	4.02	HORVU.MOREX.r3.6HG0613770	NA	NA	NA	4.6391	1.23131	-1.34
HORVU.MOREX.r3.7HG0635880	NA	NA	NA	8.36083	13.0006	0.58	HORVU.MOREX.r3.6HG0614550	Heavy metal-associated isoprenylated plant protein 22 [UniProtKB/Swiss-Prot:Q93VP2]	NA	AT4G39700	47.8528	25.1544	-0.9
HORVU.MOREX.r3.7HG0636010	UDP-glycosyltransferase 86A1 [UniProtKB/Swiss-Prot:Q9SJL0]	Os10g0442400	NA	0.526587	1.30194	0.59	HORVU.MOREX.r3.6HG0614840	Shikimate kinase 1, chloroplastic [UniProtKB/Swiss-Prot:Q5NTH4]	Os02g0749300	AT4G39540	15.1346	9.81706	-0.58
HORVU.MOREX.r3.7HG0636710	Putative disease resistance protein RGA4 [UniProtKB/Swiss-Prot:Q7XA39]	Os08g0542200	NA	0.0121577	0.508407	0.58	HORVU.MOREX.r3.6HG0615550	Auxin efflux carrier component 1a [UniProtKB/Swiss-Prot:Q5SMQ9]	Os02g0743400	NA	9.41146	5.74799	-0.63
HORVU.MOREX.r3.7HG0636740	Putative disease resistance protein RGA1 [UniProtKB/Swiss-Prot:Q7XA42]	NA	NA	0.00942733	0.470888	0.54	HORVU.MOREX.r3.6HG0615590	5-oxoprolinase [UniProtKB/Swiss-Prot:Q9FIZ7]	Os01g0966000	AT5G37830	9.11254	5.75864	-0.58
HORVU.MOREX.r3.7HG0637000	Disease resistance protein RGA4 [UniProtKB/Swiss-Prot:F7J0M6]	NA	NA	1.18247	2.51273	0.69	HORVU.MOREX.r3.6HG0616670	NA	NA	NA	21.2434	14.2254	-0.55
HORVU.MOREX.r3.7HG0637160	NA	NA	NA	0.400589	1.51062	0.84	HORVU.MOREX.r3.6HG0617040	Protein PHOSPHATE-INDUCED 1 [UniProtKB/Swiss-Prot:O82161]	Os02g0756200	AT4G08950	0.605309	0.0814327	-0.57
HORVU.MOREX.r3.7HG0637260	NA	NA	NA	0.349	10.3702	3.08	HORVU.MOREX.r3.6HG0618160	Probable cyclic nucleotide-gated ion channel 20, chloroplastic [UniProtKB/Swiss-Prot:Q9LD37]	Os02g0773400	NA	15.4778	10.448	-0.53
HORVU.MOREX.r3.7HG0639330	NA	NA	NA	0.647279	1.56432	0.64	HORVU.MOREX.r3.6HG0622920	Probable alpha,alpha-trehalose-phosphate synthase [UDP-forming] 11 [UniProtKB/Swiss-Prot:Q9ZV48]	Os02g0790500	NA	30.9984	18.3793	-0.72
HORVU.MOREX.r3.7HG0639600	NA	NA	NA	0	20.102	4.4	HORVU.MOREX.r3.6HG0623650	NA	Os02g0794000	NA	3.02273	1.56812	-0.65
HORVU.MOREX.r3.7HG0640790	Acyl-CoA-binding protein [UniProtKB/Swiss-Prot:O04066]	Os06g0115300	NA	167.276	250.523	0.58	HORVU.MOREX.r3.6HG0623990	BAG-associated GRAM protein 1 [UniProtKB/Swiss-Prot:Q8W4D4]	Os09g0516900	NA	4.39696	2.58712	-0.59
HORVU.MOREX.r3.7HG0641030	Putative serpin-Z5 [UniProtKB/Swiss-Prot:Q53MD3]	NA	NA	1.04084	2.32045	0.7	HORVU.MOREX.r3.6HG0625630	NA	Os02g0799700	NA	1.7034	0.274657	-1.08
HORVU.MOREX.r3.7HG0641620	NA	Os06g0121300	NA	2.45545	4.23096	0.6	HORVU.MOREX.r3.6HG0625680	NA	Os02g0799700	NA	2.628	0.70939	-1.09
HORVU.MOREX.r3.7HG0641640	Aspartyl protease family protein At5g10770 [UniProtKB/Swiss-Prot:Q8S9J6]	Os06g0121800	NA	12.7853	24.0798	0.86	HORVU.MOREX.r3.6HG0626740	Putative pentatricopeptide repeat-containing protein At1g13800 [UniProtKB/Swiss-Prot:Q9LMH5]	Os02g0824000	NA	4.17173	2.35836	-0.62
HORVU.MOREX.r3.7HG0641780	Aspartyl protease family protein At5g10770 [UniProtKB/Swiss-Prot:Q8S9J6]	Os06g0118000	NA	0.591565	1.3236	0.55	HORVU.MOREX.r3.6HG0627640	NA	NA	NA	8.96845	1.47462	-2.01
HORVU.MOREX.r3.7HG0642540	NA	NA	NA	0	3.03102	2.01	HORVU.MOREX.r3.6HG0629590	NA	NA	NA	15.4243	8.73014	-0.76
HORVU.MOREX.r3.7HG0642920	NA	NA	NA	0.18856	1.28513	0.94	HORVU.MOREX.r3.6HG0630200	Protein FAR1-RELATED SEQUENCE 3 [UniProtKB/Swiss-Prot:Q9ZVC9]	NA	NA	27.4529	18.454	-0.55
HORVU.MOREX.r3.7HG0643230	NA	Os06g0129000	NA	2.26729	3.86937	0.58	HORVU.MOREX.r3.6HG0631680	Lysine-specific histone demethylase 1 homolog 3 [UniProtKB/Swiss-Prot:F4JLS1]	Os10g0532150	NA	6.13152	4.04434	-0.5
HORVU.MOREX.r3.7HG0645710	Protein EXORDIUM-like 3 [UniProtKB/Swiss-Prot:Q9FHM9]	Os06g0133600	NA	120.506	181.892	0.59	HORVU.MOREX.r3.6HG0631760	Signal peptide peptidase-like 4 [UniProtKB/Swiss-Prot:Q0DWA9]	Os02g0823000	NA	31.1181	20.9595	-0.55
HORVU.MOREX.r3.7HG0645770	ABC transporter G family member 14 [UniProtKB/Swiss-Prot:Q9C6W5]	Os08g0167000	NA	0.685928	3.27121	1.34	HORVU.MOREX.r3.6HG0632320	Plant intracellular Ras-group-related LRR protein 6 [UniProtKB/Swiss-Prot:Q6K7R2]	Os02g0826600	NA	24.9628	15.1367	-0.69
HORVU.MOREX.r3.7HG0646160	NA	NA	NA	3.3521	15.3043	1.91	HORVU.MOREX.r3.6HG0633230	NA	NA	NA	132.045	87.4615	-0.59
HORVU.MOREX.r3.7HG0647190	Enolase 1 [UniProtKB/Swiss-Prot:P26301]	Os06g0136600	AT2G36530	0.138118	2.55334	1.64	HORVU.MOREX.r3.6HG0633650	NA	NA	NA	20.3697	12.1328	-0.7
HORVU.MOREX.r3.7HG0647340	NA	NA	NA	7.14577	15.4137	1.01	HORVU.MOREX.r3.7HG0634760	Probable inactive DNA (cytosine-5)-methyltransferase DRM3 [UniProtKB/Swiss-Prot:Q6AUQ7]	NA	NA	11.4082	4.68674	-1.13
HORVU.MOREX.r3.7HG0647960	Protein NRT1/ PTR FAMILY 2.11 [UniProtKB/Swiss-Prot:Q9LV10]	NA	NA	0.521148	1.21995	0.55	HORVU.MOREX.r3.7HG0636400	NA	NA	NA	1.87732	0.889126	-0.61
HORVU.MOREX.r3.7HG0647990	Acid phosphatase 1 [UniProtKB/Swiss-Prot:P27061]	Os06g0139800	NA	10.18	14.8645	0.5	HORVU.MOREX.r3.7HG0637270	Uncharacterized protein Mb2253c [UniProtKB/Swiss-Prot:P64956]	Os08g0177800	NA	29.9418	14.4313	-1
HORVU.MOREX.r3.7HG0648140	Homeobox-leucine zipper protein HOX28 [UniProtKB/Swiss-Prot:Q5VPE5]	Os06g0140400	NA	0.0730047	0.514459	0.5	HORVU.MOREX.r3.7HG0637320	Cell division control protein 48 homolog C [UniProtKB/Swiss-Prot:Q9SS94]	Os06g0109400	NA	13.8068	9.20093	-0.54
HORVU.MOREX.r3.7HG0648170	Homeobox-leucine zipper protein HOX28 [UniProtKB/Swiss-Prot:Q5VPE5]	Os09g0447000	NA	1.21322	3.74522	1.1	HORVU.MOREX.r3.7HG0638940	NA	Os06g0111700	NA	11.1141	7.26869	-0.55
HORVU.MOREX.r3.7HG0648180	Homeobox-leucine zipper protein HOX2 [UniProtKB/Swiss-Prot:Q5VPE3]	Os06g0140700	NA	0.59844	3.3361	1.44	HORVU.MOREX.r3.7HG0639300	NA	Os06g0111100	NA	21.9356	6.63742	-1.59
HORVU.MOREX.r3.7HG0649030	NA	NA	NA	0	0.447512	0.53	HORVU.MOREX.r3.7HG0643020	NA	NA	NA	8.66413	3.74535	-1.03
HORVU.MOREX.r3.7HG0649060	NA	NA	NA	0	8.92739	3.31	HORVU.MOREX.r3.7HG0645460	Putative lipid phosphate phosphatase 3, chloroplastic [UniProtKB/Swiss-Prot:Q8LFD1]	Os09g0308900	NA	1.2184	0.0490793	-1.08
HORVU.MOREX.r3.7HG0649080	Peroxidase 1 [UniProtKB/Swiss-Prot:A5H8G4]	Os01g0326000	NA	27.5685	42.6501	0.61	HORVU.MOREX.r3.7HG0646780	NA	NA	NA	5.51535	2.50213	-0.9
HORVU.MOREX.r3.7HG0649560	NA	NA	NA	0	10.3148	3.5	HORVU.MOREX.r3.7HG0646880	Hypersensitive-induced response protein 4 [UniProtKB/Swiss-Prot:Q9FHM7]	Os06g0136000	AT5G51570	10.4436	6.50383	-0.61
HORVU.MOREX.r3.7HG0650320	NA	Os06g0148100	NA	2.10934	4.48815	0.82	HORVU.MOREX.r3.7HG0646930	NA	NA	NA	115.774	70.6094	-0.71
HORVU.MOREX.r3.7HG0650330	GDSL esterase/lipase APG [UniProtKB/Swiss-Prot:Q9LU14]	Os06g0148200	NA	0.304961	0.889962	0.53	HORVU.MOREX.r3.7HG0649380	Wall-associated receptor kinase 2 [UniProtKB/Swiss-Prot:Q9LMP1]	Os06g0142500	NA	2.09804	0.39669	-1.15
HORVU.MOREX.r3.7HG0651270	Triphosphate tunnel metalloenzyme 3 [UniProtKB/Swiss-Prot:Q9SIY3]	Os08g0299200	NA	40.8383	59.0859	0.52	HORVU.MOREX.r3.7HG0649490	Early nodulin-93 [UniProtKB/Swiss-Prot:Q02921]	Os06g0142300	NA	381.046	129.22	-1.55
HORVU.MOREX.r3.7HG0651330	Probable apyrase 3 [UniProtKB/Swiss-Prot:Q2QYE1]	Os12g0123500	NA	0.807311	1.95268	0.71	HORVU.MOREX.r3.7HG0649510	Early nodulin-93 [UniProtKB/Swiss-Prot:Q02921]	Os06g0142300	NA	4.75739	0.305983	-2.14
HORVU.MOREX.r3.7HG0653380	GDSL esterase/lipase At5g45910 [UniProtKB/Swiss-Prot:Q9FJ45]	Os06g0156600	NA	1.21934	4.89422	1.41	HORVU.MOREX.r3.7HG0650600	Puromycin-sensitive aminopeptidase [UniProtKB/Swiss-Prot:B7EA73]	Os08g0562700	NA	80.3967	54.4672	-0.55
HORVU.MOREX.r3.7HG0654950	Sulfite exporter TauE/SafE family protein 3 [UniProtKB/Swiss-Prot:Q8L7A0]	Os08g0389700	NA	2.6484	4.99761	0.72	HORVU.MOREX.r3.7HG0650680	NA	NA	NA	16.296	7.40873	-1.04
HORVU.MOREX.r3.7HG0655250	NA	NA	NA	5.19986	51.5965	3.08	HORVU.MOREX.r3.7HG0650940	Methylcrotonoyl-CoA carboxylase beta chain, mitochondrial [UniProtKB/Swiss-Prot:Q9LDD8]	Os08g0424200	NA	10.8047	7.14688	-0.54
HORVU.MOREX.r3.7HG0657130	NA	NA	NA	2.91507	4.81999	0.57	HORVU.MOREX.r3.7HG0655200	Subtilisin-like protease SBT6.1 [UniProtKB/Swiss-Prot:Q0WUG6]	Os06g0163500	NA	7.10844	4.29096	-0.62
HORVU.MOREX.r3.7HG0657150	NA	NA	NA	0.844406	7.26699	2.16	HORVU.MOREX.r3.7HG0656530	Fanconi-associated nuclease 1 homolog [UniProtKB/Swiss-Prot:Q5SNL7]	Os06g0171800	NA	3.93301	2.4658	-0.51
HORVU.MOREX.r3.7HG0657270	NA	NA	NA	0.145918	0.676112	0.55	HORVU.MOREX.r3.7HG0657140	NA	NA	NA	1.66608	0.609174	-0.73
HORVU.MOREX.r3.7HG0658070	NA	NA	NA	0.53955	1.78109	0.85	HORVU.MOREX.r3.7HG0658130	Protein NUCLEAR FUSION DEFECTIVE 4 [UniProtKB/Swiss-Prot:F4I9E1]	Os06g0179200	NA	7.78589	4.93989	-0.56
HORVU.MOREX.r3.7HG0659420	NA	NA	NA	0.056323	1.2131	1.07	HORVU.MOREX.r3.7HG0658560	Serine/threonine-protein kinase CTR1 [UniProtKB/Swiss-Prot:Q05609]	Os06g0181200	AT5G58350	8.45812	5.40431	-0.56
HORVU.MOREX.r3.7HG0660760	Histone H3.2 [UniProtKB/Swiss-Prot:P68428]	Os06g0160100	AT5G10400	242.489	360.396	0.57	HORVU.MOREX.r3.7HG0659030	Ubiquitin carboxyl-terminal hydrolase 23 [UniProtKB/Swiss-Prot:Q9FPS4]	Os06g0184300	AT5G57990	138.249	96.2253	-0.52
HORVU.MOREX.r3.7HG0660880	Protein TAPETUM DETERMINANT 1 [UniProtKB/Swiss-Prot:Q6TLJ2]	Os02g0511600	NA	3.39046	6.97838	0.86	HORVU.MOREX.r3.7HG0659330	TPR and ankyrin repeat-containing protein 1 [UniProtKB/Swiss-Prot:O15050]	NA	NA	1.86112	0.574508	-0.86
HORVU.MOREX.r3.7HG0661620	Peroxiredoxin Q, chloroplastic [UniProtKB/Swiss-Prot:Q5S1S6]	Os06g0196300	NA	2.02575	4.11456	0.76	HORVU.MOREX.r3.7HG0659710	NA	Os06g0186600	AT4G30780	24.9983	17.0203	-0.53
HORVU.MOREX.r3.7HG0663180	NA	NA	NA	17.7832	45.9066	1.32	HORVU.MOREX.r3.7HG0660650	Pre-mRNA-splicing factor ATP-dependent RNA helicase DEAH10 [UniProtKB/Swiss-Prot:F4IE66]	Os06g0192500	NA	11.1162	7.48015	-0.51
HORVU.MOREX.r3.7HG0663880	Cyclin-dependent kinase inhibitor 1 [UniProtKB/Swiss-Prot:Q6Z6G5]	Os06g0213700	AT1G49620	2.02979	4.98425	0.98	HORVU.MOREX.r3.7HG0661040	NA	NA	NA	47.7045	21.9027	-1.09
HORVU.MOREX.r3.7HG0663950	Probable carboxylesterase 13 [UniProtKB/Swiss-Prot:Q9SMM9]	Os06g0214850	AT1G49640	6.39999	9.96716	0.57	HORVU.MOREX.r3.7HG0661420	Sucrose synthase 1 [UniProtKB/Swiss-Prot:P31922]	Os06g0194900	AT5G20830	65.7107	40.6366	-0.68
HORVU.MOREX.r3.7HG0664160	NA	NA	NA	1.12868	2.17583	0.58	HORVU.MOREX.r3.7HG0661450	Phosphoinositide phosphatase SAC3 [UniProtKB/Swiss-Prot:Q7XZU2]	Os06g0195600	AT3G14205	19.1942	13.2697	-0.5
HORVU.MOREX.r3.7HG0664810	26.2 kDa heat shock protein, mitochondrial [UniProtKB/Swiss-Prot:Q67X83]	Os06g0219500	NA	6.83749	12.9789	0.83	HORVU.MOREX.r3.7HG0661600	Nucleolar GTP-binding protein 1 [UniProtKB/Swiss-Prot:Q9C6I8]	Os06g0195900	NA	261.619	172.365	-0.6
HORVU.MOREX.r3.7HG0664840	26.2 kDa heat shock protein, mitochondrial [UniProtKB/Swiss-Prot:Q67X83]	Os06g0219500	NA	0.528906	2.38578	1.15	HORVU.MOREX.r3.7HG0662090	NA	NA	NA	6.97361	2.76022	-1.08
HORVU.MOREX.r3.7HG0664850	26.2 kDa heat shock protein, mitochondrial [UniProtKB/Swiss-Prot:Q67X83]	Os06g0219500	NA	1.2717	4.44928	1.26	HORVU.MOREX.r3.7HG0664740	Probable DNA helicase MCM9 [UniProtKB/Swiss-Prot:Q69QA6]	Os06g0218500	NA	11.013	7.32967	-0.53
HORVU.MOREX.r3.7HG0664900	26.2 kDa heat shock protein, mitochondrial [UniProtKB/Swiss-Prot:Q67X83]	Os06g0219500	NA	2.05069	5.10856	1	HORVU.MOREX.r3.7HG0666010	Spastin [UniProtKB/Swiss-Prot:Q6AZT2]	Os06g0225900	NA	19.1771	13.1325	-0.51
HORVU.MOREX.r3.7HG0666000	NA	NA	NA	0.312878	0.96314	0.58	HORVU.MOREX.r3.7HG0666130	HVA22-like protein a [UniProtKB/Swiss-Prot:Q9S7V4]	Os06g0226600	AT1G74520	113.008	78.6964	-0.52
HORVU.MOREX.r3.7HG0667390	NA	Os06g0236300	NA	3.80352	5.90111	0.52	HORVU.MOREX.r3.7HG0666230	NA	NA	NA	109.161	72.1443	-0.59
HORVU.MOREX.r3.7HG0669530	Plasmodesmata-located protein 6 [UniProtKB/Swiss-Prot:Q9ZU94]	Os06g0253600	AT5G37660	2.72992	5.5055	0.8	HORVU.MOREX.r3.7HG0668560	Pyruvate dehydrogenase E1 component subunit alpha-2, mitochondrial [UniProtKB/Swiss-Prot:Q654V6]	Os06g0246500	AT1G24180	4.06532	2.05726	-0.73
HORVU.MOREX.r3.7HG0670510	Protein NRT1/ PTR FAMILY 3.1 [UniProtKB/Swiss-Prot:Q9SX20]	Os06g0264500	AT1G68570	2.39442	4.29862	0.64	HORVU.MOREX.r3.7HG0670200	L-threonate dehydrogenase [UniProtKB/Swiss-Prot:Q0KBC7]	Os06g0258900	NA	59.2005	34.9321	-0.74
HORVU.MOREX.r3.7HG0670570	NA	NA	NA	11.673	17.537	0.55	HORVU.MOREX.r3.7HG0670830	Autophagy-related protein 2 [UniProtKB/Swiss-Prot:F8S296]	Os06g0267600	NA	4.13468	2.61024	-0.51
HORVU.MOREX.r3.7HG0671470	Protein trichome birefringence-like 21 [UniProtKB/Swiss-Prot:Q9LFT1]	Os06g0273200	AT5G15890	18.029	26.8059	0.55	HORVU.MOREX.r3.7HG0673500	NA	Os06g0297400	NA	4.69513	2.97076	-0.52
HORVU.MOREX.r3.7HG0672210	Histone H4 [UniProtKB/Swiss-Prot:P0CG89]	Os07g0549900	AT1G07660	112.657	162.544	0.52	HORVU.MOREX.r3.7HG0673810	NA	NA	NA	86.1321	52.9701	-0.69
HORVU.MOREX.r3.7HG0675230	NA	NA	NA	21.5985	276.323	3.62	HORVU.MOREX.r3.7HG0674530	Cyclin-D-binding Myb-like transcription factor 1 [UniProtKB/Swiss-Prot:Q6DG03]	Os06g0303700	NA	26.3582	16.6209	-0.63
HORVU.MOREX.r3.7HG0675440	NA	NA	NA	21.7696	32.8616	0.57	HORVU.MOREX.r3.7HG0674570	Uncharacterized CRM domain-containing protein At3g25440, chloroplastic [UniProtKB/Swiss-Prot:Q67XL4]	Os06g0304500	NA	10.5966	6.62691	-0.6
HORVU.MOREX.r3.7HG0675540	Histone H3.2 [UniProtKB/Swiss-Prot:P68428]	Os04g0419600	AT5G10400	18.451	37.3621	0.98	HORVU.MOREX.r3.7HG0675690	NA	NA	NA	22.8636	14.7392	-0.6
HORVU.MOREX.r3.7HG0675830	Cysteine-rich receptor-like protein kinase 10 [UniProtKB/Swiss-Prot:Q8GYA4]	Os06g0496800	NA	1.00507	1.87078	0.52	HORVU.MOREX.r3.7HG0676220	Protein decapping 5 [UniProtKB/Swiss-Prot:Q9C658]	Os06g0496000	NA	23.441	16.0813	-0.52
HORVU.MOREX.r3.7HG0676890	NA	Os06g0481900	NA	1.19296	3.29921	0.97	HORVU.MOREX.r3.7HG0676800	Formate dehydrogenase, mitochondrial [UniProtKB/Swiss-Prot:Q9ZRI8]	Os06g0486800	AT5G14780	66.0729	45.3331	-0.53
HORVU.MOREX.r3.7HG0677220	NA	Os06g0474500	AT1G10750	3.46174	5.47864	0.54	HORVU.MOREX.r3.7HG0677070	ToMV susceptible protein tm-1(GCR26) [UniProtKB/Swiss-Prot:A7M6E8]	Os06g0472400	NA	10.6856	6.81059	-0.58
HORVU.MOREX.r3.7HG0677860	NA	Os08g0496600	AT5G56120	13.0514	23.9987	0.83	HORVU.MOREX.r3.7HG0677110	Protein POOR HOMOLOGOUS SYNAPSIS 1 [UniProtKB/Swiss-Prot:Q6W2J0]	Os06g0473000	AT1G10710	3.37343	1.57246	-0.77
HORVU.MOREX.r3.7HG0677930	Protein RAFTIN 1A [UniProtKB/Swiss-Prot:Q70KG5]	Os08g0496800	NA	0.444631	1.14921	0.57	HORVU.MOREX.r3.7HG0677650	NA	NA	NA	20.1192	13.9225	-0.5
HORVU.MOREX.r3.7HG0678240	Aldo-keto reductase family 4 member C10 [UniProtKB/Swiss-Prot:Q84TF0]	Os01g0847800	NA	0.429732	4.20586	1.86	HORVU.MOREX.r3.7HG0679050	Upstream activation factor subunit spp27 [UniProtKB/Swiss-Prot:O74503]	Os08g0502800	NA	25.1799	17.2153	-0.52
HORVU.MOREX.r3.7HG0681120	NA	NA	NA	24.205	76.848	1.63	HORVU.MOREX.r3.7HG0679170	Zinc finger protein WIP2 [UniProtKB/Swiss-Prot:Q9SVY1]	Os09g0485600	AT3G57670	4.27585	2.16776	-0.74
HORVU.MOREX.r3.7HG0682290	NA	NA	NA	0.551673	2.61782	1.22	HORVU.MOREX.r3.7HG0679980	Squamosa promoter-binding-like protein 17 [UniProtKB/Swiss-Prot:A3C057]	Os08g0509600	AT3G57920	52.7293	28.1242	-0.88
HORVU.MOREX.r3.7HG0682450	NA	NA	NA	54.4078	151.248	1.46	HORVU.MOREX.r3.7HG0680310	Protein CUP-SHAPED COTYLEDON 3 [UniProtKB/Swiss-Prot:Q9S851]	Os08g0511200	AT1G76420	40.202	24.6394	-0.68
HORVU.MOREX.r3.7HG0683230	NA	Os09g0505000	AT3G07120	10.9719	16.6407	0.56	HORVU.MOREX.r3.7HG0681550	Auxin response factor 21 [UniProtKB/Swiss-Prot:Q6YZW0]	Os08g0520500	NA	32.3394	22.3246	-0.52
HORVU.MOREX.r3.7HG0684580	Bidirectional sugar transporter SWEET11 [UniProtKB/Swiss-Prot:Q6YZF3]	Os08g0535200	AT5G50790	0.543153	1.34396	0.6	HORVU.MOREX.r3.7HG0682190	NA	NA	NA	13.6466	5.39829	-1.19
HORVU.MOREX.r3.7HG0684820	NAC domain-containing protein 83 [UniProtKB/Swiss-Prot:Q9FY93]	Os08g0535800	AT5G50820	1.37266	2.68889	0.64	HORVU.MOREX.r3.7HG0682220	NA	Os08g0516900	NA	31.7624	22.1025	-0.5
HORVU.MOREX.r3.7HG0685230	Ethylene-responsive transcription factor ERF112 [UniProtKB/Swiss-Prot:P93007]	NA	AT1G28160	0.584834	1.52163	0.67	HORVU.MOREX.r3.7HG0682590	NA	NA	NA	19.7776	10.6215	-0.84
HORVU.MOREX.r3.7HG0688310	Rhamnogalacturonate lyase [UniProtKB/Swiss-Prot:Q8RJP2]	Os08g0554300	NA	3.30886	6.99892	0.89	HORVU.MOREX.r3.7HG0683430	NA	NA	NA	42.2952	24.096	-0.79
HORVU.MOREX.r3.7HG0688480	NA	NA	NA	0.309963	7.44679	2.69	HORVU.MOREX.r3.7HG0683710	Uridine kinase-like protein 2, chloroplastic [UniProtKB/Swiss-Prot:Q9LK34]	Os08g0530000	NA	10.6527	7.04008	-0.54
HORVU.MOREX.r3.7HG0688490	NA	NA	NA	0.0223617	2.18436	1.64	HORVU.MOREX.r3.7HG0683950	Uncharacterized WD repeat-containing protein alr2800 [UniProtKB/Swiss-Prot:Q8YTC2]	Os08g0531200	AT5G50410	12.3584	8.42845	-0.5
HORVU.MOREX.r3.7HG0689530	NA	NA	NA	27.01	38.8482	0.51	HORVU.MOREX.r3.7HG0684610	Probable protein S-acyltransferase 7 [UniProtKB/Swiss-Prot:Q0WQK2]	Os08g0535400	NA	26.5434	17.1697	-0.6
HORVU.MOREX.r3.7HG0690140	NA	NA	NA	0.455293	1.89173	0.99	HORVU.MOREX.r3.7HG0685490	Pentatricopeptide repeat-containing protein At2g29760, chloroplastic [UniProtKB/Swiss-Prot:O82380]	Os08g0538800	NA	4.48411	2.83826	-0.51
HORVU.MOREX.r3.7HG0690150	NA	NA	NA	0.634207	2.83257	1.23	HORVU.MOREX.r3.7HG0687220	NA	NA	NA	31.6756	10.9726	-1.45
HORVU.MOREX.r3.7HG0690160	NA	NA	NA	0	12.7423	3.78	HORVU.MOREX.r3.7HG0688380	Protein MULTIPOLAR SPINDLE 1 [UniProtKB/Swiss-Prot:F4KDF5]	Os08g0555800	NA	26.4761	16.05	-0.69
HORVU.MOREX.r3.7HG0690240	Probable 2-oxoglutarate-dependent dioxygenase SLC1 [UniProtKB/Swiss-Prot:Q6YYX9]	Os08g0560000	NA	0.149424	0.989208	0.79	HORVU.MOREX.r3.7HG0691380	NA	NA	NA	25.2341	5.78425	-1.95
HORVU.MOREX.r3.7HG0691270	NA	NA	NA	0	0.633461	0.71	HORVU.MOREX.r3.7HG0691390	NA	NA	NA	24.8273	11.1084	-1.09
HORVU.MOREX.r3.7HG0692930	NA	NA	NA	1.17093	3.31635	0.99	HORVU.MOREX.r3.7HG0691750	14-3-3-like protein GF14-A [UniProtKB/Swiss-Prot:Q84J55]	Os08g0480800	AT1G78300	134.177	94.0491	-0.51
HORVU.MOREX.r3.7HG0696600	NA	NA	NA	0	7.89311	3.15	HORVU.MOREX.r3.7HG0691790	NA	NA	NA	16.6406	5.22741	-1.5
HORVU.MOREX.r3.7HG0696640	NA	NA	NA	0.59938	1.88258	0.85	HORVU.MOREX.r3.7HG0691800	Alpha/beta hydrolase domain-containing protein 17C [UniProtKB/Swiss-Prot:Q6GL10]	Os08g0487900	NA	7.23691	1.21258	-1.9
HORVU.MOREX.r3.7HG0697980	NA	NA	NA	1.25553	2.6564	0.7	HORVU.MOREX.r3.7HG0691980	Conserved oligomeric Golgi complex subunit 3 [UniProtKB/Swiss-Prot:F4HQ84]	Os08g0451000	NA	25.0433	16.2623	-0.59
HORVU.MOREX.r3.7HG0698410	NA	NA	NA	1.89838	10.6901	2.01	HORVU.MOREX.r3.7HG0692650	Ribonuclease E/G-like protein, chloroplastic [UniProtKB/Swiss-Prot:F4IV66]	Os08g0323600	NA	10.8346	6.33694	-0.69
HORVU.MOREX.r3.7HG0698660	NA	NA	NA	6.24874	18.3958	1.42	HORVU.MOREX.r3.7HG0693030	NA	Os08g0384900	NA	17.335	11.1162	-0.6
HORVU.MOREX.r3.7HG0699290	Brassinosteroid-responsive RING protein 1 [UniProtKB/Swiss-Prot:Q9XF92]	Os08g0157400	NA	5.53749	9.83042	0.73	HORVU.MOREX.r3.7HG0693430	Histone-lysine N-methyltransferase SUVR4 [UniProtKB/Swiss-Prot:Q8W595]	NA	NA	16.4517	9.17341	-0.78
HORVU.MOREX.r3.7HG0699380	NA	NA	NA	0.0381473	1.31484	1.16	HORVU.MOREX.r3.7HG0694130	Bifunctional nuclease 2 [UniProtKB/Swiss-Prot:Q6YZM6]	Os08g0357000	NA	12.4269	8.39367	-0.52
HORVU.MOREX.r3.7HG0699980	NA	NA	NA	1.17451	2.74901	0.79	HORVU.MOREX.r3.7HG0695380	NA	NA	NA	36.8094	19.7939	-0.86
HORVU.MOREX.r3.7HG0700260	NA	NA	NA	1.31159	3.72249	1.03	HORVU.MOREX.r3.7HG0695480	Probable WRKY transcription factor 4 [UniProtKB/Swiss-Prot:Q9XI90]	NA	NA	18.8936	12.9575	-0.51
HORVU.MOREX.r3.7HG0700640	NA	NA	NA	2.895	4.61065	0.53	HORVU.MOREX.r3.7HG0696030	Helicase-like transcription factor CHR28 [UniProtKB/Swiss-Prot:Q94BR5]	Os08g0180300	NA	16.0017	8.79755	-0.8
HORVU.MOREX.r3.7HG0701280	Leucine-rich repeat receptor-like protein kinase TDR [UniProtKB/Swiss-Prot:Q9FII5]	Os08g0148300	NA	1.38414	2.72857	0.65	HORVU.MOREX.r3.7HG0696510	Thylakoid membrane protein slr0575 [UniProtKB/Swiss-Prot:Q55403]	NA	NA	27.4878	19.1467	-0.5
HORVU.MOREX.r3.7HG0701330	NA	NA	NA	5.65177	9.38882	0.64	HORVU.MOREX.r3.7HG0697550	ABC transporter F family member 1 [UniProtKB/Swiss-Prot:Q9FJH6]	Os08g0564100	AT5G60790	226.487	135.443	-0.74
HORVU.MOREX.r3.7HG0702360	E3 ubiquitin-protein ligase RGLG4 [UniProtKB/Swiss-Prot:Q9SAL0]	Os08g0135400	NA	0.0800063	0.572762	0.54	HORVU.MOREX.r3.7HG0697750	NA	NA	NA	32.903	11.9461	-1.39
HORVU.MOREX.r3.7HG0702430	NA	NA	NA	7.59193	14.1992	0.82	HORVU.MOREX.r3.7HG0697860	RNA polymerase sigma factor sigA [UniProtKB/Swiss-Prot:Q0J7T6]	Os08g0163400	NA	2.20431	1.04435	-0.65
HORVU.MOREX.r3.7HG0703630	L-type lectin-domain containing receptor kinase IX.1 [UniProtKB/Swiss-Prot:Q9LXA5]	Os08g0125800	NA	1.47562	3.35671	0.82	HORVU.MOREX.r3.7HG0699010	Protein LHY [UniProtKB/Swiss-Prot:Q6R0H1]	Os08g0157600	NA	69.4944	47.8624	-0.53
HORVU.MOREX.r3.7HG0703640	NA	NA	NA	0.917339	2.16894	0.72	HORVU.MOREX.r3.7HG0700170	NA	NA	NA	24.6776	15.9131	-0.6
HORVU.MOREX.r3.7HG0705440	NA	NA	NA	0	1.25383	1.17	HORVU.MOREX.r3.7HG0701100	NA	NA	NA	4.78268	0.262517	-2.2
HORVU.MOREX.r3.7HG0705650	NA	NA	NA	2.2772	3.86217	0.57	HORVU.MOREX.r3.7HG0701390	Tetratricopeptide repeat protein 27 homolog [UniProtKB/Swiss-Prot:Q54BW6]	Os07g0455100	NA	11.3121	7.48284	-0.54
HORVU.MOREX.r3.7HG0705780	NA	NA	NA	1.61637	5.89729	1.4	HORVU.MOREX.r3.7HG0702500	Hydroxyproline O-galactosyltransferase GALT2 [UniProtKB/Swiss-Prot:A7XDQ9]	Os08g0130900	NA	8.90442	5.93886	-0.51
HORVU.MOREX.r3.7HG0706950	Ferredoxin, chloroplastic [UniProtKB/Swiss-Prot:P00228]	Os08g0104600	NA	15.1042	23.3782	0.6	HORVU.MOREX.r3.7HG0702610	Putative eukaryotic initiation factor 4A-2 [UniProtKB/Swiss-Prot:Q0E2Q3]	Os08g0154225	NA	21.7026	12.9138	-0.71
HORVU.MOREX.r3.7HG0707820	NA	NA	NA	0.630346	1.36193	0.53	HORVU.MOREX.r3.7HG0703110	NA	Os08g0129500	NA	13.5054	8.77934	-0.57
HORVU.MOREX.r3.7HG0708530	Transcription factor SPEECHLESS [UniProtKB/Swiss-Prot:Q700C7]	Os06g0526100	AT5G53210	0.974349	2.15453	0.68	HORVU.MOREX.r3.7HG0704710	NA	NA	NA	62.7809	37.3595	-0.73
HORVU.MOREX.r3.7HG0709020	NA	NA	NA	0	1.58085	1.37	HORVU.MOREX.r3.7HG0704730	NA	NA	NA	89.3834	53.8503	-0.72
HORVU.MOREX.r3.7HG0709110	Histone H3.2 [UniProtKB/Swiss-Prot:P68428]	Os04g0419600	AT5G10390	56.7525	92.0677	0.69	HORVU.MOREX.r3.7HG0707530	Glycine-rich RNA-binding protein RZ1A [UniProtKB/Swiss-Prot:Q9LIN3]	Os08g0117100	NA	79.2677	52.3857	-0.59
HORVU.MOREX.r3.7HG0709610	NA	NA	NA	285.028	504.307	0.82	HORVU.MOREX.r3.7HG0708100	Choline transporter protein 1 [UniProtKB/Swiss-Prot:Q94AN2]	Os04g0681600	NA	29.9879	20.3435	-0.54
HORVU.MOREX.r3.7HG0709880	Arogenate dehydrogenase 2, chloroplastic [UniProtKB/Swiss-Prot:Q9LMR3]	Os06g0542200	NA	0.555557	1.45382	0.66	HORVU.MOREX.r3.7HG0708170	ENHANCER OF AG-4 protein 2 [UniProtKB/Swiss-Prot:Q9XER9]	Os08g0100500	NA	6.58535	4.38007	-0.5
HORVU.MOREX.r3.7HG0710400	Arabinogalactan protein 16 [UniProtKB/Swiss-Prot:O82337]	Os06g0505700	AT2G46330	990.864	1422.81	0.52	HORVU.MOREX.r3.7HG0708820	Putative E3 ubiquitin-protein ligase UBR7 [UniProtKB/Swiss-Prot:Q8N806]	Os06g0529800	NA	59.0177	36.6838	-0.67
HORVU.MOREX.r3.7HG0711310	Probable aquaporin TIP2-2 [UniProtKB/Swiss-Prot:Q5Z6F0]	Os06g0336200	NA	72.7314	115.419	0.66	HORVU.MOREX.r3.7HG0709510	NA	NA	NA	56.3385	35.9382	-0.63
HORVU.MOREX.r3.7HG0711770	NA	NA	NA	2.52073	8.22586	1.39	HORVU.MOREX.r3.7HG0710080	U3 small nucleolar RNA-associated protein 14 [UniProtKB/Swiss-Prot:Q04500]	Os03g0343300	NA	15.6716	10.6406	-0.52
HORVU.MOREX.r3.7HG0711890	Flavone O-methyltransferase 1 [UniProtKB/Swiss-Prot:Q84N28]	Os08g0157500	NA	5.43763	9.2302	0.67	HORVU.MOREX.r3.7HG0710190	Uncharacterized protein At5g41620 [UniProtKB/Swiss-Prot:Q66GQ2]	Os02g0260500	AT2G46250	23.2984	14.4878	-0.65
HORVU.MOREX.r3.7HG0712460	NA	Os06g0364500	NA	0.300243	1.14032	0.72	HORVU.MOREX.r3.7HG0712010	Protein DJ-1 homolog C [UniProtKB/Swiss-Prot:Q8VY09]	Os05g0519600	NA	9.45502	3.24536	-1.3
HORVU.MOREX.r3.7HG0713340	Peroxidase 1 [UniProtKB/Swiss-Prot:A5H8G4]	Os01g0327400	NA	2.52187	3.98934	0.5	HORVU.MOREX.r3.7HG0712330	Mitogen-activated protein kinase 11 [UniProtKB/Swiss-Prot:Q5VN19]	Os06g0367900	AT2G42880	12.503	7.41633	-0.68
HORVU.MOREX.r3.7HG0716430	Tetraspanin-2 [UniProtKB/Swiss-Prot:Q9ZUN5]	Os06g0572400	AT2G19580	0.863395	2.0116	0.69	HORVU.MOREX.r3.7HG0712370	CBBY-like protein [UniProtKB/Swiss-Prot:Q94K71]	Os03g0565200	NA	2.85905	1.16046	-0.84
HORVU.MOREX.r3.7HG0716940	L-ascorbate oxidase [UniProtKB/Swiss-Prot:P14133]	Os06g0567200	NA	9.63857	16.6153	0.73	HORVU.MOREX.r3.7HG0712530	1,4-alpha-glucan-branching enzyme 3, chloroplastic/amyloplastic [UniProtKB/Swiss-Prot:D2WL32]	Os06g0367100	NA	5.60134	3.16653	-0.66
HORVU.MOREX.r3.7HG0717320	NA	NA	NA	1.54263	2.90836	0.62	HORVU.MOREX.r3.7HG0712980	Protein MICRORCHIDIA 1 [UniProtKB/Swiss-Prot:Q84WV6]	Os10g0181700	NA	14.7191	9.62741	-0.56
HORVU.MOREX.r3.7HG0717840	ABC transporter C family member 8 [UniProtKB/Swiss-Prot:Q8LGU1]	Os06g0561800	NA	0.25326	1.85095	1.19	HORVU.MOREX.r3.7HG0714170	NA	NA	NA	1.5743	0	-1.36
HORVU.MOREX.r3.7HG0718660	NA	NA	NA	0.157077	0.738339	0.59	HORVU.MOREX.r3.7HG0714850	3-hydroxyisobutyryl-CoA hydrolase-like protein 3, mitochondrial [UniProtKB/Swiss-Prot:Q9T0K7]	Os06g0594100	NA	25.3703	16.4968	-0.59
HORVU.MOREX.r3.7HG0719220	CBL-interacting protein kinase 25 [UniProtKB/Swiss-Prot:Q5Z6X0]	Os06g0543400	AT5G45810	0.373084	2.29673	1.26	HORVU.MOREX.r3.7HG0714910	Enoyl-[acyl-carrier-protein] reductase [NADH] 1, chloroplastic [UniProtKB/Swiss-Prot:Q6Z0I4]	Os08g0327400	NA	41.5106	28.7782	-0.51
HORVU.MOREX.r3.7HG0719700	NA	NA	NA	0.29484	2.55777	1.46	HORVU.MOREX.r3.7HG0716320	U-box domain-containing protein 34 [UniProtKB/Swiss-Prot:Q8S8S7]	Os06g0574200	AT5G57035	14.609	9.32281	-0.6
HORVU.MOREX.r3.7HG0720070	NA	Os06g0606700	NA	5.33587	8.28591	0.55	HORVU.MOREX.r3.7HG0717670	NA	NA	NA	39.9474	27.3053	-0.53
HORVU.MOREX.r3.7HG0720780	Zinc finger BED domain-containing protein RICESLEEPER 1 [UniProtKB/Swiss-Prot:B9FJG3]	NA	NA	0.0331717	0.668781	0.69	HORVU.MOREX.r3.7HG0717870	Probable inositol oxygenase [UniProtKB/Swiss-Prot:Q5Z8T3]	Os06g0561000	AT2G19800	3.71872	1.76837	-0.77
HORVU.MOREX.r3.7HG0721120	NA	NA	NA	9.60389	26.39	1.37	HORVU.MOREX.r3.7HG0718110	Beta-1,3-galactosyltransferase GALT1 [UniProtKB/Swiss-Prot:Q8L7F9]	Os06g0229200	NA	11.5897	6.66136	-0.72
HORVU.MOREX.r3.7HG0723250	NA	NA	NA	10.479	30.1029	1.44	HORVU.MOREX.r3.7HG0719480	rRNA (cytosine-C(5))-methyltransferase NOP2C [UniProtKB/Swiss-Prot:Q84MA1]	Os08g0365900	NA	10.4064	6.93554	-0.52
HORVU.MOREX.r3.7HG0723610	NA	NA	NA	0	0.43506	0.52	HORVU.MOREX.r3.7HG0719750	NA	NA	NA	0.888277	0.327341	-0.51
HORVU.MOREX.r3.7HG0724080	NA	NA	NA	0.756008	2.19256	0.86	HORVU.MOREX.r3.7HG0720750	E3 ubiquitin-protein ligase RGLG2 [UniProtKB/Swiss-Prot:Q9LY87]	Os06g0608800	NA	5.54094	3.25927	-0.62
HORVU.MOREX.r3.7HG0725110	NA	NA	NA	11.1332	19.6794	0.77	HORVU.MOREX.r3.7HG0721820	Replication factor C subunit 1 [UniProtKB/Swiss-Prot:Q2R2B4]	Os11g0572100	NA	31.6721	21.6476	-0.53
HORVU.MOREX.r3.7HG0725140	NA	Os06g0711900	NA	2.41717	7.86662	1.38	HORVU.MOREX.r3.7HG0722350	Plant UBX domain-containing protein 4 [UniProtKB/Swiss-Prot:Q8RWU7]	Os06g0634600	NA	37.1675	23.4709	-0.64
HORVU.MOREX.r3.7HG0725250	Protein SHORT INTERNODES [UniProtKB/Swiss-Prot:Q9XGX0]	Os06g0712600	NA	21.7547	38.3533	0.79	HORVU.MOREX.r3.7HG0722770	NA	NA	NA	0.981603	0.405179	-0.5
HORVU.MOREX.r3.7HG0725310	21 kDa protein [UniProtKB/Swiss-Prot:P17407]	Os06g0711800	NA	60.3046	88.3811	0.54	HORVU.MOREX.r3.7HG0723910	MORC family CW-type zinc finger protein 3 [UniProtKB/Swiss-Prot:F7BJB9]	Os06g0622000	NA	13.4625	7.71175	-0.73
HORVU.MOREX.r3.7HG0725510	NA	NA	NA	0.105686	33.0074	4.94	HORVU.MOREX.r3.7HG0724830	Zinc finger A20 and AN1 domain-containing stress-associated protein 8 [UniProtKB/Swiss-Prot:A3BDI8]	Os06g0612800	NA	1503.46	973.153	-0.63
HORVU.MOREX.r3.7HG0725770	NA	NA	NA	19.142	32.2685	0.72	HORVU.MOREX.r3.7HG0725060	65-kDa microtubule-associated protein 1 [UniProtKB/Swiss-Prot:Q9FLP0]	Os06g0611000	NA	17.5779	12.0133	-0.51
HORVU.MOREX.r3.7HG0725880	NA	NA	NA	8.45128	19.2134	1.1	HORVU.MOREX.r3.7HG0725450	Mitochondrial carrier protein MTM1 [UniProtKB/Swiss-Prot:Q944H5]	Os08g0386800	NA	31.3851	21.0707	-0.55
HORVU.MOREX.r3.7HG0726070	NA	NA	NA	0.250786	4.46397	2.13	HORVU.MOREX.r3.7HG0725600	NA	NA	NA	26.2062	11.0228	-1.18
HORVU.MOREX.r3.7HG0726080	NA	NA	NA	0.0884233	5.79757	2.64	HORVU.MOREX.r3.7HG0726670	Poly [ADP-ribose] polymerase 2-A [UniProtKB/Swiss-Prot:Q5Z8Q9]	Os01g0351100	NA	13.8659	9.46638	-0.51
HORVU.MOREX.r3.7HG0726090	NA	NA	NA	0.156306	3.89176	2.08	HORVU.MOREX.r3.7HG0726800	Probable bifunctional riboflavin biosynthesis protein RIBA 1, chloroplastic [UniProtKB/Swiss-Prot:Q6Z234]	Os08g0481950	NA	4.73649	2.90073	-0.56
HORVU.MOREX.r3.7HG0726540	NA	NA	NA	12.2684	43.3419	1.74	HORVU.MOREX.r3.7HG0726940	Auxin response factor 19 [UniProtKB/Swiss-Prot:Q0D9R7]	Os06g0702600	NA	18.2509	9.7489	-0.84
HORVU.MOREX.r3.7HG0727120	NA	NA	NA	0.648201	1.33628	0.5	HORVU.MOREX.r3.7HG0727210	Methyl-CpG-binding domain-containing protein 2 [UniProtKB/Swiss-Prot:Q8LA53]	Os06g0702100	NA	15.0159	9.03532	-0.67
HORVU.MOREX.r3.7HG0727320	Cation transporter HKT2 [UniProtKB/Swiss-Prot:Q93XI5]	Os06g0701700	NA	0.681063	1.59614	0.63	HORVU.MOREX.r3.7HG0727510	Eukaryotic initiation factor 4A [UniProtKB/Swiss-Prot:P41378]	Os06g0701100	AT1G54270	389.212	260.116	-0.58
HORVU.MOREX.r3.7HG0728000	UDP-glycosyltransferase 86A1 [UniProtKB/Swiss-Prot:Q9SJL0]	Os10g0442400	NA	0.452373	1.42816	0.74	HORVU.MOREX.r3.7HG0727570	Pre-mRNA-splicing factor ATP-dependent RNA helicase DEAH7 [UniProtKB/Swiss-Prot:F4K2E9]	Os07g0508000	NA	2.20148	0.758037	-0.86
HORVU.MOREX.r3.7HG0728580	AAA-ATPase At3g28580 [UniProtKB/Swiss-Prot:Q9LJJ7]	Os06g0697600	NA	0.95619	2.28203	0.75	HORVU.MOREX.r3.7HG0728190	Probable inactive purple acid phosphatase 28 [UniProtKB/Swiss-Prot:Q9LU72]	Os06g0699200	AT5G57140	6.9401	4.36216	-0.57
HORVU.MOREX.r3.7HG0728760	Probable xyloglucan endotransglucosylase/hydrolase protein 25 [UniProtKB/Swiss-Prot:Q38907]	Os06g0697000	NA	2.62318	4.37231	0.57	HORVU.MOREX.r3.7HG0729320	G-type lectin S-receptor-like serine/threonine-protein kinase At2g19130 [UniProtKB/Swiss-Prot:O64477]	Os06g0703000	NA	2.50756	1.31607	-0.6
HORVU.MOREX.r3.7HG0728820	Probable xyloglucan endotransglucosylase/hydrolase protein 23 [UniProtKB/Swiss-Prot:Q38910]	Os06g0696566	NA	6.15502	9.26172	0.52	HORVU.MOREX.r3.7HG0729450	G-type lectin S-receptor-like serine/threonine-protein kinase At2g19130 [UniProtKB/Swiss-Prot:O64477]	Os06g0703000	NA	4.06085	2.55369	-0.51
HORVU.MOREX.r3.7HG0729430	L10-interacting MYB domain-containing protein [UniProtKB/Swiss-Prot:Q9FFJ8]	NA	NA	0.29025	1.63129	1.03	HORVU.MOREX.r3.7HG0730230	Pentatricopeptide repeat-containing protein At5g65560 [UniProtKB/Swiss-Prot:Q9LSL9]	Os06g0690900	AT1G63630	2.54989	1.4592	-0.53
HORVU.MOREX.r3.7HG0729740	NA	NA	NA	0.118887	0.586975	0.5	HORVU.MOREX.r3.7HG0730720	RNA polymerase I-specific transcription initiation factor RRN3 [UniProtKB/Swiss-Prot:Q5R4N9]	Os06g0688100	NA	123.041	75.8938	-0.69
HORVU.MOREX.r3.7HG0730070	Thaumatin-like protein [UniProtKB/Swiss-Prot:P50699]	Os06g0691200	NA	80.9493	129.214	0.67	HORVU.MOREX.r3.7HG0731700	Protein CIA1 [UniProtKB/Swiss-Prot:O80990]	Os07g0252000	NA	24.4723	16.2012	-0.57
HORVU.MOREX.r3.7HG0731220	DIBOA-glucoside dioxygenase BX6 [UniProtKB/Swiss-Prot:Q84TC2]	NA	NA	23.4504	35.0976	0.56	HORVU.MOREX.r3.7HG0732270	F-box protein At5g07610 [UniProtKB/Swiss-Prot:Q9FLS0]	NA	NA	7.59193	4.83429	-0.56
HORVU.MOREX.r3.7HG0731630	NA	Os06g0686600	NA	22.4547	41.1569	0.85	HORVU.MOREX.r3.7HG0734640	NA	NA	NA	10.2104	6.91156	-0.5
HORVU.MOREX.r3.7HG0731640	DJ-1 protein homolog E [UniProtKB/Swiss-Prot:Q9ZV19]	Os11g0591550	NA	12.749	18.6216	0.51	HORVU.MOREX.r3.7HG0734740	BEACH domain-containing protein B [UniProtKB/Swiss-Prot:F4I9T0]	Os06g0678650	NA	8.71274	5.21514	-0.64
HORVU.MOREX.r3.7HG0732170	Calcium-binding protein PBP1 [UniProtKB/Swiss-Prot:Q9LSQ6]	Os06g0683400	NA	5.85652	11.3632	0.85	HORVU.MOREX.r3.7HG0735470	Probable 3-hydroxyisobutyrate dehydrogenase, mitochondrial [UniProtKB/Swiss-Prot:Q9SUC0]	Os06g0677400	NA	12.6073	4.49655	-1.31
HORVU.MOREX.r3.7HG0732330	Protein HEAT-STRESS-ASSOCIATED 32 [UniProtKB/Swiss-Prot:Q8GWL1]	Os06g0682900	NA	2.61692	4.55963	0.62	HORVU.MOREX.r3.7HG0736160	Twinkle homolog protein, chloroplastic/mitochondrial [UniProtKB/Swiss-Prot:B5X582]	Os06g0671700	NA	26.9067	18.1647	-0.54
HORVU.MOREX.r3.7HG0732370	E3 ubiquitin-protein ligase SINA-like 4 [UniProtKB/Swiss-Prot:Q9C9M0]	NA	NA	0.0912953	1.07036	0.92	HORVU.MOREX.r3.7HG0736720	Wall-associated receptor kinase 5 [UniProtKB/Swiss-Prot:Q9LMN7]	Os06g0676600	NA	3.64359	1.24761	-1.05
HORVU.MOREX.r3.7HG0732570	Protein NRT1/ PTR FAMILY 8.3 [UniProtKB/Swiss-Prot:P46032]	Os06g0705700	NA	0.754255	2.37964	0.95	HORVU.MOREX.r3.7HG0737030	BTB/POZ and MATH domain-containing protein 3 [UniProtKB/Swiss-Prot:O22286]	Os06g0668400	NA	1.29039	0.540643	-0.57
HORVU.MOREX.r3.7HG0733300	NA	NA	NA	0	46.1137	5.56	HORVU.MOREX.r3.7HG0738280	F-box protein At5g07610 [UniProtKB/Swiss-Prot:Q9FLS0]	NA	NA	4.19171	1.87767	-0.85
HORVU.MOREX.r3.7HG0733310	NA	NA	NA	0	26.6216	4.79	HORVU.MOREX.r3.7HG0738770	Receptor-like cytosolic serine/threonine-protein kinase RBK1 [UniProtKB/Swiss-Prot:Q8H1D6]	Os06g0663900	NA	4.84955	2.63396	-0.69
HORVU.MOREX.r3.7HG0733320	NA	NA	NA	0.0159637	108.427	6.75	HORVU.MOREX.r3.7HG0739050	Serine/threonine-protein kinase STY13 [UniProtKB/Swiss-Prot:Q9ZQ31]	Os06g0663400	AT4G31170	18.8115	12.6823	-0.53
HORVU.MOREX.r3.7HG0733340	NA	NA	NA	0	0.541211	0.62	HORVU.MOREX.r3.7HG0739110	bZIP transcription factor RISBZ3 [UniProtKB/Swiss-Prot:Q6ETX0]	Os06g0662200	NA	24.6323	14.0592	-0.77
HORVU.MOREX.r3.7HG0733350	NA	NA	NA	0.00906667	0.50039	0.57	HORVU.MOREX.r3.7HG0740350	Adenine nucleotide transporter BT1, chloroplastic/amyloplastic/mitochondrial [UniProtKB/Swiss-Prot:P29518]	Os06g0602700	NA	36.5769	25.0776	-0.53
HORVU.MOREX.r3.7HG0733910	NA	NA	NA	7.16277	11.6275	0.63	HORVU.MOREX.r3.7HG0742750	Probable N-acetyltransferase HLS1-like [UniProtKB/Swiss-Prot:O64815]	Os06g0650300	NA	1.8266	0.80476	-0.65
HORVU.MOREX.r3.7HG0734950	NA	NA	NA	2.99362	6.34833	0.88	HORVU.MOREX.r3.7HG0744210	Serine/threonine-protein kinase CTR1 [UniProtKB/Swiss-Prot:Q05609]	Os07g0438550	AT4G32000	18.5624	12.8219	-0.5
HORVU.MOREX.r3.7HG0735260	NA	Os06g0678100	NA	1.9753	3.30959	0.53	HORVU.MOREX.r3.7HG0744870	Protein MIS12 homolog [UniProtKB/Swiss-Prot:Q2V0Z5]	NA	NA	33.9659	23.4591	-0.52
HORVU.MOREX.r3.7HG0735650	Alpha-glucosidase [UniProtKB/Swiss-Prot:Q43763]	Os06g0676700	NA	10.6663	20.1798	0.86	HORVU.MOREX.r3.7HG0745090	Bifunctional purple acid phosphatase 26 [UniProtKB/Swiss-Prot:Q949Y3]	Os06g0643900	NA	18.3579	12.0764	-0.57
HORVU.MOREX.r3.7HG0736060	Protein G1-like2 [UniProtKB/Swiss-Prot:Q652I1]	Os06g0672400	NA	20.7151	40.0629	0.92	HORVU.MOREX.r3.7HG0746930	DNA (cytosine-5)-methyltransferase 1A [UniProtKB/Swiss-Prot:Q7Y1I7]	Os03g0798300	NA	2.60444	1.50941	-0.52
HORVU.MOREX.r3.7HG0736310	NA	NA	NA	0.193828	2.61244	1.6	HORVU.MOREX.r3.7HG0747800	NA	NA	NA	12.5283	6.27659	-0.89
HORVU.MOREX.r3.7HG0736330	NA	NA	NA	0.169163	1.46365	1.08	HORVU.MOREX.r3.7HG0748900	Rhodanese-like domain-containing protein 15, chloroplastic [UniProtKB/Swiss-Prot:Q38853]	Os06g0725000	NA	1.15551	0.0544317	-1.03
HORVU.MOREX.r3.7HG0736600	NA	NA	NA	0	2.65241	1.87	HORVU.MOREX.r3.7HG0748990	26S proteasome regulatory subunit S10B homolog B [UniProtKB/Swiss-Prot:Q9MAK9]	Os02g0199900	AT1G45000	3.80264	1.17455	-1.14
HORVU.MOREX.r3.7HG0736740	NA	NA	NA	0	7.68167	3.12	HORVU.MOREX.r3.7HG0749200	BTB/POZ and MATH domain-containing protein 2 [UniProtKB/Swiss-Prot:Q9M8J9]	NA	NA	0.830189	0.0960783	-0.74
HORVU.MOREX.r3.7HG0737280	Protein DETOXIFICATION 16 [UniProtKB/Swiss-Prot:Q9FHB6]	Os10g0345100	NA	0.844222	8.43321	2.35	HORVU.MOREX.r3.7HG0749440	NA	NA	NA	6.95508	4.01948	-0.66
HORVU.MOREX.r3.7HG0737730	Auxin response factor 13 [UniProtKB/Swiss-Prot:Q7XSS9]	NA	NA	0.045998	0.648793	0.66	HORVU.MOREX.r3.7HG0751130	NA	NA	NA	29.0653	15.1635	-0.9
HORVU.MOREX.r3.7HG0738570	Myb family transcription factor IPN2 [UniProtKB/Swiss-Prot:E5L8F7]	Os06g0664800	AT1G79430	1.0336	3.11534	1.02	HORVU.MOREX.r3.7HG0751140	NA	NA	AT1G20790	11.8234	6.55935	-0.76
HORVU.MOREX.r3.7HG0739570	NA	NA	NA	0.398458	1.56708	0.88	HORVU.MOREX.r3.7HG0751290	Probable LRR receptor-like serine/threonine-protein kinase At3g47570 [UniProtKB/Swiss-Prot:C0LGP4]	Os11g0490200	AT1G20650	1.09578	0.422239	-0.56
HORVU.MOREX.r3.7HG0740070	NA	NA	NA	1.6232	5.66314	1.34	HORVU.MOREX.r3.UnG0753310	NA	NA	NA	48.6976	17.9276	-1.39
HORVU.MOREX.r3.7HG0740220	NA	NA	NA	0	1.73182	1.45	HORVU.MOREX.r3.UnG0753340	NA	NA	NA	8.40799	5.35448	-0.57
HORVU.MOREX.r3.7HG0740230	Squamosa promoter-binding-like protein 10 [UniProtKB/Swiss-Prot:Q0DAE8]	Os06g0659100	NA	1.03009	2.11027	0.62	HORVU.MOREX.r3.UnG0763600	Horcolin [UniProtKB/Swiss-Prot:P82953]	NA	NA	7.49848	2.094	-1.46
HORVU.MOREX.r3.7HG0740270	NA	NA	NA	1.48361	2.55472	0.52	HORVU.MOREX.r3.UnG0763610	Horcolin [UniProtKB/Swiss-Prot:P82953]	Os12g0198700	NA	10.6632	3.00083	-1.54
HORVU.MOREX.r3.7HG0741770	Very-long-chain aldehyde decarbonylase GL1-2 [UniProtKB/Swiss-Prot:Q6ETL8]	Os06g0653000	NA	1.05902	4.8576	1.51	HORVU.MOREX.r3.UnG0763640	NA	NA	NA	80.4787	47.4439	-0.75
HORVU.MOREX.r3.7HG0742270	NA	NA	NA	0.0392153	4.79154	2.48	HORVU.MOREX.r3.UnG0763650	NA	NA	NA	18.6169	11.6647	-0.63
HORVU.MOREX.r3.7HG0744260	NA	NA	NA	76.2154	121.485	0.67	HORVU.MOREX.r3.UnG0771370	NA	NA	NA	114.683	0	-6.85
HORVU.MOREX.r3.7HG0745140	Heptahelical transmembrane protein ADIPOR1 [UniProtKB/Swiss-Prot:B7F9G7]	Os06g0643700	NA	1.36121	2.7193	0.66	HORVU.MOREX.r3.UnG0774480	NA	NA	NA	0.465501	0	-0.55
HORVU.MOREX.r3.7HG0745680	NA	NA	NA	0.708743	5.20876	1.86	HORVU.MOREX.r3.UnG0792600	NA	NA	NA	7.99716	0	-3.17
HORVU.MOREX.r3.7HG0747600	Putative 12-oxophytodienoate reductase 2 [UniProtKB/Swiss-Prot:Q69TH4]	NA	NA	1.71899	3.25589	0.65
HORVU.MOREX.r3.7HG0747720	Cytokinin dehydrogenase 11 [UniProtKB/Swiss-Prot:Q6Z955]	Os08g0460600	NA	12.4576	19.118	0.58
HORVU.MOREX.r3.7HG0748070	Heavy metal-associated isoprenylated plant protein 35 [UniProtKB/Swiss-Prot:Q9C7J6]	NA	NA	0.38429	1.49006	0.85
HORVU.MOREX.r3.7HG0748310	NA	NA	NA	0.099145	0.994966	0.86
HORVU.MOREX.r3.7HG0749160	Zinc finger BED domain-containing protein RICESLEEPER 1 [UniProtKB/Swiss-Prot:B9FJG3]	NA	NA	0.137184	49.8602	5.48
HORVU.MOREX.r3.7HG0750280	Protein argonaute 1D [UniProtKB/Swiss-Prot:Q5Z5B2]	Os06g0729300	NA	4.18873	9.74175	1.05
HORVU.MOREX.r3.7HG0752290	NA	NA	NA	0.00634733	0.472542	0.55
HORVU.MOREX.r3.UnG0786060	NA	NA	NA	0	12.5785	3.76
HORVU.MOREX.r3.UnG0786200	NA	NA	NA	32.3991	143.924	2.12
HORVU.MOREX.r3.UnG0792790	NA	NA	NA	2.85364	6.82997	1.02
HORVU.MOREX.r3.UnG0794910	NA	NA	NA	0	3.08637	2.03

## Sheet: DEG on Hvfcp1 vs WT
Hvfcp1 vs WT_Upregulated	MOREXv3_gene_descriptions	Rice_ortholog	Arabidopsis_ortholog	WT.TPM_mean	Hvfcp1.TPM_mean	log2FC.Hvfcp1.vs.WT	Hvfcp1 vs WT_DOWNregulated	MOREXv3_gene_descriptions	Rice_ortholog	Arabidopsis_ortholog	WT.TPM_mean	Hvfcp1.TPM_mean	log2FC.Hvfcp1.vs.WT
HORVU.MOREX.r3.1HG0000380	NA	NA	NA	3.78269	6.59515	0.67	HORVU.MOREX.r3.1HG0009360	NA	NA	NA	0.884353	0.309415	-0.53
HORVU.MOREX.r3.1HG0004290	Subtilisin-chymotrypsin inhibitor-2A [UniProtKB/Swiss-Prot:P01053]	Os12g0548401	AT3G46860	26.5791	169.889	2.63	HORVU.MOREX.r3.1HG0010440	NA	NA	NA	1.35882	0	-1.24
HORVU.MOREX.r3.1HG0013140	NA	NA	NA	0.095098	9.82766	3.31	HORVU.MOREX.r3.1HG0011610	NA	NA	NA	6.85825	0	-2.97
HORVU.MOREX.r3.1HG0014390	NA	NA	NA	173.528	348.971	1	HORVU.MOREX.r3.1HG0013690	Probable ubiquitin-conjugating enzyme E2 37 [UniProtKB/Swiss-Prot:Q941B6]	Os05g0182500	NA	15.4055	7.82141	-0.9
HORVU.MOREX.r3.1HG0014570	NA	NA	NA	34.6749	123.673	1.81	HORVU.MOREX.r3.1HG0013700	NA	NA	NA	28.6746	8.04819	-1.71
HORVU.MOREX.r3.1HG0014600	NA	NA	NA	19.874	64.9051	1.66	HORVU.MOREX.r3.1HG0018190	Aspartic proteinase [UniProtKB/Swiss-Prot:P42211]	Os05g0137400	NA	3.40791	1.68477	-0.72
HORVU.MOREX.r3.1HG0015030	NA	NA	NA	0.131546	6.46281	2.72	HORVU.MOREX.r3.1HG0018800	Glucose and ribitol dehydrogenase homolog [UniProtKB/Swiss-Prot:Q75KH3]	Os05g0140800	NA	0.808403	0.159951	-0.64
HORVU.MOREX.r3.1HG0018400	NA	NA	NA	0	1.0794	1.06	HORVU.MOREX.r3.1HG0021610	F-box protein At5g07610 [UniProtKB/Swiss-Prot:Q9FLS0]	Os05g0172400	NA	9.57287	5.65615	-0.67
HORVU.MOREX.r3.1HG0018740	NA	NA	NA	3.81405	13.8618	1.63	HORVU.MOREX.r3.1HG0022360	UPF0481 protein At3g47200 [UniProtKB/Swiss-Prot:Q9SD53]	Os05g0130400	NA	1.10945	0.3386	-0.66
HORVU.MOREX.r3.1HG0019270	DIBOA-glucoside dioxygenase BX6 [UniProtKB/Swiss-Prot:Q84TC2]	Os05g0127500	AT1G03410	4.60969	7.15808	0.54	HORVU.MOREX.r3.1HG0022490	ATP-dependent DNA helicase Q-like SIM [UniProtKB/Swiss-Prot:Q9FT69]	Os05g0150600	NA	4.86579	2.87106	-0.6
HORVU.MOREX.r3.1HG0020030	NA	NA	NA	1.43933	8.23026	1.92	HORVU.MOREX.r3.1HG0022990	Factor of DNA methylation 1 [UniProtKB/Swiss-Prot:Q9S9P3]	Os05g0153200	NA	6.825	2.59454	-1.12
HORVU.MOREX.r3.1HG0020040	NA	NA	NA	6.35484	21.34	1.6	HORVU.MOREX.r3.1HG0023340	NA	NA	NA	23.6108	0	-4.62
HORVU.MOREX.r3.1HG0020050	NA	NA	NA	8.87563	25.4869	1.42	HORVU.MOREX.r3.1HG0023350	NA	NA	NA	60.3819	0	-5.94
HORVU.MOREX.r3.1HG0020060	NA	NA	NA	22.612	74.1782	1.67	HORVU.MOREX.r3.1HG0026800	NA	NA	NA	2.4006	1.15982	-0.65
HORVU.MOREX.r3.1HG0020070	NA	NA	NA	52.5554	174.744	1.71	HORVU.MOREX.r3.1HG0031240	NA	NA	NA	176.696	52.7257	-1.73
HORVU.MOREX.r3.1HG0020190	Probable sucrose-phosphatase 3 [UniProtKB/Swiss-Prot:A3AZW5]	Os05g0144900	NA	1.83404	3.04336	0.51	HORVU.MOREX.r3.1HG0031250	NA	NA	NA	128.002	28.6506	-2.12
HORVU.MOREX.r3.1HG0022730	NA	NA	NA	0.836779	3.28537	1.22	HORVU.MOREX.r3.1HG0042450	NA	NA	NA	19.4931	8.07087	-1.18
HORVU.MOREX.r3.1HG0022790	NAC domain-containing protein 10 [UniProtKB/Swiss-Prot:Q8H4S4]	Os03g0327800	NA	38.8321	72.7833	0.89	HORVU.MOREX.r3.1HG0042750	Serine/threonine-protein kinase CBK1 [UniProtKB/Swiss-Prot:Q6TGC6]	Os10g0476100	AT3G23310	2.01572	0.212345	-1.31
HORVU.MOREX.r3.1HG0022830	NA	NA	NA	11.1407	28.7757	1.29	HORVU.MOREX.r3.1HG0043450	NA	NA	NA	6.98153	0.374968	-2.54
HORVU.MOREX.r3.1HG0024240	NA	NA	NA	14.18	42.7661	1.53	HORVU.MOREX.r3.1HG0043570	Putative pentatricopeptide repeat-containing protein At1g13630 [UniProtKB/Swiss-Prot:Q9LMY5]	Os10g0479200	NA	3.87012	2.1202	-0.64
HORVU.MOREX.r3.1HG0024260	NA	NA	NA	1.46954	4.11332	1.05	HORVU.MOREX.r3.1HG0044240	NA	NA	NA	2.73826	0.132329	-1.72
HORVU.MOREX.r3.1HG0024440	NA	NA	NA	12.9612	21.5844	0.69	HORVU.MOREX.r3.1HG0044370	NA	NA	NA	18.8654	0.0548253	-4.24
HORVU.MOREX.r3.1HG0025130	NA	NA	NA	0	0.629877	0.7	HORVU.MOREX.r3.1HG0044970	NA	NA	NA	18.3793	4.38321	-1.85
HORVU.MOREX.r3.1HG0028160	NA	NA	NA	6.33553	10.6164	0.66	HORVU.MOREX.r3.1HG0045400	NA	NA	NA	24.5017	7.09748	-1.66
HORVU.MOREX.r3.1HG0029550	NA	NA	NA	8.96574	29.3428	1.61	HORVU.MOREX.r3.1HG0045540	Vacuolar protein sorting-associated protein 52 A [UniProtKB/Swiss-Prot:Q94KD3]	Os10g0488300	NA	9.14833	3.26635	-1.25
HORVU.MOREX.r3.1HG0029560	NA	NA	NA	26.4008	83.7398	1.63	HORVU.MOREX.r3.1HG0046000	ABC transporter G family member 11 [UniProtKB/Swiss-Prot:Q8RXN0]	Os10g0494300	AT1G17840	9.00041	5.91971	-0.53
HORVU.MOREX.r3.1HG0032520	NA	NA	NA	5.18591	11.6463	1.03	HORVU.MOREX.r3.1HG0047670	Very-long-chain 3-oxoacyl-CoA reductase 1 [UniProtKB/Swiss-Prot:Q8L9C4]	Os11g0432600	NA	1.19139	0.103954	-0.99
HORVU.MOREX.r3.1HG0032700	NA	NA	NA	0	10.8561	3.57	HORVU.MOREX.r3.1HG0047780	NA	NA	NA	48.3672	15.032	-1.62
HORVU.MOREX.r3.1HG0034630	NA	NA	NA	17.6121	61.1685	1.74	HORVU.MOREX.r3.1HG0048040	F-box/LRR-repeat protein At3g48880 [UniProtKB/Swiss-Prot:Q9M2Z5]	Os10g0502900	NA	16.8766	8.45941	-0.92
HORVU.MOREX.r3.1HG0037700	NA	NA	NA	1.42999	6.47967	1.62	HORVU.MOREX.r3.1HG0049220	Protein YABBY 3 [UniProtKB/Swiss-Prot:Q8L556]	Os10g0508300	NA	19.6261	12.2888	-0.63
HORVU.MOREX.r3.1HG0037710	Transposon TX1 uncharacterized 149 kDa protein [UniProtKB/Swiss-Prot:P14381]	NA	NA	1.1697	3.22361	0.96	HORVU.MOREX.r3.1HG0049700	Zinc finger CCCH domain-containing protein 19 [UniProtKB/Swiss-Prot:Q9SIV5]	Os10g0511800	NA	2.02521	0.800797	-0.75
HORVU.MOREX.r3.1HG0042080	NA	Os06g0111100	NA	18.2229	50.7818	1.43	HORVU.MOREX.r3.1HG0050290	NA	NA	NA	11.0374	0.684695	-2.84
HORVU.MOREX.r3.1HG0042170	NA	NA	NA	5.07925	13.7612	1.28	HORVU.MOREX.r3.1HG0053250	Homeobox-leucine zipper protein ROC3 [UniProtKB/Swiss-Prot:A2ZAI7]	Os10g0575600	AT5G46880	17.6712	11.8645	-0.54
HORVU.MOREX.r3.1HG0042930	NA	NA	NA	12.7031	54.1351	2.01	HORVU.MOREX.r3.1HG0053270	NA	Os10g0575800	NA	3.25231	1.905	-0.55
HORVU.MOREX.r3.1HG0043960	NA	Os10g0481200	AT2G28410	1.90597	6.10717	1.29	HORVU.MOREX.r3.1HG0067050	NA	NA	NA	156.976	86.122	-0.86
HORVU.MOREX.r3.1HG0045010	NA	NA	NA	4.14235	10.5492	1.17	HORVU.MOREX.r3.1HG0077220	Homeobox protein HOX1A [UniProtKB/Swiss-Prot:P46605]	NA	NA	24.3049	13.6464	-0.79
HORVU.MOREX.r3.1HG0046890	Dof zinc finger protein DOF5.3 [UniProtKB/Swiss-Prot:Q84TE9]	Os10g0496000	NA	1.52368	3.41494	0.81	HORVU.MOREX.r3.1HG0078180	NA	NA	NA	2.87785	0.690699	-1.2
HORVU.MOREX.r3.1HG0047060	Protochlorophyllide reductase B, chloroplastic [UniProtKB/Swiss-Prot:Q42850]	Os10g0496900	AT5G54190	11.9107	17.2699	0.5	HORVU.MOREX.r3.1HG0080750	Probable phosphoribosylformylglycinamidine synthase, chloroplastic/mitochondrial [UniProtKB/Swiss-Prot:Q9M8D3]	Os01g0888500	NA	8.06373	5.1637	-0.56
HORVU.MOREX.r3.1HG0047410	NA	NA	NA	0.235095	2.18051	1.36	HORVU.MOREX.r3.1HG0081120	MORC family CW-type zinc finger protein 3 [UniProtKB/Swiss-Prot:F7BJB9]	NA	NA	11.4067	3.43016	-1.49
HORVU.MOREX.r3.1HG0048590	NA	NA	NA	15.2723	30.004	0.93	HORVU.MOREX.r3.1HG0087310	NA	NA	NA	6.37035	2.52893	-1.06
HORVU.MOREX.r3.1HG0048690	NA	NA	NA	3.34728	10.269	1.37	HORVU.MOREX.r3.1HG0090630	Putative disease resistance protein RGA1 [UniProtKB/Swiss-Prot:Q7XA42]	NA	NA	4.60728	2.86751	-0.54
HORVU.MOREX.r3.1HG0048980	NA	NA	NA	27.8163	41.3626	0.56	HORVU.MOREX.r3.1HG0094670	NA	NA	NA	138.097	53.7941	-1.34
HORVU.MOREX.r3.1HG0051950	NA	NA	NA	0.232894	0.768008	0.52	HORVU.MOREX.r3.1HG0095330	Zinc finger CCCH domain-containing protein 37 [UniProtKB/Swiss-Prot:Q941Q3]	NA	AT1G48195	20.0534	12.8731	-0.6
HORVU.MOREX.r3.1HG0051960	NA	NA	NA	0.647572	3.92008	1.58	HORVU.MOREX.r3.2HG0095630	NA	NA	NA	20.3198	11.751	-0.74
HORVU.MOREX.r3.1HG0055010	Glutathione S-transferase F11 [UniProtKB/Swiss-Prot:Q96324]	Os10g0543800	NA	0.892304	2.19159	0.75	HORVU.MOREX.r3.2HG0102720	Pumilio homolog 2 [UniProtKB/Swiss-Prot:Q9ZW06]	Os04g0201200	NA	15.1726	8.87099	-0.71
HORVU.MOREX.r3.1HG0061140	Probable protein phosphatase 2C 48 [UniProtKB/Swiss-Prot:Q6L482]	Os05g0358500	AT3G05640	3.09684	5.38531	0.64	HORVU.MOREX.r3.2HG0108090	Horcolin [UniProtKB/Swiss-Prot:P82953]	NA	NA	22.2082	6.49482	-1.63
HORVU.MOREX.r3.1HG0063450	UPF0603 protein Os05g0401100, chloroplastic [UniProtKB/Swiss-Prot:Q6ATY4]	Os05g0401100	NA	5.66298	8.73684	0.55	HORVU.MOREX.r3.2HG0108100	Horcolin [UniProtKB/Swiss-Prot:P82953]	NA	NA	6.61217	2.10127	-1.3
HORVU.MOREX.r3.1HG0064030	NA	Os05g0397300	AT5G19190	6.31306	14.0802	1.04	HORVU.MOREX.r3.2HG0108280	Importin-11 [UniProtKB/Swiss-Prot:Q9UI26]	Os03g0292900	NA	11.9388	7.83362	-0.55
HORVU.MOREX.r3.1HG0069770	NA	NA	NA	1.79333	4.82686	1.06	HORVU.MOREX.r3.2HG0109880	NA	NA	NA	1.3736	0	-1.25
HORVU.MOREX.r3.1HG0070630	NADH dehydrogenase [ubiquinone] 1 alpha subcomplex subunit 1 [UniProtKB/Swiss-Prot:Q9C9Z5]	Os05g0481600	AT3G08610	158.891	237.865	0.58	HORVU.MOREX.r3.2HG0111280	Cyclic dof factor 2 [UniProtKB/Swiss-Prot:Q93ZL5]	Os07g0685000	NA	10.9393	6.50822	-0.67
HORVU.MOREX.r3.1HG0071970	RING-H2 finger protein ATL66 [UniProtKB/Swiss-Prot:Q9SRM0]	Os05g0468900	AT5G05280	5.95405	9.64231	0.61	HORVU.MOREX.r3.2HG0111880	E3 ubiquitin-protein ligase SHPRH [UniProtKB/Swiss-Prot:Q7TPQ3]	Os07g0680500	AT2G40770	40.6207	24.5349	-0.7
HORVU.MOREX.r3.1HG0072460	NA	NA	NA	0.377196	2.35058	1.28	HORVU.MOREX.r3.2HG0113400	NA	NA	NA	14.428	8.18977	-0.75
HORVU.MOREX.r3.1HG0074750	Ferredoxin-6, chloroplastic [UniProtKB/Swiss-Prot:P94044]	Os05g0443500	NA	46.0319	65.5311	0.5	HORVU.MOREX.r3.2HG0114760	NA	NA	NA	0.860253	0.23109	-0.6
HORVU.MOREX.r3.1HG0079090	NA	NA	NA	1.04435	2.49573	0.77	HORVU.MOREX.r3.2HG0115090	NA	NA	NA	10.3114	0.195703	-3.24
HORVU.MOREX.r3.1HG0079630	Phosphatidylinositol/phosphatidylcholine transfer protein SFH8 [UniProtKB/Swiss-Prot:F4IHJ0]	Os05g0545000	NA	1.58422	13.9876	2.54	HORVU.MOREX.r3.2HG0116840	Protein HIGH CHLOROPHYLL FLUORESCENCE PHENOTYPE 173, chloroplastic [UniProtKB/Swiss-Prot:Q8W4D6]	Os02g0234500	NA	2.61231	1.46411	-0.55
HORVU.MOREX.r3.1HG0082420	NA	NA	NA	0.386341	6.93331	2.52	HORVU.MOREX.r3.2HG0118230	Protein SSUH2 homolog [UniProtKB/Swiss-Prot:Q9Y2M2]	Os05g0316200	NA	2.12653	0.778577	-0.81
HORVU.MOREX.r3.1HG0082890	NA	NA	NA	0	1.50101	1.32	HORVU.MOREX.r3.2HG0118940	NA	NA	NA	2.56909	1.43924	-0.55
HORVU.MOREX.r3.1HG0083720	Non-specific lipid-transfer protein 2 [UniProtKB/Swiss-Prot:A2XBN5]	Os05g0550300	AT3G18280	2.78898	9.818	1.51	HORVU.MOREX.r3.2HG0119910	NA	NA	NA	4.47934	1.36529	-1.21
HORVU.MOREX.r3.1HG0086810	NA	NA	NA	7.89084	18.7482	1.15	HORVU.MOREX.r3.2HG0123350	Trehalose 6-phosphate phosphatase RA3 [UniProtKB/Swiss-Prot:Q1W5S8]	Os07g0624600	AT4G39770	15.0556	10.1817	-0.52
HORVU.MOREX.r3.1HG0087620	Xyloglucan endotransglycosylase/hydrolase protein 8 [UniProtKB/Swiss-Prot:Q76BW5]	Os08g0237000	NA	2.79481	5.23698	0.72	HORVU.MOREX.r3.2HG0125770	NA	NA	NA	21.674	11.2562	-0.89
HORVU.MOREX.r3.1HG0088680	Uncharacterized protein ycf23 [UniProtKB/Swiss-Prot:Q1XDB4]	Os05g0565400	NA	13.3286	19.5505	0.52	HORVU.MOREX.r3.2HG0137920	NA	NA	NA	4.90138	1.31419	-1.35
HORVU.MOREX.r3.1HG0089240	NA	NA	NA	15.3263	34.7486	1.13	HORVU.MOREX.r3.2HG0137930	NA	NA	NA	4.03608	1.48957	-1.02
HORVU.MOREX.r3.1HG0091340	Protein MIZU-KUSSEI 1 [UniProtKB/Swiss-Prot:O22227]	Os05g0577100	NA	2.95386	4.75674	0.54	HORVU.MOREX.r3.2HG0137940	NA	NA	NA	1.6466	0.323545	-1
HORVU.MOREX.r3.1HG0092230	NA	NA	NA	0	3.61016	2.2	HORVU.MOREX.r3.2HG0137950	NA	NA	NA	2.71665	1.17564	-0.77
HORVU.MOREX.r3.1HG0092390	Zinc finger BED domain-containing protein RICESLEEPER 1 [UniProtKB/Swiss-Prot:B9FJG3]	Os05g0583200	NA	0	1.77923	1.47	HORVU.MOREX.r3.2HG0138130	NA	NA	NA	8.16648	2.19088	-1.52
HORVU.MOREX.r3.1HG0093720	NA	NA	NA	0	0.475975	0.56	HORVU.MOREX.r3.2HG0142210	NA	NA	NA	43.3336	25.2646	-0.76
HORVU.MOREX.r3.2HG0103600	NA	Os04g0208400	NA	16.2455	30.8997	0.89	HORVU.MOREX.r3.2HG0144340	NA	NA	NA	30.4843	16.5107	-0.85
HORVU.MOREX.r3.2HG0103990	NA	NA	NA	0	8.43086	3.24	HORVU.MOREX.r3.2HG0144350	NA	NA	NA	0.997558	0.100121	-0.86
HORVU.MOREX.r3.2HG0105820	NA	NA	NA	22.0224	47.5145	1.08	HORVU.MOREX.r3.2HG0144360	NA	NA	NA	5.1825	1.80952	-1.14
HORVU.MOREX.r3.2HG0106650	NA	NA	NA	0.691889	2.06335	0.86	HORVU.MOREX.r3.2HG0160820	Probable magnesium transporter NIPA4 [UniProtKB/Swiss-Prot:Q94AH3]	Os04g0373000	NA	2.78879	1.24924	-0.75
HORVU.MOREX.r3.2HG0107480	GSH-induced LITAF domain protein [UniProtKB/Swiss-Prot:Q94CD4]	Os02g0515600	NA	23.3065	34.5458	0.55	HORVU.MOREX.r3.2HG0167500	Repetitive proline-rich cell wall protein 2 [UniProtKB/Swiss-Prot:Q40375]	NA	NA	275.222	178.638	-0.62
HORVU.MOREX.r3.2HG0111600	Fruit protein pKIWI502 [UniProtKB/Swiss-Prot:P43394]	Os02g0328300	NA	6.32754	9.60244	0.53	HORVU.MOREX.r3.2HG0168830	Pentatricopeptide repeat-containing protein At4g02750 [UniProtKB/Swiss-Prot:Q9SY02]	Os04g0414800	NA	2.23227	1.14246	-0.59
HORVU.MOREX.r3.2HG0111760	NA	NA	NA	15.368	32.8178	1.05	HORVU.MOREX.r3.2HG0174890	NA	Os04g0473800	NA	8.15889	1.21129	-2.05
HORVU.MOREX.r3.2HG0113330	NA	Os07g0673550	NA	25.9162	41.5576	0.66	HORVU.MOREX.r3.2HG0176310	Protein STICHEL-like 2 [UniProtKB/Swiss-Prot:F4JRP8]	Os12g0289600	NA	6.31459	3.51135	-0.7
HORVU.MOREX.r3.2HG0113750	NA	NA	NA	19.7594	36.6952	0.86	HORVU.MOREX.r3.2HG0176640	Protein MAIN-LIKE 2 [UniProtKB/Swiss-Prot:F4IFD0]	NA	NA	0.572676	0.0595287	-0.57
HORVU.MOREX.r3.2HG0114330	Ankyrin repeat domain-containing protein 50 [UniProtKB/Swiss-Prot:Q9ULJ7]	NA	NA	0.064054	0.636114	0.62	HORVU.MOREX.r3.2HG0177300	Pentatricopeptide repeat-containing protein At1g06710, mitochondrial [UniProtKB/Swiss-Prot:Q9M9X9]	Os04g0488500	NA	3.27338	1.81824	-0.6
HORVU.MOREX.r3.2HG0116030	NA	NA	NA	0.498827	4.6562	1.92	HORVU.MOREX.r3.2HG0184990	Formin-like protein 3 [UniProtKB/Swiss-Prot:Q7G6K7]	Os10g0119300	NA	9.07786	5.73335	-0.58
HORVU.MOREX.r3.2HG0116230	Nucleolar protein 56 [UniProtKB/Swiss-Prot:O00567]	Os07g0661800	NA	0	0.572256	0.65	HORVU.MOREX.r3.2HG0187110	NA	NA	NA	2.60001	0.830244	-0.98
HORVU.MOREX.r3.2HG0123490	Non-specific lipid transfer protein-like 1 [UniProtKB/Swiss-Prot:Q6ASY2]	Os07g0625800	AT1G36150	19.9964	30.0987	0.57	HORVU.MOREX.r3.2HG0187610	WD repeat-containing protein 44 [UniProtKB/Swiss-Prot:Q9XSC3]	Os04g0568400	NA	4.31895	2.31722	-0.68
HORVU.MOREX.r3.2HG0124240	Probable inactive purple acid phosphatase 16 [UniProtKB/Swiss-Prot:Q9SR79]	Os01g0941800	NA	1.09478	2.26985	0.64	HORVU.MOREX.r3.2HG0187760	Protein argonaute 1B [UniProtKB/Swiss-Prot:Q7XSA2]	Os04g0566500	NA	119.476	77.4191	-0.62
HORVU.MOREX.r3.2HG0124630	NA	Os07g0618700	NA	2.30711	7.03113	1.28	HORVU.MOREX.r3.2HG0188270	Mitogen-activated protein kinase kinase kinase YODA [UniProtKB/Swiss-Prot:Q9CAD5]	Os04g0559800	AT1G01560	9.66735	6.41406	-0.52
HORVU.MOREX.r3.2HG0125800	Replication protein A 32 kDa subunit B [UniProtKB/Swiss-Prot:Q6H7J5]	NA	NA	0	1.42181	1.28	HORVU.MOREX.r3.2HG0190290	Probable LRR receptor-like serine/threonine-protein kinase At1g56130 [UniProtKB/Swiss-Prot:C0LGH2]	Os04g0616600	AT1G56130	3.30894	1.50975	-0.78
HORVU.MOREX.r3.2HG0126510	Protein EGG APPARATUS-1 [UniProtKB/Swiss-Prot:Q5G8Z3]	Os07g0605400	NA	2.20268	6.54358	1.24	HORVU.MOREX.r3.2HG0191910	Protein FORGETTER 1 [UniProtKB/Swiss-Prot:F4IF36]	Os04g0609900	NA	9.51815	6.27037	-0.53
HORVU.MOREX.r3.2HG0127580	NA	NA	NA	0.933925	2.22407	0.74	HORVU.MOREX.r3.2HG0192090	NA	NA	NA	6.32226	0.874696	-1.97
HORVU.MOREX.r3.2HG0131550	NA	NA	NA	22.606	36.9553	0.69	HORVU.MOREX.r3.2HG0193990	TPR and ankyrin repeat-containing protein 1 [UniProtKB/Swiss-Prot:O15050]	Os04g0599650	NA	3.96763	2.44115	-0.53
HORVU.MOREX.r3.2HG0132470	Putative ribonuclease H protein At1g65750 [UniProtKB/Swiss-Prot:P0C2F6]	NA	NA	0	0.555124	0.64	HORVU.MOREX.r3.2HG0195950	Peroxisome biogenesis protein 6 [UniProtKB/Swiss-Prot:Q8RY16]	Os04g0617600	NA	8.4701	5.57892	-0.53
HORVU.MOREX.r3.2HG0132500	NA	NA	NA	0	0.987487	0.99	HORVU.MOREX.r3.2HG0196210	NA	NA	NA	8.14296	1.3884	-1.94
HORVU.MOREX.r3.2HG0133930	NA	NA	NA	6.23091	11.254	0.76	HORVU.MOREX.r3.2HG0196220	NA	NA	NA	6.37332	1.82568	-1.38
HORVU.MOREX.r3.2HG0134620	NA	NA	NA	0.274144	1.77378	1.12	HORVU.MOREX.r3.2HG0196280	NA	NA	NA	6.17263	1.23973	-1.68
HORVU.MOREX.r3.2HG0134940	Heat stress transcription factor A-3 [UniProtKB/Swiss-Prot:Q6H6Q7]	NA	NA	0.645052	1.50073	0.6	HORVU.MOREX.r3.2HG0196740	DNA replication ATP-dependent helicase/nuclease JHS1 [UniProtKB/Swiss-Prot:A0A1P8ASY1]	Os04g0588200	NA	6.99985	4.04612	-0.66
HORVU.MOREX.r3.2HG0135040	NA	NA	NA	17.5652	34.112	0.92	HORVU.MOREX.r3.2HG0197610	Soluble starch synthase 3a, chloroplastic/amyloplastic [UniProtKB/Swiss-Prot:A0A0P0XCU3]	Os04g0624600	NA	9.53731	5.55548	-0.68
HORVU.MOREX.r3.2HG0135060	Organic cation/carnitine transporter 2 [UniProtKB/Swiss-Prot:O64515]	Os07g0561800	NA	1.25601	2.5147	0.64	HORVU.MOREX.r3.2HG0201140	NA	NA	NA	2.09347	0.298251	-1.25
HORVU.MOREX.r3.2HG0135600	NA	NA	NA	22.423	43.3945	0.92	HORVU.MOREX.r3.2HG0205400	Putative chloride channel-like protein CLC-g [UniProtKB/Swiss-Prot:P60300]	Os04g0644800	NA	3.71264	2.21883	-0.55
HORVU.MOREX.r3.2HG0135960	NA	NA	NA	15.9431	27.5764	0.75	HORVU.MOREX.r3.2HG0207270	Heterogeneous nuclear ribonucleoprotein U-like protein 1 [UniProtKB/Swiss-Prot:Q8VDM6]	Os04g0636000	NA	2.5641	0.635889	-1.12
HORVU.MOREX.r3.2HG0136150	NA	NA	NA	0.412802	5.17476	2.13	HORVU.MOREX.r3.2HG0215830	NA	Os04g0689800	NA	17.3192	10.7255	-0.64
HORVU.MOREX.r3.2HG0136240	NA	NA	NA	0.189023	3.67265	1.97	HORVU.MOREX.r3.3HG0219210	Transcription factor RHD6 [UniProtKB/Swiss-Prot:Q9C707]	Os01g0111500	NA	3.03511	1.22873	-0.86
HORVU.MOREX.r3.2HG0137210	NA	NA	NA	0.679731	4.80487	1.79	HORVU.MOREX.r3.3HG0241000	Uncharacterized acetyltransferase At3g50280 [UniProtKB/Swiss-Prot:Q9SND9]	Os01g0185300	NA	4.50504	2.54103	-0.64
HORVU.MOREX.r3.2HG0138400	NA	NA	NA	17.88	32.9766	0.85	HORVU.MOREX.r3.3HG0244450	Probable RNA-dependent RNA polymerase 3 [UniProtKB/Swiss-Prot:Q5QMN5]	Os01g0198000	NA	5.88562	1.98409	-1.21
HORVU.MOREX.r3.2HG0139920	NA	NA	NA	4.62537	10.1972	0.99	HORVU.MOREX.r3.3HG0244530	Probable RNA-dependent RNA polymerase 3 [UniProtKB/Swiss-Prot:Q5QMN5]	Os01g0197900	NA	13.1227	5.40159	-1.14
HORVU.MOREX.r3.2HG0140590	NA	NA	NA	0	12.4334	3.75	HORVU.MOREX.r3.3HG0244900	Histone-lysine N-methyltransferase ATX4 [UniProtKB/Swiss-Prot:Q9SUE7]	Os01g0218800	NA	10.2681	6.57495	-0.57
HORVU.MOREX.r3.2HG0142030	Probable 5'-adenylylsulfate reductase 1, chloroplastic [UniProtKB/Swiss-Prot:Q6Z4A7]	Os07g0509800	AT4G21990	6.98871	11.3427	0.63	HORVU.MOREX.r3.3HG0245710	NA	NA	NA	12.5125	4.44443	-1.31
HORVU.MOREX.r3.2HG0142860	NA	NA	NA	0	4.15218	2.37	HORVU.MOREX.r3.3HG0245720	NA	NA	NA	1.64574	0.403677	-0.91
HORVU.MOREX.r3.2HG0142950	Squamosa promoter-binding-like protein 13 [UniProtKB/Swiss-Prot:Q6Z461]	Os07g0505200	NA	195.773	314.608	0.68	HORVU.MOREX.r3.3HG0246530	F-box protein At3g07870 [UniProtKB/Swiss-Prot:Q9SFC7]	NA	NA	2.38494	1.22627	-0.6
HORVU.MOREX.r3.2HG0148320	NA	NA	NA	2.03621	4.73831	0.92	HORVU.MOREX.r3.3HG0249460	NA	NA	NA	8.2972	2.59925	-1.37
HORVU.MOREX.r3.2HG0150520	NA	NA	NA	0.406362	1.25832	0.68	HORVU.MOREX.r3.3HG0254270	Protein FAR1-RELATED SEQUENCE 5 [UniProtKB/Swiss-Prot:Q9SZL8]	NA	NA	6.27714	4.1204	-0.51
HORVU.MOREX.r3.2HG0150570	Oxygen-evolving enhancer protein 1, chloroplastic [UniProtKB/Swiss-Prot:P27665]	Os01g0501800	AT3G50820	26.7886	38.2828	0.5	HORVU.MOREX.r3.3HG0258850	NA	Os01g0281100	NA	16.8262	8.67761	-0.88
HORVU.MOREX.r3.2HG0152860	Peroxisomal (S)-2-hydroxy-acid oxidase GLO5 [UniProtKB/Swiss-Prot:Q6YT73]	Os07g0152900	AT3G14420	6.80145	11.4245	0.67	HORVU.MOREX.r3.3HG0273030	Factor of DNA methylation 1 [UniProtKB/Swiss-Prot:Q9S9P3]	Os01g0633200	AT4G01180	5.43437	0.992413	-1.69
HORVU.MOREX.r3.2HG0153410	NA	NA	NA	138.296	220.54	0.67	HORVU.MOREX.r3.3HG0275770	NA	Os01g0647700	NA	13.2644	8.64598	-0.56
HORVU.MOREX.r3.2HG0153960	NA	NA	NA	25.3227	43.7242	0.76	HORVU.MOREX.r3.3HG0285930	B3 domain-containing protein Os03g0120900 [UniProtKB/Swiss-Prot:Q5JNA1]	Os01g0723700	NA	3.92287	2.4336	-0.52
HORVU.MOREX.r3.2HG0157790	NA	NA	NA	5.77562	10.9874	0.82	HORVU.MOREX.r3.3HG0286130	Protein SPA1-RELATED 3 [UniProtKB/Swiss-Prot:Q9LJR3]	Os01g0725800	NA	7.56221	4.49309	-0.64
HORVU.MOREX.r3.2HG0158090	NA	NA	NA	0.509511	4.74148	1.93	HORVU.MOREX.r3.3HG0294210	NA	NA	NA	81.3918	38.2069	-1.07
HORVU.MOREX.r3.2HG0158990	NA	NA	NA	0	2.7165	1.89	HORVU.MOREX.r3.3HG0295030	Protein MICRORCHIDIA 6 [UniProtKB/Swiss-Prot:Q56Y74]	NA	NA	8.17615	5.03205	-0.61
HORVU.MOREX.r3.2HG0166730	NA	NA	NA	16.4269	44.1942	1.37	HORVU.MOREX.r3.3HG0295150	DNA-(apurinic or apyrimidinic site) endonuclease, chloroplastic [UniProtKB/Swiss-Prot:P45951]	Os01g0801100	NA	2.50815	0.670465	-1.07
HORVU.MOREX.r3.2HG0166910	Profilin-1 [UniProtKB/Swiss-Prot:P52184]	NA	NA	62.3276	101.254	0.69	HORVU.MOREX.r3.3HG0301470	NA	NA	NA	17.0636	5.12651	-1.56
HORVU.MOREX.r3.2HG0167040	NA	Os04g0415800	NA	4.94385	11.3379	1.05	HORVU.MOREX.r3.3HG0302120	Ultraviolet-B receptor UVR8 [UniProtKB/Swiss-Prot:Q9FN03]	Os01g0846800	AT3G55580	6.22203	3.22648	-0.77
HORVU.MOREX.r3.2HG0167980	NA	NA	NA	0.307604	4.80037	2.15	HORVU.MOREX.r3.3HG0303320	SAC3 family protein A [UniProtKB/Swiss-Prot:F4IUY8]	Os01g0836400	AT2G39340	7.95704	5.20927	-0.53
HORVU.MOREX.r3.2HG0168190	NA	NA	NA	0	4.49701	2.46	HORVU.MOREX.r3.3HG0303410	Putative respiratory burst oxidase homolog protein H [UniProtKB/Swiss-Prot:Q9FJD6]	Os01g0835500	NA	4.30945	2.76048	-0.5
HORVU.MOREX.r3.2HG0168490	NA	NA	NA	0.268138	8.5152	2.91	HORVU.MOREX.r3.3HG0304800	Structural maintenance of chromosomes protein 2-1 [UniProtKB/Swiss-Prot:Q9C5Y4]	Os01g0904400	NA	29.1231	19.1236	-0.58
HORVU.MOREX.r3.2HG0168500	NA	NA	NA	0.910697	49.0933	4.71	HORVU.MOREX.r3.3HG0325800	NA	NA	NA	2.25503	0.834893	-0.83
HORVU.MOREX.r3.2HG0170640	NA	Os04g0421700	NA	4.22428	15.1016	1.62	HORVU.MOREX.r3.3HG0325840	Probable Histone-lysine N-methyltransferase ATXR5 [UniProtKB/Swiss-Prot:B9RU15]	Os01g0965500	NA	12.1613	6.18246	-0.87
HORVU.MOREX.r3.2HG0172250	NA	NA	NA	1.60803	2.8542	0.56	HORVU.MOREX.r3.3HG0326900	Putative disease resistance protein RGA4 [UniProtKB/Swiss-Prot:Q7XA39]	NA	NA	2.98976	1.79225	-0.51
HORVU.MOREX.r3.2HG0172890	NA	NA	NA	14.4453	25.5932	0.78	HORVU.MOREX.r3.3HG0328000	NA	NA	NA	17.0639	5.769	-1.42
HORVU.MOREX.r3.2HG0173220	Glyceraldehyde-3-phosphate dehydrogenase A, chloroplastic [UniProtKB/Swiss-Prot:P09315]	Os04g0459500	AT1G12900	15.3835	29.0393	0.87	HORVU.MOREX.r3.4HG0335640	Protein STIP1 homolog [UniProtKB/Swiss-Prot:Q54DA8]	Os03g0679800	NA	25.1569	13.8071	-0.82
HORVU.MOREX.r3.2HG0175820	NA	NA	NA	1.66182	3.9459	0.89	HORVU.MOREX.r3.4HG0340640	NA	NA	NA	1.32602	0.314998	-0.82
HORVU.MOREX.r3.2HG0178400	(+)-neomenthol dehydrogenase [UniProtKB/Swiss-Prot:Q9M2E2]	Os04g0496000	AT3G59710	6.18122	11.3596	0.78	HORVU.MOREX.r3.4HG0345290	NA	NA	NA	47.3759	24.6272	-0.92
HORVU.MOREX.r3.2HG0180870	NA	NA	NA	17.0778	47.1455	1.41	HORVU.MOREX.r3.4HG0354110	ATP-dependent DNA helicase Q-like 2 [UniProtKB/Swiss-Prot:Q9FT73]	Os11g0708600	NA	14.2716	9.21545	-0.58
HORVU.MOREX.r3.2HG0183310	Transcription factor TCP21 [UniProtKB/Swiss-Prot:Q9FTA2]	Os04g0526000	AT5G08330	9.21061	14.9375	0.64	HORVU.MOREX.r3.4HG0357500	NA	NA	NA	16.0521	7.15869	-1.06
HORVU.MOREX.r3.2HG0183890	Elicitor-responsive protein 3 [UniProtKB/Swiss-Prot:Q0JBH9]	Os04g0531100	AT3G61190	14.9265	24.6667	0.69	HORVU.MOREX.r3.4HG0363820	Transcription factor BHLH062 [UniProtKB/Swiss-Prot:Q69V10]	NA	NA	5.55197	2.35649	-0.96
HORVU.MOREX.r3.2HG0188890	Serine racemase [UniProtKB/Swiss-Prot:Q7XSN8]	Os04g0555900	NA	0.6674	3.86293	1.54	HORVU.MOREX.r3.4HG0364140	NA	NA	NA	1.36501	0.36374	-0.79
HORVU.MOREX.r3.2HG0189010	Putative glycerol-3-phosphate transporter 1 [UniProtKB/Swiss-Prot:Q9C5L3]	Os04g0555300	NA	2.58947	5.01589	0.75	HORVU.MOREX.r3.4HG0367880	NA	NA	NA	26.2684	13.2085	-0.94
HORVU.MOREX.r3.2HG0190780	NA	NA	NA	0.173149	2.83209	1.71	HORVU.MOREX.r3.4HG0368300	Transportin MOS14 [UniProtKB/Swiss-Prot:Q8GUL2]	Os11g0543800	NA	14.4582	9.441	-0.57
HORVU.MOREX.r3.2HG0191040	NA	NA	NA	0.252892	0.850919	0.56	HORVU.MOREX.r3.4HG0370650	Protein LNK1 [UniProtKB/Swiss-Prot:A8MQN2]	Os03g0387900	NA	73.7508	46.341	-0.66
HORVU.MOREX.r3.2HG0192350	NA	NA	NA	0.423789	1.19309	0.62	HORVU.MOREX.r3.4HG0375480	NA	NA	NA	995.825	611.471	-0.7
HORVU.MOREX.r3.2HG0194770	Pectinesterase inhibitor 8 [UniProtKB/Swiss-Prot:Q6ETW4]	NA	NA	14.6171	22.014	0.56	HORVU.MOREX.r3.4HG0378250	Villin-2 [UniProtKB/Swiss-Prot:Q10L71]	Os03g0356700	NA	1.85403	0.762223	-0.7
HORVU.MOREX.r3.2HG0195490	NA	NA	NA	5.53504	18.2137	1.56	HORVU.MOREX.r3.4HG0381020	NA	NA	NA	8.37125	2.31469	-1.5
HORVU.MOREX.r3.2HG0195510	NA	NA	NA	4.28602	19.6277	1.96	HORVU.MOREX.r3.4HG0381260	Protein REDUCED WALL ACETYLATION 1 [UniProtKB/Swiss-Prot:Q8L7C8]	Os03g0314200	AT3G06550	24.0109	15.7906	-0.57
HORVU.MOREX.r3.2HG0196420	FCS-Like Zinc finger 1 [UniProtKB/Swiss-Prot:Q9FGQ9]	Os04g0586100	NA	16.2839	29.4422	0.82	HORVU.MOREX.r3.4HG0381990	Protein high chlorophyll fluorescent 107 [UniProtKB/Swiss-Prot:Q8RWG2]	Os03g0308800	NA	7.8149	4.99415	-0.56
HORVU.MOREX.r3.2HG0196500	NA	NA	NA	1.15854	2.85121	0.84	HORVU.MOREX.r3.4HG0390630	Protein DENND6B [UniProtKB/Swiss-Prot:Q8NEG7]	Os03g0259700	NA	8.95681	5.38957	-0.64
HORVU.MOREX.r3.2HG0197960	Probable histidine kinase 1 [UniProtKB/Swiss-Prot:A3BE68]	Os06g0654300	NA	1.2044	8.05829	2.04	HORVU.MOREX.r3.4HG0392590	Calmodulin-lysine N-methyltransferase [UniProtKB/Swiss-Prot:F4JNX3]	Os03g0243800	AT4G35987	11.1557	6.94545	-0.61
HORVU.MOREX.r3.2HG0200010	NA	NA	NA	0.0322793	1.09029	1.02	HORVU.MOREX.r3.4HG0393640	Anaphase-promoting complex subunit 6 [UniProtKB/Swiss-Prot:B3DNN5]	Os03g0236966	NA	9.87413	6.23007	-0.59
HORVU.MOREX.r3.2HG0202010	NA	NA	NA	5.90233	10.489	0.74	HORVU.MOREX.r3.4HG0394080	Proline-rich receptor-like protein kinase PERK5 [UniProtKB/Swiss-Prot:Q8GX23]	Os03g0226901	AT4G34440	1.04618	0.115846	-0.87
HORVU.MOREX.r3.2HG0203720	NA	NA	NA	2.15218	7.12087	1.37	HORVU.MOREX.r3.4HG0395790	NA	NA	NA	7.37232	2.51807	-1.25
HORVU.MOREX.r3.2HG0206810	NA	NA	NA	0	12.0696	3.71	HORVU.MOREX.r3.4HG0396510	Protein DROOPING LEAF [UniProtKB/Swiss-Prot:Q76EJ0]	Os03g0215200	NA	69.9215	43.1301	-0.68
HORVU.MOREX.r3.2HG0211040	Two-component response regulator ORR6 [UniProtKB/Swiss-Prot:A2XYV5]	Os04g0673300	NA	17.0965	26.1636	0.59	HORVU.MOREX.r3.4HG0402120	NA	Os03g0161500	AT4G14746	4.3083	1.46181	-1.11
HORVU.MOREX.r3.2HG0213740	NA	NA	NA	0.21559	2.10165	1.35	HORVU.MOREX.r3.4HG0408030	N6-adenosine-methyltransferase non-catalytic subunit MTB [UniProtKB/Swiss-Prot:Q94AI4]	Os03g0147700	NA	21.1643	13.986	-0.56
HORVU.MOREX.r3.2HG0213930	NA	NA	NA	0.00533667	4.52395	2.46	HORVU.MOREX.r3.4HG0411370	Splicing factor U2AF 65 kDa subunit [UniProtKB/Swiss-Prot:P26368]	Os03g0138100	AT2G33435	4.039	2.13858	-0.68
HORVU.MOREX.r3.2HG0214070	AT-hook motif nuclear-localized protein 9 [UniProtKB/Swiss-Prot:O80834]	Os04g0683900	AT1G63470	3.47206	5.80541	0.61	HORVU.MOREX.r3.4HG0417170	WD repeat-containing protein 6 [UniProtKB/Swiss-Prot:Q5XFW6]	Os03g0111800	NA	11.4421	7.52191	-0.55
HORVU.MOREX.r3.2HG0216610	Protein NRT1/ PTR FAMILY 5.10 [UniProtKB/Swiss-Prot:Q0WP01]	Os04g0691400	NA	3.63385	6.25545	0.65	HORVU.MOREX.r3.5HG0431660	NA	NA	NA	3.20995	0.851541	-1.19
HORVU.MOREX.r3.3HG0218690	NA	NA	NA	17.5745	28.9285	0.69	HORVU.MOREX.r3.5HG0450200	NA	NA	NA	9.03799	1.16418	-2.21
HORVU.MOREX.r3.3HG0220340	Disease resistance protein Pikm1-TS [UniProtKB/Swiss-Prot:B5UBC1]	NA	NA	0.378418	5.44463	2.23	HORVU.MOREX.r3.5HG0464830	Regulatory-associated protein of TOR 2 [UniProtKB/Swiss-Prot:Q0IQN5]	Os11g0109933	AT5G01770	15.7517	9.40626	-0.69
HORVU.MOREX.r3.3HG0224000	Transcription factor bHLH35 [UniProtKB/Swiss-Prot:Q2HIV9]	NA	NA	11.2591	20.8735	0.84	HORVU.MOREX.r3.5HG0465690	Probable phytol kinase 2, chloroplastic [UniProtKB/Swiss-Prot:Q5N9J9]	Os11g0105800	NA	2.83224	0.873352	-1.03
HORVU.MOREX.r3.3HG0225550	NA	Os01g0132200	AT1G68330	0.615336	1.48421	0.62	HORVU.MOREX.r3.5HG0467370	ABC transporter G family member 41 [UniProtKB/Swiss-Prot:Q8GU83]	Os12g0239900	NA	2.82331	1.65553	-0.53
HORVU.MOREX.r3.3HG0227210	NA	NA	NA	10.8633	23.8518	1.07	HORVU.MOREX.r3.5HG0469450	DNA-directed RNA polymerase 2, chloroplastic/mitochondrial [UniProtKB/Swiss-Prot:Q8VWF8]	Os09g0246200	AT5G15700	8.14181	5.18227	-0.56
HORVU.MOREX.r3.3HG0227670	Zinc finger BED domain-containing protein RICESLEEPER 1 [UniProtKB/Swiss-Prot:B9FJG3]	NA	NA	0	6.33122	2.87	HORVU.MOREX.r3.5HG0470360	NA	Os09g0261100	NA	2.87263	1.48998	-0.64
HORVU.MOREX.r3.3HG0229730	Isoaspartyl peptidase/L-asparaginase [UniProtKB/Swiss-Prot:Q9ZSD6]	Os03g0597600	NA	5.21697	8.67186	0.64	HORVU.MOREX.r3.5HG0488870	NA	NA	NA	2.50683	1.44227	-0.52
HORVU.MOREX.r3.3HG0230850	NA	NA	NA	4.1045	50.1657	3.33	HORVU.MOREX.r3.5HG0493800	NA	NA	NA	1.13365	0.320498	-0.69
HORVU.MOREX.r3.3HG0232240	NA	NA	NA	2.36068	9.91889	1.7	HORVU.MOREX.r3.5HG0495920	Peroxisome biogenesis protein 1 [UniProtKB/Swiss-Prot:Q9FNP1]	Os09g0515100	AT1G05910	2.86249	0.920251	-1.01
HORVU.MOREX.r3.3HG0232970	Protein DETOXIFICATION 14 [UniProtKB/Swiss-Prot:Q9C994]	Os10g0345100	NA	1.55933	31.9394	3.69	HORVU.MOREX.r3.5HG0495980	Argininosuccinate lyase, chloroplastic [UniProtKB/Swiss-Prot:Q9LEU8]	NA	NA	2.50495	1.10266	-0.74
HORVU.MOREX.r3.3HG0232980	NA	NA	NA	0.450487	48.6531	5.1	HORVU.MOREX.r3.5HG0498320	B-box zinc finger protein 19 [UniProtKB/Swiss-Prot:C0SVM5]	Os09g0527900	NA	60.7017	31.1105	-0.94
HORVU.MOREX.r3.3HG0234810	NA	Os01g0153500	NA	0.953669	2.167	0.7	HORVU.MOREX.r3.5HG0498460	NA	Os09g0530500	NA	2.59922	0.911032	-0.91
HORVU.MOREX.r3.3HG0237960	NA	NA	NA	18.851	38.6156	1	HORVU.MOREX.r3.5HG0498530	Subtilisin-like protease SBT3.6 [UniProtKB/Swiss-Prot:Q8L7I2]	Os09g0530800	NA	4.86763	2.97123	-0.56
HORVU.MOREX.r3.3HG0238240	Probable WRKY transcription factor 13 [UniProtKB/Swiss-Prot:Q9SVB7]	Os01g0182700	NA	14.6689	22.0261	0.56	HORVU.MOREX.r3.5HG0498560	NA	NA	NA	1.18193	0.398793	-0.64
HORVU.MOREX.r3.3HG0243210	NA	Os01g0205300	AT4G18740	2.34781	4.54984	0.73	HORVU.MOREX.r3.5HG0502620	F-box/FBD/LRR-repeat protein At5g56420 [UniProtKB/Swiss-Prot:Q9FM89]	NA	NA	18.4913	11.2748	-0.67
HORVU.MOREX.r3.3HG0243920	VQ motif-containing protein 4 [UniProtKB/Swiss-Prot:Q5M750]	Os01g0201250	NA	34.7548	54.57	0.64	HORVU.MOREX.r3.5HG0514830	Pentatricopeptide repeat-containing protein At2g37320 [UniProtKB/Swiss-Prot:Q9ZUT4]	Os03g0781100	NA	3.11332	1.25616	-0.87
HORVU.MOREX.r3.3HG0244330	NA	Os01g0198500	NA	1.5773	3.14633	0.69	HORVU.MOREX.r3.5HG0518770	Ubiquitin carboxyl-terminal hydrolase 2 [UniProtKB/Swiss-Prot:O04482]	NA	NA	7.33243	2.34103	-1.32
HORVU.MOREX.r3.3HG0244930	Protein HEADING DATE 3A [UniProtKB/Swiss-Prot:Q93WI9]	Os01g0218500	AT1G65480	40.8197	73.0795	0.82	HORVU.MOREX.r3.5HG0531470	ATP-dependent zinc metalloprotease FTSH 5, mitochondrial [UniProtKB/Swiss-Prot:Q8LQJ8]	NA	NA	3.87894	1.90346	-0.75
HORVU.MOREX.r3.3HG0245300	Protein trichome birefringence-like 38 [UniProtKB/Swiss-Prot:Q8VY22]	Os01g0217000	AT3G14850	0.1232	1.46305	1.13	HORVU.MOREX.r3.5HG0534580	NA	NA	NA	2.46989	0.679403	-1.05
HORVU.MOREX.r3.3HG0245700	NA	NA	NA	1.21502	2.73658	0.75	HORVU.MOREX.r3.5HG0536650	NA	NA	NA	0.734429	0.177576	-0.56
HORVU.MOREX.r3.3HG0247480	NA	NA	NA	3.03965	6.92057	0.97	HORVU.MOREX.r3.6HG0541590	U-box domain-containing protein 52 [UniProtKB/Swiss-Prot:Q9FKG6]	Os02g0110600	NA	1.88841	0.98913	-0.54
HORVU.MOREX.r3.3HG0250170	D-amino-acid transaminase, chloroplastic [UniProtKB/Swiss-Prot:Q8L493]	Os01g0238500	NA	0.641119	1.42639	0.56	HORVU.MOREX.r3.6HG0543780	Histone H2B.4 [UniProtKB/Swiss-Prot:Q43215]	Os01g0152700	NA	1000.71	612.577	-0.71
HORVU.MOREX.r3.3HG0250220	Probable transcription factor GLK2 [UniProtKB/Swiss-Prot:Q5NAN5]	Os01g0239000	NA	14.3454	21.289	0.54	HORVU.MOREX.r3.6HG0544330	NA	Os05g0188100	NA	169.976	79.2744	-1.09
HORVU.MOREX.r3.3HG0251780	NA	Os01g0245532	NA	0.640104	1.77246	0.76	HORVU.MOREX.r3.6HG0545180	NA	NA	NA	4.31593	1.59464	-1.03
HORVU.MOREX.r3.3HG0254170	NA	NA	NA	0.849063	1.97698	0.69	HORVU.MOREX.r3.6HG0545220	Histone H2B.2 [UniProtKB/Swiss-Prot:P05621]	Os01g0152700	NA	390.46	201.994	-0.95
HORVU.MOREX.r3.3HG0254260	Kinesin-like protein KIN-14B [UniProtKB/Swiss-Prot:A2ZRG4]	Os01g0260100	NA	1.30638	2.3993	0.56	HORVU.MOREX.r3.6HG0546720	NA	NA	NA	16.9702	0	-4.17
HORVU.MOREX.r3.3HG0254470	NA	NA	NA	0.039546	2.70807	1.83	HORVU.MOREX.r3.6HG0555260	NA	NA	NA	27.1712	7.69088	-1.7
HORVU.MOREX.r3.3HG0257080	NA	Os01g0244000	NA	1.86395	3.23058	0.56	HORVU.MOREX.r3.6HG0564630	5'-nucleotidase SurE [UniProtKB/Swiss-Prot:B2VA83]	Os07g0204500	NA	31.5808	18.1331	-0.77
HORVU.MOREX.r3.3HG0257280	NA	NA	NA	217.987	339.634	0.64	HORVU.MOREX.r3.6HG0565050	NA	NA	NA	16.4614	11.0326	-0.54
HORVU.MOREX.r3.3HG0257780	CO(2)-response secreted protease [UniProtKB/Swiss-Prot:Q9LNU1]	Os01g0278950	NA	1.35251	2.42251	0.54	HORVU.MOREX.r3.6HG0566760	NA	NA	NA	1.69934	0.549917	-0.8
HORVU.MOREX.r3.3HG0265410	NA	NA	NA	2.296	8.76478	1.57	HORVU.MOREX.r3.6HG0568640	Putative methyltransferase At1g22800, mitochondrial [UniProtKB/Swiss-Prot:O80543]	Os12g0203100	NA	12.8939	7.91387	-0.64
HORVU.MOREX.r3.3HG0266810	NA	NA	NA	2.61262	4.72014	0.66	HORVU.MOREX.r3.6HG0568940	NA	NA	NA	1.1031	0.374435	-0.61
HORVU.MOREX.r3.3HG0268970	NA	NA	NA	1.09439	9.15183	2.28	HORVU.MOREX.r3.6HG0569020	NA	NA	NA	6.58089	2.31889	-1.19
HORVU.MOREX.r3.3HG0270890	NA	NA	NA	0	5.44728	2.69	HORVU.MOREX.r3.6HG0569630	NA	NA	NA	5.75352	3.3866	-0.62
HORVU.MOREX.r3.3HG0274800	NA	NA	NA	0	6.55327	2.92	HORVU.MOREX.r3.6HG0571400	NA	NA	NA	9.65353	3.45077	-1.26
HORVU.MOREX.r3.3HG0275850	NA	NA	NA	5.33241	8.8784	0.64	HORVU.MOREX.r3.6HG0572740	NA	NA	NA	115.811	68.197	-0.76
HORVU.MOREX.r3.3HG0275870	NA	NA	NA	25.1341	43.5575	0.77	HORVU.MOREX.r3.6HG0574950	Protein STRUBBELIG-RECEPTOR FAMILY 8 [UniProtKB/Swiss-Prot:Q6R2J8]	Os02g0190500	NA	16.9934	11.3184	-0.55
HORVU.MOREX.r3.3HG0277610	NA	Os01g0661650	NA	6.00878	9.96714	0.65	HORVU.MOREX.r3.6HG0588150	Senescence-associated protein OSA15, chloroplastic [UniProtKB/Swiss-Prot:Q65XF2]	Os05g0148700	NA	12.1763	6.18313	-0.88
HORVU.MOREX.r3.3HG0277660	NA	NA	NA	15.9964	30.3241	0.88	HORVU.MOREX.r3.6HG0592870	B-box zinc finger protein 25 [UniProtKB/Swiss-Prot:Q9SID1]	Os02g0606200	AT1G06040	8.75681	5.10928	-0.68
HORVU.MOREX.r3.3HG0278730	NA	NA	NA	12.9437	46.5985	1.77	HORVU.MOREX.r3.6HG0593620	S-adenosylmethionine decarboxylase proenzyme [UniProtKB/Swiss-Prot:O24575]	Os02g0611200	NA	14.9944	9.52527	-0.6
HORVU.MOREX.r3.3HG0278740	NA	NA	NA	5.70606	17.701	1.48	HORVU.MOREX.r3.6HG0594610	NA	NA	NA	15.8997	7.8743	-0.93
HORVU.MOREX.r3.3HG0280070	NA	NA	NA	0	0.4571	0.54	HORVU.MOREX.r3.6HG0598130	RNA polymerase II C-terminal domain phosphatase-like 1 [UniProtKB/Swiss-Prot:Q5YDB6]	Os02g0639000	NA	10.4437	6.44788	-0.62
HORVU.MOREX.r3.3HG0284220	Phospholipase A1-II 5 [UniProtKB/Swiss-Prot:Q5NAI4]	Os01g0710700	NA	0.657705	1.81422	0.76	HORVU.MOREX.r3.6HG0600940	NA	NA	NA	5.38377	0.0911043	-2.55
HORVU.MOREX.r3.3HG0285400	Protein SODIUM POTASSIUM ROOT DEFECTIVE 2 [UniProtKB/Swiss-Prot:Q58FZ0]	Os01g0719600	NA	10.0186	16.8292	0.69	HORVU.MOREX.r3.6HG0601720	NA	NA	NA	2.57833	0	-1.84
HORVU.MOREX.r3.3HG0285550	Inorganic pyrophosphatase 1 [UniProtKB/Swiss-Prot:Q67YC0]	Os01g0720400	AT4G29530	0.272177	1.73527	1.1	HORVU.MOREX.r3.6HG0602620	Mechanosensitive ion channel protein 5 [UniProtKB/Swiss-Prot:Q9LH74]	Os02g0668000	AT2G17010	3.13009	1.82045	-0.55
HORVU.MOREX.r3.3HG0285560	NA	NA	NA	0.764919	10.2899	2.68	HORVU.MOREX.r3.6HG0604260	Protein REVEILLE 6 [UniProtKB/Swiss-Prot:Q8H0W3]	Os02g0680700	NA	7.83212	4.13472	-0.78
HORVU.MOREX.r3.3HG0286410	NA	NA	NA	0.577659	2.38967	1.1	HORVU.MOREX.r3.6HG0604360	MADS-box transcription factor 6 [UniProtKB/Swiss-Prot:Q6EU39]	Os02g0682200	NA	57.6073	37.2647	-0.62
HORVU.MOREX.r3.3HG0287440	NA	NA	NA	2.42537	5.19637	0.86	HORVU.MOREX.r3.6HG0606080	NA	NA	NA	14.1503	1.88562	-2.39
HORVU.MOREX.r3.3HG0289700	NA	NA	NA	0.25663	15.5862	3.72	HORVU.MOREX.r3.6HG0620540	Subtilisin-like protease SBT1.4 [UniProtKB/Swiss-Prot:Q9LVJ1]	Os02g0779200	NA	3.79771	1.66566	-0.85
HORVU.MOREX.r3.3HG0290000	Dof zinc finger protein 5 [UniProtKB/Swiss-Prot:Q5JLR7]	Os01g0758200	AT1G29160	4.88926	8.40656	0.68	HORVU.MOREX.r3.6HG0622460	NA	Os05g0188100	NA	140.294	71.1188	-0.97
HORVU.MOREX.r3.3HG0290120	NA	Os01g0758500	AT1G29195	5.22828	7.93827	0.52	HORVU.MOREX.r3.6HG0629580	Myosin-8 [UniProtKB/Swiss-Prot:F4I460]	Os02g0816900	AT2G20290	8.78069	5.41125	-0.61
HORVU.MOREX.r3.3HG0292820	NA	NA	NA	18.33	48.4562	1.36	HORVU.MOREX.r3.7HG0637270	Uncharacterized protein Mb2253c [UniProtKB/Swiss-Prot:P64956]	Os08g0177800	NA	29.9418	18.6713	-0.65
HORVU.MOREX.r3.3HG0294380	Nuclear transport factor 2B [UniProtKB/Swiss-Prot:Q9C7F5]	Os01g0788200	AT1G11570	0.989403	2.60504	0.86	HORVU.MOREX.r3.7HG0641640	Aspartyl protease family protein At5g10770 [UniProtKB/Swiss-Prot:Q8S9J6]	Os06g0121800	NA	12.7853	7.29902	-0.73
HORVU.MOREX.r3.3HG0294740	NA	NA	NA	0.385096	1.77704	1	HORVU.MOREX.r3.7HG0642410	NA	NA	NA	1.84309	0.725267	-0.72
HORVU.MOREX.r3.3HG0295470	NA	NA	NA	8.85774	13.1547	0.52	HORVU.MOREX.r3.7HG0645740	NA	NA	NA	2.07865	0.701099	-0.86
HORVU.MOREX.r3.3HG0296450	Glycerophosphodiester phosphodiesterase GDPD1, chloroplastic [UniProtKB/Swiss-Prot:Q9SGA2]	Os02g0514500	NA	7.47472	13.1759	0.74	HORVU.MOREX.r3.7HG0649370	Wall-associated receptor kinase 3 [UniProtKB/Swiss-Prot:Q9LMN8]	Os06g0142500	NA	5.00023	3.18531	-0.52
HORVU.MOREX.r3.3HG0298890	NA	NA	NA	0.225743	1.37989	0.96	HORVU.MOREX.r3.7HG0651930	NA	Os06g0153600	NA	5.51232	3.38228	-0.57
HORVU.MOREX.r3.3HG0299230	NA	NA	NA	9.35211	20.3926	1.05	HORVU.MOREX.r3.7HG0656210	Probable LRR receptor-like serine/threonine-protein kinase At1g06840 [UniProtKB/Swiss-Prot:C0LGD7]	Os06g0168800	NA	0.494136	0.0540463	-0.5
HORVU.MOREX.r3.3HG0300490	NA	NA	NA	0.20065	3.6997	1.97	HORVU.MOREX.r3.7HG0659120	Cinnamoyl-CoA reductase 1 [UniProtKB/Swiss-Prot:Q9S9N9]	Os09g0419200	NA	0.490241	0.054454	-0.5
HORVU.MOREX.r3.3HG0301550	Sedoheptulose-1,7-bisphosphatase, chloroplastic [UniProtKB/Swiss-Prot:P46285]	Os04g0234600	AT3G55800	3.25891	7.36747	0.97	HORVU.MOREX.r3.7HG0659330	TPR and ankyrin repeat-containing protein 1 [UniProtKB/Swiss-Prot:O15050]	NA	NA	1.86112	0.527811	-0.91
HORVU.MOREX.r3.3HG0302210	NA	NA	NA	0.142579	1.03022	0.83	HORVU.MOREX.r3.7HG0659760	Origin of replication complex subunit 1 [UniProtKB/Swiss-Prot:Q5SMU7]	NA	NA	21.0811	13.8284	-0.57
HORVU.MOREX.r3.3HG0303030	Coatomer subunit zeta-3 [UniProtKB/Swiss-Prot:Q5NA06]	Os01g0838800	NA	12.5802	18.1967	0.5	HORVU.MOREX.r3.7HG0661130	NA	NA	NA	23.0119	12.7084	-0.81
HORVU.MOREX.r3.3HG0303850	NA	NA	NA	31.0316	44.6369	0.51	HORVU.MOREX.r3.7HG0661150	NA	NA	NA	0.660098	0.166948	-0.51
HORVU.MOREX.r3.3HG0305710	NA	NA	NA	0	3.42719	2.15	HORVU.MOREX.r3.7HG0662090	NA	NA	NA	6.97361	4.09578	-0.65
HORVU.MOREX.r3.3HG0306550	Probable histidine kinase 1 [UniProtKB/Swiss-Prot:A3BE68]	Os06g0654300	NA	0	4.12407	2.36	HORVU.MOREX.r3.7HG0665380	Ethylene-responsive transcription factor RAP2-4 [UniProtKB/Swiss-Prot:Q8H1E4]	Os06g0222400	AT5G65130	2.73243	1.24507	-0.73
HORVU.MOREX.r3.3HG0307770	NA	NA	NA	0.483672	2.80444	1.36	HORVU.MOREX.r3.7HG0665640	NA	Os06g0224200	NA	8.5113	5.21377	-0.61
HORVU.MOREX.r3.3HG0308190	BTB/POZ and TAZ domain-containing protein 2 [UniProtKB/Swiss-Prot:Q94BN0]	Os01g0908200	NA	3.1841	5.10757	0.55	HORVU.MOREX.r3.7HG0668390	NA	Os06g0244100	NA	8.31795	5.31913	-0.56
HORVU.MOREX.r3.3HG0311690	Delta(3,5)-Delta(2,4)-dienoyl-CoA isomerase, peroxisomal [UniProtKB/Swiss-Prot:Q9FHR8]	Os01g0925200	NA	10.6855	16.1919	0.56	HORVU.MOREX.r3.7HG0674570	Uncharacterized CRM domain-containing protein At3g25440, chloroplastic [UniProtKB/Swiss-Prot:Q67XL4]	Os06g0304500	NA	10.5966	6.12044	-0.7
HORVU.MOREX.r3.3HG0312710	NA	Os01g0930500	NA	0.764776	1.79673	0.66	HORVU.MOREX.r3.7HG0675260	Carboxyl-terminal-processing peptidase 3, chloroplastic [UniProtKB/Swiss-Prot:F4J3G5]	Os06g0318600	NA	4.79245	2.83359	-0.6
HORVU.MOREX.r3.3HG0313520	Heavy metal-associated isoprenylated plant protein 36 [UniProtKB/Swiss-Prot:Q84J88]	Os01g0933200	NA	4.22471	6.67697	0.56	HORVU.MOREX.r3.7HG0677110	Protein POOR HOMOLOGOUS SYNAPSIS 1 [UniProtKB/Swiss-Prot:Q6W2J0]	Os06g0473000	AT1G10710	3.37343	1.10421	-1.06
HORVU.MOREX.r3.3HG0314020	NA	NA	NA	0	1.00746	1.01	HORVU.MOREX.r3.7HG0677640	NA	Os01g0646700	NA	1.17885	0.316318	-0.73
HORVU.MOREX.r3.3HG0314030	NA	NA	NA	0	3.68431	2.23	HORVU.MOREX.r3.7HG0679170	Zinc finger protein WIP2 [UniProtKB/Swiss-Prot:Q9SVY1]	Os09g0485600	AT3G57670	4.27585	2.31519	-0.67
HORVU.MOREX.r3.3HG0315180	Ankyrin repeat, PH and SEC7 domain containing protein secG [UniProtKB/Swiss-Prot:Q54KA7]	Os02g0493050	NA	4.14973	7.79472	0.77	HORVU.MOREX.r3.7HG0684860	Pyruvate dehydrogenase E1 component subunit beta-1, mitochondrial [UniProtKB/Swiss-Prot:Q6Z1G7]	Os08g0536000	AT5G50850	15.5978	9.89959	-0.61
HORVU.MOREX.r3.3HG0319200	B3 domain-containing protein Os03g0620400 [UniProtKB/Swiss-Prot:Q851W5]	NA	NA	17.0903	38.8073	1.14	HORVU.MOREX.r3.7HG0690780	Bifunctional TH2 protein, mitochondrial [UniProtKB/Swiss-Prot:F4KFT7]	Os08g0566000	NA	14.7094	9.76847	-0.54
HORVU.MOREX.r3.3HG0319990	Probable calcium-binding protein CML25 [UniProtKB/Swiss-Prot:Q9FYK2]	Os01g0949300	NA	58.6602	90.0994	0.61	HORVU.MOREX.r3.7HG0691800	Alpha/beta hydrolase domain-containing protein 17C [UniProtKB/Swiss-Prot:Q6GL10]	Os08g0487900	NA	7.23691	1.29912	-1.84
HORVU.MOREX.r3.3HG0320780	NA	NA	NA	0.493536	9.43571	2.8	HORVU.MOREX.r3.7HG0692070	Pentatricopeptide repeat-containing protein At5g65560 [UniProtKB/Swiss-Prot:Q9LSL9]	Os08g0300700	NA	2.94701	1.65336	-0.57
HORVU.MOREX.r3.3HG0321950	NA	NA	NA	0.153431	2.26061	1.5	HORVU.MOREX.r3.7HG0695380	NA	NA	NA	36.8094	11.2176	-1.63
HORVU.MOREX.r3.3HG0325650	NA	Os01g0963800	NA	17.2985	28.0711	0.67	HORVU.MOREX.r3.7HG0696030	Helicase-like transcription factor CHR28 [UniProtKB/Swiss-Prot:Q94BR5]	Os08g0180300	NA	16.0017	9.76466	-0.66
HORVU.MOREX.r3.3HG0327570	NA	NA	NA	0	0.485839	0.57	HORVU.MOREX.r3.7HG0697750	NA	NA	NA	32.903	5.833	-2.31
HORVU.MOREX.r3.3HG0328270	NA	NA	NA	8.89931	29.5922	1.63	HORVU.MOREX.r3.7HG0699010	Protein LHY [UniProtKB/Swiss-Prot:Q6R0H1]	Os08g0157600	NA	69.4944	33.1046	-1.05
HORVU.MOREX.r3.3HG0328340	Transcription factor PCL1 [UniProtKB/Swiss-Prot:Q94DH3]	Os01g0971800	AT5G59570	3.07401	5.89443	0.76	HORVU.MOREX.r3.7HG0700170	NA	NA	NA	24.6776	16.1838	-0.58
HORVU.MOREX.r3.3HG0328480	NA	Os01g0972300	AT5G59510	31.9988	47.4972	0.56	HORVU.MOREX.r3.7HG0702200	Homeobox-leucine zipper protein ROC7 [UniProtKB/Swiss-Prot:A3BPF2]	Os08g0136100	NA	19.7332	12.8518	-0.58
HORVU.MOREX.r3.3HG0330600	23 kDa jasmonate-induced protein [UniProtKB/Swiss-Prot:P32024]	NA	NA	0.0261	0.620105	0.66	HORVU.MOREX.r3.7HG0702610	Putative eukaryotic initiation factor 4A-2 [UniProtKB/Swiss-Prot:Q0E2Q3]	Os08g0154225	NA	21.7026	11.5365	-0.86
HORVU.MOREX.r3.4HG0331740	PsbP-like protein 1, chloroplastic [UniProtKB/Swiss-Prot:P82538]	Os10g0461400	NA	1.76312	2.94952	0.52	HORVU.MOREX.r3.7HG0705750	NA	NA	NA	2.25593	1.05891	-0.66
HORVU.MOREX.r3.4HG0333980	NA	NA	NA	0.102136	0.762623	0.68	HORVU.MOREX.r3.7HG0712010	Protein DJ-1 homolog C [UniProtKB/Swiss-Prot:Q8VY09]	Os05g0519600	NA	9.45502	4.3537	-0.97
HORVU.MOREX.r3.4HG0334790	Gamma-glutamyl peptidase 5 [UniProtKB/Swiss-Prot:O82225]	Os03g0685300	NA	15.7782	25.6909	0.67	HORVU.MOREX.r3.7HG0714780	NA	NA	NA	4.28407	0.931615	-1.45
HORVU.MOREX.r3.4HG0335590	Probable cytokinin riboside 5'-monophosphate phosphoribohydrolase LOG4 [UniProtKB/Swiss-Prot:Q851C7]	Os03g0697200	NA	51.3117	79.3743	0.62	HORVU.MOREX.r3.7HG0721170	MADS-box transcription factor 16 [UniProtKB/Swiss-Prot:Q944S9]	Os06g0712700	NA	40.7358	25.6496	-0.65
HORVU.MOREX.r3.4HG0337790	NA	NA	NA	0	4.96664	2.58	HORVU.MOREX.r3.7HG0723910	MORC family CW-type zinc finger protein 3 [UniProtKB/Swiss-Prot:F7BJB9]	Os06g0622000	NA	13.4625	7.89576	-0.7
HORVU.MOREX.r3.4HG0337800	NA	NA	NA	0	5.92776	2.79	HORVU.MOREX.r3.7HG0724080	NA	NA	NA	0.756008	0.237222	-0.51
HORVU.MOREX.r3.4HG0337910	NA	NA	NA	0.836892	2.48856	0.93	HORVU.MOREX.r3.7HG0725880	NA	NA	NA	8.45128	0	-3.24
HORVU.MOREX.r3.4HG0338930	NA	NA	NA	0.013101	1.98657	1.56	HORVU.MOREX.r3.7HG0726180	Protein FORGETTER 1 [UniProtKB/Swiss-Prot:F4IF36]	Os04g0609700	NA	8.38826	5.43909	-0.54
HORVU.MOREX.r3.4HG0338940	NA	NA	NA	1.67388	10.3125	2.08	HORVU.MOREX.r3.7HG0726610	Protein HIGH CHLOROPHYLL FLUORESCENCE PHENOTYPE 173, chloroplastic [UniProtKB/Swiss-Prot:Q8W4D6]	Os06g0704700	AT1G16720	1.34552	0.469431	-0.67
HORVU.MOREX.r3.4HG0340550	NA	Os03g0736900	NA	11.6681	17.773	0.57	HORVU.MOREX.r3.7HG0727290	Protein SEMI-ROLLED LEAF 2 [UniProtKB/Swiss-Prot:Q10MI0]	Os02g0143200	NA	2.42507	0.821643	-0.91
HORVU.MOREX.r3.4HG0341620	NA	NA	NA	1.0031	2.44451	0.78	HORVU.MOREX.r3.7HG0727570	Pre-mRNA-splicing factor ATP-dependent RNA helicase DEAH7 [UniProtKB/Swiss-Prot:F4K2E9]	Os07g0508000	NA	2.20148	0.734225	-0.88
HORVU.MOREX.r3.4HG0343140	Dof zinc finger protein MNB1A [UniProtKB/Swiss-Prot:P38564]	Os12g0590700	AT1G47655	10.8184	16.4422	0.56	HORVU.MOREX.r3.7HG0729930	NA	NA	NA	20.1194	6.00242	-1.59
HORVU.MOREX.r3.4HG0344320	NA	NA	NA	27.2345	43.5902	0.66	HORVU.MOREX.r3.7HG0732860	Polyubiquitin [UniProtKB/Swiss-Prot:P69309]	Os06g0681400	AT2G35635	32.4631	18.5677	-0.77
HORVU.MOREX.r3.4HG0346220	NA	NA	NA	0.222925	5.36042	2.38	HORVU.MOREX.r3.7HG0733220	Polyubiquitin [UniProtKB/Swiss-Prot:P69309]	Os06g0681400	AT5G20620	11.0137	4.0308	-1.26
HORVU.MOREX.r3.4HG0349450	Abscisic stress-ripening protein 5 [UniProtKB/Swiss-Prot:Q53JF7]	Os11g0167800	NA	65.9373	144.704	1.12	HORVU.MOREX.r3.7HG0741080	Disease resistance protein RGA5 [UniProtKB/Swiss-Prot:Q2R8L1]	NA	NA	1.19825	0.535171	-0.52
HORVU.MOREX.r3.4HG0350540	NA	NA	NA	2.46351	9.94617	1.66	HORVU.MOREX.r3.7HG0741130	Disease resistance protein RGA5 [UniProtKB/Swiss-Prot:F7J0N2]	NA	NA	1.60699	0.564741	-0.74
HORVU.MOREX.r3.4HG0355960	NA	NA	NA	0	35.1312	5.18	HORVU.MOREX.r3.7HG0744210	Serine/threonine-protein kinase CTR1 [UniProtKB/Swiss-Prot:Q05609]	Os07g0438550	AT4G32000	18.5624	12.1645	-0.57
HORVU.MOREX.r3.4HG0357430	Ribulose bisphosphate carboxylase/oxygenase activase A, chloroplastic [UniProtKB/Swiss-Prot:Q40073]	Os11g0707000	AT2G39730	5.33046	9.31073	0.7	HORVU.MOREX.r3.7HG0746000	APETALA2-like protein 4 [UniProtKB/Swiss-Prot:A0A0N7KMH0]	Os06g0639200	NA	1.47676	0.627412	-0.61
HORVU.MOREX.r3.4HG0357820	NA	NA	NA	0.135547	5.56713	2.53	HORVU.MOREX.r3.7HG0746930	DNA (cytosine-5)-methyltransferase 1A [UniProtKB/Swiss-Prot:Q7Y1I7]	Os03g0798300	NA	2.60444	1.42499	-0.57
HORVU.MOREX.r3.4HG0360140	NA	NA	NA	0.0245617	0.720748	0.75	HORVU.MOREX.r3.7HG0748990	26S proteasome regulatory subunit S10B homolog B [UniProtKB/Swiss-Prot:Q9MAK9]	Os02g0199900	AT1G45000	3.80264	1.01883	-1.25
HORVU.MOREX.r3.4HG0365940	NA	NA	NA	0.0913183	6.35332	2.75	HORVU.MOREX.r3.7HG0749200	BTB/POZ and MATH domain-containing protein 2 [UniProtKB/Swiss-Prot:Q9M8J9]	NA	NA	0.830189	0.144856	-0.68
HORVU.MOREX.r3.4HG0366890	NA	NA	NA	0	1.1653	1.11	HORVU.MOREX.r3.7HG0749700	Disease resistance protein RGA4 [UniProtKB/Swiss-Prot:F7J0M4]	NA	NA	2.36831	1.29746	-0.55
HORVU.MOREX.r3.4HG0367610	NA	NA	NA	0.323469	2.17092	1.26	HORVU.MOREX.r3.7HG0751030	Protein REVEILLE 2 [UniProtKB/Swiss-Prot:F4K5X6]	Os06g0728700	NA	4.33118	1.7858	-0.94
HORVU.MOREX.r3.4HG0371340	NA	NA	NA	0	44.8392	5.52	HORVU.MOREX.r3.7HG0751070	Disease resistance protein Piks-2 [UniProtKB/Swiss-Prot:P0DO10]	NA	NA	12.0736	6.7833	-0.75
HORVU.MOREX.r3.4HG0372390	NA	NA	NA	0	11.2958	3.62	HORVU.MOREX.r3.7HG0752910	Protein FAR1-RELATED SEQUENCE 5 [UniProtKB/Swiss-Prot:Q9SZL8]	NA	NA	5.30811	3.29763	-0.55
HORVU.MOREX.r3.4HG0374660	NA	NA	NA	1.6597	4.72416	1.11	HORVU.MOREX.r3.UnG0763600	Horcolin [UniProtKB/Swiss-Prot:P82953]	NA	NA	7.49848	2.56566	-1.25
HORVU.MOREX.r3.4HG0379000	NA	NA	NA	1.0829	3.58003	1.14	HORVU.MOREX.r3.UnG0763610	Horcolin [UniProtKB/Swiss-Prot:P82953]	Os12g0198700	NA	10.6632	3.2581	-1.45
HORVU.MOREX.r3.4HG0380200	ABSCISIC ACID-INSENSITIVE 5-like protein 2 [UniProtKB/Swiss-Prot:Q9LES3]	Os03g0322700	NA	30.1566	43.4891	0.51
HORVU.MOREX.r3.4HG0381310	NA	NA	NA	3.0501	10.4933	1.5
HORVU.MOREX.r3.4HG0381570	NA	NA	NA	13.5825	31.3563	1.15
HORVU.MOREX.r3.4HG0382510	Calvin cycle protein CP12-1, chloroplastic [UniProtKB/Swiss-Prot:O22914]	Os03g0306800	AT3G62410	72.6706	104.055	0.51
HORVU.MOREX.r3.4HG0383510	Chaperone protein DnaJ [UniProtKB/Swiss-Prot:Q72GN6]	Os03g0300600	AT3G62600	8.71192	13.3046	0.56
HORVU.MOREX.r3.4HG0388440	Uncharacterized protein C24B11.05 [UniProtKB/Swiss-Prot:Q09893]	Os03g0273800	AT5G02230	3.90081	6.08899	0.53
HORVU.MOREX.r3.4HG0389260	Fructose-1,6-bisphosphatase, chloroplastic [UniProtKB/Swiss-Prot:P09195]	Os03g0267300	AT3G55800	0.840706	1.7386	0.57
HORVU.MOREX.r3.4HG0389420	NA	NA	NA	1.88955	6.8515	1.44
HORVU.MOREX.r3.4HG0389490	NA	Os03g0265900	NA	8.30111	16.778	0.93
HORVU.MOREX.r3.4HG0390400	Protein FAF-like, chloroplastic [UniProtKB/Swiss-Prot:Q0V865]	Os03g0261800	NA	7.57289	11.5347	0.55
HORVU.MOREX.r3.4HG0390640	NA	NA	NA	0.258871	10.0108	3.13
HORVU.MOREX.r3.4HG0390650	Ubiquitin-60S ribosomal protein L40 [UniProtKB/Swiss-Prot:P51423]	Os03g0234200	AT4G05320	20.3136	61.8189	1.56
HORVU.MOREX.r3.4HG0390710	Basic blue protein [UniProtKB/Swiss-Prot:Q8LG89]	Os03g0259100	NA	6.41923	13.869	1
HORVU.MOREX.r3.4HG0391570	Nuclear transcription factor Y subunit C-2 [UniProtKB/Swiss-Prot:A6BLW4]	Os03g0251350	NA	0.275837	0.875008	0.56
HORVU.MOREX.r3.4HG0391600	NA	Os03g0250000	NA	2.13216	3.44014	0.5
HORVU.MOREX.r3.4HG0394050	NA	NA	NA	3.97192	12.6293	1.45
HORVU.MOREX.r3.4HG0394060	NA	NA	NA	7.80073	38.2949	2.16
HORVU.MOREX.r3.4HG0394070	NA	NA	NA	0.474535	1.53628	0.78
HORVU.MOREX.r3.4HG0396080	Phosphatidylinositol transfer protein 3 [UniProtKB/Swiss-Prot:Q55CU8]	Os03g0219100	NA	11.3721	16.5505	0.5
HORVU.MOREX.r3.4HG0404310	NA	NA	NA	2.05503	6.70181	1.33
HORVU.MOREX.r3.4HG0404320	NA	NA	NA	4.87671	16.4327	1.57
HORVU.MOREX.r3.4HG0404330	NA	Os03g0181600	NA	2.7952	6.8132	1.04
HORVU.MOREX.r3.4HG0404460	Protein BIG GRAIN 1 [UniProtKB/Swiss-Prot:B8APC7]	Os03g0175800	AT1G54200	11.3339	16.8315	0.53
HORVU.MOREX.r3.4HG0404720	YlmG homolog protein 2, chloroplastic [UniProtKB/Swiss-Prot:Q9C595]	Os03g0178200	AT5G21920	7.97209	16.1739	0.94
HORVU.MOREX.r3.4HG0406870	Dynein assembly factor 1, axonemal [UniProtKB/Swiss-Prot:Q8NEP3]	Os03g0190300	AT1G78230	5.78106	8.73464	0.52
HORVU.MOREX.r3.4HG0408000	Probable cytokinin riboside 5'-monophosphate phosphoribohydrolase LOGL3 [UniProtKB/Swiss-Prot:Q8H7U8]	Os03g0109300	NA	12.3868	19.6244	0.62
HORVU.MOREX.r3.4HG0408480	NA	NA	NA	11.6347	24.6345	1.02
HORVU.MOREX.r3.4HG0408620	NA	Os03g0137600	NA	1.75694	3.99512	0.86
HORVU.MOREX.r3.4HG0408710	NA	NA	NA	23.568	38.561	0.69
HORVU.MOREX.r3.4HG0409200	Glutathione S-transferase F8, chloroplastic [UniProtKB/Swiss-Prot:Q96266]	Os03g0135100	NA	0.421586	2.16075	1.15
HORVU.MOREX.r3.4HG0409210	Glutathione S-transferase F10 [UniProtKB/Swiss-Prot:P42761]	Os03g0134900	NA	0.416106	1.08332	0.56
HORVU.MOREX.r3.4HG0410550	Glyceraldehyde-3-phosphate dehydrogenase GAPB, chloroplastic [UniProtKB/Swiss-Prot:P25857]	Os03g0129300	AT1G42970	8.06433	15.2004	0.84
HORVU.MOREX.r3.4HG0410650	Probable E3 ubiquitin-protein ligase ATL44 [UniProtKB/Swiss-Prot:O22755]	NA	AT2G17450	5.15574	8.04659	0.56
HORVU.MOREX.r3.4HG0412910	Probable aquaporin TIP4-1 [UniProtKB/Swiss-Prot:Q75GA5]	Os05g0231700	NA	4.46972	8.20526	0.75
HORVU.MOREX.r3.4HG0413650	Peroxisomal membrane protein 11-1 [UniProtKB/Swiss-Prot:Q10SM7]	Os03g0117100	AT3G61070	2.1986	5.10887	0.93
HORVU.MOREX.r3.4HG0413770	F-box protein PP2-A13 [UniProtKB/Swiss-Prot:Q9LEX0]	Os03g0116700	AT5G52120	0.927542	2.25234	0.75
HORVU.MOREX.r3.4HG0414770	NA	NA	NA	0	19.1264	4.33
HORVU.MOREX.r3.4HG0415490	pEARLI1-like lipid transfer protein 1 [UniProtKB/Swiss-Prot:Q9SU35]	Os03g0103300	AT1G12090	25.039	39.6469	0.64
HORVU.MOREX.r3.4HG0417410	NA	NA	NA	3.30267	6.3396	0.77
HORVU.MOREX.r3.4HG0418700	Probable pterin-4-alpha-carbinolamine dehydratase, chloroplastic [UniProtKB/Swiss-Prot:Q9LU63]	Os03g0100200	NA	1.13966	2.52596	0.72
HORVU.MOREX.r3.5HG0424080	NA	NA	NA	0	4.05513	2.34
HORVU.MOREX.r3.5HG0429670	NA	NA	NA	0.363418	4.9965	2.14
HORVU.MOREX.r3.5HG0430020	2-oxoglutarate-dependent dioxygenase 19 [UniProtKB/Swiss-Prot:Q6Z244]	Os08g0480200	NA	0.524938	1.42117	0.67
HORVU.MOREX.r3.5HG0430850	NA	NA	NA	0	6.73569	2.95
HORVU.MOREX.r3.5HG0433440	Auxin-responsive protein IAA31 [UniProtKB/Swiss-Prot:P0C133]	Os12g0601400	AT3G23050	5.21246	8.07207	0.55
HORVU.MOREX.r3.5HG0434340	NA	NA	NA	0.055372	0.937103	0.88
HORVU.MOREX.r3.5HG0434950	NA	NA	NA	0	15.5618	4.05
HORVU.MOREX.r3.5HG0435080	NA	NA	NA	0	14.3652	3.94
HORVU.MOREX.r3.5HG0435830	NA	NA	NA	3.41303	12.768	1.64
HORVU.MOREX.r3.5HG0438280	NA	NA	NA	0.21828	2.24829	1.41
HORVU.MOREX.r3.5HG0438300	NA	NA	NA	0.403301	1.60009	0.89
HORVU.MOREX.r3.5HG0439580	NA	Os12g0580600	AT5G67390	2.90096	5.05261	0.63
HORVU.MOREX.r3.5HG0439980	NA	NA	NA	9.63758	19.0202	0.91
HORVU.MOREX.r3.5HG0442020	NA	Os12g0569200	NA	599.314	883.656	0.56
HORVU.MOREX.r3.5HG0444880	Protein RALF-like 33 [UniProtKB/Swiss-Prot:Q8L9P8]	Os12g0541700	NA	89.6534	132.928	0.56
HORVU.MOREX.r3.5HG0446930	NA	NA	NA	7.45748	11.3078	0.54
HORVU.MOREX.r3.5HG0448250	LIM domain-containing protein WLIM1 [UniProtKB/Swiss-Prot:Q94JX5]	Os12g0510900	NA	20.8004	33.3826	0.66
HORVU.MOREX.r3.5HG0451840	Fructose-bisphosphate aldolase, chloroplastic [UniProtKB/Swiss-Prot:Q40677]	Os11g0171300	AT4G38970	1.65411	3.67729	0.82
HORVU.MOREX.r3.5HG0451950	Thioredoxin M-type, chloroplastic [UniProtKB/Swiss-Prot:Q9ZP21]	Os12g0188700	NA	4.13849	11.8313	1.32
HORVU.MOREX.r3.5HG0455070	NA	NA	NA	22.734	34.4664	0.58
HORVU.MOREX.r3.5HG0456920	NA	NA	NA	0.0754307	4.11353	2.25
HORVU.MOREX.r3.5HG0465530	Ferritin-1, chloroplastic [UniProtKB/Swiss-Prot:P29036]	Os12g0106000	AT5G01600	73.2871	118.519	0.69
HORVU.MOREX.r3.5HG0466110	NA	NA	NA	1.83887	5.50339	1.2
HORVU.MOREX.r3.5HG0466270	NA	NA	NA	0.269782	5.1794	2.28
HORVU.MOREX.r3.5HG0466310	NA	NA	NA	0.164998	1.13221	0.87
HORVU.MOREX.r3.5HG0468970	Ribulose bisphosphate carboxylase small chain, chloroplastic [UniProtKB/Swiss-Prot:Q40004]	Os12g0291400	NA	119.668	199.702	0.73
HORVU.MOREX.r3.5HG0469020	Ribulose bisphosphate carboxylase small chain, chloroplastic [UniProtKB/Swiss-Prot:Q40004]	Os12g0291400	NA	63.8448	112.212	0.8
HORVU.MOREX.r3.5HG0472040	bZIP transcription factor 44 [UniProtKB/Swiss-Prot:C0Z2L5]	Os09g0306400	NA	5.97424	12.5246	0.96
HORVU.MOREX.r3.5HG0474940	Transcription repressor OFP14 [UniProtKB/Swiss-Prot:Q9S7T5]	NA	NA	0.272228	1.06206	0.7
HORVU.MOREX.r3.5HG0475170	Hypersensitive-induced response protein-like protein 2 [UniProtKB/Swiss-Prot:Q6K550]	Os09g0361200	AT5G62740	4.17002	7.09346	0.65
HORVU.MOREX.r3.5HG0476060	FCS-Like Zinc finger 6 [UniProtKB/Swiss-Prot:Q9SGZ8]	Os09g0367900	AT4G39795	41.5115	72.2958	0.79
HORVU.MOREX.r3.5HG0477720	NA	NA	NA	0	1.46237	1.3
HORVU.MOREX.r3.5HG0478840	Vacuolar iron transporter 2 [UniProtKB/Swiss-Prot:Q6ERE5]	Os09g0396900	AT2G01770	8.97174	26.6014	1.47
HORVU.MOREX.r3.5HG0479030	Probable cinnamyl alcohol dehydrogenase 8C [UniProtKB/Swiss-Prot:Q6ERW7]	Os09g0400300	NA	1.03944	2.46766	0.77
HORVU.MOREX.r3.5HG0480330	Subtilisin-like protease SBT1.8 [UniProtKB/Swiss-Prot:Q9ZUF6]	Os09g0441000	AT3G14067	5.49797	8.17907	0.5
HORVU.MOREX.r3.5HG0480570	NA	NA	NA	3.36325	6.1003	0.7
HORVU.MOREX.r3.5HG0482560	NA	NA	NA	0	3.52304	2.18
HORVU.MOREX.r3.5HG0484710	NA	NA	NA	15.5097	25.8837	0.7
HORVU.MOREX.r3.5HG0485260	NA	NA	NA	0.600153	1.51303	0.65
HORVU.MOREX.r3.5HG0485790	1-aminocyclopropane-1-carboxylate oxidase 1 [UniProtKB/Swiss-Prot:Q0J1C1]	Os09g0451400	NA	12.3402	20.6853	0.7
HORVU.MOREX.r3.5HG0486960	Tuliposide A-converting enzyme 2, chloroplastic [UniProtKB/Swiss-Prot:I4DST9]	Os09g0460400	AT1G47480	13.0027	19.8501	0.57
HORVU.MOREX.r3.5HG0488780	Fasciclin-like arabinogalactan protein 1 [UniProtKB/Swiss-Prot:Q9FM65]	Os09g0476800	AT5G55730	3.4203	6.71601	0.8
HORVU.MOREX.r3.5HG0489710	NA	NA	NA	9.84062	25.1401	1.27
HORVU.MOREX.r3.5HG0490440	NA	NA	NA	4221.29	6952.9	0.72
HORVU.MOREX.r3.5HG0496810	NA	NA	NA	3.91439	7.78351	0.84
HORVU.MOREX.r3.5HG0497820	Glucuronoxylan 4-O-methyltransferase 1 [UniProtKB/Swiss-Prot:Q6NMK1]	Os12g0204500	NA	3.33948	7.95571	1.05
HORVU.MOREX.r3.5HG0498140	Rhodanese-like domain-containing protein 14, chloroplastic [UniProtKB/Swiss-Prot:Q94A65]	Os09g0530000	NA	1.22056	2.61569	0.7
HORVU.MOREX.r3.5HG0498240	NA	NA	NA	80.0591	126.04	0.65
HORVU.MOREX.r3.5HG0499400	NA	NA	NA	10.4116	21.7329	0.99
HORVU.MOREX.r3.5HG0499890	NA	Os09g0535900	AT4G38690	2.26291	4.04097	0.63
HORVU.MOREX.r3.5HG0500660	SKP1-like protein 1B [UniProtKB/Swiss-Prot:Q9FHW7]	Os09g0539500	NA	3.05018	6.36099	0.86
HORVU.MOREX.r3.5HG0502910	NA	NA	NA	8.2284	17.9235	1.04
HORVU.MOREX.r3.5HG0503540	NA	NA	NA	29.2434	48.7122	0.72
HORVU.MOREX.r3.5HG0509190	NA	NA	NA	22.8379	41.0955	0.82
HORVU.MOREX.r3.5HG0509200	Putative linoleate 9S-lipoxygenase 3 [UniProtKB/Swiss-Prot:Q7G794]	Os03g0738600	NA	31.0443	46.5122	0.57
HORVU.MOREX.r3.5HG0509760	Auxin-responsive protein IAA13 [UniProtKB/Swiss-Prot:Q10D34]	Os03g0742900	AT4G14550	11.948	18.6192	0.6
HORVU.MOREX.r3.5HG0511520	Protein LEO1 homolog [UniProtKB/Swiss-Prot:Q9FNQ0]	Os03g0756500	AT5G61150	2.32121	4.13905	0.63
HORVU.MOREX.r3.5HG0513010	NA	NA	NA	61.2929	96.1955	0.64
HORVU.MOREX.r3.5HG0514700	NA	NA	NA	18.8852	39.5053	1.03
HORVU.MOREX.r3.5HG0516930	NA	NA	NA	5.78129	9.88428	0.68
HORVU.MOREX.r3.5HG0517820	NA	NA	NA	0	111.2	6.81
HORVU.MOREX.r3.5HG0518060	Scopoletin glucosyltransferase [UniProtKB/Swiss-Prot:Q9AT54]	Os03g0808200	NA	3.45235	5.63086	0.57
HORVU.MOREX.r3.5HG0518070	Scopoletin glucosyltransferase [UniProtKB/Swiss-Prot:Q9AT54]	Os03g0808200	NA	5.09145	7.86236	0.54
HORVU.MOREX.r3.5HG0522190	NA	NA	NA	9.8364	14.8925	0.55
HORVU.MOREX.r3.5HG0522200	NA	NA	NA	17.7103	28.6515	0.66
HORVU.MOREX.r3.5HG0522210	NA	NA	NA	8.96454	15.9196	0.76
HORVU.MOREX.r3.5HG0522610	NA	NA	NA	14.4219	32.2591	1.11
HORVU.MOREX.r3.5HG0524270	Transcription factor bHLH106 [UniProtKB/Swiss-Prot:O80674]	Os03g0811400	NA	4.72692	7.15998	0.51
HORVU.MOREX.r3.5HG0525780	NA	Os03g0851400	NA	2.36918	9.66732	1.66
HORVU.MOREX.r3.5HG0526900	NA	NA	NA	15.5896	35.6856	1.14
HORVU.MOREX.r3.5HG0530280	NA	NA	NA	7.02312	12.576	0.76
HORVU.MOREX.r3.5HG0532610	NA	NA	NA	8.26997	18.6461	1.08
HORVU.MOREX.r3.5HG0535020	Ankyrin repeat domain-containing protein 2A [UniProtKB/Swiss-Prot:Q9SAR5]	Os03g0851700	NA	4.90687	8.17399	0.64
HORVU.MOREX.r3.5HG0536790	Putative ripening-related protein 7 [UniProtKB/Swiss-Prot:Q7XD65]	NA	NA	1.38257	3.99187	1.07
HORVU.MOREX.r3.6HG0538240	Glycerate dehydrogenase HPR, peroxisomal [UniProtKB/Swiss-Prot:Q9C9W5]	Os02g0101500	AT1G68010	0.935181	2.65002	0.92
HORVU.MOREX.r3.6HG0538280	Leaf-specific thionin [UniProtKB/Swiss-Prot:P09617]	NA	NA	2.05908	10.0934	1.86
HORVU.MOREX.r3.6HG0538380	Leaf-specific thionin [UniProtKB/Swiss-Prot:P09617]	NA	NA	4.06305	14.6712	1.63
HORVU.MOREX.r3.6HG0538650	Probable L-type lectin-domain containing receptor kinase S.7 [UniProtKB/Swiss-Prot:Q9FHG4]	NA	NA	0.596733	1.33007	0.55
HORVU.MOREX.r3.6HG0539090	NA	NA	NA	0	0.876415	0.91
HORVU.MOREX.r3.6HG0543720	Protein H2A.6 [UniProtKB/Swiss-Prot:Q43214]	Os03g0279200	NA	71.2095	119.002	0.73
HORVU.MOREX.r3.6HG0543730	Histone H2B.4 [UniProtKB/Swiss-Prot:Q43215]	Os01g0152700	AT2G37470	640.099	1176.6	0.88
HORVU.MOREX.r3.6HG0546550	Glucan endo-1,3-beta-glucosidase 3 [UniProtKB/Swiss-Prot:Q9ZU91]	NA	NA	0.177192	1.26907	0.95
HORVU.MOREX.r3.6HG0546700	tRNA ligase 1 [UniProtKB/Swiss-Prot:Q0WL81]	Os07g0191700	NA	4.84733	10.7068	1
HORVU.MOREX.r3.6HG0546810	Pentatricopeptide repeat-containing protein At2g01860 [UniProtKB/Swiss-Prot:Q5XET4]	Os02g0118000	NA	0.87035	1.67074	0.51
HORVU.MOREX.r3.6HG0546860	NA	NA	NA	0	8.79391	3.29
HORVU.MOREX.r3.6HG0547870	NA	NA	NA	0	3.17255	2.06
HORVU.MOREX.r3.6HG0549570	NA	NA	NA	1.18939	2.46351	0.66
HORVU.MOREX.r3.6HG0549760	NA	NA	NA	0.016541	1.2156	1.12
HORVU.MOREX.r3.6HG0549770	NA	NA	NA	0.510588	2.17569	1.07
HORVU.MOREX.r3.6HG0551100	NA	NA	NA	0	0.623573	0.7
HORVU.MOREX.r3.6HG0551110	NA	NA	NA	0	2.09958	1.63
HORVU.MOREX.r3.6HG0553710	NA	NA	NA	43.3111	64.7213	0.57
HORVU.MOREX.r3.6HG0554560	bZIP transcription factor 44 [UniProtKB/Swiss-Prot:C0Z2L5]	Os02g0132500	AT2G18160	42.2553	75.7665	0.83
HORVU.MOREX.r3.6HG0555150	NA	NA	NA	0	5.02323	2.59
HORVU.MOREX.r3.6HG0557830	Histone H2B.2 [UniProtKB/Swiss-Prot:P05621]	Os01g0152700	NA	17.1426	33.7189	0.94
HORVU.MOREX.r3.6HG0559800	NA	NA	NA	0.116297	4.7401	2.36
HORVU.MOREX.r3.6HG0560330	Zinc finger BED domain-containing protein RICESLEEPER 2 [UniProtKB/Swiss-Prot:Q6AVI0]	NA	NA	0	7.46166	3.08
HORVU.MOREX.r3.6HG0561240	NA	NA	NA	2.03493	4.94607	0.97
HORVU.MOREX.r3.6HG0562860	NA	NA	NA	0	6.01625	2.81
HORVU.MOREX.r3.6HG0565010	NA	NA	NA	0.0223797	24.5348	4.64
HORVU.MOREX.r3.6HG0568320	NA	NA	NA	3.37958	20.0763	2.27
HORVU.MOREX.r3.6HG0570630	bZIP transcription factor RISBZ4 [UniProtKB/Swiss-Prot:Q6H500]	Os02g0175100	NA	5.23338	9.25848	0.72
HORVU.MOREX.r3.6HG0571280	NA	NA	NA	42.8166	61.2798	0.51
HORVU.MOREX.r3.6HG0571850	NA	NA	NA	0.902206	2.39983	0.84
HORVU.MOREX.r3.6HG0572960	NA	NA	NA	29.4677	50.4462	0.76
HORVU.MOREX.r3.6HG0574070	NA	NA	NA	0.524092	4.37949	1.82
HORVU.MOREX.r3.6HG0577100	NA	NA	NA	0	2.99967	2
HORVU.MOREX.r3.6HG0577770	NA	NA	NA	0	12.165	3.72
HORVU.MOREX.r3.6HG0580050	NA	NA	NA	1.53666	5.4782	1.35
HORVU.MOREX.r3.6HG0581200	Pentatricopeptide repeat-containing protein At1g80880, mitochondrial [UniProtKB/Swiss-Prot:Q9SAH2]	Os08g0272200	NA	1.2819	5.54946	1.52
HORVU.MOREX.r3.6HG0582080	NA	NA	NA	6.84254	13.9106	0.93
HORVU.MOREX.r3.6HG0582830	NA	NA	NA	4.748	14.2345	1.41
HORVU.MOREX.r3.6HG0583220	NA	NA	NA	3.03145	4.97403	0.57
HORVU.MOREX.r3.6HG0585560	NA	NA	NA	0	14.5435	3.96
HORVU.MOREX.r3.6HG0585630	NA	NA	NA	0.101937	0.893218	0.78
HORVU.MOREX.r3.6HG0593200	(+)-neomenthol dehydrogenase [UniProtKB/Swiss-Prot:Q9M2E2]	Os02g0607700	AT3G59710	0.638696	1.58702	0.66
HORVU.MOREX.r3.6HG0596090	NA	NA	NA	0	2.10911	1.64
HORVU.MOREX.r3.6HG0597350	ACT domain-containing protein ACR3 [UniProtKB/Swiss-Prot:O49285]	Os02g0555600	NA	2.57542	4.19087	0.54
HORVU.MOREX.r3.6HG0599280	Aldehyde dehydrogenase family 3 member F1 [UniProtKB/Swiss-Prot:Q70E96]	Os02g0647900	NA	0.478416	1.17719	0.56
HORVU.MOREX.r3.6HG0599820	Cyclin-P4-1 [UniProtKB/Swiss-Prot:Q7XC35]	Os02g0652000	AT2G44740	5.37514	7.99435	0.5
HORVU.MOREX.r3.6HG0600980	Alcohol dehydrogenase 1 [UniProtKB/Swiss-Prot:P05336]	Os02g0637700	NA	0	9.96788	3.46
HORVU.MOREX.r3.6HG0601420	Protein INAPERTURATE POLLEN1 [UniProtKB/Swiss-Prot:Q9SUV9]	Os02g0661300	AT4G22600	3.11826	5.2387	0.6
HORVU.MOREX.r3.6HG0606220	Phosphoribulokinase, chloroplastic [UniProtKB/Swiss-Prot:P26302]	Os02g0698000	AT1G32060	1.00222	2.23305	0.69
HORVU.MOREX.r3.6HG0608100	NA	NA	NA	0.684907	1.71569	0.69
HORVU.MOREX.r3.6HG0608300	NA	NA	NA	1.23839	4.02322	1.17
HORVU.MOREX.r3.6HG0610580	NA	NA	NA	6.98829	12.6776	0.78
HORVU.MOREX.r3.6HG0611100	Nuclear transcription factor Y subunit B-6 [UniProtKB/Swiss-Prot:Q84W66]	Os02g0725700	NA	5.75542	10.2033	0.73
HORVU.MOREX.r3.6HG0612350	NA	NA	NA	4.95896	8.76183	0.71
HORVU.MOREX.r3.6HG0613710	NA	NA	NA	2.83317	7.01411	1.06
HORVU.MOREX.r3.6HG0615750	NA	Os02g0741700	AT1G60010	18.3169	27.0452	0.54
HORVU.MOREX.r3.6HG0616170	Glycine cleavage system H protein, mitochondrial [UniProtKB/Swiss-Prot:A3C6G9]	Os10g0516100	NA	33.3629	77.3825	1.19
HORVU.MOREX.r3.6HG0617390	NA	NA	NA	21.8988	33.8193	0.6
HORVU.MOREX.r3.6HG0618650	1-aminocyclopropane-1-carboxylate oxidase [UniProtKB/Swiss-Prot:P31237]	Os02g0771600	NA	6.78613	11.034	0.63
HORVU.MOREX.r3.6HG0620250	NA	NA	NA	0	3.24987	2.09
HORVU.MOREX.r3.6HG0624090	NA	NA	NA	13.7147	31.2832	1.13
HORVU.MOREX.r3.6HG0624840	NA	NA	NA	0	11.0509	3.59
HORVU.MOREX.r3.6HG0626570	NA	NA	NA	44.0716	83.2317	0.9
HORVU.MOREX.r3.6HG0626970	NA	NA	NA	0	31.2853	5.01
HORVU.MOREX.r3.6HG0626980	NA	NA	NA	0	5.93118	2.79
HORVU.MOREX.r3.6HG0628560	NA	NA	NA	0.0602783	0.677604	0.66
HORVU.MOREX.r3.6HG0628900	29 kDa ribonucleoprotein B, chloroplastic [UniProtKB/Swiss-Prot:Q08937]	Os02g0815200	NA	3.92463	6.84591	0.67
HORVU.MOREX.r3.6HG0629730	Uncharacterized protein MJ1426 [UniProtKB/Swiss-Prot:Q58821]	Os02g0818000	NA	8.20299	12.4213	0.54
HORVU.MOREX.r3.6HG0632600	NA	NA	NA	0	0.756487	0.81
HORVU.MOREX.r3.6HG0633980	NA	NA	NA	6.47586	23.2441	1.7
HORVU.MOREX.r3.6HG0633990	NA	NA	NA	1.54839	4.77198	1.18
HORVU.MOREX.r3.6HG0634000	Disease resistance protein RGA2 [UniProtKB/Swiss-Prot:Q7XBQ9]	NA	NA	0.473633	1.39401	0.7
HORVU.MOREX.r3.7HG0634340	Plastocyanin, chloroplastic [UniProtKB/Swiss-Prot:P08248]	Os06g0101600	NA	21.9794	53.6938	1.25
HORVU.MOREX.r3.7HG0635300	Sucrose:sucrose 1-fructosyltransferase [UniProtKB/Swiss-Prot:Q9FSV7]	NA	NA	0.942054	1.89055	0.57
HORVU.MOREX.r3.7HG0635880	NA	NA	NA	8.36083	17.3553	0.97
HORVU.MOREX.r3.7HG0636640	Ferredoxin--NADP reductase, leaf isozyme 1, chloroplastic [UniProtKB/Swiss-Prot:A2Y8E0]	Os06g0107700	NA	2.38257	4.23936	0.63
HORVU.MOREX.r3.7HG0637000	Disease resistance protein RGA4 [UniProtKB/Swiss-Prot:F7J0M6]	NA	NA	1.18247	2.56407	0.71
HORVU.MOREX.r3.7HG0637160	NA	NA	NA	0.400589	2.77441	1.43
HORVU.MOREX.r3.7HG0637260	NA	NA	NA	0.349	7.22862	2.61
HORVU.MOREX.r3.7HG0639300	NA	Os06g0111100	NA	21.9356	50.154	1.16
HORVU.MOREX.r3.7HG0639310	Avenin-like a1 [UniProtKB/Swiss-Prot:Q2A784]	NA	NA	3.21926	7.05583	0.93
HORVU.MOREX.r3.7HG0639330	NA	NA	NA	0.647279	2.29072	1
HORVU.MOREX.r3.7HG0639600	NA	NA	NA	0	23.4793	4.61
HORVU.MOREX.r3.7HG0640630	Disease resistance protein RPM1 [UniProtKB/Swiss-Prot:Q39214]	Os06g0125000	NA	0	1.05364	1.04
HORVU.MOREX.r3.7HG0640640	Disease resistance protein RPM1 [UniProtKB/Swiss-Prot:Q39214]	NA	NA	0	4.91685	2.56
HORVU.MOREX.r3.7HG0642540	NA	NA	NA	0	2.42536	1.78
HORVU.MOREX.r3.7HG0649060	NA	NA	NA	0	1.75597	1.46
HORVU.MOREX.r3.7HG0649540	Early nodulin-93 [UniProtKB/Swiss-Prot:Q02921]	Os06g0141700	NA	90.0222	156.718	0.79
HORVU.MOREX.r3.7HG0651270	Triphosphate tunnel metalloenzyme 3 [UniProtKB/Swiss-Prot:Q9SIY3]	Os08g0299200	NA	40.8383	58.0084	0.5
HORVU.MOREX.r3.7HG0651330	Probable apyrase 3 [UniProtKB/Swiss-Prot:Q2QYE1]	Os12g0123500	NA	0.807311	1.65197	0.55
HORVU.MOREX.r3.7HG0652120	Photosynthetic NDH subunit of subcomplex B 3, chloroplastic [UniProtKB/Swiss-Prot:Q9LU21]	Os07g0489800	NA	10.4946	17.1736	0.66
HORVU.MOREX.r3.7HG0655250	NA	NA	NA	5.19986	54.4861	3.16
HORVU.MOREX.r3.7HG0657150	NA	NA	NA	0.844406	13.1473	2.94
HORVU.MOREX.r3.7HG0660150	NA	NA	NA	0.0885807	1.01256	0.89
HORVU.MOREX.r3.7HG0660760	Histone H3.2 [UniProtKB/Swiss-Prot:P68428]	Os06g0160100	AT5G10400	242.489	380.883	0.65
HORVU.MOREX.r3.7HG0661620	Peroxiredoxin Q, chloroplastic [UniProtKB/Swiss-Prot:Q5S1S6]	Os06g0196300	NA	2.02575	4.25859	0.8
HORVU.MOREX.r3.7HG0664850	26.2 kDa heat shock protein, mitochondrial [UniProtKB/Swiss-Prot:Q67X83]	Os06g0219500	NA	1.2717	3.26576	0.91
HORVU.MOREX.r3.7HG0669530	Plasmodesmata-located protein 6 [UniProtKB/Swiss-Prot:Q9ZU94]	Os06g0253600	AT5G37660	2.72992	4.829	0.64
HORVU.MOREX.r3.7HG0670520	Acylphosphatase [UniProtKB/Swiss-Prot:Q135C2]	Os06g0264700	NA	7.85126	15.9156	0.93
HORVU.MOREX.r3.7HG0670570	NA	NA	NA	11.673	18.1456	0.6
HORVU.MOREX.r3.7HG0675230	NA	NA	NA	21.5985	330.574	3.88
HORVU.MOREX.r3.7HG0675440	NA	NA	NA	21.7696	37.165	0.75
HORVU.MOREX.r3.7HG0675540	Histone H3.2 [UniProtKB/Swiss-Prot:P68428]	Os04g0419600	AT5G10400	18.451	53.4243	1.48
HORVU.MOREX.r3.7HG0676910	Protein RADIALIS-like 6 [UniProtKB/Swiss-Prot:Q1A173]	NA	NA	24.9816	46.2407	0.86
HORVU.MOREX.r3.7HG0678340	NA	NA	NA	0.875244	6.25951	1.95
HORVU.MOREX.r3.7HG0679070	NA	NA	NA	57.2434	93.4163	0.7
HORVU.MOREX.r3.7HG0679850	NA	NA	NA	0.206868	3.08997	1.76
HORVU.MOREX.r3.7HG0679860	NA	NA	NA	0	0.663081	0.73
HORVU.MOREX.r3.7HG0679870	NA	NA	NA	0.0631813	3.11341	1.95
HORVU.MOREX.r3.7HG0679880	NA	NA	NA	0.0587097	2.24522	1.62
HORVU.MOREX.r3.7HG0679890	NA	NA	NA	0	5.02223	2.59
HORVU.MOREX.r3.7HG0682290	NA	NA	NA	0.551673	1.45069	0.66
HORVU.MOREX.r3.7HG0682450	NA	NA	NA	54.4078	110.123	1
HORVU.MOREX.r3.7HG0684580	Bidirectional sugar transporter SWEET11 [UniProtKB/Swiss-Prot:Q6YZF3]	Os08g0535200	AT5G50790	0.543153	1.6207	0.76
HORVU.MOREX.r3.7HG0690160	NA	NA	NA	0	9.85827	3.44
HORVU.MOREX.r3.7HG0692930	NA	NA	NA	1.17093	2.5915	0.73
HORVU.MOREX.r3.7HG0693370	NA	NA	NA	4.38018	18.1233	1.83
HORVU.MOREX.r3.7HG0695070	NA	NA	NA	0.639808	10.5734	2.82
HORVU.MOREX.r3.7HG0701100	NA	NA	NA	4.78268	12.0631	1.18
HORVU.MOREX.r3.7HG0701680	NA	NA	NA	4.30329	9.01338	0.92
HORVU.MOREX.r3.7HG0705270	Zinc finger BED domain-containing protein RICESLEEPER 1 [UniProtKB/Swiss-Prot:B9FJG3]	NA	NA	0	17.3854	4.2
HORVU.MOREX.r3.7HG0705440	NA	NA	NA	0	1.88586	1.53
HORVU.MOREX.r3.7HG0706940	Ferredoxin, chloroplastic [UniProtKB/Swiss-Prot:P00228]	Os08g0104600	NA	69.0677	110.772	0.67
HORVU.MOREX.r3.7HG0711310	Probable aquaporin TIP2-2 [UniProtKB/Swiss-Prot:Q5Z6F0]	Os06g0336200	NA	72.7314	133.923	0.87
HORVU.MOREX.r3.7HG0711770	NA	NA	NA	2.52073	7.45943	1.26
HORVU.MOREX.r3.7HG0718660	NA	NA	NA	0.157077	0.849679	0.68
HORVU.MOREX.r3.7HG0719700	NA	NA	NA	0.29484	1.50866	0.95
HORVU.MOREX.r3.7HG0719830	NA	NA	NA	17.6197	70.1658	1.93
HORVU.MOREX.r3.7HG0720070	NA	Os06g0606700	NA	5.33587	9.67891	0.75
HORVU.MOREX.r3.7HG0721120	NA	NA	NA	9.60389	34.026	1.72
HORVU.MOREX.r3.7HG0725510	NA	NA	NA	0.105686	1.25875	1.03
HORVU.MOREX.r3.7HG0725770	NA	NA	NA	19.142	30.3147	0.64
HORVU.MOREX.r3.7HG0725810	NA	NA	NA	2.91766	4.72122	0.55
HORVU.MOREX.r3.7HG0726070	NA	NA	NA	0.250786	5.27657	2.33
HORVU.MOREX.r3.7HG0726080	NA	NA	NA	0.0884233	5.99252	2.68
HORVU.MOREX.r3.7HG0726090	NA	NA	NA	0.156306	4.31332	2.2
HORVU.MOREX.r3.7HG0726540	NA	NA	NA	12.2684	45.7306	1.82
HORVU.MOREX.r3.7HG0729430	L10-interacting MYB domain-containing protein [UniProtKB/Swiss-Prot:Q9FFJ8]	NA	NA	0.29025	1.26433	0.81
HORVU.MOREX.r3.7HG0734950	NA	NA	NA	2.99362	5.28712	0.65
HORVU.MOREX.r3.7HG0737280	Protein DETOXIFICATION 16 [UniProtKB/Swiss-Prot:Q9FHB6]	Os10g0345100	NA	0.844222	5.32229	1.78
HORVU.MOREX.r3.7HG0739110	bZIP transcription factor RISBZ3 [UniProtKB/Swiss-Prot:Q6ETX0]	Os06g0662200	NA	24.6323	37.1329	0.57
HORVU.MOREX.r3.7HG0740070	NA	NA	NA	1.6232	4.7355	1.13
HORVU.MOREX.r3.7HG0742270	NA	NA	NA	0.0392153	8.66543	3.22
HORVU.MOREX.r3.7HG0745680	NA	NA	NA	0.708743	8.52844	2.48
HORVU.MOREX.r3.7HG0745720	NA	Os06g0642650	NA	4.23652	6.91036	0.6
HORVU.MOREX.r3.7HG0747460	NA	NA	NA	2.03203	3.55642	0.59
HORVU.MOREX.r3.7HG0748310	NA	NA	NA	0.099145	0.829905	0.74
HORVU.MOREX.r3.UnG0786060	NA	NA	NA	0	25.3867	4.72
HORVU.MOREX.r3.UnG0790420	NA	NA	NA	10.6187	19.3654	0.81
