# Supplementary material for: CLAVATA signalling shapes barley inflorescence by controlling activity and determinacy of shoot meristem and rachilla
Source: Nat Commun. 2025 Apr 26;16:3937. doi: 10.1038/s41467-025-59330-z (PMC12033307; doi:10.1038/s41467-025-59330-z)
Supplement: Supplementary file 7 — Source Data [file 41467_2025_59330_MOESM7_ESM.xlsx]

## Sheet: Figure 1
Fig. 1K
genotype	tissue	average grey value	statistical tests	p-values
WT_1	RP	66.154	Shapiro-Wilk normality test (RP)	0.09876
WT_2	RP	47.148	Shapiro-Wilk normality test (FM)	0.1014
WT_3	RP	106.355	Levene's Test for Homogeneity of Variance	0.03059
WT_4	RP	101.294	Wilcoxon rank sum exact test	0.001088
WT_5	RP	112.628
WT_6	RP	50.181
WT_7	RP	121.093
WT_8	RP	52.98
WT_1	FM	14.686
WT_2	FM	4.784
WT_3	FM	13.421
WT_4	FM	59.919
WT_5	FM	23.468
WT_6	FM	4.86
WT_7	FM	45.047
WT_8	FM	17.52

## Sheet: Figure 2
Fig. 2D				Fig. 2G				Fig. 2H					Fig. 2I					Fig. 2J				Fig. 2K
plant genotype	percentage of crowned spikes (%)	statistical tests	p-values	plant genotype	percentage of spikes with multi-floret spikelets (%)	statistical tests	p-values	Inflorescence genotype	DAS	W	statistical tests	p-values	Inflorescence genotype	W	number of spikelets	statistical tests	p-values	plant genotype	heading (DAS)	statistical tests	p-values	IM genotype	W	IM height (μm)	IM width (μm)	statistical tests (IM height)	p-values		statistical tests (IM width)	p-values
WT_1	0	Shapiro-Wilk normality test (Hvclv1-1)	0.1286	WT_1	0	Shapiro-Wilk normality test (Hvclv1-1)	0.6211	WT_1	7	1	Shapiro-Wilk normality test (WT) - 7 DAS	0.01669	WT_1	2	12	Shapiro-Wilk normality test (WT) - W2	0.09945	WT	62	Shapiro-Wilk normality test (WT)	0.1423	WT_1	1.5	183.636	141.591	Shapiro-Wilk normality test (WT) - W1.5	0.8243		Shapiro-Wilk normality test (WT) - W1.5	0.7196
WT_2	0	Shapiro-Wilk normality test (Hvclv1-2)	0.04625	WT_2	0	Shapiro-Wilk normality test (Hvclv1-2)	0.1031	WT_2	7	1	Shapiro-Wilk normality test (WT) - 10 DAS	0.008489	WT_2	2	12	Shapiro-Wilk normality test (WT) - W2.25	0.001497	WT	53	Shapiro-Wilk normality test (Hvclv1-1)	0.0001687	WT_2	1.5	188.636	121.364	Shapiro-Wilk normality test (WT) - W2.5	0.6156		Shapiro-Wilk normality test (WT) - W2.5	0.4314
WT_3	0	Shapiro-Wilk normality test (Hvclv1-3)	0.2199	WT_3	0	Shapiro-Wilk normality test (Hvclv1-3)	0.2404	WT_3	7	0.75	Shapiro-Wilk normality test (WT) - 13 DAS	6.268e-05	WT_3	2	12	Shapiro-Wilk normality test (WT) - W2.5	0.0002752	WT	64	Shapiro-Wilk normality test (Hvclv1-2)	0.08521	WT_3	1.5	192.955	131.591	Shapiro-Wilk normality test (WT) - W3.5	0.9676		Shapiro-Wilk normality test (WT) - W3.5	0.8851
WT_4	0	Levene's Test for Homogeneity of Variance	0.002083	WT_4	0	Levene's Test for Homogeneity of Variance	0.009684	WT_4	7	0.5	Shapiro-Wilk normality test (WT) - 16 DAS	1.004e-07	WT_4	2	10	Shapiro-Wilk normality test (WT) - W3	0.001497	WT	71	Shapiro-Wilk normality test (Hvclv1-3)	0.03586	WT_4	1.5	202.045	152.045	Shapiro-Wilk normality test (WT) - W4.5	0.6733		Shapiro-Wilk normality test (WT) - W4.5	0.92
WT_5	0			WT_5	0			WT_5	7	0.5	Shapiro-Wilk normality test (WT) - 19 DAS	4.713e-05	WT_5	2	12	Shapiro-Wilk normality test (WT) - W3.5	0.0002752	WT	64	Levene's Test for Homogeneity of Variance	0.06738	WT_5	1.5	208.182	155.455	Shapiro-Wilk normality test (WT) - W5	0.2258		Shapiro-Wilk normality test (WT) - W5	0.0352
WT_6	0	Pairwise comparisons using Wilcoxon rank sum test		WT_6	0	Pairwise comparisons using Wilcoxon rank sum test		WT_6	7	0.75	Shapiro-Wilk normality test (WT) - 22 DAS	0.002088	WT_6	2	14	Shapiro-Wilk normality test (WT) - W4	0.09945	WT	61			WT_1	2.5	268.667	186	Shapiro-Wilk normality test (WT) - W5.5	0.5686		Shapiro-Wilk normality test (WT) - W5.5	0.1363
WT_7	0	Comparisons	p-values	WT_7	0	Comparisons	p-values	WT_7	7	0.75	Shapiro-Wilk normality test (WT) - 25 DAS	0.003452	WT_7	2	10	Shapiro-Wilk normality test (WT) - W4.5	0.09945	WT	64	Pairwise comparisons using Wilcoxon rank sum test		WT_2	2.5	245.667	179	Shapiro-Wilk normality test (WT) - W6.5	0.6945		Shapiro-Wilk normality test (WT) - W6.5	0.9359
WT_8	0	WT vs Hvclv1-1	0.0053	WT_8	0	WT vs Hvclv1-1	0.00016	WT_8	7	1	Shapiro-Wilk normality test (Hvclv1-1) - 7 DAS	0.001426	WT_1	2.25	16	Shapiro-Wilk normality test (WT) - W5	0.001351	WT	61	Comparisons	p-values	WT_3	2.5	210	164.333	Shapiro-Wilk normality test (Hvclv1-1) - W1.5	0.2501		Shapiro-Wilk normality test (Hvclv1-1) - W1.5	0.8967
WT_9	0	WT vs Hvclv1-2	0.014	WT_9	0	WT vs Hvclv1-2	0.00016	WT_9	7	1	Shapiro-Wilk normality test (Hvclv1-1) - 10 DAS	0.01228	WT_2	2.25	14	Shapiro-Wilk normality test (WT) - W5.5	0.001241	WT	63	WT vs Hvclv1-1	0.0002	WT_4	2.5	217.667	186	Shapiro-Wilk normality test (Hvclv1-1) - W2.5	0.18		Shapiro-Wilk normality test (Hvclv1-1) - W2.5	0.9454
Hvclv1-1_1	3.12	WT vs Hvclv1-3	0.0053	Hvclv1-1_1	15.62	WT vs Hvclv1-3	0.00016	WT_10	7	0.5	Shapiro-Wilk normality test (Hvclv1-1) - 13 DAS	4.713e-05	WT_3	2.25	14	Shapiro-Wilk normality test (WT) - W6	0.02386	Hvclv1-1	51	WT vs Hvclv1-2	0.00164	WT_5	2.5	245	173.333	Shapiro-Wilk normality test (Hvclv1-1) - W3.5	0.1775		Shapiro-Wilk normality test (Hvclv1-1) - W3.5	0.4807
Hvclv1-1_2	12.5			Hvclv1-1_2	25			WT_1	10	1.5	Shapiro-Wilk normality test (Hvclv1-1) - 16 DAS	0.000229	WT_4	2.25	14	Shapiro-Wilk normality test (WT) - W6.5	0.001241	Hvclv1-1	51	WT vs Hvclv1-3	0.00036	WT_1	3.5	154.5	148	Shapiro-Wilk normality test (Hvclv1-1) - W4.5	0.4559		Shapiro-Wilk normality test (Hvclv1-1) - W4.5	0.085
Hvclv1-1_3	4.34			Hvclv1-1_3	21.74			WT_2	10	1.5	Shapiro-Wilk normality test (Hvclv1-1) - 19 DAS	0.0002176	WT_5	2.25	16	Shapiro-Wilk normality test (Hvclv1-1) - W2	0.001497	Hvclv1-1	51			WT_2	3.5	169.143	149.714	Shapiro-Wilk normality test (Hvclv1-1) - W5	0.2666		Shapiro-Wilk normality test (Hvclv1-1) - W5	0.9777
Hvclv1-1_4	8.69			Hvclv1-1_4	13.04			WT_3	10	1.25	Shapiro-Wilk normality test (Hvclv1-1) - 22 DAS	0.09492	WT_6	2.25	16	Shapiro-Wilk normality test (Hvclv1-1) - W2.25	4.136e-06	Hvclv1-1	51			WT_3	3.5	181.667	153.333	Shapiro-Wilk normality test (Hvclv1-1) - W5.5	0.3486		Shapiro-Wilk normality test (Hvclv1-1) - W5.5	0.9413
Hvclv1-1_5	0			Hvclv1-1_5	5			WT_4	10	1.5	Shapiro-Wilk normality test (Hvclv1-1) - 25 DAS	0.03254	WT_7	2.25	16	Shapiro-Wilk normality test (Hvclv1-1) - W2.5	0.001497	Hvclv1-1	51			WT_4	3.5	172	158.333	Shapiro-Wilk normality test (Hvclv1-1) - W6.5	0.8686		Shapiro-Wilk normality test (Hvclv1-1) - W6.5	0.2068
Hvclv1-1_6	11.54			Hvclv1-1_6	11.54			WT_5	10	1	Levene's Test for Homogeneity of Variance - 7 DAS	0.7486	WT_1	2.5	20	Shapiro-Wilk normality test (Hvclv1-1) - W3	4.136e-06	Hvclv1-1	51			WT_5	3.5	191.429	154.857	Levene's Test for Homogeneity of Variance - W1.5	0.5141		Levene's Test for Homogeneity of Variance - W1.5	0.9932
Hvclv1-1_7	0			Hvclv1-1_7	8.7			WT_6	10	1.5	Levene's Test for Homogeneity of Variance - 10 DAS	0.3101	WT_2	2.5	18	Shapiro-Wilk normality test (Hvclv1-1) - W4	0.001497	Hvclv1-1	52			WT_1	4.5	117.258	118.441	Levene's Test for Homogeneity of Variance - W2.5	0.3074		Levene's Test for Homogeneity of Variance - W2.5	0.8013
Hvclv1-1_8	4.34			Hvclv1-1_8	13.04			WT_7	10	1.25	Levene's Test for Homogeneity of Variance - 13 DAS	1	WT_3	2.5	18	Shapiro-Wilk normality test (Hvclv1-1) - W4.5	0.06155	Hvclv1-1	52			WT_2	4.5	103.767	124.828	Levene's Test for Homogeneity of Variance - W3.5	0.4692		Levene's Test for Homogeneity of Variance - W3.5	0.2747
Hvclv1-1_9	0			Hvclv1-1_9	4.34			WT_8	10	1.5	Levene's Test for Homogeneity of Variance - 16 DAS	0.1318	WT_4	2.5	20	Shapiro-Wilk normality test (Hvclv1-1) - W5	0.3888	Hvclv1-1	52			WT_3	4.5	101.401	115.895	Levene's Test for Homogeneity of Variance - W4.5	0.9418		Levene's Test for Homogeneity of Variance - W4.5	0.2661
Hvclv1-2_1	8			Hvclv1-2_1	28			WT_9	10	1.25	Levene's Test for Homogeneity of Variance - 19 DAS	0.7142	WT_5	2.5	20	Shapiro-Wilk normality test (Hvclv1-1) - W5.5	0.683	Hvclv1-1	52			WT_4	4.5	112.528	122.568	Levene's Test for Homogeneity of Variance - W5	0.3025		Levene's Test for Homogeneity of Variance - W5	0.4432
Hvclv1-2_2	3.57			Hvclv1-2_2	14.28			WT_10	10	1.25	Levene's Test for Homogeneity of Variance - 22 DAS	0.0104	WT_6	2.5	20	Shapiro-Wilk normality test (Hvclv1-1) - W6	0.02386	Hvclv1-2	58			WT_5	4.5	122.383	128.239	Levene's Test for Homogeneity of Variance - W5.5	0.6637		Levene's Test for Homogeneity of Variance - W5.5	0.5715
Hvclv1-2_3	0			Hvclv1-2_3	8.33			WT_1	13	2	Levene's Test for Homogeneity of Variance - 25 DAS	0.49	WT_7	2.5	20	Shapiro-Wilk normality test (Hvclv1-1) - W6.5	0.2725	Hvclv1-2	53			WT_1	5	131.481	106.037	Levene's Test for Homogeneity of Variance - W6.5	0.2596		Levene's Test for Homogeneity of Variance - W6.5	0.7958
Hvclv1-2_4	4.34			Hvclv1-2_4	8.7			WT_2	13	2			WT_1	3	26	Levene's Test for Homogeneity of Variance - W2	1	Hvclv1-2	51			WT_2	5	125.813	121.271
Hvclv1-2_5	0			Hvclv1-2_5	13.64			WT_3	13	1.5	Pairwise comparisons using Wilcoxon rank sum test		WT_2	3	26	Levene's Test for Homogeneity of Variance - W2.25	0.2707	Hvclv1-2	55			WT_3	5	124.437	124.544	Pairwise comparisons using t test			Pairwise comparisons using t test
Hvclv1-2_6	7.7			Hvclv1-2_6	15.38			WT_4	13	2.25	Comparisons	p-values	WT_3	3	26	Levene's Test for Homogeneity of Variance - W2.5	0.611	Hvclv1-2	52			WT_4	5	132.155	126.877	Comparisons	p-values		Comparisons	p-values
Hvclv1-2_7	0			Hvclv1-2_7	19			WT_5	13	2	WT vs Hvclv1-1 - 7 DAS	0.4349	WT_4	3	26	Levene's Test for Homogeneity of Variance - W3	0.6903	Hvclv1-2	52			WT_5	5	123.182	124.517	WT vs Hvclv1-1 - W1.5	0.0003864		WT vs Hvclv1-1 - W1.5	0.01523
Hvclv1-2_8	5.88			Hvclv1-2_8	29.41			WT_6	13	2	WT vs Hvclv1-1 - 10 DAS	0.4758	WT_5	3	24	Levene's Test for Homogeneity of Variance - W3.5	0.1473	Hvclv1-2	51			WT_1	5.5	141.893	109.293	WT vs Hvclv1-1 - W2.5	0.1016		WT vs Hvclv1-1 - W2.5	0.001402
Hvclv1-2_9	0			Hvclv1-2_9	9.09			WT_7	13	2	WT vs Hvclv1-1 - 13 DAS	0.007629	WT_6	3	24	Levene's Test for Homogeneity of Variance - W4	1	Hvclv1-2	53			WT_2	5.5	136.643	110.966	WT vs Hvclv1-1 - W3.5	0.8141		WT vs Hvclv1-1 - W3.5	0.05328
Hvclv1-3_1	14.28			Hvclv1-3_1	17.86			WT_8	13	2	WT vs Hvclv1-1 - 16 DAS	0.008448	WT_7	3	24	Levene's Test for Homogeneity of Variance - W4.5	0.3169	Hvclv1-3	49			WT_3	5.5	129.934	111.25	WT vs Hvclv1-1 - W4.5	0.002617		WT vs Hvclv1-1 - W4.5	0.002667
Hvclv1-3_2	9.67			Hvclv1-3_2	22.58			WT_9	13	2	WT vs Hvclv1-1 - 19 DAS	0.001265	WT_1	3.5	32	Levene's Test for Homogeneity of Variance - W5	0.3741	Hvclv1-3	53			WT_4	5.5	140.001	122.838	WT vs Hvclv1-1 - W5	1.454e-06		WT vs Hvclv1-1 - W5	0.3556
Hvclv1-3_3	0			Hvclv1-3_3	7.4			WT_10	13	2	WT vs Hvclv1-1 - 22 DAS	0.0004742	WT_2	3.5	32	Levene's Test for Homogeneity of Variance - W5.5	0.2782	Hvclv1-3	51			WT_5	5.5	122.835	106.262	WT vs Hvclv1-1 - W5.5	4.19e-07		WT vs Hvclv1-1 - W5.5	0.05903
Hvclv1-3_4	3.57			Hvclv1-3_4	21.43			WT_1	16	2.5	WT vs Hvclv1-1 - 25 DAS	0.0001194	WT_3	3.5	32	Levene's Test for Homogeneity of Variance - W6	< 2.2e-16	Hvclv1-3	49			WT_1	6.5	170.171	92.522	WT vs Hvclv1-1 - W6.5	0.0002444		WT vs Hvclv1-1 - W6.5	0.068
Hvclv1-3_5	0			Hvclv1-3_5	22.58			WT_2	16	2.5			WT_4	3.5	30	Levene's Test for Homogeneity of Variance - W6.5	0.207	Hvclv1-3	51			WT_2	6.5	154.827	104.063
Hvclv1-3_6	6.66			Hvclv1-3_6	23.33			WT_3	16	2.5			WT_5	3.5	32			Hvclv1-3	53			WT_3	6.5	182.862	111.547
Hvclv1-3_7	2.77			Hvclv1-3_7	13.88			WT_4	16	2.5			WT_6	3.5	30	Pairwise comparisons using Wilcoxon rank sum test		Hvclv1-3	53			WT_4	6.5	157.998	107.386
Hvclv1-3_8	0			Hvclv1-3_8	12.12			WT_5	16	2.5			WT_7	3.5	32	Comparisons	p-values	Hvclv1-3	51			WT_5	6.5	174.789	125.558
Hvclv1-3_9	10.34			Hvclv1-3_9	13.79			WT_6	16	2.5			WT_1	4	34	WT vs Hvclv1-1 - W2	0.2531	Hvclv1-3	51			Hvclv1-1_1	1.5	267.5	186.136
								WT_7	16	2.25			WT_2	4	36	WT vs Hvclv1-1 - W2.25	0.002168	Hvclv1-3	51			Hvclv1-1_2	1.5	236.364	163.636
								WT_8	16	2.5			WT_3	4	36	WT vs Hvclv1-1 - W2.5	0.004454					Hvclv1-1_3	1.5	256.591	179.091
								WT_9	16	2.5			WT_4	4	36	WT vs Hvclv1-1 - W3	0.002168					Hvclv1-1_4	1.5	230.227	147.273
								WT_10	16	2.5			WT_5	4	34	WT vs Hvclv1-1 - W3.5	0.0007669					Hvclv1-1_5	1.5	233.864	167.727
								WT_1	19	3.25			WT_6	4	36	WT vs Hvclv1-1 - W4	0.001608					Hvclv1-1_1	2.5	253.333	203
								WT_2	19	3.25			WT_7	4	38	WT vs Hvclv1-1 - W4.5	0.001775					Hvclv1-1_2	2.5	247	192.667
								WT_3	19	3			WT_1	4.5	36	WT vs Hvclv1-1 - W5	0.004128					Hvclv1-1_3	2.5	270.333	215
								WT_4	19	3			WT_2	4.5	36	WT vs Hvclv1-1 - W5.5	0.0002558					Hvclv1-1_4	2.5	253	209.333
								WT_5	19	3			WT_3	4.5	38	WT vs Hvclv1-1 - W6	0.0002652					Hvclv1-1_5	2.5	271.667	201.667
								WT_6	19	3			WT_4	4.5	38	WT vs Hvclv1-1 - W6.5	0.0002558					Hvclv1-1_1	3.5	159.75	162
								WT_7	19	3.25			WT_5	4.5	38							Hvclv1-1_2	3.5	193	177.25
								WT_8	19	3			WT_6	4.5	40							Hvclv1-1_3	3.5	191	171.75
								WT_9	19	3			WT_7	4.5	38							Hvclv1-1_4	3.5	142.5	146.75
								WT_10	19	3			WT_1	5	40							Hvclv1-1_5	3.5	197.714	170
								WT_1	22	3.5			WT_2	5	38							Hvclv1-1_1	4.5	136.664	138.253
								WT_2	22	3.75			WT_3	5	38							Hvclv1-1_2	4.5	122.963	131.163
								WT_3	22	3.5			WT_4	5	38							Hvclv1-1_3	4.5	143.602	132.857
								WT_4	22	3.5			WT_5	5	40							Hvclv1-1_4	4.5	130.774	130.721
								WT_5	22	4			WT_6	5	38							Hvclv1-1_5	4.5	143.487	132.383
								WT_6	22	3.75			WT_7	5	38							Hvclv1-1_1	5	164.75	126.518
								WT_7	22	3.5			WT_1	5.5	39							Hvclv1-1_2	5	164.174	112.418
								WT_8	22	3.5			WT_2	5.5	41							Hvclv1-1_3	5	178.143	131.67
								WT_9	22	3.5			WT_3	5.5	40							Hvclv1-1_4	5	176.845	144.441
								WT_10	22	3.75			WT_4	5.5	40							Hvclv1-1_5	5	171.622	120.434
								WT_1	25	4.5			WT_5	5.5	41							Hvclv1-1_1	5.5	206.146	133.648
								WT_2	25	4.5			WT_6	5.5	40							Hvclv1-1_2	5.5	205	120.316
								WT_3	25	3.75			WT_7	5.5	40							Hvclv1-1_3	5.5	192.819	110.744
								WT_4	25	4.5			WT_1	6	42							Hvclv1-1_4	5.5	195.68	121.641
								WT_5	25	4			WT_2	6	42							Hvclv1-1_5	5.5	197.193	125.693
								WT_6	25	4.5			WT_3	6	40							Hvclv1-1_1	6.5	276.256	132.506
								WT_7	25	4.5			WT_4	6	40							Hvclv1-1_2	6.5	260.919	100.018
								WT_8	25	3.5			WT_5	6	42							Hvclv1-1_3	6.5	253.939	142.205
								WT_9	25	4.5			WT_6	6	40							Hvclv1-1_4	6.5	210.314	126.864
								WT_10	25	4			WT_7	6	40							Hvclv1-1_5	6.5	233.326	134.377
								Hvclv1-1_1	7	0.75			WT_1	6.5	40
								Hvclv1-1_2	7	1			WT_2	6.5	41
								Hvclv1-1_3	7	0.5			WT_3	6.5	41
								Hvclv1-1_4	7	1			WT_4	6.5	41
								Hvclv1-1_5	7	0.5			WT_5	6.5	40
								Hvclv1-1_6	7	1			WT_6	6.5	41
								Hvclv1-1_7	7	1			WT_7	6.5	40
								Hvclv1-1_8	7	0.75			Hvclv1-1_1	2	10
								Hvclv1-1_9	7	1			Hvclv1-1_2	2	12
								Hvclv1-1_10	7	1			Hvclv1-1_3	2	10
								Hvclv1-1_1	10	1.25			Hvclv1-1_4	2	10
								Hvclv1-1_2	10	1.5			Hvclv1-1_5	2	10
								Hvclv1-1_3	10	1			Hvclv1-1_6	2	12
								Hvclv1-1_4	10	1.25			Hvclv1-1_7	2	12
								Hvclv1-1_5	10	1.25			Hvclv1-1_1	2.25	12
								Hvclv1-1_6	10	1.25			Hvclv1-1_2	2.25	12
								Hvclv1-1_7	10	1.25			Hvclv1-1_3	2.25	12
								Hvclv1-1_8	10	1.5			Hvclv1-1_4	2.25	12
								Hvclv1-1_9	10	1.5			Hvclv1-1_5	2.25	12
								Hvclv1-1_10	10	1.25			Hvclv1-1_6	2.25	14
								Hvclv1-1_1	13	2.25			Hvclv1-1_7	2.25	12
								Hvclv1-1_2	13	2			Hvclv1-1_1	2.5	16
								Hvclv1-1_3	13	2.25			Hvclv1-1_2	2.5	18
								Hvclv1-1_4	13	2.25			Hvclv1-1_3	2.5	16
								Hvclv1-1_5	13	2.25			Hvclv1-1_4	2.5	16
								Hvclv1-1_6	13	2.25			Hvclv1-1_5	2.5	16
								Hvclv1-1_7	13	2.25			Hvclv1-1_6	2.5	18
								Hvclv1-1_8	13	2.25			Hvclv1-1_7	2.5	18
								Hvclv1-1_9	13	2			Hvclv1-1_1	3	20
								Hvclv1-1_10	13	2			Hvclv1-1_2	3	20
								Hvclv1-1_1	16	3			Hvclv1-1_3	3	20
								Hvclv1-1_2	16	2.25			Hvclv1-1_4	3	20
								Hvclv1-1_3	16	2.5			Hvclv1-1_5	3	20
								Hvclv1-1_4	16	3			Hvclv1-1_6	3	20
								Hvclv1-1_5	16	3			Hvclv1-1_7	3	24
								Hvclv1-1_6	16	3			Hvclv1-1_1	3.5	26
								Hvclv1-1_7	16	3			Hvclv1-1_2	3.5	26
								Hvclv1-1_8	16	3			Hvclv1-1_3	3.5	26
								Hvclv1-1_9	16	2.5			Hvclv1-1_4	3.5	26
								Hvclv1-1_10	16	3			Hvclv1-1_5	3.5	26
								Hvclv1-1_1	19	3			Hvclv1-1_6	3.5	26
								Hvclv1-1_2	19	3.25			Hvclv1-1_7	3.5	26
								Hvclv1-1_3	19	3.5			Hvclv1-1_1	4	32
								Hvclv1-1_4	19	3.5			Hvclv1-1_2	4	32
								Hvclv1-1_5	19	3.5			Hvclv1-1_3	4	30
								Hvclv1-1_6	19	3.25			Hvclv1-1_4	4	30
								Hvclv1-1_7	19	3.5			Hvclv1-1_5	4	30
								Hvclv1-1_8	19	3.5			Hvclv1-1_6	4	32
								Hvclv1-1_9	19	3.5			Hvclv1-1_7	4	32
								Hvclv1-1_10	19	3.5			Hvclv1-1_1	4.5	34
								Hvclv1-1_1	22	4.5			Hvclv1-1_2	4.5	34
								Hvclv1-1_2	22	4.5			Hvclv1-1_3	4.5	32
								Hvclv1-1_3	22	4			Hvclv1-1_4	4.5	30
								Hvclv1-1_4	22	4			Hvclv1-1_5	4.5	32
								Hvclv1-1_5	22	3.75			Hvclv1-1_6	4.5	30
								Hvclv1-1_6	22	4			Hvclv1-1_7	4.5	30
								Hvclv1-1_7	22	4			Hvclv1-1_1	5	34
								Hvclv1-1_8	22	4.5			Hvclv1-1_2	5	34
								Hvclv1-1_9	22	5			Hvclv1-1_3	5	32
								Hvclv1-1_10	22	5			Hvclv1-1_4	5	36
								Hvclv1-1_1	25	6			Hvclv1-1_5	5	35
								Hvclv1-1_2	25	6			Hvclv1-1_6	5	36
								Hvclv1-1_3	25	5.75			Hvclv1-1_7	5	34
								Hvclv1-1_4	25	6			Hvclv1-1_1	5.5	34
								Hvclv1-1_5	25	5.5			Hvclv1-1_2	5.5	36
								Hvclv1-1_6	25	6			Hvclv1-1_3	5.5	32
								Hvclv1-1_7	25	6			Hvclv1-1_4	5.5	34
								Hvclv1-1_8	25	5.5			Hvclv1-1_5	5.5	33
								Hvclv1-1_9	25	6			Hvclv1-1_6	5.5	36
								Hvclv1-1_10	25	6.5			Hvclv1-1_7	5.5	35
													Hvclv1-1_1	6	34
													Hvclv1-1_2	6	33
													Hvclv1-1_3	6	33
													Hvclv1-1_4	6	34
													Hvclv1-1_5	6	34
													Hvclv1-1_6	6	34
													Hvclv1-1_7	6	33
													Hvclv1-1_1	6.5	35
													Hvclv1-1_2	6.5	33
													Hvclv1-1_3	6.5	34
													Hvclv1-1_4	6.5	33
													Hvclv1-1_5	6.5	33
													Hvclv1-1_6	6.5	35
													Hvclv1-1_7	6.5	35
													Hvfcp1-1_1	2	10
													Hvfcp1-1_2	2	8
													Hvfcp1-1_3	2	10
													Hvfcp1-1_4	2	10
													Hvfcp1-1_5	2	10
													Hvfcp1-1_6	2	12
													Hvfcp1-1_7	2	12
													Hvfcp1-1_1	2.25	16
													Hvfcp1-1_2	2.25	16
													Hvfcp1-1_3	2.25	18
													Hvfcp1-1_4	2.25	16
													Hvfcp1-1_5	2.25	16
													Hvfcp1-1_6	2.25	18
													Hvfcp1-1_7	2.25	18
													Hvfcp1-1_1	2.5	20
													Hvfcp1-1_2	2.5	20
													Hvfcp1-1_3	2.5	20
													Hvfcp1-1_4	2.5	18
													Hvfcp1-1_5	2.5	18
													Hvfcp1-1_6	2.5	18
													Hvfcp1-1_7	2.5	18
													Hvfcp1-1_1	3	22
													Hvfcp1-1_2	3	24
													Hvfcp1-1_3	3	24
													Hvfcp1-1_4	3	24
													Hvfcp1-1_5	3	24
													Hvfcp1-1_6	3	26
													Hvfcp1-1_7	3	26
													Hvfcp1-1_1	3.5	32
													Hvfcp1-1_2	3.5	30
													Hvfcp1-1_3	3.5	30
													Hvfcp1-1_4	3.5	32
													Hvfcp1-1_5	3.5	30
													Hvfcp1-1_6	3.5	32
													Hvfcp1-1_7	3.5	32
													Hvfcp1-1_1	4	36
													Hvfcp1-1_2	4	36
													Hvfcp1-1_3	4	34
													Hvfcp1-1_4	4	34
													Hvfcp1-1_5	4	34
													Hvfcp1-1_6	4	34
													Hvfcp1-1_7	4	34
													Hvfcp1-1_1	4.5	40
													Hvfcp1-1_2	4.5	40
													Hvfcp1-1_3	4.5	38
													Hvfcp1-1_4	4.5	40
													Hvfcp1-1_5	4.5	38
													Hvfcp1-1_6	4.5	38
													Hvfcp1-1_7	4.5	38
													Hvfcp1-1_1	5	40
													Hvfcp1-1_2	5	38
													Hvfcp1-1_3	5	40
													Hvfcp1-1_4	5	40
													Hvfcp1-1_5	5	40
													Hvfcp1-1_6	5	41
													Hvfcp1-1_7	5	40
													Hvfcp1-1_1	5.5	41
													Hvfcp1-1_2	5.5	40
													Hvfcp1-1_3	5.5	42
													Hvfcp1-1_4	5.5	41
													Hvfcp1-1_5	5.5	42
													Hvfcp1-1_6	5.5	40
													Hvfcp1-1_7	5.5	41
													Hvfcp1-1_1	6	41
													Hvfcp1-1_2	6	40
													Hvfcp1-1_3	6	41
													Hvfcp1-1_4	6	41
													Hvfcp1-1_5	6	41
													Hvfcp1-1_6	6	41
													Hvfcp1-1_7	6	40
													Hvfcp1-1_1	6.5	41
													Hvfcp1-1_2	6.5	40
													Hvfcp1-1_3	6.5	41
													Hvfcp1-1_4	6.5	42
													Hvfcp1-1_5	6.5	40
													Hvfcp1-1_6	6.5	40
													Hvfcp1-1_7	6.5	41

## Sheet: Figure 4
Fig. 4A								Fig. 4I						Fig. 4J
vSAM genotype	treatment	vSAM height (μm)	vSAM width (μm)	statistical tests (vSAM height)	p-values	statistical tests (vSAM width)	p-values	IM genotype	W	IM volume (µm³)	statistical tests	p-values		IM genotype	W	number of cells	statistical tests	p-values
WT	WT_mock	63.32	118.59	Shapiro-Wilk normality test (WT_mock)	0.03296	Shapiro-Wilk normality test (WT_mock)	0.3312	Hvclv1-1	4.5	0.928922	Shapiro-Wilk normality test (WT) - W4.5	0.1242		Hvclv1-1	4.5	522	Shapiro-Wilk normality test (WT) - W4.5	0.2
WT	WT_mock	66.17	115.04	Shapiro-Wilk normality test (WT-HvFCP1)	0.3172	Shapiro-Wilk normality test (WT-HvFCP1)	0.0754	Hvclv1-1	4.5	1.13576	Shapiro-Wilk normality test (WT) - W5	0.6913		Hvclv1-1	4.5	614	Shapiro-Wilk normality test (WT) - W5	0.02936
WT	WT_mock	58.25	120.37	Shapiro-Wilk normality test (Hvclv1-1_mock)	0.03993	Shapiro-Wilk normality test (Hvclv1-1_mock)	0.4223	Hvclv1-1	4.5	1.29125	Shapiro-Wilk normality test (WT) - W5.5	0.2331		Hvclv1-1	4.5	648	Shapiro-Wilk normality test (WT) - W5.5	0.8435
WT	WT_mock	63.97	109.63	Shapiro-Wilk normality test (Hvclv1-1_HvFCP1)	0.8486	Shapiro-Wilk normality test (Hvclv1-1_HvFCP1)	0.3375	Hvclv1-1	4.5	0.879412	Shapiro-Wilk normality test (WT) - W6.5	0.1498		Hvclv1-1	4.5	420	Shapiro-Wilk normality test (WT) - W6.5	0.08183
WT	WT_mock	73.52	117.77	Levene's Test for Homogeneity of Variance (WT)	0.2466	Levene's Test for Homogeneity of Variance (WT)	0.2949	Hvclv1-1	4.5	1.15531	Shapiro-Wilk normality test (Hvclv1-1) - W4.5	0.5688		Hvclv1-1	4.5	557	Shapiro-Wilk normality test (Hvclv1-1) - W4.5	0.8155
WT	WT_mock	89.3	123.41	Levene's Test for Homogeneity of Variance (Hvclv1-1)	0.5689	Levene's Test for Homogeneity of Variance (Hvclv1-1)	0.005519	Hvfcp1-1	4.5	0.986379	Shapiro-Wilk normality test (Hvclv1-1) - W5	0.5958		Hvfcp1-1	4.5	548	Shapiro-Wilk normality test (Hvclv1-1) - W5	0.1499
WT	WT_mock	86.79	123.66					Hvfcp1-1	4.5	0.903399	Shapiro-Wilk normality test (Hvclv1-1) - W5.5	0.5977		Hvfcp1-1	4.5	537	Shapiro-Wilk normality test (Hvclv1-1) - W5.5	0.3476
WT	WT_mock	67.92	119.58	Pairwise comparisons using Wilcoxon rank sum test		Pairwise comparisons using Wilcoxon rank sum test		Hvfcp1-1	4.5	1.02313	Shapiro-Wilk normality test (Hvclv1-1) - W6.5	0.3419		Hvfcp1-1	4.5	531	Shapiro-Wilk normality test (Hvclv1-1) - W6.5	0.7809
WT	WT_mock	76.34	129.72	Comparisons	p-values	Comparisons	p-values	Hvfcp1-1	4.5	0.888556	Shapiro-Wilk normality test (Hvfcp1-1) - W4.5	0.5917		Hvfcp1-1	4.5	505	Shapiro-Wilk normality test (Hvfcp1-1) - W4.5	0.8325
WT	WT_mock	65.44	122.87	WT_mock vs WT_HvFCP1	2.7e-11	WT_mock vs WT_HvFCP1	0.42625	Hvfcp1-1	4.5	1.07089	Shapiro-Wilk normality test (Hvfcp1-1) - W5	0.2741		Hvfcp1-1	4.5	559	Shapiro-Wilk normality test (Hvfcp1-1) - W5	0.9493
WT	WT_mock	82.34	121.69	WT_mock vs Hvclv1-1_mock	0.00019	WT_mock vs Hvclv1-1_mock	0.0132	WT	4.5	0.799715	Shapiro-Wilk normality test (Hvfcp1-1) - W5.5	0.2604		WT	4.5	428	Shapiro-Wilk normality test (Hvfcp1-1) - W5.5	0.2944
WT	WT_mock	84.42	124.23	WT_mock vs Hvclv1-1_HvFCP1	2.9e-05	WT_mock vs Hvclv1-1_HvFCP1	0.0001	WT	4.5	0.547985	Shapiro-Wilk normality test (Hvfcp1-1) - W6.5	0.6467		WT	4.5	282	Shapiro-Wilk normality test (Hvfcp1-1) - W6.5	0.4169
WT	WT_mock	67.8	142.31	Hvclv1-1_mock vs WT_HvFCP1	4.6e-13	Hvclv1-1_mock vs WT_HvFCP1	0.04154	WT	4.5	0.861475	Levene's Test for Homogeneity of Variance - W4.5	0.5941		WT	4.5	430	Levene's Test for Homogeneity of Variance - W4.5	0.2805
WT	WT_mock	72.2	131.55	Hvclv1-1_mock vs Hvclv1-1_HvFCP1	0.89718	Hvclv1-1_mock vs Hvclv1-1_HvFCP1	0.62619	WT	4.5	0.93114	Levene's Test for Homogeneity of Variance - W5	0.8848		WT	4.5	500	Levene's Test for Homogeneity of Variance - W5	0.05531
WT	WT_mock	58.25	122.56	Hvclv1-1_HvFCP1 vs WT_HvFCP1	9.5e-16	Hvclv1-1_HvFCP1 vs WT_HvFCP1	0.00051	WT	4.5	0.862221	Levene's Test for Homogeneity of Variance - W5.5	0.06212		WT	4.5	450	Levene's Test for Homogeneity of Variance - W5.5	0.05044
WT	WT_mock	73.32	133.07					Hvclv1-1	5	1.36865	Levene's Test for Homogeneity of Variance - W6.5	0.1161		Hvclv1-1	5	783	Levene's Test for Homogeneity of Variance - W6.5	0.1173
WT	WT_mock	60.31	128.76					Hvclv1-1	5	1.16529				Hvclv1-1	5	723
WT	WT_mock	80.37	117.94					Hvclv1-1	5	1.12846	Pairwise comparisons using t test			Hvclv1-1	5	724	Pairwise comparisons using t test
WT	WT_mock	87.66	131.07					Hvclv1-1	5	1.29312	Comparisons	W	p-values	Hvclv1-1	5	771	Comparisons	W	p-values
WT	WT_mock	79.38	129.07					Hvclv1-1	5	1.42378	WT vs Hvclv1-1	4.5	0.024	Hvclv1-1	5	899	WT vs Hvclv1-1	4.5	0.032
WT	WT_mock	61.83	118.17					Hvfcp1-1	5	1.03516	WT vs Hvfcp1-1		0.105	Hvfcp1-1	5	557	WT vs Hvfcp1-1		0.032
WT	WT_mock	99.13	138.42					Hvfcp1-1	5	1.28636	Hvclv1-1 vs Hvfcp1-1		0.258	Hvfcp1-1	5	877	Hvclv1-1 vs Hvfcp1-1		0.722
WT	WT_mock	81.94	135.97					Hvfcp1-1	5	1.05522	WT vs Hvclv1-1	5	0.0001	Hvfcp1-1	5	653	WT vs Hvclv1-1	5	0.0021
WT	WT_mock	79.21	136.62					Hvfcp1-1	5	1.26493	WT vs Hvfcp1-1		0.00054	Hvfcp1-1	5	996	WT vs Hvfcp1-1		0.0021
WT	WT_mock	76.68	137.58					Hvfcp1-1	5	1.12972	Hvclv1-1 vs Hvfcp1-1		0.16659	Hvfcp1-1	5	759	Hvclv1-1 vs Hvfcp1-1		0.871
WT	WT_mock	88.62	141.04					WT	5	0.839117	WT vs Hvclv1-1	5.5	0.0053	WT	5	459	WT vs Hvclv1-1	5.5	0.011
WT	WT_mock	72.42	136.42					WT	5	0.942718	WT vs Hvfcp1-1		0.0269	WT	5	537	WT vs Hvfcp1-1		0.016
WT	WT_mock	67.66	138.45					WT	5	0.744572	Hvclv1-1 vs Hvfcp1-1		0.2302	WT	5	474	Hvclv1-1 vs Hvfcp1-1		0.592
WT	WT_mock	67.94	132.96					WT	5	0.59361	WT vs Hvclv1-1	6.5	0.00044	WT	5	457	WT vs Hvclv1-1	6.5	0.002
WT	WT_mock	64.59	130					WT	5	0.623887	WT vs Hvfcp1-1		0.01807	WT	5	473	WT vs Hvfcp1-1		0.012
WT	WT_mock	93.92	141.24					Hvclv1-1	5.5	1.11781	Hvclv1-1 vs Hvfcp1-1		0.02806	Hvclv1-1	5.5	703	Hvclv1-1 vs Hvfcp1-1		0.19
WT	WT_mock	100.51	133.49					Hvclv1-1	5.5	1.24593				Hvclv1-1	5.5	747
WT	WT_mock	67.83	128.31					Hvclv1-1	5.5	1.42476				Hvclv1-1	5.5	909
WT	WT_mock	72.9	119.94					Hvclv1-1	5.5	1.84476				Hvclv1-1	5.5	1220
WT	WT_mock	60.82	135.01					Hvclv1-1	5.5	2.15669				Hvclv1-1	5.5	1318
WT	WT_mock	109.66	145.92					Hvfcp1-1	5.5	1.37467				Hvfcp1-1	5.5	862
WT	WT_mock	68.31	134.06					Hvfcp1-1	5.5	1.3094				Hvfcp1-1	5.5	1000
WT	WT_mock	87.55	133.94					Hvfcp1-1	5.5	1.24404				Hvfcp1-1	5.5	823
WT	WT_mock	70.87	133.52					Hvfcp1-1	5.5	1.25634				Hvfcp1-1	5.5	807
WT	WT_mock	79.35	136.65					Hvfcp1-1	5.5	1.54432				Hvfcp1-1	5.5	1096
WT	WT_mock	70.59	124.59					WT	5.5	0.937696				WT	5.5	564
WT	WT_mock	69.89	128.45					WT	5.5	0.947584				WT	5.5	528
WT	WT_mock	78.31	145.13					WT	5.5	0.831425				WT	5.5	578
WT	WT_mock	83.69	145.77					WT	5.5	0.967839				WT	5.5	637
WT	WT_mock	76.85	132.82					WT	5.5	0.74503				WT	5.5	585
WT	WT_mock	68.68	141.46					Hvclv1-1	6.5	2.08261				Hvclv1-1	6.5	1253
WT	WT_mock	67.83	131.94					Hvclv1-1	6.5	2.07844				Hvclv1-1	6.5	1247
WT	WT_mock	96.56	143.83					Hvclv1-1	6.5	2.76098				Hvclv1-1	6.5	1619
WT	WT_mock	69.97	132.79					Hvclv1-1	6.5	1.50751				Hvclv1-1	6.5	876
WT	WT_mock	82.03	133.69					Hvclv1-1	6.5	2.77811				Hvclv1-1	6.5	1810
WT	WT_mock	63.21	134.08					Hvfcp1-1	6.5	2.02697				Hvfcp1-1	6.5	1288
WT	WT_mock	79.55	130.87					Hvfcp1-1	6.5	1.57699				Hvfcp1-1	6.5	1125
WT	WT_mock	65.55	137.89					Hvfcp1-1	6.5	1.78604				Hvfcp1-1	6.5	1274
WT	WT_mock	74.06	128.7					Hvfcp1-1	6.5	1.50102				Hvfcp1-1	6.5	1014
WT	WT_mock	82.68	124.7					Hvfcp1-1	6.5	1.65416				Hvfcp1-1	6.5	1117
WT	WT_mock	81.15	140.87					WT	6.5	1.1823				WT	6.5	792
WT	WT_mock	76.62	135.89					WT	6.5	1.02331				WT	6.5	644
WT	WT_HvFCP1	67.18	123.72					WT	6.5	0.975504				WT	6.5	672
WT	WT_HvFCP1	67.18	134.73					WT	6.5	1.20451				WT	6.5	800
WT	WT_HvFCP1	53.86	140.62					WT	6.5	1.00942				WT	6.5	665
WT	WT_HvFCP1	54.85	134.96
WT	WT_HvFCP1	54.85	140.42
WT	WT_HvFCP1	49.44	124.76
WT	WT_HvFCP1	45.55	123.52
WT	WT_HvFCP1	49.52	133.04
WT	WT_HvFCP1	45.01	123.49
WT	WT_HvFCP1	54.59	133.32
WT	WT_HvFCP1	58.14	122.39
WT	WT_HvFCP1	41.58	122.59
WT	WT_HvFCP1	56.73	127.35
WT	WT_HvFCP1	43.92	135.13
WT	WT_HvFCP1	60.2	136.65
WT	WT_HvFCP1	66.45	136.2
WT	WT_HvFCP1	71.01	140.03
WT	WT_HvFCP1	71.38	138.76
WT	WT_HvFCP1	63.55	136.39
WT	WT_HvFCP1	59.52	145.49
WT	WT_HvFCP1	48.08	137.8
WT	WT_HvFCP1	41.18	123.04
WT	WT_HvFCP1	68.45	119.44
WT	WT_HvFCP1	75.13	132.96
WT	WT_HvFCP1	57.61	138.56
WT	WT_HvFCP1	77.38	131.1
WT	WT_HvFCP1	52.14	123.21
WT	WT_HvFCP1	54.85	124.73
WT	WT_HvFCP1	57.97	132.99
WT	WT_HvFCP1	73.38	143.13
WT	WT_HvFCP1	57.24	130
WT	WT_HvFCP1	71.72	134.73
WT	WT_HvFCP1	51.15	122.45
WT	WT_HvFCP1	53.75	130.17
WT	WT_HvFCP1	63.1	135.97
WT	WT_HvFCP1	79.01	138.82
WT	WT_HvFCP1	56.06	137.63
WT	WT_HvFCP1	54.87	125.27
WT	WT_HvFCP1	65.8	137.07
WT	WT_HvFCP1	59.21	125.15
WT	WT_HvFCP1	56.14	125.07
WT	WT_HvFCP1	59.01	130.25
WT	WT_HvFCP1	58.34	127.58
WT	WT_HvFCP1	61.41	130.73
WT	WT_HvFCP1	57.46	127.01
WT	WT_HvFCP1	69.1	129.61
WT	WT_HvFCP1	77.69	140.17
WT	WT_HvFCP1	57.32	134.87
WT	WT_HvFCP1	66.28	138.82
WT	WT_HvFCP1	51.86	154.06
WT	WT_HvFCP1	67.44	135.27
WT	WT_HvFCP1	57.1	128.99
WT	WT_HvFCP1	73.24	135.13
Hvclv1-1	Hvclv1-1_mock	82.2	128.54
Hvclv1-1	Hvclv1-1_mock	85.04	120.45
Hvclv1-1	Hvclv1-1_mock	85.3	137.75
Hvclv1-1	Hvclv1-1_mock	89.1	131.1
Hvclv1-1	Hvclv1-1_mock	78.56	121.3
Hvclv1-1	Hvclv1-1_mock	85.32	120.99
Hvclv1-1	Hvclv1-1_mock	67.1	123.86
Hvclv1-1	Hvclv1-1_mock	92.99	148.73
Hvclv1-1	Hvclv1-1_mock	73.07	120.37
Hvclv1-1	Hvclv1-1_mock	74.37	128.87
Hvclv1-1	Hvclv1-1_mock	98.45	160.96
Hvclv1-1	Hvclv1-1_mock	89.58	141.52
Hvclv1-1	Hvclv1-1_mock	94.2	138.68
Hvclv1-1	Hvclv1-1_mock	83.66	135.86
Hvclv1-1	Hvclv1-1_mock	110.31	138.34
Hvclv1-1	Hvclv1-1_mock	113.32	146.76
Hvclv1-1	Hvclv1-1_mock	70.54	141.3
Hvclv1-1	Hvclv1-1_mock	80.03	143.72
Hvclv1-1	Hvclv1-1_mock	84.34	133.1
Hvclv1-1	Hvclv1-1_mock	80.65	133.07
Hvclv1-1	Hvclv1-1_mock	87.18	136.51
Hvclv1-1	Hvclv1-1_mock	86.37	137.3
Hvclv1-1	Hvclv1-1_mock	77.92	129.38
Hvclv1-1	Hvclv1-1_mock	84.48	130.68
Hvclv1-1	Hvclv1-1_mock	87.07	146.28
Hvclv1-1	Hvclv1-1_mock	66.25	128.62
Hvclv1-1	Hvclv1-1_mock	110.93	149.83
Hvclv1-1	Hvclv1-1_mock	75.75	141.63
Hvclv1-1	Hvclv1-1_mock	86.48	140.39
Hvclv1-1	Hvclv1-1_mock	102.25	141.72
Hvclv1-1	Hvclv1-1_mock	78.9	136.99
Hvclv1-1	Hvclv1-1_mock	75.01	136.87
Hvclv1-1	Hvclv1-1_mock	80.08	139.44
Hvclv1-1	Hvclv1-1_HvFCP1	78.7	134.14
Hvclv1-1	Hvclv1-1_HvFCP1	80.76	130.87
Hvclv1-1	Hvclv1-1_HvFCP1	78	132.68
Hvclv1-1	Hvclv1-1_HvFCP1	70.99	133.66
Hvclv1-1	Hvclv1-1_HvFCP1	85.21	146.48
Hvclv1-1	Hvclv1-1_HvFCP1	90.73	139.63
Hvclv1-1	Hvclv1-1_HvFCP1	72.93	132.17
Hvclv1-1	Hvclv1-1_HvFCP1	95.75	135.04
Hvclv1-1	Hvclv1-1_HvFCP1	85.46	133.04
Hvclv1-1	Hvclv1-1_HvFCP1	86.42	136.76
Hvclv1-1	Hvclv1-1_HvFCP1	100.79	138.51
Hvclv1-1	Hvclv1-1_HvFCP1	100.2	135.3
Hvclv1-1	Hvclv1-1_HvFCP1	73.52	133.8
Hvclv1-1	Hvclv1-1_HvFCP1	60.48	141.83
Hvclv1-1	Hvclv1-1_HvFCP1	74.68	139.18
Hvclv1-1	Hvclv1-1_HvFCP1	83.83	130.56
Hvclv1-1	Hvclv1-1_HvFCP1	74.99	138.48
Hvclv1-1	Hvclv1-1_HvFCP1	76.51	138.82
Hvclv1-1	Hvclv1-1_HvFCP1	84.14	132.96
Hvclv1-1	Hvclv1-1_HvFCP1	84.82	140.08
Hvclv1-1	Hvclv1-1_HvFCP1	88.39	123.66
Hvclv1-1	Hvclv1-1_HvFCP1	79.66	130.31
Hvclv1-1	Hvclv1-1_HvFCP1	90.93	134.03
Hvclv1-1	Hvclv1-1_HvFCP1	90.45	136.14
Hvclv1-1	Hvclv1-1_HvFCP1	89.3	137.3
Hvclv1-1	Hvclv1-1_HvFCP1	82.65	141.24
Hvclv1-1	Hvclv1-1_HvFCP1	79.35	130.68
Hvclv1-1	Hvclv1-1_HvFCP1	84.34	138.06
Hvclv1-1	Hvclv1-1_HvFCP1	91.83	140.7
Hvclv1-1	Hvclv1-1_HvFCP1	76.76	135.49
Hvclv1-1	Hvclv1-1_HvFCP1	84.08	133.72
Hvclv1-1	Hvclv1-1_HvFCP1	80.7	130.76
Hvclv1-1	Hvclv1-1_HvFCP1	69.01	135.83
Hvclv1-1	Hvclv1-1_HvFCP1	81.8	137.89
Hvclv1-1	Hvclv1-1_HvFCP1	94.99	139.15
Hvclv1-1	Hvclv1-1_HvFCP1	95.49	144.28
Hvclv1-1	Hvclv1-1_HvFCP1	100.17	143.97
Hvclv1-1	Hvclv1-1_HvFCP1	81.27	150.34
Hvclv1-1	Hvclv1-1_HvFCP1	96.17	138.25
Hvclv1-1	Hvclv1-1_HvFCP1	97.72	151.55
Hvclv1-1	Hvclv1-1_HvFCP1	104.14	143.94
Hvclv1-1	Hvclv1-1_HvFCP1	77.38	136.2
Hvclv1-1	Hvclv1-1_HvFCP1	82.9	142.56
Hvclv1-1	Hvclv1-1_HvFCP1	79.86	134.39
Hvclv1-1	Hvclv1-1_HvFCP1	72.25	140.39
Hvclv1-1	Hvclv1-1_HvFCP1	90.85	138.11

## Sheet: Figure 5
Fig. 5B						Fig. 5C
inflorescence genotype	stage	rachilla area (μm²)	statistical tests	p-values		inflorescence genotype	FM area (μm²)	statistical tests	p-values
WT_1	FM	191.676	Shapiro-Wilk normality test (WT) - FM	0.7805		WT	18.23	Shapiro-Wilk normality test (WT)	0.442
WT_2	FM	271.2	Shapiro-Wilk normality test (WT) - EC	0.08836		WT	46.35	Shapiro-Wilk normality test (Hvfcp1-1)	0.06588
WT_3	FM	301.128	Shapiro-Wilk normality test (WT) - LC	0.2467		WT	46.11	Shapiro-Wilk normality test (Hvfcp1-2)	0.5302
WT_4	FM	293.75	Shapiro-Wilk normality test (Hvclv1-1) - FM	0.5101		WT	44.42	Levene's Test for Homogeneity of Variance	0.7108
WT_5	FM	236.034	Shapiro-Wilk normality test (Hvclv1-1) - EC	0.3949		WT	37.37
WT_6	FM	257.301	Shapiro-Wilk normality test (Hvclv1-1) - LC	0.9535		WT	72.75	Pairwise comparisons using t test
WT_7	FM	210.156	Shapiro-Wilk normality test (Hvfcp1-1) - FM	0.9623		WT	72.22	Comparisons	p-values
WT_8	FM	256.346	Shapiro-Wilk normality test (Hvfcp1-1) - EC	0.7975		WT	44.01	WT vs Hvclv1-1	0.00039
Hvclv1-1_1	FM	444.309	Shapiro-Wilk normality test (Hvfcp1-1) - LC	0.3539		WT	58.25	WT vs Hvfcp1-1	0.25349
Hvclv1-1_2	FM	360.32	Levene's Test for Homogeneity of Variance - FM	0.4221		WT	50.79
Hvclv1-1_3	FM	442.11	Levene's Test for Homogeneity of Variance - EC	0.5201		Hvclv1-1	59.39
Hvclv1-1_4	FM	388.889	Levene's Test for Homogeneity of Variance - LC	0.02266		Hvclv1-1	82.88
Hvclv1-1_5	FM	403.086				Hvclv1-1	143.63
Hvclv1-1_6	FM	403.193	Pairwise comparisons using Wilcoxon rank sum test			Hvclv1-1	86
Hvclv1-1_7	FM	519.416	Comparisons	stage	p-values	Hvclv1-1	87.46
Hvclv1-1_8	FM	503.858	WT vs Hvclv1-1	FM	0.00016	Hvclv1-1	79.82
Hvfcp1-1_1	FM	363.686	WT vs Hvfcp1-1		0.00016	Hvclv1-1	65.07
Hvfcp1-1_2	FM	396.373	Hvclv1-1 vs Hvfcp1-1		0.38228	Hvclv1-1	91.89
Hvfcp1-1_3	FM	415.644	WT vs Hvclv1-1	EC	0.00031	Hvclv1-1	94.33
Hvfcp1-1_4	FM	440.355	WT vs Hvfcp1-1		0.00016	Hvclv1-1	56.01
Hvfcp1-1_5	FM	391.599	Hvclv1-1 vs Hvfcp1-1		0.04988	Hvfcp1-1	75.63
Hvfcp1-1_6	FM	414.554	WT vs Hvclv1-1	LC	0.00016	Hvfcp1-1	76.5
Hvfcp1-1_7	FM	348.36	WT vs Hvfcp1-1		0.00016	Hvfcp1-1	70.06
Hvfcp1-1_8	FM	467.679	Hvclv1-1 vs Hvfcp1-1		1	Hvfcp1-1	46.16
WT_1	EC	353.81				Hvfcp1-1	58.99
WT_2	EC	469.329				Hvfcp1-1	81.35
WT_3	EC	441.705				Hvfcp1-1	53.91
WT_4	EC	323.712				Hvfcp1-1	35.85
WT_5	EC	435.137				Hvfcp1-1	61.56
WT_6	EC	465.596				Hvfcp1-1	33.12
WT_7	EC	441.599
WT_8	EC	487.375
Hvclv1-1_1	EC	605.345
Hvclv1-1_2	EC	630.527
Hvclv1-1_3	EC	620.708
Hvclv1-1_4	EC	598.081
Hvclv1-1_5	EC	753.52
Hvclv1-1_6	EC	548.148
Hvclv1-1_7	EC	472.685
Hvclv1-1_8	EC	602.156
Hvfcp1-1_1	EC	551.919
Hvfcp1-1_2	EC	599.846
Hvfcp1-1_3	EC	553.096
Hvfcp1-1_4	EC	511.699
Hvfcp1-1_5	EC	505.604
Hvfcp1-1_6	EC	537.49
Hvfcp1-1_7	EC	541.937
Hvfcp1-1_8	EC	578.453
WT_1	LC	693.49
WT_2	LC	691.011
WT_3	LC	715.779
WT_4	LC	734.983
WT_5	LC	699.161
WT_6	LC	594.782
WT_7	LC	783.729
WT_8	LC	705.141
Hvclv1-1_1	LC	1034.03
Hvclv1-1_2	LC	1080.61
Hvclv1-1_3	LC	970.197
Hvclv1-1_4	LC	998.081
Hvclv1-1_5	LC	881.916
Hvclv1-1_6	LC	1176.8
Hvclv1-1_7	LC	1070.23
Hvclv1-1_8	LC	1051.24
Hvfcp1-1_1	LC	1021.68
Hvfcp1-1_2	LC	1601.9
Hvfcp1-1_3	LC	1152.99
Hvfcp1-1_4	LC	1360.82
Hvfcp1-1_5	LC	1051.73
Hvfcp1-1_6	LC	845.177
Hvfcp1-1_7	LC	821.836
Hvfcp1-1_8	LC	936.4

## Sheet: Supplementary figure 2
Suppl. Fig.2B				Suppl. Fig.2D				Suppl. Fig.2E				Suppl. Fig.2F				Suppl. Fig.2G				Suppl. Fig.2H				Suppl. Fig.2I				Suppl. Fig.2J				Suppl. Fig.2K				Suppl. Fig.2L
tiller genotype	stem lenght (cm)	statistical tests	p-values	tiller genotype	number of internodes	statistical tests	p-values	plant genotype	number of tillers	statistical tests	p-values	spike genotype	number of grains	statistical tests	p-values	plant genotype	number of grains	statistical tests	p-values	plant genotype	mean area of 150 grains/plant (mm²)	statistical tests	p-values	plant genotype	mean length of 150 grains/plant (mm)	statistical tests	p-values	plant genotype	mean width of 150 grains/plant (mm)	statistical tests	p-values	plant genotype	mean TGW of 150 grains/plant (g)	statistical tests	p-values	Inflorescence genotype	W	inflorescence height (μm)	statistical tests	p-values
WT	39.9	Shapiro-Wilk normality test (WT)	0.04805	WT	6	Shapiro-Wilk normality test (WT)	< 2.00E-16	WT	45	Shapiro-Wilk normality test (WT)	0.5766	WT	19	Shapiro-Wilk normality test (WT)	2.65e-12	WT	834	Shapiro-Wilk normality test (WT)	0.9768	WT	22.25	Shapiro-Wilk normality test (WT)	0.08008	WT	8.51	Shapiro-Wilk normality test (WT)	0.5741	WT	3.75	Shapiro-Wilk normality test (WT)	0.3843	WT	42.66	Shapiro-Wilk normality test (WT)	0.7614	WT	1	395.513	Shapiro-Wilk normality test (WT) - W1	0.009927
WT	34.6	Shapiro-Wilk normality test (Hvclv1-1)	2.336e-05	WT	5	Shapiro-Wilk normality test (Hvclv1-1)	< 2.00E-16	WT	41	Shapiro-Wilk normality test (Hvclv1-1)	0.3334	WT	15	Shapiro-Wilk normality test (Hvclv1-1)	3.281e-07	WT	695	Shapiro-Wilk normality test (Hvclv1-1)	0.4293	WT	21.69	Shapiro-Wilk normality test (Hvclv1-1)	0.6935	WT	8.37	Shapiro-Wilk normality test (Hvclv1-1)	0.4579	WT	3.74	Shapiro-Wilk normality test (Hvclv1-1)	0.4785	WT	44.66	Shapiro-Wilk normality test (Hvclv1-1)	0.2748	WT	1	359.783	Shapiro-Wilk normality test (WT) - W2	0.2837
WT	37.5	Shapiro-Wilk normality test (Hvclv1-2)	0.0004986	WT	5	Shapiro-Wilk normality test (Hvclv1-2)	< 2.00E-16	WT	31	Shapiro-Wilk normality test (Hvclv1-2)	0.9593	WT	20	Shapiro-Wilk normality test (Hvclv1-2)	1.191e-06	WT	648	Shapiro-Wilk normality test (Hvclv1-2)	0.9304	WT	21.79	Shapiro-Wilk normality test (Hvclv1-2)	0.7102	WT	8.38	Shapiro-Wilk normality test (Hvclv1-2)	0.8319	WT	3.73	Shapiro-Wilk normality test (Hvclv1-2)	0.3551	WT	42.66	Shapiro-Wilk normality test (Hvclv1-2)	0.3288	WT	1	389.815	Shapiro-Wilk normality test (WT) - W2.25	0.5667
WT	42.5	Shapiro-Wilk normality test (Hvclv1-3)	0.0009153	WT	6	Shapiro-Wilk normality test (Hvclv1-3)	< 2.00E-16	WT	23	Shapiro-Wilk normality test (Hvclv1-3)	0.4569	WT	23	Shapiro-Wilk normality test (Hvclv1-3)	0.001381	WT	355	Shapiro-Wilk normality test (Hvclv1-3)	0.5533	WT	22.17	Shapiro-Wilk normality test (Hvclv1-3)	0.02705	WT	8.64	Shapiro-Wilk normality test (Hvclv1-3)	0.0002496	WT	3.62	Shapiro-Wilk normality test (Hvclv1-3)	0.497	WT	40	Shapiro-Wilk normality test (Hvclv1-3)	0.0437	WT	1	390.201	Shapiro-Wilk normality test (WT) - W2.5	0.7214
WT	38.8	Levene's Test for Homogeneity of Variance	6.16e-11	WT	7	Levene's Test for Homogeneity of Variance	1.793e-09	WT	22	Levene's Test for Homogeneity of Variance	0.1726	WT	14	Levene's Test for Homogeneity of Variance	< 2.2e-16	WT	263	Levene's Test for Homogeneity of Variance	0.1566	WT	20.47	Levene's Test for Homogeneity of Variance	0.1992	WT	8.21	Levene's Test for Homogeneity of Variance	0.389	WT	3.51	Levene's Test for Homogeneity of Variance	0.1888	WT	38	Levene's Test for Homogeneity of Variance	0.1312	WT	1	394.724	Shapiro-Wilk normality test (WT) - W3	0.4617
WT	40.9			WT	5			WT	31			WT	21			WT	491			WT	22.24			WT	8.63			WT	3.64			WT	40.67			WT	2	886.429	Shapiro-Wilk normality test (WT) - W3.5	0.05639
WT	32.9	Pairwise comparisons using Wilcoxon rank sum test		WT	5	Pairwise comparisons using Wilcoxon rank sum test		WT	35	Pairwise comparisons using t test		WT	19	Pairwise comparisons using Wilcoxon rank sum test		WT	635	Pairwise comparisons using t test		WT	21.88	Pairwise comparisons using Wilcoxon rank sum test		WT	8.47	Pairwise comparisons using Wilcoxon rank sum test		WT	3.68	Pairwise comparisons using t test		WT	42.67	Pairwise comparisons using t test		WT	2	895.213	Shapiro-Wilk normality test (WT) - W4	0.8529
WT	38.2	Comparisons	p-values	WT	6	Comparisons	p-values	WT	31	Comparisons	p-values	WT	7	Comparisons	p-values	WT	419	Comparisons	p-values	WT	21.63	Comparisons	p-values	WT	8.3	Comparisons	p-values	WT	3.67	Comparisons	p-values	WT	40.67	Comparisons	p-values	WT	2	873.936	Shapiro-Wilk normality test (WT) - W4.5	0.6721
WT	38.5	WT vs Hvclv1-1	< 2.00E-16	WT	5	WT vs Hvclv1-1	< 2.00E-16	WT	28	WT vs Hvclv1-1	0.0139	WT	10	WT vs Hvclv1-1	2.9e-12	WT	511	WT vs Hvclv1-1	0.0141	WT	21.38	WT vs Hvclv1-1	0.00048	WT	8.25	WT vs Hvclv1-1	0.0062	WT	3.63	WT vs Hvclv1-1	9.7e-08	WT	42	WT vs Hvclv1-1	0.00018	WT	2	835.106	Shapiro-Wilk normality test (WT) - W5	0.1504
WT	44.3	WT vs Hvclv1-2	< 2.00E-16	WT	5	WT vs Hvclv1-2	< 2.00E-16	Hvclv1-1	32	WT vs Hvclv1-2	0.0233	WT	20	WT vs Hvclv1-2	1.3e-14	Hvclv1-1	443	WT vs Hvclv1-2	0.0138	Hvclv1-1	19.64	WT vs Hvclv1-2	0.00041	Hvclv1-1	8.15	WT vs Hvclv1-2	0.0047	Hvclv1-1	3.35	WT vs Hvclv1-2	2.5e-14	Hvclv1-1	37.33	WT vs Hvclv1-2	4.5e-15	WT	2	862.766	Shapiro-Wilk normality test (WT) - W5.5	0.2935
WT	37.2	WT vs Hvclv1-3	< 2.00E-16	WT	5	WT vs Hvclv1-3	< 2.00E-16	Hvclv1-1	24	WT vs Hvclv1-3	0.576	WT	22	WT vs Hvclv1-3	<2e-16	Hvclv1-1	371	WT vs Hvclv1-3	0.0372	Hvclv1-1	19.98	WT vs Hvclv1-3	0.00016	Hvclv1-1	8.19	WT vs Hvclv1-3	0.002	Hvclv1-1	3.46	WT vs Hvclv1-3	1e-05	Hvclv1-1	40	WT vs Hvclv1-3	0.0048	WT	2	828.205	Shapiro-Wilk normality test (WT) - W6	0.5167
WT	41.7			WT	5			Hvclv1-1	23			WT	23			Hvclv1-1	315			Hvclv1-1	19.85			Hvclv1-1	8.24			Hvclv1-1	3.39			Hvclv1-1	36.67			WT	2	826.596	Shapiro-Wilk normality test (WT) - W6.5	0.4396
WT	36.7			WT	6			Hvclv1-1	23			WT	22			Hvclv1-1	376			Hvclv1-1	20.47			Hvclv1-1	8.52			Hvclv1-1	3.36			Hvclv1-1	36.67			WT	2.25	1145.71	Shapiro-Wilk normality test (Hvclv1-1) - W1	0.2097
WT	37.8			WT	5			Hvclv1-1	20			WT	25			Hvclv1-1	297			Hvclv1-1	20.32			Hvclv1-1	8.23			Hvclv1-1	3.48			Hvclv1-1	39.33			WT	2.25	1002.56	Shapiro-Wilk normality test (Hvclv1-1) - W2	0.511
WT	35.6			WT	5			Hvclv1-1	26			WT	25			Hvclv1-1	340			Hvclv1-1	19.59			Hvclv1-1	8.02			Hvclv1-1	3.45			Hvclv1-1	38			WT	2.25	1012.82	Shapiro-Wilk normality test (Hvclv1-1) - W2.25	0.4492
WT	40			WT	5			Hvclv1-1	23			WT	20			Hvclv1-1	355			Hvclv1-1	19.65			Hvclv1-1	8.13			Hvclv1-1	3.39			Hvclv1-1	36.67			WT	2.25	957.031	Shapiro-Wilk normality test (Hvclv1-1) - W2.5	0.3013
WT	34.8			WT	5			Hvclv1-1	23			WT	19			Hvclv1-1	344			Hvclv1-1	19.92			Hvclv1-1	8.13			Hvclv1-1	3.49			Hvclv1-1	38			WT	2.25	1275	Shapiro-Wilk normality test (Hvclv1-1) - W3	0.48
WT	35.6			WT	6			Hvclv1-1	20			WT	25			Hvclv1-1	318			Hvclv1-1	18.96			Hvclv1-1	7.81			Hvclv1-1	3.43			Hvclv1-1	38.66			WT	2.25	1347.32	Shapiro-Wilk normality test (Hvclv1-1) - W3.5	0.3159
WT	43.9			WT	5			Hvclv1-2	25			WT	26			Hvclv1-2	366			Hvclv1-2	18.15			Hvclv1-2	8.04			Hvclv1-2	3.23			Hvclv1-2	28.67			WT	2.25	1196.88	Shapiro-Wilk normality test (Hvclv1-1) - W4	0.4298
WT	44.4			WT	6			Hvclv1-2	28			WT	27			Hvclv1-2	401			Hvclv1-2	17.2			Hvclv1-2	7.7			Hvclv1-2	3.13			Hvclv1-2	28.67			WT	2.5	1360.94	Shapiro-Wilk normality test (Hvclv1-1) - W4.5	0.9312
WT	35			WT	6			Hvclv1-2	24			WT	23			Hvclv1-2	265			Hvclv1-2	17.2			Hvclv1-2	7.73			Hvclv1-2	3.12			Hvclv1-2	28			WT	2.5	1347.66	Shapiro-Wilk normality test (Hvclv1-1) - W5	0.6054
WT	39			WT	6			Hvclv1-2	23			WT	22			Hvclv1-2	373			Hvclv1-2	19.76			Hvclv1-2	8.48			Hvclv1-2	3.34			Hvclv1-2	32			WT	2.5	1310.94	Shapiro-Wilk normality test (Hvclv1-1) - W5.5	0.7191
WT	43.4			WT	5			Hvclv1-2	22			WT	27			Hvclv1-2	322			Hvclv1-2	19.01			Hvclv1-2	8.25			Hvclv1-2	3.28			Hvclv1-2	32.67			WT	2.5	1328.91	Shapiro-Wilk normality test (Hvclv1-1) - W6	0.08015
WT	38.2			WT	5			Hvclv1-2	26			WT	20			Hvclv1-2	390			Hvclv1-2	18.56			Hvclv1-2	8.03			Hvclv1-2	3.28			Hvclv1-2	31.33			WT	2.5	1397.66	Shapiro-Wilk normality test (Hvclv1-1) - W6.5	0.3857
WT	39.4			WT	5			Hvclv1-2	21			WT	20			Hvclv1-2	280			Hvclv1-2	18.5			Hvclv1-2	8.21			Hvclv1-2	3.21			Hvclv1-2	29.33			WT	2.5	1381.25
WT	36.6			WT	5			Hvclv1-2	17			WT	10			Hvclv1-2	175			Hvclv1-2	16.11			Hvclv1-2	7.47			Hvclv1-2	2.98			Hvclv1-2	24.67			WT	2.5	1389.84	Pairwise comparisons using t test
WT	30.8			WT	5			Hvclv1-2	33			WT	17			Hvclv1-2	515			Hvclv1-2	18.51			Hvclv1-2	8.05			Hvclv1-2	3.27			Hvclv1-2	32			WT	3	1729.17	Comparisons	p-values
WT	38.6			WT	5			Hvclv1-3	28			WT	21			Hvclv1-3	372			Hvclv1-3	20.31			Hvclv1-3	8.18			Hvclv1-3	3.45			Hvclv1-3	38.67			WT	3	1795.83	WT vs Hvclv1-1 - W1	0.8975
WT	39.3			WT	6			Hvclv1-3	31			WT	21			Hvclv1-3	362			Hvclv1-3	20.38			Hvclv1-3	8.21			Hvclv1-3	3.43			Hvclv1-3	38			WT	3	1796.88	WT vs Hvclv1-1 - W2	0.03546
WT	37.4			WT	5			Hvclv1-3	27			WT	11			Hvclv1-3	413			Hvclv1-3	20.46			Hvclv1-3	8.21			Hvclv1-3	3.49			Hvclv1-3	38			WT	3	1761.46	WT vs Hvclv1-1 - W2.25	0.02112
WT	22.5			WT	6			Hvclv1-3	28			WT	9			Hvclv1-3	430			Hvclv1-3	20.76			Hvclv1-3	8.26			Hvclv1-3	3.5			Hvclv1-3	39.33			WT	3	1628.12	WT vs Hvclv1-1 - W2.5	0.0003966
WT	32.2			WT	5			Hvclv1-3	31			WT	16			Hvclv1-3	329			Hvclv1-3	18.86			Hvclv1-3	7.56			Hvclv1-3	3.44			Hvclv1-3	38			WT	3	1680.21	WT vs Hvclv1-1 - W3	1.189e-06
WT	17.2			WT	5			Hvclv1-3	30			WT	7			Hvclv1-3	363			Hvclv1-3	20.1			Hvclv1-3	8.12			Hvclv1-3	3.45			Hvclv1-3	38			WT	3	1745.83	WT vs Hvclv1-1 - W3.5	1.925e-06
WT	33.5			WT	6			Hvclv1-3	36			WT	21			Hvclv1-3	411			Hvclv1-3	20.25			Hvclv1-3	8.14			Hvclv1-3	3.47			Hvclv1-3	39.33			WT	3.5	2236.67	WT vs Hvclv1-1 - W4	0.2179
WT	39.3			WT	6			Hvclv1-3	33			WT	19			Hvclv1-3	390			Hvclv1-3	20.99			Hvclv1-3	8.29			Hvclv1-3	3.56			Hvclv1-3	41.33			WT	3.5	2190	WT vs Hvclv1-1 - W4.5	0.109
WT	36.4			WT	5			Hvclv1-3	29			WT	16			Hvclv1-3	425			Hvclv1-3	20.37			Hvclv1-3	8.16			Hvclv1-3	3.52			Hvclv1-3	40			WT	3.5	2200	WT vs Hvclv1-1 - W5	0.1652
WT	21.4			WT	5							WT	12																							WT	3.5	2030	WT vs Hvclv1-1 - W5.5	0.2033
WT	44.4			WT	5							WT	27																							WT	3.5	2211.67	WT vs Hvclv1-1 - W6	0.2106
WT	39.8			WT	6							WT	22																							WT	3.5	2213.33	WT vs Hvclv1-1 - W6.5	0.4703
WT	42.5			WT	6							WT	23																							WT	3.5	2286.67
WT	38.1			WT	5							WT	23																							WT	4	2860
WT	35.6			WT	6							WT	22																							WT	4	3127.08
WT	36.6			WT	5							WT	8																							WT	4	3202.08
WT	38			WT	5							WT	9																							WT	4	2987.5
WT	32.6			WT	5							WT	6																							WT	4	2713.33
WT	37.1			WT	5							WT	18																							WT	4	2905
WT	37.1			WT	6							WT	23																							WT	4	2817.5
WT	31.7			WT	6							WT	16																							WT	4.5	3660.42
WT	43.4			WT	5							WT	24																							WT	4.5	3550
WT	23.9			WT	5							WT	16																							WT	4.5	3633.33
WT	41.2			WT	5							WT	21																							WT	4.5	3470
WT	40			WT	6							WT	21																							WT	4.5	3512.5
WT	39.3			WT	6							WT	12																							WT	4.5	3257.5
WT	37.6			WT	6							WT	19																							WT	4.5	3732.5
WT	35.3			WT	5							WT	21																							WT	5	4157.5
WT	37.5			WT	5							WT	19																							WT	5	3895
WT	39.5			WT	5							WT	22																							WT	5	3920
WT	35.9			WT	5							WT	14																							WT	5	4200
WT	37.7			WT	5							WT	18																							WT	5	4241.18
WT	37			WT	5							WT	20																							WT	5.5	4452.94
WT	37.3			WT	6							WT	1																							WT	5.5	4832.35
WT	33.3			WT	5							WT	19																							WT	5.5	4992.86
WT	27.2			WT	5							WT	16																							WT	5.5	4894.12
WT	34.9			WT	6							WT	8																							WT	6	5700
WT	39.4			WT	5							WT	13																							WT	6	5843.33
WT	36.8			WT	6							WT	13																							WT	6	5432.14
WT	40			WT	5							WT	16																							WT	6	5367.86
WT	34.6			WT	5							WT	20																							WT	6.5	5796.43
WT	31.5			WT	5							WT	16																							WT	6.5	6357.14
WT	37			WT	5							WT	21																							WT	6.5	6239.29
WT	34.1			WT	5							WT	18																							WT	6.5	5642.86
WT	32.3			WT	5							WT	18																							Hvclv1-1	1	354.02
WT	39.5			WT	5							WT	20																							Hvclv1-1	1	414.634
WT	39.8			WT	5							WT	27																							Hvclv1-1	1	394.472
WT	36.2			WT	5							WT	3																							Hvclv1-1	1	415.578
WT	35.5			WT	5							WT	14																							Hvclv1-1	1	361.055
WT	43.1			WT	6							WT	14																							Hvclv1-1	2	762.234
WT	40.4			WT	5							WT	20																							Hvclv1-1	2	832.692
WT	30.9			WT	6							WT	14																							Hvclv1-1	2	820.513
WT	36.1			WT	5							WT	14																							Hvclv1-1	2	761.538
WT	36.7			WT	5							WT	4																							Hvclv1-1	2	812.179
WT	38			WT	6							WT	25																							Hvclv1-1	2	891.667
WT	43.3			WT	6							WT	15																							Hvclv1-1	2	792.949
WT	42.2			WT	6							WT	22																							Hvclv1-1	2.25	932.979
WT	41.6			WT	5							WT	21																							Hvclv1-1	2.25	974.468
WT	35.2			WT	5							WT	19																							Hvclv1-1	2.25	916.489
WT	36.6			WT	6							WT	17																							Hvclv1-1	2.25	1036.54
WT	41.4			WT	6							WT	21																							Hvclv1-1	2.25	971.795
WT	37.1			WT	6							WT	25																							Hvclv1-1	2.25	1033.33
WT	37.9			WT	5							WT	20																							Hvclv1-1	2.25	980.714
WT	35.2			WT	5							WT	24																							Hvclv1-1	2.5	1356.25
WT	34.3			WT	5							WT	19																							Hvclv1-1	2.5	1198.44
WT	39			WT	6							WT	19																							Hvclv1-1	2.5	1202.68
WT	35.4			WT	5							WT	20																							Hvclv1-1	2.5	1175.89
WT	42			WT	6							WT	21																							Hvclv1-1	2.5	1217.86
WT	44.4			WT	5							WT	24																							Hvclv1-1	2.5	1235.71
WT	40.1			WT	6							WT	22																							Hvclv1-1	2.5	1124.36
WT	31.3			WT	5							WT	15																							Hvclv1-1	3	1482.14
WT	35.2			WT	6							WT	19																							Hvclv1-1	3	1421.43
WT	40.6			WT	5							WT	21																							Hvclv1-1	3	1525.89
WT	37.8			WT	6							WT	19																							Hvclv1-1	3	1410.71
WT	42.6			WT	5							WT	24																							Hvclv1-1	3	1531.25
WT	37.3			WT	5							WT	23																							Hvclv1-1	3	1475.89
WT	34.8			WT	5							WT	23																							Hvclv1-1	3	1467.71
WT	40.4			WT	5							WT	23																							Hvclv1-1	3.5	1903.57
WT	38.2			WT	5							WT	17																							Hvclv1-1	3.5	1889.29
WT	32.1			WT	6							WT	20																							Hvclv1-1	3.5	1907.61
WT	30			WT	6							WT	16																							Hvclv1-1	3.5	1947.83
WT	42.7			WT	6							WT	24																							Hvclv1-1	3.5	1954.35
WT	40.9			WT	6							WT	25																							Hvclv1-1	3.5	1941.67
WT	40.8			WT	5							WT	22																							Hvclv1-1	3.5	1937.5
WT	40.6			WT	6							WT	24																							Hvclv1-1	4	3008.33
WT	39			WT	5							WT	22																							Hvclv1-1	4	3254.17
WT	36.3			WT	5							WT	20																							Hvclv1-1	4	2777.78
WT	36.8			WT	5							WT	13																							Hvclv1-1	4	2516.07
WT	29.7			WT	5							WT	22																							Hvclv1-1	4	2587.5
WT	29.5			WT	5							WT	24																							Hvclv1-1	4	2645.65
WT	32.7			WT	5							WT	25																							Hvclv1-1	4	2752.17
WT	26.1			WT	6							WT	21																							Hvclv1-1	4.5	3718.75
WT	27.5			WT	5							WT	21																							Hvclv1-1	4.5	3495.83
WT	22.2			WT	5							WT	1																							Hvclv1-1	4.5	3350
WT	30.9			WT	5							WT	4																							Hvclv1-1	4.5	3050
WT	25			WT	5							WT	0																							Hvclv1-1	4.5	3413.04
WT	29.4			WT	6							WT	24																							Hvclv1-1	4.5	3178.26
WT	33.4			WT	6							WT	15																							Hvclv1-1	4.5	3391.3
WT	26.2			WT	6							WT	9																							Hvclv1-1	5	3911.76
WT	28.9			WT	6							WT	22																							Hvclv1-1	5	3880.43
WT	27			WT	6							WT	0																							Hvclv1-1	5	3752.08
WT	29.2			WT	6							WT	17																							Hvclv1-1	5	3942.86
WT	31.2			WT	6							WT	21																							Hvclv1-1	5	4167.86
WT	33.5			WT	6							WT	17																							Hvclv1-1	5.5	4857.14
WT	31.7			WT	6							WT	5																							Hvclv1-1	5.5	5121.43
WT	27.1			WT	6							WT	23																							Hvclv1-1	5.5	5039.29
WT	22.6			WT	6							WT	25																							Hvclv1-1	5.5	4911.11
WT	25.1			WT	6							WT	10																							Hvclv1-1	6	5890
WT	26.1			WT	6							WT	20																							Hvclv1-1	6	5456.67
WT	31.2			WT	6							WT	26																							Hvclv1-1	6	5993.33
WT	22.5			WT	6							WT	18																							Hvclv1-1	6	5933.33
WT	30.6			WT	5							WT	18																							Hvclv1-1	6.5	6175
WT	30.9			WT	5							WT	13																							Hvclv1-1	6.5	6082.14
WT	33.8			WT	5							WT	0																							Hvclv1-1	6.5	6132.14
WT	30.2			WT	6							WT	15																							Hvclv1-1	6.5	6180
WT	38.7			WT	5							WT	22
WT	32.7			WT	6							WT	22
WT	31.7			WT	6							WT	21
WT	34.5			WT	6							WT	4
WT	35.9			WT	6							WT	5
WT	35.5			WT	6							WT	21
WT	29.9			WT	6							WT	7
WT	35.6			WT	5							WT	16
WT	26.8			WT	5							WT	0
WT	31.4			WT	5							WT	21
WT	26.5			WT	5							WT	0
WT	34.3			WT	6							WT	20
WT	26.1			WT	6							WT	16
WT	35.3			WT	5							WT	10
WT	35.2			WT	6							WT	4
WT	33.4			WT	5							WT	11
WT	28.2			WT	6							WT	14
WT	31.9			WT	6							WT	17
WT	35.1			WT	6							WT	0
WT	39.6			WT	7							WT	17
WT	27.2			WT	5							WT	25
WT	34.8			WT	6							WT	22
WT	30.8			WT	5							WT	21
WT	37.5			WT	6							WT	8
WT	33.4			WT	6							WT	1
WT	35			WT	6							WT	22
WT	30.3			WT	6							WT	24
WT	33.6			WT	6							WT	20
WT	23.7			WT	5							WT	23
WT	32.4			WT	5							WT	20
WT	39.7			WT	5							WT	11
WT	31.4			WT	6							WT	15
WT	32			WT	6							WT	21
WT	36.9			WT	6							WT	18
WT	40.5			WT	6							WT	23
WT	32.5			WT	6							WT	23
WT	26.2			WT	6							WT	24
WT	30.9			WT	6							WT	21
WT	33.8			WT	6							WT	11
WT	33			WT	5							WT	0
WT	32.5			WT	6							WT	24
WT	39.1			WT	6							WT	19
WT	30.7			WT	7							WT	15
WT	38.4			WT	6							WT	22
WT	29.9			WT	6							WT	0
WT	29.8			WT	6							WT	25
WT	31.6			WT	6							WT	8
WT	30.9			WT	5							WT	11
WT	28			WT	7							WT	4
WT	31.2			WT	6							WT	2
WT	36.5			WT	6							WT	8
WT	34.2			WT	6							WT	18
WT	32.1			WT	6							WT	20
WT	32.9			WT	5							WT	20
WT	31.8			WT	5							WT	23
WT	33.5			WT	6							WT	18
WT	36.2			WT	6							WT	16
WT	34.7			WT	6							WT	20
WT	35.5			WT	6							WT	13
WT	38.4			WT	6							WT	20
WT	39.3			WT	6							WT	7
WT	39.1			WT	6							WT	22
WT	35.2			WT	6							WT	26
WT	37.9			WT	6							WT	18
WT	34.6			WT	6							WT	16
WT	36.7			WT	6							WT	16
WT	37.5			WT	5							WT	20
WT	31.2			WT	6							WT	21
WT	32.8			WT	6							WT	22
WT	38.2			WT	6							WT	20
WT	36.9			WT	6							WT	20
WT	33.3			WT	5							WT	20
WT	38.8			WT	6							WT	9
WT	37.4			WT	6							WT	18
WT	34.4			WT	6							WT	11
WT	34.4			WT	6							WT	23
WT	30.5			WT	6							WT	17
WT	34.4			WT	6							WT	25
WT	39.9			WT	7							WT	18
WT	39.9			WT	6							WT	18
WT	33.2			WT	6							WT	25
WT	35.7			WT	6							WT	22
WT	35.1			WT	6							WT	19
WT	35.3			WT	6							WT	18
WT	33.9			WT	6							WT	16
WT	33.5			WT	6							WT	19
WT	33.8			WT	5							WT	17
WT	32.8			WT	6							WT	18
WT	31.5			WT	7							WT	22
WT	35.2			WT	6							WT	5
WT	31.3			WT	5							WT	22
WT	29.1			WT	6							WT	18
WT	36.6			WT	6							WT	8
WT	29.4			WT	6							WT	26
WT	33.4			WT	6							WT	12
WT	31.1			WT	5							WT	18
WT	31.7			WT	6							WT	10
WT	32.7			WT	6							WT	11
WT	31.4			WT	7							WT	15
WT	33.6			WT	6							WT	13
WT	32.6			WT	5							WT	3
WT	27.1			WT	6							WT	15
WT	26			WT	5							WT	15
WT	31.1			WT	6							WT	11
WT	31.6			WT	6							WT	16
WT	37.5			WT	6							WT	16
WT	24.9			WT	5							WT	18
WT	37			WT	6							WT	16
WT	35.7			WT	6							WT	18
WT	29.6			WT	6							WT	11
WT	38.9			WT	6							WT	15
WT	31.9			WT	6							WT	19
WT	29.1			WT	6							WT	3
WT	32.8			WT	7							WT	0
WT	26.7			WT	6							WT	9
WT	28.1			WT	6							WT	19
WT	32			WT	6							WT	0
WT	30.3			WT	6							WT	23
WT	26.4			WT	5							WT	28
WT	25.4			WT	6							WT	20
WT	33.7			WT	6							WT	0
WT	29.8			WT	5							WT	26
WT	27.4			WT	6							WT	20
WT	26.8			WT	6							WT	25
WT	30.6			WT	6							WT	0
WT	29.9			WT	6							WT	21
WT	32.8			WT	6							WT	26
WT	27.3			WT	6							WT	22
WT	32.4			WT	6							WT	6
WT	32.5			WT	6							WT	21
WT	26.4			WT	6							WT	24
WT	28.1			WT	6							WT	17
WT	27.2			WT	6							WT	19
WT	32.1			WT	6							WT	24
WT	34.7			WT	6							WT	23
WT	23.7			WT	5							WT	22
WT	24.4			WT	6							WT	17
WT	27.2			WT	6							WT	15
WT	37.7			WT	6							WT	15
WT	30.3			WT	6							WT	27
WT	33.3			WT	6							WT	22
WT	29			WT	6							WT	25
Hvclv1-1	32.6			Hvclv1-1	6							WT	4
Hvclv1-1	31.2			Hvclv1-1	5							Hvclv1-1	18
Hvclv1-1	26.9			Hvclv1-1	5							Hvclv1-1	16
Hvclv1-1	24.7			Hvclv1-1	5							Hvclv1-1	21
Hvclv1-1	28			Hvclv1-1	5							Hvclv1-1	12
Hvclv1-1	20.1			Hvclv1-1	5							Hvclv1-1	18
Hvclv1-1	16.9			Hvclv1-1	4							Hvclv1-1	12
Hvclv1-1	22.9			Hvclv1-1	5							Hvclv1-1	12
Hvclv1-1	23			Hvclv1-1	5							Hvclv1-1	17
Hvclv1-1	23.5			Hvclv1-1	6							Hvclv1-1	20
Hvclv1-1	20.8			Hvclv1-1	5							Hvclv1-1	17
Hvclv1-1	20.6			Hvclv1-1	5							Hvclv1-1	12
Hvclv1-1	24.8			Hvclv1-1	5							Hvclv1-1	16
Hvclv1-1	21.3			Hvclv1-1	5							Hvclv1-1	20
Hvclv1-1	18.8			Hvclv1-1	5							Hvclv1-1	12
Hvclv1-1	24.1			Hvclv1-1	5							Hvclv1-1	18
Hvclv1-1	31.5			Hvclv1-1	5							Hvclv1-1	20
Hvclv1-1	17.2			Hvclv1-1	6							Hvclv1-1	17
Hvclv1-1	20.4			Hvclv1-1	5							Hvclv1-1	12
Hvclv1-1	20.4			Hvclv1-1	5							Hvclv1-1	15
Hvclv1-1	19			Hvclv1-1	5							Hvclv1-1	3
Hvclv1-1	22.6			Hvclv1-1	5							Hvclv1-1	17
Hvclv1-1	23.6			Hvclv1-1	5							Hvclv1-1	19
Hvclv1-1	14.1			Hvclv1-1	5							Hvclv1-1	19
Hvclv1-1	23.1			Hvclv1-1	5							Hvclv1-1	7
Hvclv1-1	22.7			Hvclv1-1	5							Hvclv1-1	6
Hvclv1-1	13.2			Hvclv1-1	5							Hvclv1-1	13
Hvclv1-1	25.5			Hvclv1-1	5							Hvclv1-1	9
Hvclv1-1	17.7			Hvclv1-1	5							Hvclv1-1	15
Hvclv1-1	14.7			Hvclv1-1	5							Hvclv1-1	12
Hvclv1-1	19.3			Hvclv1-1	5							Hvclv1-1	6
Hvclv1-1	16.8			Hvclv1-1	5							Hvclv1-1	1
Hvclv1-1	29.9			Hvclv1-1	5							Hvclv1-1	11
Hvclv1-1	19.7			Hvclv1-1	4							Hvclv1-1	16
Hvclv1-1	33.7			Hvclv1-1	5							Hvclv1-1	17
Hvclv1-1	32.6			Hvclv1-1	5							Hvclv1-1	16
Hvclv1-1	36.3			Hvclv1-1	5							Hvclv1-1	17
Hvclv1-1	31.1			Hvclv1-1	5							Hvclv1-1	19
Hvclv1-1	33.2			Hvclv1-1	5							Hvclv1-1	19
Hvclv1-1	27.5			Hvclv1-1	5							Hvclv1-1	18
Hvclv1-1	25			Hvclv1-1	4							Hvclv1-1	16
Hvclv1-1	25.7			Hvclv1-1	5							Hvclv1-1	15
Hvclv1-1	34.5			Hvclv1-1	6							Hvclv1-1	14
Hvclv1-1	26.6			Hvclv1-1	5							Hvclv1-1	19
Hvclv1-1	24.7			Hvclv1-1	4							Hvclv1-1	13
Hvclv1-1	26.5			Hvclv1-1	6							Hvclv1-1	16
Hvclv1-1	27.8			Hvclv1-1	5							Hvclv1-1	12
Hvclv1-1	30.3			Hvclv1-1	5							Hvclv1-1	16
Hvclv1-1	25.3			Hvclv1-1	4							Hvclv1-1	16
Hvclv1-1	23.8			Hvclv1-1	5							Hvclv1-1	19
Hvclv1-1	22.9			Hvclv1-1	5							Hvclv1-1	17
Hvclv1-1	22.2			Hvclv1-1	4							Hvclv1-1	8
Hvclv1-1	17.7			Hvclv1-1	5							Hvclv1-1	17
Hvclv1-1	26.1			Hvclv1-1	5							Hvclv1-1	12
Hvclv1-1	20.7			Hvclv1-1	5							Hvclv1-1	6
Hvclv1-1	27.4			Hvclv1-1	5							Hvclv1-1	14
Hvclv1-1	36.6			Hvclv1-1	5							Hvclv1-1	19
Hvclv1-1	22.1			Hvclv1-1	6							Hvclv1-1	17
Hvclv1-1	25.8			Hvclv1-1	5							Hvclv1-1	7
Hvclv1-1	28.1			Hvclv1-1	5							Hvclv1-1	15
Hvclv1-1	10.3			Hvclv1-1	5							Hvclv1-1	12
Hvclv1-1	33.6			Hvclv1-1	5							Hvclv1-1	11
Hvclv1-1	29.7			Hvclv1-1	5							Hvclv1-1	15
Hvclv1-1	35.8			Hvclv1-1	5							Hvclv1-1	9
Hvclv1-1	32.4			Hvclv1-1	5							Hvclv1-1	14
Hvclv1-1	35.7			Hvclv1-1	5							Hvclv1-1	15
Hvclv1-1	30.3			Hvclv1-1	5							Hvclv1-1	17
Hvclv1-1	33			Hvclv1-1	5							Hvclv1-1	14
Hvclv1-1	14.3			Hvclv1-1	5							Hvclv1-1	12
Hvclv1-1	33.2			Hvclv1-1	5							Hvclv1-1	15
Hvclv1-1	33			Hvclv1-1	6							Hvclv1-1	14
Hvclv1-1	26.9			Hvclv1-1	5							Hvclv1-1	16
Hvclv1-1	36.4			Hvclv1-1	5							Hvclv1-1	15
Hvclv1-1	31.6			Hvclv1-1	5							Hvclv1-1	14
Hvclv1-1	26.3			Hvclv1-1	5							Hvclv1-1	19
Hvclv1-1	35.7			Hvclv1-1	6							Hvclv1-1	15
Hvclv1-1	30.5			Hvclv1-1	5							Hvclv1-1	16
Hvclv1-1	31.4			Hvclv1-1	5							Hvclv1-1	15
Hvclv1-1	14.2			Hvclv1-1	5							Hvclv1-1	7
Hvclv1-1	29			Hvclv1-1	5							Hvclv1-1	11
Hvclv1-1	33.2			Hvclv1-1	5							Hvclv1-1	12
Hvclv1-1	33.7			Hvclv1-1	5							Hvclv1-1	14
Hvclv1-1	30.7			Hvclv1-1	5							Hvclv1-1	15
Hvclv1-1	37.3			Hvclv1-1	6							Hvclv1-1	18
Hvclv1-1	32.8			Hvclv1-1	6							Hvclv1-1	19
Hvclv1-1	32.5			Hvclv1-1	6							Hvclv1-1	11
Hvclv1-1	35			Hvclv1-1	5							Hvclv1-1	16
Hvclv1-1	23.7			Hvclv1-1	5							Hvclv1-1	13
Hvclv1-1	28			Hvclv1-1	5							Hvclv1-1	14
Hvclv1-1	32.9			Hvclv1-1	5							Hvclv1-1	18
Hvclv1-1	33.1			Hvclv1-1	5							Hvclv1-1	18
Hvclv1-1	24.2			Hvclv1-1	5							Hvclv1-1	17
Hvclv1-1	33.4			Hvclv1-1	5							Hvclv1-1	16
Hvclv1-1	31.5			Hvclv1-1	5							Hvclv1-1	19
Hvclv1-1	35.3			Hvclv1-1	6							Hvclv1-1	19
Hvclv1-1	31.1			Hvclv1-1	5							Hvclv1-1	18
Hvclv1-1	31			Hvclv1-1	5							Hvclv1-1	14
Hvclv1-1	24.3			Hvclv1-1	5							Hvclv1-1	20
Hvclv1-1	29.7			Hvclv1-1	5							Hvclv1-1	15
Hvclv1-1	35.5			Hvclv1-1	5							Hvclv1-1	18
Hvclv1-1	31			Hvclv1-1	5							Hvclv1-1	23
Hvclv1-1	16.6			Hvclv1-1	5							Hvclv1-1	18
Hvclv1-1	26.3			Hvclv1-1	5							Hvclv1-1	11
Hvclv1-1	31.4			Hvclv1-1	6							Hvclv1-1	16
Hvclv1-1	33.2			Hvclv1-1	6							Hvclv1-1	15
Hvclv1-1	25.5			Hvclv1-1	5							Hvclv1-1	15
Hvclv1-1	26			Hvclv1-1	5							Hvclv1-1	11
Hvclv1-1	24.7			Hvclv1-1	6							Hvclv1-1	17
Hvclv1-1	29.3			Hvclv1-1	5							Hvclv1-1	10
Hvclv1-1	27.5			Hvclv1-1	5							Hvclv1-1	19
Hvclv1-1	27.6			Hvclv1-1	5							Hvclv1-1	18
Hvclv1-1	24.2			Hvclv1-1	5							Hvclv1-1	18
Hvclv1-1	24.1			Hvclv1-1	5							Hvclv1-1	11
Hvclv1-1	28			Hvclv1-1	6							Hvclv1-1	15
Hvclv1-1	23.8			Hvclv1-1	5							Hvclv1-1	10
Hvclv1-1	25			Hvclv1-1	5							Hvclv1-1	15
Hvclv1-1	30.6			Hvclv1-1	6							Hvclv1-1	16
Hvclv1-1	35.6			Hvclv1-1	6							Hvclv1-1	17
Hvclv1-1	32.1			Hvclv1-1	5							Hvclv1-1	17
Hvclv1-1	26.6			Hvclv1-1	5							Hvclv1-1	20
Hvclv1-1	25.5			Hvclv1-1	5							Hvclv1-1	8
Hvclv1-1	27.6			Hvclv1-1	5							Hvclv1-1	13
Hvclv1-1	30.9			Hvclv1-1	5							Hvclv1-1	16
Hvclv1-1	32.9			Hvclv1-1	5							Hvclv1-1	8
Hvclv1-1	30.9			Hvclv1-1	5							Hvclv1-1	14
Hvclv1-1	35.1			Hvclv1-1	6							Hvclv1-1	10
Hvclv1-1	16.3			Hvclv1-1	5							Hvclv1-1	16
Hvclv1-1	29			Hvclv1-1	5							Hvclv1-1	13
Hvclv1-1	32.2			Hvclv1-1	5							Hvclv1-1	13
Hvclv1-1	29.1			Hvclv1-1	5							Hvclv1-1	14
Hvclv1-1	33.3			Hvclv1-1	6							Hvclv1-1	15
Hvclv1-1	35			Hvclv1-1	6							Hvclv1-1	18
Hvclv1-1	31.6			Hvclv1-1	5							Hvclv1-1	15
Hvclv1-1	29.3			Hvclv1-1	5							Hvclv1-1	12
Hvclv1-1	32.5			Hvclv1-1	6							Hvclv1-1	11
Hvclv1-1	29			Hvclv1-1	5							Hvclv1-1	12
Hvclv1-1	33.7			Hvclv1-1	6							Hvclv1-1	18
Hvclv1-1	30.2			Hvclv1-1	6							Hvclv1-1	17
Hvclv1-1	31.7			Hvclv1-1	5							Hvclv1-1	7
Hvclv1-1	32.2			Hvclv1-1	5							Hvclv1-1	16
Hvclv1-1	14.2			Hvclv1-1	5							Hvclv1-1	17
Hvclv1-1	28.6			Hvclv1-1	5							Hvclv1-1	8
Hvclv1-1	14.4			Hvclv1-1	5							Hvclv1-1	11
Hvclv1-1	29.3			Hvclv1-1	5							Hvclv1-1	7
Hvclv1-1	19.8			Hvclv1-1	6							Hvclv1-1	19
Hvclv1-1	28.3			Hvclv1-1	5							Hvclv1-1	8
Hvclv1-1	29.4			Hvclv1-1	5							Hvclv1-1	14
Hvclv1-1	29.1			Hvclv1-1	5							Hvclv1-1	15
Hvclv1-1	34.1			Hvclv1-1	5							Hvclv1-1	12
Hvclv1-1	25.9			Hvclv1-1	5							Hvclv1-1	19
Hvclv1-1	27			Hvclv1-1	5							Hvclv1-1	12
Hvclv1-1	33.2			Hvclv1-1	5							Hvclv1-1	18
Hvclv1-1	29.6			Hvclv1-1	6							Hvclv1-1	16
Hvclv1-1	26.6			Hvclv1-1	5							Hvclv1-1	11
Hvclv1-1	34.3			Hvclv1-1	6							Hvclv1-1	12
Hvclv1-1	30.7			Hvclv1-1	5							Hvclv1-1	16
Hvclv1-1	34			Hvclv1-1	6							Hvclv1-1	17
Hvclv1-1	29.6			Hvclv1-1	5							Hvclv1-1	12
Hvclv1-1	30.8			Hvclv1-1	5							Hvclv1-1	17
Hvclv1-1	28.9			Hvclv1-1	5							Hvclv1-1	16
Hvclv1-1	25.3			Hvclv1-1	5							Hvclv1-1	16
Hvclv1-1	33			Hvclv1-1	5							Hvclv1-1	11
Hvclv1-1	35.5			Hvclv1-1	5							Hvclv1-1	16
Hvclv1-1	30.5			Hvclv1-1	5							Hvclv1-1	17
Hvclv1-1	32.6			Hvclv1-1	5							Hvclv1-1	16
Hvclv1-1	20.6			Hvclv1-1	5							Hvclv1-1	17
Hvclv1-1	38.6			Hvclv1-1	6							Hvclv1-1	12
Hvclv1-1	27.4			Hvclv1-1	5							Hvclv1-1	18
Hvclv1-1	32.4			Hvclv1-1	5							Hvclv1-1	14
Hvclv1-1	29.4			Hvclv1-1	5							Hvclv1-1	20
Hvclv1-1	34			Hvclv1-1	6							Hvclv1-1	16
Hvclv1-1	24.1			Hvclv1-1	5							Hvclv1-1	16
Hvclv1-1	22.5			Hvclv1-1	5							Hvclv1-1	14
Hvclv1-1	32.1			Hvclv1-1	5							Hvclv1-1	13
Hvclv1-1	23.7			Hvclv1-1	5							Hvclv1-1	15
Hvclv1-1	22.2			Hvclv1-1	5							Hvclv1-1	14
Hvclv1-1	35.1			Hvclv1-1	6							Hvclv1-1	16
Hvclv1-1	27.9			Hvclv1-1	5							Hvclv1-1	16
Hvclv1-1	26.7			Hvclv1-1	5							Hvclv1-1	17
Hvclv1-1	25.1			Hvclv1-1	5							Hvclv1-1	15
Hvclv1-1	22.7			Hvclv1-1	5							Hvclv1-1	9
Hvclv1-1	31.8			Hvclv1-1	5							Hvclv1-1	9
Hvclv1-1	22.2			Hvclv1-1	5							Hvclv1-1	16
Hvclv1-1	30			Hvclv1-1	6							Hvclv1-1	14
Hvclv1-1	27.4			Hvclv1-1	5							Hvclv1-1	17
Hvclv1-1	22.2			Hvclv1-1	5							Hvclv1-1	18
Hvclv1-1	27.7			Hvclv1-1	5							Hvclv1-1	13
Hvclv1-1	23.3			Hvclv1-1	5							Hvclv1-1	17
Hvclv1-1	29			Hvclv1-1	5							Hvclv1-1	14
Hvclv1-1	33.2			Hvclv1-1	6							Hvclv1-1	14
Hvclv1-1	29.8			Hvclv1-1	5							Hvclv1-1	18
Hvclv1-1	27.2			Hvclv1-1	5							Hvclv1-1	18
Hvclv1-1	25.3			Hvclv1-1	5							Hvclv1-1	15
Hvclv1-1	34.6			Hvclv1-1	6							Hvclv1-1	14
Hvclv1-1	28.2			Hvclv1-1	5							Hvclv1-1	18
Hvclv1-1	23.6			Hvclv1-1	5							Hvclv1-1	16
Hvclv1-1	33.9			Hvclv1-1	5							Hvclv1-1	18
Hvclv1-1	26			Hvclv1-1	5							Hvclv1-1	16
Hvclv1-1	33.7			Hvclv1-1	6							Hvclv1-1	15
Hvclv1-1	30.1			Hvclv1-1	5							Hvclv1-1	17
Hvclv1-1	27.7			Hvclv1-1	5							Hvclv1-1	18
Hvclv1-1	33			Hvclv1-1	6							Hvclv1-1	19
Hvclv1-1	26.9			Hvclv1-1	6							Hvclv1-1	17
Hvclv1-1	24.6			Hvclv1-1	5							Hvclv1-1	13
Hvclv1-1	34			Hvclv1-1	6							Hvclv1-1	14
Hvclv1-1	26.5			Hvclv1-1	5							Hvclv1-1	18
Hvclv1-1	31.2			Hvclv1-1	6							Hvclv1-1	19
Hvclv1-1	31.8			Hvclv1-1	6							Hvclv1-1	19
Hvclv1-1	21.6			Hvclv1-1	6							Hvclv1-1	17
Hvclv1-1	34.1			Hvclv1-1	6							Hvclv1-1	16
Hvclv1-1	26.2			Hvclv1-1	5							Hvclv1-1	15
Hvclv1-1	15.7			Hvclv1-1	5							Hvclv1-1	15
Hvclv1-1	14.3			Hvclv1-1	5							Hvclv1-1	11
Hvclv1-1	20.4			Hvclv1-1	6							Hvclv1-1	13
Hvclv1-2	31.5			Hvclv1-2	5							Hvclv1-1	12
Hvclv1-2	24.3			Hvclv1-2	5							Hvclv1-2	14
Hvclv1-2	21.3			Hvclv1-2	5							Hvclv1-2	11
Hvclv1-2	25.5			Hvclv1-2	6							Hvclv1-2	16
Hvclv1-2	26.5			Hvclv1-2	5							Hvclv1-2	17
Hvclv1-2	23.4			Hvclv1-2	5							Hvclv1-2	12
Hvclv1-2	23.8			Hvclv1-2	5							Hvclv1-2	17
Hvclv1-2	25.9			Hvclv1-2	5							Hvclv1-2	13
Hvclv1-2	26			Hvclv1-2	5							Hvclv1-2	15
Hvclv1-2	30.9			Hvclv1-2	5							Hvclv1-2	17
Hvclv1-2	22.5			Hvclv1-2	5							Hvclv1-2	12
Hvclv1-2	25.8			Hvclv1-2	5							Hvclv1-2	18
Hvclv1-2	24.7			Hvclv1-2	6							Hvclv1-2	19
Hvclv1-2	18.5			Hvclv1-2	5							Hvclv1-2	16
Hvclv1-2	26.5			Hvclv1-2	5							Hvclv1-2	7
Hvclv1-2	24.2			Hvclv1-2	5							Hvclv1-2	16
Hvclv1-2	19.4			Hvclv1-2	5							Hvclv1-2	15
Hvclv1-2	24.1			Hvclv1-2	5							Hvclv1-2	18
Hvclv1-2	26.2			Hvclv1-2	5							Hvclv1-2	16
Hvclv1-2	27			Hvclv1-2	6							Hvclv1-2	10
Hvclv1-2	28.4			Hvclv1-2	5							Hvclv1-2	14
Hvclv1-2	23.9			Hvclv1-2	5							Hvclv1-2	18
Hvclv1-2	23.4			Hvclv1-2	5							Hvclv1-2	16
Hvclv1-2	14.8			Hvclv1-2	5							Hvclv1-2	19
Hvclv1-2	14.5			Hvclv1-2	5							Hvclv1-2	7
Hvclv1-2	24.1			Hvclv1-2	6							Hvclv1-2	13
Hvclv1-2	30.8			Hvclv1-2	5							Hvclv1-2	18
Hvclv1-2	32.7			Hvclv1-2	5							Hvclv1-2	18
Hvclv1-2	30.8			Hvclv1-2	6							Hvclv1-2	18
Hvclv1-2	33.1			Hvclv1-2	6							Hvclv1-2	18
Hvclv1-2	32.6			Hvclv1-2	5							Hvclv1-2	14
Hvclv1-2	15.1			Hvclv1-2	5							Hvclv1-2	16
Hvclv1-2	32			Hvclv1-2	5							Hvclv1-2	10
Hvclv1-2	27.7			Hvclv1-2	5							Hvclv1-2	19
Hvclv1-2	27.9			Hvclv1-2	5							Hvclv1-2	9
Hvclv1-2	32.5			Hvclv1-2	6							Hvclv1-2	14
Hvclv1-2	13.4			Hvclv1-2	5							Hvclv1-2	16
Hvclv1-2	26.3			Hvclv1-2	5							Hvclv1-2	10
Hvclv1-2	31.3			Hvclv1-2	6							Hvclv1-2	15
Hvclv1-2	32.5			Hvclv1-2	5							Hvclv1-2	18
Hvclv1-2	22.3			Hvclv1-2	5							Hvclv1-2	16
Hvclv1-2	31			Hvclv1-2	5							Hvclv1-2	13
Hvclv1-2	33.3			Hvclv1-2	5							Hvclv1-2	15
Hvclv1-2	26.1			Hvclv1-2	5							Hvclv1-2	16
Hvclv1-2	32.4			Hvclv1-2	5							Hvclv1-2	17
Hvclv1-2	34.4			Hvclv1-2	5							Hvclv1-2	15
Hvclv1-2	16.6			Hvclv1-2	5							Hvclv1-2	14
Hvclv1-2	17.8			Hvclv1-2	5							Hvclv1-2	12
Hvclv1-2	14.7			Hvclv1-2	5							Hvclv1-2	9
Hvclv1-2	32.7			Hvclv1-2	5							Hvclv1-2	6
Hvclv1-2	26			Hvclv1-2	5							Hvclv1-2	14
Hvclv1-2	15.5			Hvclv1-2	5							Hvclv1-2	16
Hvclv1-2	29.5			Hvclv1-2	6							Hvclv1-2	11
Hvclv1-2	27.1			Hvclv1-2	5							Hvclv1-2	14
Hvclv1-2	23.9			Hvclv1-2	5							Hvclv1-2	12
Hvclv1-2	21			Hvclv1-2	5							Hvclv1-2	13
Hvclv1-2	18.3			Hvclv1-2	5							Hvclv1-2	13
Hvclv1-2	18.6			Hvclv1-2	6							Hvclv1-2	9
Hvclv1-2	20.9			Hvclv1-2	5							Hvclv1-2	13
Hvclv1-2	20.4			Hvclv1-2	5							Hvclv1-2	8
Hvclv1-2	20.9			Hvclv1-2	5							Hvclv1-2	10
Hvclv1-2	21.5			Hvclv1-2	5							Hvclv1-2	14
Hvclv1-2	22.7			Hvclv1-2	5							Hvclv1-2	10
Hvclv1-2	22.4			Hvclv1-2	5							Hvclv1-2	10
Hvclv1-2	19.5			Hvclv1-2	5							Hvclv1-2	7
Hvclv1-2	29.8			Hvclv1-2	6							Hvclv1-2	9
Hvclv1-2	21.6			Hvclv1-2	5							Hvclv1-2	12
Hvclv1-2	22.2			Hvclv1-2	5							Hvclv1-2	13
Hvclv1-2	19.7			Hvclv1-2	6							Hvclv1-2	15
Hvclv1-2	21.9			Hvclv1-2	5							Hvclv1-2	9
Hvclv1-2	24.2			Hvclv1-2	5							Hvclv1-2	13
Hvclv1-2	19.6			Hvclv1-2	5							Hvclv1-2	16
Hvclv1-2	21.4			Hvclv1-2	5							Hvclv1-2	14
Hvclv1-2	23			Hvclv1-2	5							Hvclv1-2	6
Hvclv1-2	19.5			Hvclv1-2	6							Hvclv1-2	18
Hvclv1-2	18.5			Hvclv1-2	5							Hvclv1-2	0
Hvclv1-2	17.6			Hvclv1-2	5							Hvclv1-2	11
Hvclv1-2	34.8			Hvclv1-2	6							Hvclv1-2	10
Hvclv1-2	23.1			Hvclv1-2	5							Hvclv1-2	15
Hvclv1-2	30.6			Hvclv1-2	5							Hvclv1-2	15
Hvclv1-2	29.1			Hvclv1-2	6							Hvclv1-2	20
Hvclv1-2	29.5			Hvclv1-2	5							Hvclv1-2	18
Hvclv1-2	31.8			Hvclv1-2	5							Hvclv1-2	16
Hvclv1-2	32.2			Hvclv1-2	5							Hvclv1-2	16
Hvclv1-2	37.5			Hvclv1-2	6							Hvclv1-2	17
Hvclv1-2	33.4			Hvclv1-2	5							Hvclv1-2	17
Hvclv1-2	32.1			Hvclv1-2	6							Hvclv1-2	20
Hvclv1-2	29.1			Hvclv1-2	5							Hvclv1-2	13
Hvclv1-2	33.3			Hvclv1-2	5							Hvclv1-2	18
Hvclv1-2	30.6			Hvclv1-2	5							Hvclv1-2	18
Hvclv1-2	33.6			Hvclv1-2	6							Hvclv1-2	20
Hvclv1-2	26.9			Hvclv1-2	5							Hvclv1-2	18
Hvclv1-2	29.2			Hvclv1-2	5							Hvclv1-2	16
Hvclv1-2	37			Hvclv1-2	6							Hvclv1-2	19
Hvclv1-2	18.4			Hvclv1-2	5							Hvclv1-2	16
Hvclv1-2	20.4			Hvclv1-2	5							Hvclv1-2	12
Hvclv1-2	28.9			Hvclv1-2	5							Hvclv1-2	11
Hvclv1-2	25.8			Hvclv1-2	5							Hvclv1-2	17
Hvclv1-2	22			Hvclv1-2	6							Hvclv1-2	15
Hvclv1-2	22.2			Hvclv1-2	5							Hvclv1-2	10
Hvclv1-2	32.7			Hvclv1-2	6							Hvclv1-2	16
Hvclv1-2	23.4			Hvclv1-2	5							Hvclv1-2	18
Hvclv1-2	21.9			Hvclv1-2	5							Hvclv1-2	15
Hvclv1-2	33.5			Hvclv1-2	6							Hvclv1-2	12
Hvclv1-2	35			Hvclv1-2	5							Hvclv1-2	16
Hvclv1-2	26.3			Hvclv1-2	5							Hvclv1-2	18
Hvclv1-2	24.7			Hvclv1-2	6							Hvclv1-2	13
Hvclv1-2	32.1			Hvclv1-2	5							Hvclv1-2	17
Hvclv1-2	25.8			Hvclv1-2	6							Hvclv1-2	17
Hvclv1-2	19.9			Hvclv1-2	5							Hvclv1-2	13
Hvclv1-2	19.9			Hvclv1-2	6							Hvclv1-2	13
Hvclv1-2	28.8			Hvclv1-2	5							Hvclv1-2	11
Hvclv1-2	17.3			Hvclv1-2	6							Hvclv1-2	13
Hvclv1-2	25.9			Hvclv1-2	5							Hvclv1-2	9
Hvclv1-2	27.3			Hvclv1-2	6							Hvclv1-2	14
Hvclv1-2	30			Hvclv1-2	5							Hvclv1-2	14
Hvclv1-2	26.1			Hvclv1-2	6							Hvclv1-2	12
Hvclv1-2	33.7			Hvclv1-2	5							Hvclv1-2	17
Hvclv1-2	33.1			Hvclv1-2	5							Hvclv1-2	17
Hvclv1-2	31.6			Hvclv1-2	6							Hvclv1-2	17
Hvclv1-2	26.7			Hvclv1-2	5							Hvclv1-2	15
Hvclv1-2	25.2			Hvclv1-2	5							Hvclv1-2	14
Hvclv1-2	31.7			Hvclv1-2	6							Hvclv1-2	17
Hvclv1-2	30.5			Hvclv1-2	5							Hvclv1-2	16
Hvclv1-2	25.5			Hvclv1-2	5							Hvclv1-2	14
Hvclv1-2	32.2			Hvclv1-2	5							Hvclv1-2	13
Hvclv1-2	25.1			Hvclv1-2	6							Hvclv1-2	13
Hvclv1-2	13.7			Hvclv1-2	5							Hvclv1-2	16
Hvclv1-2	28.1			Hvclv1-2	6							Hvclv1-2	6
Hvclv1-2	33.7			Hvclv1-2	5							Hvclv1-2	14
Hvclv1-2	29.5			Hvclv1-2	5							Hvclv1-2	16
Hvclv1-2	30.3			Hvclv1-2	5							Hvclv1-2	17
Hvclv1-2	30.1			Hvclv1-2	5							Hvclv1-2	9
Hvclv1-2	22.9			Hvclv1-2	5							Hvclv1-2	16
Hvclv1-2	21			Hvclv1-2	5							Hvclv1-2	13
Hvclv1-2	18.3			Hvclv1-2	5							Hvclv1-2	14
Hvclv1-2	30.4			Hvclv1-2	6							Hvclv1-2	19
Hvclv1-2	34.3			Hvclv1-2	5							Hvclv1-2	18
Hvclv1-2	31.4			Hvclv1-2	5							Hvclv1-2	20
Hvclv1-2	32.1			Hvclv1-2	5							Hvclv1-2	17
Hvclv1-2	28.8			Hvclv1-2	6							Hvclv1-2	14
Hvclv1-2	35.7			Hvclv1-2	5							Hvclv1-2	15
Hvclv1-2	30.3			Hvclv1-2	5							Hvclv1-2	19
Hvclv1-2	31.6			Hvclv1-2	5							Hvclv1-2	15
Hvclv1-2	30.4			Hvclv1-2	5							Hvclv1-2	18
Hvclv1-2	36.4			Hvclv1-2	5							Hvclv1-2	17
Hvclv1-2	22.5			Hvclv1-2	6							Hvclv1-2	13
Hvclv1-2	22.6			Hvclv1-2	5							Hvclv1-2	17
Hvclv1-2	31.6			Hvclv1-2	5							Hvclv1-2	11
Hvclv1-2	27.2			Hvclv1-2	5							Hvclv1-2	15
Hvclv1-2	30			Hvclv1-2	5							Hvclv1-2	18
Hvclv1-2	30			Hvclv1-2	6							Hvclv1-2	18
Hvclv1-2	30.9			Hvclv1-2	5							Hvclv1-2	16
Hvclv1-2	27.9			Hvclv1-2	5							Hvclv1-2	16
Hvclv1-2	23.1			Hvclv1-2	6							Hvclv1-2	15
Hvclv1-2	22.4			Hvclv1-2	5							Hvclv1-2	0
Hvclv1-2	23.5			Hvclv1-2	6							Hvclv1-2	9
Hvclv1-2	21.2			Hvclv1-2	5							Hvclv1-2	11
Hvclv1-2	30.3			Hvclv1-2	5							Hvclv1-2	15
Hvclv1-2	22.3			Hvclv1-2	6							Hvclv1-2	12
Hvclv1-2	26.1			Hvclv1-2	5							Hvclv1-2	11
Hvclv1-2	20.2			Hvclv1-2	5							Hvclv1-2	16
Hvclv1-2	26.3			Hvclv1-2	5							Hvclv1-2	11
Hvclv1-2	27.9			Hvclv1-2	5							Hvclv1-2	10
Hvclv1-2	23.1			Hvclv1-2	5							Hvclv1-2	17
Hvclv1-2	20.4			Hvclv1-2	5							Hvclv1-2	14
Hvclv1-2	31.7			Hvclv1-2	5							Hvclv1-2	13
Hvclv1-2	20.5			Hvclv1-2	5							Hvclv1-2	19
Hvclv1-2	27.9			Hvclv1-2	5							Hvclv1-2	12
Hvclv1-2	21.5			Hvclv1-2	5							Hvclv1-2	12
Hvclv1-2	33			Hvclv1-2	6							Hvclv1-2	10
Hvclv1-2	19.9			Hvclv1-2	5							Hvclv1-2	14
Hvclv1-2	23.7			Hvclv1-2	5							Hvclv1-2	7
Hvclv1-2	25.5			Hvclv1-2	6							Hvclv1-2	13
Hvclv1-2	31.4			Hvclv1-2	5							Hvclv1-2	15
Hvclv1-2	17.9			Hvclv1-2	5							Hvclv1-2	14
Hvclv1-2	19.9			Hvclv1-2	5							Hvclv1-2	10
Hvclv1-2	23.5			Hvclv1-2	5							Hvclv1-2	8
Hvclv1-2	26.5			Hvclv1-2	4							Hvclv1-2	8
Hvclv1-2	25.7			Hvclv1-2	5							Hvclv1-2	12
Hvclv1-2	14.3			Hvclv1-2	5							Hvclv1-2	16
Hvclv1-2	23.6			Hvclv1-2	6							Hvclv1-2	3
Hvclv1-2	16.4			Hvclv1-2	5							Hvclv1-2	17
Hvclv1-2	19.9			Hvclv1-2	5							Hvclv1-2	6
Hvclv1-2	30.6			Hvclv1-2	5							Hvclv1-2	10
Hvclv1-2	31.9			Hvclv1-2	5							Hvclv1-2	12
Hvclv1-2	28.1			Hvclv1-2	5							Hvclv1-2	19
Hvclv1-2	20.7			Hvclv1-2	5							Hvclv1-2	16
Hvclv1-2	25.2			Hvclv1-2	5							Hvclv1-2	11
Hvclv1-2	18.5			Hvclv1-2	5							Hvclv1-2	16
Hvclv1-2	24.9			Hvclv1-2	4							Hvclv1-2	11
Hvclv1-2	29.6			Hvclv1-2	5							Hvclv1-2	13
Hvclv1-2	24.9			Hvclv1-2	5							Hvclv1-2	15
Hvclv1-2	33.3			Hvclv1-2	5							Hvclv1-2	13
Hvclv1-2	26.8			Hvclv1-2	5							Hvclv1-2	20
Hvclv1-2	32.2			Hvclv1-2	4							Hvclv1-2	18
Hvclv1-2	16			Hvclv1-2	5							Hvclv1-2	17
Hvclv1-2	25.8			Hvclv1-2	6							Hvclv1-2	14
Hvclv1-2	32.1			Hvclv1-2	5							Hvclv1-2	16
Hvclv1-2	17.4			Hvclv1-2	5							Hvclv1-2	28
Hvclv1-2	22.5			Hvclv1-2	6							Hvclv1-2	10
Hvclv1-2	31.2			Hvclv1-2	5							Hvclv1-2	12
Hvclv1-2	28			Hvclv1-2	6							Hvclv1-2	18
Hvclv1-2	31.5			Hvclv1-2	6							Hvclv1-2	8
Hvclv1-2	32.5			Hvclv1-2	5							Hvclv1-2	19
Hvclv1-2	22.6			Hvclv1-2	5							Hvclv1-2	19
Hvclv1-2	33.4			Hvclv1-2	5							Hvclv1-2	19
Hvclv1-2	31			Hvclv1-2	6							Hvclv1-2	14
Hvclv1-2	22.8			Hvclv1-2	5							Hvclv1-2	19
Hvclv1-2	28.3			Hvclv1-2	6							Hvclv1-2	18
Hvclv1-2	32.5			Hvclv1-2	5							Hvclv1-2	18
Hvclv1-2	31.4			Hvclv1-2	6							Hvclv1-2	19
Hvclv1-2	31			Hvclv1-2	5							Hvclv1-2	14
Hvclv1-2	24.2			Hvclv1-2	5							Hvclv1-2	19
Hvclv1-2	27.9			Hvclv1-2	6							Hvclv1-2	16
Hvclv1-2	30			Hvclv1-2	5							Hvclv1-2	16
Hvclv1-2	30.3			Hvclv1-2	4							Hvclv1-2	17
Hvclv1-2	20.7			Hvclv1-2	5							Hvclv1-2	13
Hvclv1-3	25.5			Hvclv1-3	6							Hvclv1-3	14
Hvclv1-3	23			Hvclv1-3	5							Hvclv1-3	14
Hvclv1-3	26.2			Hvclv1-3	5							Hvclv1-3	12
Hvclv1-3	26.4			Hvclv1-3	5							Hvclv1-3	16
Hvclv1-3	28.6			Hvclv1-3	5							Hvclv1-3	14
Hvclv1-3	28			Hvclv1-3	5							Hvclv1-3	13
Hvclv1-3	22.2			Hvclv1-3	5							Hvclv1-3	15
Hvclv1-3	30.9			Hvclv1-3	5							Hvclv1-3	16
Hvclv1-3	22.6			Hvclv1-3	5							Hvclv1-3	13
Hvclv1-3	26.6			Hvclv1-3	5							Hvclv1-3	16
Hvclv1-3	31.3			Hvclv1-3	6							Hvclv1-3	18
Hvclv1-3	20.8			Hvclv1-3	5							Hvclv1-3	10
Hvclv1-3	27.6			Hvclv1-3	5							Hvclv1-3	17
Hvclv1-3	24.5			Hvclv1-3	5							Hvclv1-3	9
Hvclv1-3	32.5			Hvclv1-3	6							Hvclv1-3	14
Hvclv1-3	26.1			Hvclv1-3	5							Hvclv1-3	6
Hvclv1-3	21.6			Hvclv1-3	5							Hvclv1-3	12
Hvclv1-3	29.4			Hvclv1-3	5							Hvclv1-3	18
Hvclv1-3	22.8			Hvclv1-3	5							Hvclv1-3	3
Hvclv1-3	24.7			Hvclv1-3	5							Hvclv1-3	16
Hvclv1-3	26.5			Hvclv1-3	6							Hvclv1-3	12
Hvclv1-3	23.9			Hvclv1-3	5							Hvclv1-3	17
Hvclv1-3	31			Hvclv1-3	5							Hvclv1-3	16
Hvclv1-3	25.6			Hvclv1-3	5							Hvclv1-3	6
Hvclv1-3	26			Hvclv1-3	5							Hvclv1-3	12
Hvclv1-3	22			Hvclv1-3	5							Hvclv1-3	9
Hvclv1-3	30.4			Hvclv1-3	5							Hvclv1-3	19
Hvclv1-3	25.8			Hvclv1-3	5							Hvclv1-3	15
Hvclv1-3	26.7			Hvclv1-3	5							Hvclv1-3	12
Hvclv1-3	26			Hvclv1-3	5							Hvclv1-3	8
Hvclv1-3	26.1			Hvclv1-3	5							Hvclv1-3	14
Hvclv1-3	26.9			Hvclv1-3	5							Hvclv1-3	10
Hvclv1-3	24.9			Hvclv1-3	5							Hvclv1-3	14
Hvclv1-3	29			Hvclv1-3	5							Hvclv1-3	15
Hvclv1-3	30.4			Hvclv1-3	6							Hvclv1-3	14
Hvclv1-3	24.4			Hvclv1-3	5							Hvclv1-3	10
Hvclv1-3	27.3			Hvclv1-3	5							Hvclv1-3	16
Hvclv1-3	25.3			Hvclv1-3	5							Hvclv1-3	13
Hvclv1-3	23.5			Hvclv1-3	5							Hvclv1-3	10
Hvclv1-3	22.2			Hvclv1-3	5							Hvclv1-3	5
Hvclv1-3	29.9			Hvclv1-3	5							Hvclv1-3	18
Hvclv1-3	24.9			Hvclv1-3	5							Hvclv1-3	9
Hvclv1-3	28.1			Hvclv1-3	5							Hvclv1-3	19
Hvclv1-3	31.1			Hvclv1-3	6							Hvclv1-3	15
Hvclv1-3	26.3			Hvclv1-3	5							Hvclv1-3	14
Hvclv1-3	31.1			Hvclv1-3	6							Hvclv1-3	17
Hvclv1-3	30.9			Hvclv1-3	5							Hvclv1-3	15
Hvclv1-3	26.2			Hvclv1-3	5							Hvclv1-3	8
Hvclv1-3	26.8			Hvclv1-3	5							Hvclv1-3	8
Hvclv1-3	22.2			Hvclv1-3	5							Hvclv1-3	11
Hvclv1-3	23.2			Hvclv1-3	5							Hvclv1-3	7
Hvclv1-3	21.4			Hvclv1-3	5							Hvclv1-3	10
Hvclv1-3	25.7			Hvclv1-3	5							Hvclv1-3	17
Hvclv1-3	22.1			Hvclv1-3	5							Hvclv1-3	9
Hvclv1-3	24.2			Hvclv1-3	5							Hvclv1-3	12
Hvclv1-3	24.1			Hvclv1-3	5							Hvclv1-3	7
Hvclv1-3	24.9			Hvclv1-3	6							Hvclv1-3	7
Hvclv1-3	26.7			Hvclv1-3	6							Hvclv1-3	9
Hvclv1-3	20.6			Hvclv1-3	5							Hvclv1-3	9
Hvclv1-3	25.1			Hvclv1-3	5							Hvclv1-3	16
Hvclv1-3	26.6			Hvclv1-3	6							Hvclv1-3	17
Hvclv1-3	26.3			Hvclv1-3	5							Hvclv1-3	18
Hvclv1-3	21.9			Hvclv1-3	5							Hvclv1-3	13
Hvclv1-3	22			Hvclv1-3	5							Hvclv1-3	17
Hvclv1-3	26			Hvclv1-3	5							Hvclv1-3	17
Hvclv1-3	21.9			Hvclv1-3	5							Hvclv1-3	14
Hvclv1-3	31.7			Hvclv1-3	5							Hvclv1-3	13
Hvclv1-3	26.1			Hvclv1-3	5							Hvclv1-3	14
Hvclv1-3	28			Hvclv1-3	6							Hvclv1-3	21
Hvclv1-3	23.7			Hvclv1-3	5							Hvclv1-3	19
Hvclv1-3	22			Hvclv1-3	5							Hvclv1-3	16
Hvclv1-3	22.3			Hvclv1-3	5							Hvclv1-3	9
Hvclv1-3	32.9			Hvclv1-3	6							Hvclv1-3	13
Hvclv1-3	24.4			Hvclv1-3	6							Hvclv1-3	18
Hvclv1-3	26.4			Hvclv1-3	5							Hvclv1-3	22
Hvclv1-3	20.7			Hvclv1-3	5							Hvclv1-3	14
Hvclv1-3	24.4			Hvclv1-3	5							Hvclv1-3	17
Hvclv1-3	24			Hvclv1-3	4							Hvclv1-3	13
Hvclv1-3	34.5			Hvclv1-3	5							Hvclv1-3	15
Hvclv1-3	25.2			Hvclv1-3	5							Hvclv1-3	14
Hvclv1-3	21.7			Hvclv1-3	5							Hvclv1-3	14
Hvclv1-3	25.7			Hvclv1-3	5							Hvclv1-3	16
Hvclv1-3	26.1			Hvclv1-3	5							Hvclv1-3	16
Hvclv1-3	22.7			Hvclv1-3	5							Hvclv1-3	16
Hvclv1-3	14.8			Hvclv1-3	5							Hvclv1-3	13
Hvclv1-3	14.3			Hvclv1-3	5							Hvclv1-3	8
Hvclv1-3	30.4			Hvclv1-3	5							Hvclv1-3	17
Hvclv1-3	34.1			Hvclv1-3	6							Hvclv1-3	16
Hvclv1-3	33.1			Hvclv1-3	5							Hvclv1-3	19
Hvclv1-3	25.8			Hvclv1-3	5							Hvclv1-3	16
Hvclv1-3	30.2			Hvclv1-3	5							Hvclv1-3	17
Hvclv1-3	28.7			Hvclv1-3	5							Hvclv1-3	16
Hvclv1-3	29.3			Hvclv1-3	5							Hvclv1-3	15
Hvclv1-3	28.2			Hvclv1-3	5							Hvclv1-3	15
Hvclv1-3	29.5			Hvclv1-3	5							Hvclv1-3	17
Hvclv1-3	26.7			Hvclv1-3	5							Hvclv1-3	17
Hvclv1-3	29.5			Hvclv1-3	5							Hvclv1-3	16
Hvclv1-3	33.1			Hvclv1-3	6							Hvclv1-3	15
Hvclv1-3	22.2			Hvclv1-3	5							Hvclv1-3	11
Hvclv1-3	28			Hvclv1-3	5							Hvclv1-3	17
Hvclv1-3	25.7			Hvclv1-3	5							Hvclv1-3	11
Hvclv1-3	25.5			Hvclv1-3	5							Hvclv1-3	13
Hvclv1-3	30.3			Hvclv1-3	6							Hvclv1-3	17
Hvclv1-3	29.2			Hvclv1-3	6							Hvclv1-3	16
Hvclv1-3	29.3			Hvclv1-3	5							Hvclv1-3	18
Hvclv1-3	34.1			Hvclv1-3	5							Hvclv1-3	16
Hvclv1-3	25.2			Hvclv1-3	5							Hvclv1-3	20
Hvclv1-3	26.2			Hvclv1-3	5							Hvclv1-3	14
Hvclv1-3	29.1			Hvclv1-3	5							Hvclv1-3	12
Hvclv1-3	31.8			Hvclv1-3	6							Hvclv1-3	17
Hvclv1-3	24.6			Hvclv1-3	5							Hvclv1-3	12
Hvclv1-3	28.7			Hvclv1-3	5							Hvclv1-3	14
Hvclv1-3	30.1			Hvclv1-3	5							Hvclv1-3	16
Hvclv1-3	22.6			Hvclv1-3	5							Hvclv1-3	10
Hvclv1-3	27.6			Hvclv1-3	5							Hvclv1-3	4
Hvclv1-3	25.1			Hvclv1-3	5							Hvclv1-3	10
Hvclv1-3	31.6			Hvclv1-3	6							Hvclv1-3	12
Hvclv1-3	28.2			Hvclv1-3	6							Hvclv1-3	10
Hvclv1-3	32.1			Hvclv1-3	6							Hvclv1-3	18
Hvclv1-3	24.2			Hvclv1-3	5							Hvclv1-3	6
Hvclv1-3	26.9			Hvclv1-3	5							Hvclv1-3	9
Hvclv1-3	28			Hvclv1-3	5							Hvclv1-3	9
Hvclv1-3	29.2			Hvclv1-3	5							Hvclv1-3	13
Hvclv1-3	29.2			Hvclv1-3	5							Hvclv1-3	7
Hvclv1-3	26.7			Hvclv1-3	5							Hvclv1-3	11
Hvclv1-3	25.1			Hvclv1-3	5							Hvclv1-3	12
Hvclv1-3	28.3			Hvclv1-3	5							Hvclv1-3	1
Hvclv1-3	26.9			Hvclv1-3	5							Hvclv1-3	11
Hvclv1-3	26.7			Hvclv1-3	5							Hvclv1-3	6
Hvclv1-3	19.6			Hvclv1-3	5							Hvclv1-3	13
Hvclv1-3	21.7			Hvclv1-3	5							Hvclv1-3	13
Hvclv1-3	32.3			Hvclv1-3	5							Hvclv1-3	19
Hvclv1-3	24.2			Hvclv1-3	5							Hvclv1-3	9
Hvclv1-3	26.4			Hvclv1-3	5							Hvclv1-3	9
Hvclv1-3	25.3			Hvclv1-3	5							Hvclv1-3	8
Hvclv1-3	28.6			Hvclv1-3	5							Hvclv1-3	12
Hvclv1-3	17.5			Hvclv1-3	5							Hvclv1-3	14
Hvclv1-3	29.3			Hvclv1-3	5							Hvclv1-3	17
Hvclv1-3	21.2			Hvclv1-3	5							Hvclv1-3	8
Hvclv1-3	25.3			Hvclv1-3	6							Hvclv1-3	18
Hvclv1-3	21.6			Hvclv1-3	5							Hvclv1-3	13
Hvclv1-3	23.6			Hvclv1-3	5							Hvclv1-3	11
Hvclv1-3	26.7			Hvclv1-3	5							Hvclv1-3	6
Hvclv1-3	28.7			Hvclv1-3	5							Hvclv1-3	8
Hvclv1-3	20			Hvclv1-3	6							Hvclv1-3	12
Hvclv1-3	27.3			Hvclv1-3	5							Hvclv1-3	10
Hvclv1-3	25.1			Hvclv1-3	6							Hvclv1-3	10
Hvclv1-3	29			Hvclv1-3	6							Hvclv1-3	10
Hvclv1-3	22.5			Hvclv1-3	5							Hvclv1-3	10
Hvclv1-3	26.6			Hvclv1-3	5							Hvclv1-3	10
Hvclv1-3	27.5			Hvclv1-3	5							Hvclv1-3	11
Hvclv1-3	24.3			Hvclv1-3	5							Hvclv1-3	14
Hvclv1-3	24			Hvclv1-3	5							Hvclv1-3	16
Hvclv1-3	32.3			Hvclv1-3	6							Hvclv1-3	16
Hvclv1-3	21.7			Hvclv1-3	5							Hvclv1-3	8
Hvclv1-3	34.6			Hvclv1-3	6							Hvclv1-3	17
Hvclv1-3	26.6			Hvclv1-3	5							Hvclv1-3	10
Hvclv1-3	29.9			Hvclv1-3	5							Hvclv1-3	15
Hvclv1-3	25.7			Hvclv1-3	5							Hvclv1-3	10
Hvclv1-3	27.7			Hvclv1-3	5							Hvclv1-3	11
Hvclv1-3	28.3			Hvclv1-3	5							Hvclv1-3	9
Hvclv1-3	29.7			Hvclv1-3	5							Hvclv1-3	13
Hvclv1-3	19.4			Hvclv1-3	5							Hvclv1-3	16
Hvclv1-3	26.9			Hvclv1-3	5							Hvclv1-3	11
Hvclv1-3	25.9			Hvclv1-3	5							Hvclv1-3	11
Hvclv1-3	25.5			Hvclv1-3	6							Hvclv1-3	14
Hvclv1-3	29.4			Hvclv1-3	6							Hvclv1-3	11
Hvclv1-3	26.7			Hvclv1-3	5							Hvclv1-3	6
Hvclv1-3	19.2			Hvclv1-3	4							Hvclv1-3	12
Hvclv1-3	29.5			Hvclv1-3	5							Hvclv1-3	16
Hvclv1-3	31.6			Hvclv1-3	5							Hvclv1-3	16
Hvclv1-3	32.8			Hvclv1-3	5							Hvclv1-3	14
Hvclv1-3	31.1			Hvclv1-3	5							Hvclv1-3	14
Hvclv1-3	17.1			Hvclv1-3	5							Hvclv1-3	7
Hvclv1-3	28.9			Hvclv1-3	5							Hvclv1-3	15
Hvclv1-3	19.3			Hvclv1-3	5							Hvclv1-3	14
Hvclv1-3	28.3			Hvclv1-3	5							Hvclv1-3	10
Hvclv1-3	28.3			Hvclv1-3	5							Hvclv1-3	6
Hvclv1-3	28.8			Hvclv1-3	5							Hvclv1-3	13
Hvclv1-3	28			Hvclv1-3	5							Hvclv1-3	9
Hvclv1-3	29.1			Hvclv1-3	6							Hvclv1-3	4
Hvclv1-3	24.6			Hvclv1-3	5							Hvclv1-3	7
Hvclv1-3	34.4			Hvclv1-3	6							Hvclv1-3	20
Hvclv1-3	35.2			Hvclv1-3	6							Hvclv1-3	15
Hvclv1-3	33.8			Hvclv1-3	6							Hvclv1-3	16
Hvclv1-3	27.3			Hvclv1-3	5							Hvclv1-3	8
Hvclv1-3	27.2			Hvclv1-3	5							Hvclv1-3	13
Hvclv1-3	33.2			Hvclv1-3	6							Hvclv1-3	16
Hvclv1-3	28.9			Hvclv1-3	5							Hvclv1-3	13
Hvclv1-3	32			Hvclv1-3	5							Hvclv1-3	13
Hvclv1-3	17.7			Hvclv1-3	5							Hvclv1-3	9
Hvclv1-3	26			Hvclv1-3	6							Hvclv1-3	11
Hvclv1-3	28.6			Hvclv1-3	5							Hvclv1-3	15
Hvclv1-3	29.1			Hvclv1-3	5							Hvclv1-3	19
Hvclv1-3	28.4			Hvclv1-3	6							Hvclv1-3	6
Hvclv1-3	31.6			Hvclv1-3	5							Hvclv1-3	20
Hvclv1-3	32			Hvclv1-3	6							Hvclv1-3	14
Hvclv1-3	32.5			Hvclv1-3	5							Hvclv1-3	13
Hvclv1-3	29.8			Hvclv1-3	5							Hvclv1-3	14
Hvclv1-3	34.3			Hvclv1-3	6							Hvclv1-3	12
Hvclv1-3	27.3			Hvclv1-3	5							Hvclv1-3	7
Hvclv1-3	27.4			Hvclv1-3	5							Hvclv1-3	16
Hvclv1-3	28.3			Hvclv1-3	5							Hvclv1-3	7
Hvclv1-3	26.7			Hvclv1-3	6							Hvclv1-3	2
Hvclv1-3	29.6			Hvclv1-3	5							Hvclv1-3	9
Hvclv1-3	21.8			Hvclv1-3	5							Hvclv1-3	6
Hvclv1-3	26.3			Hvclv1-3	5							Hvclv1-3	16
Hvclv1-3	29.6			Hvclv1-3	6							Hvclv1-3	11
Hvclv1-3	25.8			Hvclv1-3	5							Hvclv1-3	10
Hvclv1-3	24.8			Hvclv1-3	5							Hvclv1-3	11
Hvclv1-3	27.2			Hvclv1-3	5							Hvclv1-3	6
Hvclv1-3	30.3			Hvclv1-3	5							Hvclv1-3	6
Hvclv1-3	26.5			Hvclv1-3	5							Hvclv1-3	10
Hvclv1-3	25.9			Hvclv1-3	5							Hvclv1-3	10
Hvclv1-3	25.9			Hvclv1-3	5							Hvclv1-3	9
Hvclv1-3	30.4			Hvclv1-3	6							Hvclv1-3	13
Hvclv1-3	26			Hvclv1-3	5							Hvclv1-3	6
Hvclv1-3	30			Hvclv1-3	5							Hvclv1-3	15
Hvclv1-3	27.8			Hvclv1-3	5							Hvclv1-3	12
Hvclv1-3	31.1			Hvclv1-3	5							Hvclv1-3	13
Hvclv1-3	28.8			Hvclv1-3	5							Hvclv1-3	12
Hvclv1-3	31.9			Hvclv1-3	5							Hvclv1-3	17
Hvclv1-3	28.5			Hvclv1-3	5							Hvclv1-3	15
Hvclv1-3	35.9			Hvclv1-3	6							Hvclv1-3	11
Hvclv1-3	30.4			Hvclv1-3	5							Hvclv1-3	12
Hvclv1-3	27.3			Hvclv1-3	5							Hvclv1-3	13
Hvclv1-3	27.2			Hvclv1-3	5							Hvclv1-3	8
Hvclv1-3	25.4			Hvclv1-3	5							Hvclv1-3	15
Hvclv1-3	33			Hvclv1-3	5							Hvclv1-3	20
Hvclv1-3	31.3			Hvclv1-3	6							Hvclv1-3	15
Hvclv1-3	27.4			Hvclv1-3	5							Hvclv1-3	10
Hvclv1-3	28.9			Hvclv1-3	5							Hvclv1-3	14
Hvclv1-3	25.7			Hvclv1-3	4							Hvclv1-3	11
Hvclv1-3	20.2			Hvclv1-3	5							Hvclv1-3	9
Hvclv1-3	28			Hvclv1-3	5							Hvclv1-3	8
Hvclv1-3	19.4			Hvclv1-3	5							Hvclv1-3	9
Hvclv1-3	31.5			Hvclv1-3	5							Hvclv1-3	14
Hvclv1-3	26			Hvclv1-3	5							Hvclv1-3	13
Hvclv1-3	25.5			Hvclv1-3	5							Hvclv1-3	11
Hvclv1-3	28.4			Hvclv1-3	5							Hvclv1-3	10
Hvclv1-3	30.9			Hvclv1-3	5							Hvclv1-3	16
Hvclv1-3	28.1			Hvclv1-3	5							Hvclv1-3	15
Hvclv1-3	27.7			Hvclv1-3	5							Hvclv1-3	9
Hvclv1-3	27.2			Hvclv1-3	5							Hvclv1-3	9
Hvclv1-3	27.8			Hvclv1-3	5							Hvclv1-3	19
Hvclv1-3	27.4			Hvclv1-3	5							Hvclv1-3	15
Hvclv1-3	25.5			Hvclv1-3	5							Hvclv1-3	15
Hvclv1-3	29			Hvclv1-3	5							Hvclv1-3	19
Hvclv1-3	18.6			Hvclv1-3	5							Hvclv1-3	11
Hvclv1-3	34.3			Hvclv1-3	6							Hvclv1-3	17
Hvclv1-3	23.8			Hvclv1-3	5							Hvclv1-3	13
Hvclv1-3	28			Hvclv1-3	5							Hvclv1-3	16
Hvclv1-3	25.5			Hvclv1-3	5							Hvclv1-3	14
Hvclv1-3	24.3			Hvclv1-3	4							Hvclv1-3	5
Hvclv1-3	26.7			Hvclv1-3	6							Hvclv1-3	15
Hvclv1-3	24.2			Hvclv1-3	5							Hvclv1-3	14
Hvclv1-3	27.6			Hvclv1-3	5							Hvclv1-3	14
Hvclv1-3	25.9			Hvclv1-3	5							Hvclv1-3	13
Hvclv1-3	31			Hvclv1-3	5							Hvclv1-3	16
Hvclv1-3	29.6			Hvclv1-3	5							Hvclv1-3	15
Hvclv1-3	16.1			Hvclv1-3	5							Hvclv1-3	17
Hvclv1-3	29.4			Hvclv1-3	5							Hvclv1-3	12
Hvclv1-3	26.3			Hvclv1-3	5							Hvclv1-3	18
Hvclv1-3	28.2			Hvclv1-3	5							Hvclv1-3	14
Hvclv1-3	29.5			Hvclv1-3	5							Hvclv1-3	14
Hvclv1-3	28.2			Hvclv1-3	5							Hvclv1-3	17
Hvclv1-3	25.1			Hvclv1-3	5							Hvclv1-3	17
Hvclv1-3	29.5			Hvclv1-3	5							Hvclv1-3	16
Hvclv1-3	28.5			Hvclv1-3	6							Hvclv1-3	19
Hvclv1-3	13.3			Hvclv1-3	5							Hvclv1-3	12
Hvclv1-3	25.3			Hvclv1-3	5							Hvclv1-3	12
Hvclv1-3	16.3			Hvclv1-3	5							Hvclv1-3	13
Hvclv1-3	24.1			Hvclv1-3	5							Hvclv1-3	13

## Sheet: Supplementary figure 4
Suppl. Fig.4B				Suppl. Fig.4C				Suppl. Fig.4D				Suppl. Fig.4E				Suppl. Fig.4F				Suppl. Fig.4G				Suppl. Fig.4H				Suppl. Fig.4I				Suppl. Fig.4J				Suppl. Fig.4K
spike genotype	percentage of crowned spikes (%)	statistical tests	p-values	spike genotype	percentage of spikes with double grains (%)	statistical tests	p-values	tiller genotype	stem length (cm)	statistical tests	p-values	tiller genotype	number of internodes	statistical tests	p-values	plant genotype	number of tillers	statistical tests	p-values	spike genotype	number of seeds	statistical tests	p-values	plant genotype	mean length of 150 grains/plant (mm)	statistical tests	p-values	plant genotype	mean width of 150 grains/plant (mm)	statistical tests	p-values	plant genotype	mean area of 150 grains/plant (mm²)	statistical tests	p-values	plant genotype	mean TGW of 150 grains/plant (g)	statistical tests	p-values
WT	0	Shapiro-Wilk normality test (Hvclv1-1)	0.4941	WT	0	Shapiro-Wilk normality test (Hvclv1-1)	0.6836	WT	40	Shapiro-Wilk normality test (WT)	9.046e-10	WT	6	Shapiro-Wilk normality test (WT)	1.251e-15	WT	41	Shapiro-Wilk normality test (WT)	0.6369	WT	20	Shapiro-Wilk normality test (WT)	3.757e-07	WT	9.6	Shapiro-Wilk normality test (WT)	< 2.2e-16	WT	3.7	Shapiro-Wilk normality test (WT)	< 2.2e-16	WT	24	Shapiro-Wilk normality test (WT)	< 2.2e-16	WT	40	Shapiro-Wilk normality test (WT)	0.6351
WT	0	Levene's Test for Homogeneity of Variance	0.1709	WT	0	Levene's Test for Homogeneity of Variance	0.1135	WT	38	Shapiro-Wilk normality test (Hvclv1-1)	0.5049	WT	5	Shapiro-Wilk normality test (Hvclv1-1)	2.498e-13	WT	43	Shapiro-Wilk normality test (Hvclv1-1)	0.8428	WT	21	Shapiro-Wilk normality test (Hvclv1-1)	6.778e-05	WT	9.6	Shapiro-Wilk normality test (Hvclv1-1)	< 2.2e-16	WT	3.7	Shapiro-Wilk normality test (Hvclv1-1)	< 2.2e-16	WT	23.8	Shapiro-Wilk normality test (Hvclv1-1)	0.8428	WT	41.33	Shapiro-Wilk normality test (Hvclv1-1)	< 2.2e-16
WT	0			WT	0			WT	39.2	Shapiro-Wilk normality test (Hvclv1-1 + pCLV1:HvCLV1-mV)	1.159e-07	WT	5	Shapiro-Wilk normality test (Hvclv1-1 + pCLV1:HvCLV1-mV)	5.146e-16	WT	40	Shapiro-Wilk normality test (Hvclv1-1 + pCLV1:HvCLV1-mV)	0.8777	WT	17	Shapiro-Wilk normality test (Hvclv1-1 + pCLV1:HvCLV1-mV)	5.385e-10	WT	9.2	Shapiro-Wilk normality test (Hvclv1-1 + pCLV1:HvCLV1-mV)	1	WT	3.8	Shapiro-Wilk normality test (Hvclv1-1 + pCLV1:HvCLV1-mV)	< 2.2e-16	WT	23.8	Shapiro-Wilk normality test (Hvclv1-1 + pCLV1:HvCLV1-mV)	0.8428	WT	44	Shapiro-Wilk normality test (Hvclv1-1 + pCLV1:HvCLV1-mV)	0.783
Hvclv1-1	10	Pairwise comparisons using t test		Hvclv1-1	10	Pairwise comparisons using t test		WT	37.1	Levene's Test for Homogeneity of Variance	0.01319	WT	5	Levene's Test for Homogeneity of Variance	0.006138	Hvclv1-1	20	Levene's Test for Homogeneity of Variance	0.5092	WT	28	Levene's Test for Homogeneity of Variance	0.01687	Hvclv1-1	8.1	Levene's Test for Homogeneity of Variance	0.6937	Hvclv1-1	3.3	Levene's Test for Homogeneity of Variance	0.8503	Hvclv1-1	19.1	Levene's Test for Homogeneity of Variance	0.2811	Hvclv1-1	36	Levene's Test for Homogeneity of Variance	0.5949
Hvclv1-1	3.7	Comparisons	p-values	Hvclv1-1	7.41	Comparisons	p-values	WT	40.5			WT	6			Hvclv1-1	27			WT	15			Hvclv1-1	8.1			Hvclv1-1	3.4			Hvclv1-1	19.5			Hvclv1-1	37.33
Hvclv1-1	8.33	WT vs Hvclv1-1 + pCLV1:HvCLV1-mV	0.0031	Hvclv1-1	8.33	WT vs Hvclv1-1 + pCLV1:HvCLV1-mV	8.8e-06	WT	41.5	Pairwise comparisons using Wilcoxon rank sum test		WT	4	Pairwise comparisons using Wilcoxon rank sum test		Hvclv1-1	24	Pairwise comparisons using t test		WT	22	Pairwise comparisons using Wilcoxon rank sum test		Hvclv1-1	8	Pairwise comparisons using Wilcoxon rank sum test		Hvclv1-1	3.3	Pairwise comparisons using Wilcoxon rank sum test		Hvclv1-1	18.8	Pairwise comparisons using Wilcoxon rank sum test		Hvclv1-1	36	Pairwise comparisons using Wilcoxon rank sum test
Hvclv1-1 + pCLV1:HvCLV1-mV	0			Hvclv1-1 + pCLV1:HvCLV1-mV	0			WT	40.6	Comparisons	p-values	WT	6	Comparisons	p-values	Hvclv1-1 + pCLV1:HvCLV1-mV	40	Comparisons	p-values	WT	8	Comparisons	p-values	Hvclv1-1 + pCLV1:HvCLV1-mV	9.5	Comparisons	p-values	Hvclv1-1 + pCLV1:HvCLV1-mV	3.9	Comparisons	p-values	Hvclv1-1 + pCLV1:HvCLV1-mV	24.5	Comparisons	p-values	Hvclv1-1 + pCLV1:HvCLV1-mV	46.67	Comparisons	p-values
Hvclv1-1 + pCLV1:HvCLV1-mV	0			Hvclv1-1 + pCLV1:HvCLV1-mV	0			WT	41.7	WT vs Hvclv1-1	<2e-16	WT	5	WT vs Hvclv1-1	2.2e-07	Hvclv1-1 + pCLV1:HvCLV1-mV	35	WT vs Hvclv1-1	0.00072	WT	24	WT vs Hvclv1-1	2.1e-06	Hvclv1-1 + pCLV1:HvCLV1-mV	9.4	WT vs Hvclv1-1	0.0026	Hvclv1-1 + pCLV1:HvCLV1-mV	3.7	WT vs Hvclv1-1	0.042	Hvclv1-1 + pCLV1:HvCLV1-mV	23.1	WT vs Hvclv1-1	0.0047	Hvclv1-1 + pCLV1:HvCLV1-mV	44.67	WT vs Hvclv1-1	0.032
Hvclv1-1 + pCLV1:HvCLV1-mV	0			Hvclv1-1 + pCLV1:HvCLV1-mV	0			WT	40.4	WT vs Hvclv1-1 + pCLV1:HvCLV1-mV	6.1e-10	WT	5	WT vs Hvclv1-1 + pCLV1:HvCLV1-mV	< 2e-16	Hvclv1-1 + pCLV1:HvCLV1-mV	44	WT vs Hvclv1-1 + pCLV1:HvCLV1-mV	0.57195	WT	11	WT vs Hvclv1-1 + pCLV1:HvCLV1-mV	0.0023	Hvclv1-1 + pCLV1:HvCLV1-mV	9.6	WT vs Hvclv1-1 + pCLV1:HvCLV1-mV	0.79	Hvclv1-1 + pCLV1:HvCLV1-mV	3.7	WT vs Hvclv1-1 + pCLV1:HvCLV1-mV	1	Hvclv1-1 + pCLV1:HvCLV1-mV	23.9	WT vs Hvclv1-1 + pCLV1:HvCLV1-mV	1	Hvclv1-1 + pCLV1:HvCLV1-mV	43.33	WT vs Hvclv1-1 + pCLV1:HvCLV1-mV	0.2
								WT	43.3			WT	5							WT	20
								WT	38.5			WT	5							WT	23
								WT	40.2			WT	5							WT	22
								WT	40.7			WT	5							WT	0
								WT	44.5			WT	5							WT	13
								WT	38.3			WT	5							WT	24
								WT	36.8			WT	5							WT	26
								WT	42.7			WT	6							WT	9
								WT	37			WT	6							WT	7
								WT	39.2			WT	5							WT	25
								WT	36.8			WT	5							WT	0
								WT	44.8			WT	6							WT	21
								WT	40.9			WT	5							WT	26
								WT	43.9			WT	5							WT	21
								WT	35.8			WT	6							WT	6
								WT	41.2			WT	5							WT	28
								WT	43.7			WT	5							WT	21
								WT	35.7			WT	5							WT	0
								WT	40.8			WT	5							WT	19
								WT	40.4			WT	5							WT	25
								WT	37.2			WT	5							WT	22
								WT	39.1			WT	5							WT	22
								WT	41.8			WT	5							WT	21
								WT	42.1			WT	5							WT	20
								WT	44.9			WT	5							WT	27
								WT	43.5			WT	5							WT	24
								WT	39			WT	5							WT	21
								WT	39.8			WT	5							WT	18
								WT	41.9			WT	6							WT	22
								WT	43.1			WT	6							WT	20
								WT	40.3			WT	6							WT	20
								WT	38			WT	5							WT	21
								WT	23.3			WT	5							WT	18
								WT	30			WT	5							WT	22
								WT	38.1			WT	6							WT	18
								WT	36.5			WT	6							WT	24
								WT	37.9			WT	6							WT	27
								WT	35.6			WT	6							WT	0
								WT	18.7			WT	5							WT	12
								WT	36.7			WT	5							WT	23
								WT	36.4			WT	6							WT	3
								WT	33.5			WT	6							WT	18
								WT	21.8			WT	5							WT	16
								WT	36.5			WT	6							WT	6
								WT	19.8			WT	5							WT	14
								WT	16.9			WT	5							WT	14
								WT	37.6			WT	6							WT	16
								WT	39.1			WT	6							WT	25
								WT	42.7			WT	6							WT	20
								WT	35.6			WT	6							WT	14
								WT	23.4			WT	5							WT	16
								WT	36.6			WT	6							WT	27
								WT	41.5			WT	6							WT	23
								WT	37.1			WT	6							WT	27
								WT	36.7			WT	5							WT	14
								WT	22.9			WT	5							WT	13
								WT	42.1			WT	6							WT	21
								WT	40.9			WT	5							WT	25
								WT	40.5			WT	5							WT	21
								WT	39			WT	6							WT	24
								WT	41.4			WT	6							WT	25
								WT	42.5			WT	6							WT	18
								WT	37.6			WT	6							WT	1
								WT	41.2			WT	6							WT	18
								WT	42.8			WT	6							WT	28
								WT	35			WT	5							WT	26
								WT	44.7			WT	6							WT	28
								WT	40.5			WT	6							WT	17
								WT	41.2			WT	6							WT	23
								WT	31.2			WT	5							WT	14
								WT	40.5			WT	6							WT	24
								WT	40.9			WT	6							WT	18
								WT	40.6			WT	6							WT	23
								WT	44.5			WT	6							WT	29
								WT	34.3			WT	6							WT	21
								WT	27.5			WT	6							WT	11
								WT	40.3			WT	6							WT	21
								WT	34.4			WT	6							WT	18
								WT	35			WT	6							WT	20
								WT	32.8			WT	6							WT	11
								WT	38.1			WT	6							WT	19
								WT	38.2			WT	6							WT	19
								WT	34.2			WT	6							WT	19
								WT	37.4			WT	6							WT	21
								WT	40.9			WT	6							WT	25
								WT	35.6			WT	6							WT	17
								WT	25.3			WT	5							WT	15
								WT	33.3			WT	6							WT	22
								WT	34.7			WT	5							WT	21
								WT	32.6			WT	6							WT	18
								WT	35.4			WT	6							WT	25
								WT	36.9			WT	5							WT	16
								WT	35.7			WT	6							WT	24
								WT	37.6			WT	6							WT	26
								WT	36.5			WT	6							WT	20
								WT	37.4			WT	6							WT	21
								WT	39.8			WT	6							WT	18
								WT	30.4			WT	6							WT	16
								WT	38.8			WT	6							WT	13
								WT	40.7			WT	6							WT	26
								WT	36.4			WT	6							WT	15
								WT	35.8			WT	5							WT	22
								WT	42.3			WT	6							WT	23
								WT	34.2			WT	5							WT	22
								WT	31.5			WT	6							WT	9
								WT	41.6			WT	6							WT	26
								WT	37.2			WT	6							WT	20
								WT	37.9			WT	6							WT	19
								WT	37.3			WT	6							WT	17
								WT	40.2			WT	6							WT	26
								WT	33.7			WT	6							WT	20
								WT	39.8			WT	6							WT	22
								WT	33.5			WT	5							WT	24
								WT	42.4			WT	6							WT	13
								Hvclv1-1	31.7			Hvclv1-1	6							Hvclv1-1	16
								Hvclv1-1	28.5			Hvclv1-1	5							Hvclv1-1	18
								Hvclv1-1	26.3			Hvclv1-1	5							Hvclv1-1	12
								Hvclv1-1	24.8			Hvclv1-1	5							Hvclv1-1	14
								Hvclv1-1	29.1			Hvclv1-1	5							Hvclv1-1	21
								Hvclv1-1	27.1			Hvclv1-1	5							Hvclv1-1	17
								Hvclv1-1	30.8			Hvclv1-1	6							Hvclv1-1	20
								Hvclv1-1	25.6			Hvclv1-1	5							Hvclv1-1	19
								Hvclv1-1	34.8			Hvclv1-1	6							Hvclv1-1	20
								Hvclv1-1	28.2			Hvclv1-1	5							Hvclv1-1	18
								Hvclv1-1	29			Hvclv1-1	6							Hvclv1-1	21
								Hvclv1-1	24.8			Hvclv1-1	5							Hvclv1-1	17
								Hvclv1-1	29.4			Hvclv1-1	5							Hvclv1-1	0
								Hvclv1-1	25.2			Hvclv1-1	5							Hvclv1-1	9
								Hvclv1-1	21.3			Hvclv1-1	6							Hvclv1-1	13
								Hvclv1-1	27			Hvclv1-1	5							Hvclv1-1	21
								Hvclv1-1	22.9			Hvclv1-1	5							Hvclv1-1	11
								Hvclv1-1	26.3			Hvclv1-1	5							Hvclv1-1	19
								Hvclv1-1	28.5			Hvclv1-1	5							Hvclv1-1	20
								Hvclv1-1	33.6			Hvclv1-1	6							Hvclv1-1	17
								Hvclv1-1	30.4			Hvclv1-1	6							Hvclv1-1	12
								Hvclv1-1	31.3			Hvclv1-1	5							Hvclv1-1	14
								Hvclv1-1	30.2			Hvclv1-1	5							Hvclv1-1	19
								Hvclv1-1	30.3			Hvclv1-1	5							Hvclv1-1	20
								Hvclv1-1	30.7			Hvclv1-1	5							Hvclv1-1	20
								Hvclv1-1	29			Hvclv1-1	5							Hvclv1-1	20
								Hvclv1-1	35.4			Hvclv1-1	5							Hvclv1-1	20
								Hvclv1-1	35.2			Hvclv1-1	6							Hvclv1-1	15
								Hvclv1-1	29.7			Hvclv1-1	5							Hvclv1-1	20
								Hvclv1-1	27.1			Hvclv1-1	5							Hvclv1-1	13
								Hvclv1-1	35.1			Hvclv1-1	5							Hvclv1-1	17
								Hvclv1-1	23.5			Hvclv1-1	5							Hvclv1-1	10
								Hvclv1-1	32.4			Hvclv1-1	6							Hvclv1-1	20
								Hvclv1-1	30			Hvclv1-1	5							Hvclv1-1	17
								Hvclv1-1	27.2			Hvclv1-1	5							Hvclv1-1	13
								Hvclv1-1	34.6			Hvclv1-1	5							Hvclv1-1	18
								Hvclv1-1	31.6			Hvclv1-1	5							Hvclv1-1	20
								Hvclv1-1	29.1			Hvclv1-1	5							Hvclv1-1	19
								Hvclv1-1	32.8			Hvclv1-1	5							Hvclv1-1	23
								Hvclv1-1	25.6			Hvclv1-1	5							Hvclv1-1	12
								Hvclv1-1	31			Hvclv1-1	5							Hvclv1-1	18
								Hvclv1-1	26.5			Hvclv1-1	6							Hvclv1-1	14
								Hvclv1-1	33.3			Hvclv1-1	5							Hvclv1-1	21
								Hvclv1-1	28.3			Hvclv1-1	5							Hvclv1-1	17
								Hvclv1-1	21.9			Hvclv1-1	5							Hvclv1-1	13
								Hvclv1-1	29.4			Hvclv1-1	5							Hvclv1-1	20
								Hvclv1-1	27.2			Hvclv1-1	5							Hvclv1-1	16
								Hvclv1-1	24.7			Hvclv1-1	5							Hvclv1-1	17
								Hvclv1-1	31.7			Hvclv1-1	5							Hvclv1-1	11
								Hvclv1-1	29.8			Hvclv1-1	5							Hvclv1-1	18
								Hvclv1-1	26.4			Hvclv1-1	5							Hvclv1-1	16
								Hvclv1-1	33.6			Hvclv1-1	6							Hvclv1-1	17
								Hvclv1-1	29			Hvclv1-1	6							Hvclv1-1	5
								Hvclv1-1	25.3			Hvclv1-1	5							Hvclv1-1	19
								Hvclv1-1	25.5			Hvclv1-1	5							Hvclv1-1	16
								Hvclv1-1	30			Hvclv1-1	5							Hvclv1-1	15
								Hvclv1-1	31.2			Hvclv1-1	5							Hvclv1-1	18
								Hvclv1-1	27.8			Hvclv1-1	5							Hvclv1-1	18
								Hvclv1-1	23.2			Hvclv1-1	5							Hvclv1-1	13
								Hvclv1-1	24.5			Hvclv1-1	5							Hvclv1-1	14
								Hvclv1-1	29.5			Hvclv1-1	6							Hvclv1-1	14
								Hvclv1-1	29			Hvclv1-1	5							Hvclv1-1	17
								Hvclv1-1	29.3			Hvclv1-1	5							Hvclv1-1	17
								Hvclv1-1	22.1			Hvclv1-1	4							Hvclv1-1	18
								Hvclv1-1	27.8			Hvclv1-1	5							Hvclv1-1	15
								Hvclv1-1	31.6			Hvclv1-1	6							Hvclv1-1	16
								Hvclv1-1	30.9			Hvclv1-1	5							Hvclv1-1	18
								Hvclv1-1	24.1			Hvclv1-1	5							Hvclv1-1	14
								Hvclv1-1	32.7			Hvclv1-1	5							Hvclv1-1	12
								Hvclv1-1	23			Hvclv1-1	5							Hvclv1-1	14
								Hvclv1-1	25.4			Hvclv1-1	5							Hvclv1-1	12
								Hvclv1-1 + pCLV1:HvCLV1-mV	43.3			Hvclv1-1 + pCLV1:HvCLV1-mV	7							Hvclv1-1 + pCLV1:HvCLV1-mV	15
								Hvclv1-1 + pCLV1:HvCLV1-mV	42.6			Hvclv1-1 + pCLV1:HvCLV1-mV	6							Hvclv1-1 + pCLV1:HvCLV1-mV	24
								Hvclv1-1 + pCLV1:HvCLV1-mV	45.1			Hvclv1-1 + pCLV1:HvCLV1-mV	6							Hvclv1-1 + pCLV1:HvCLV1-mV	25
								Hvclv1-1 + pCLV1:HvCLV1-mV	52.6			Hvclv1-1 + pCLV1:HvCLV1-mV	7							Hvclv1-1 + pCLV1:HvCLV1-mV	22
								Hvclv1-1 + pCLV1:HvCLV1-mV	46.7			Hvclv1-1 + pCLV1:HvCLV1-mV	6							Hvclv1-1 + pCLV1:HvCLV1-mV	25
								Hvclv1-1 + pCLV1:HvCLV1-mV	47.2			Hvclv1-1 + pCLV1:HvCLV1-mV	6							Hvclv1-1 + pCLV1:HvCLV1-mV	22
								Hvclv1-1 + pCLV1:HvCLV1-mV	41.9			Hvclv1-1 + pCLV1:HvCLV1-mV	6							Hvclv1-1 + pCLV1:HvCLV1-mV	26
								Hvclv1-1 + pCLV1:HvCLV1-mV	41.5			Hvclv1-1 + pCLV1:HvCLV1-mV	6							Hvclv1-1 + pCLV1:HvCLV1-mV	25
								Hvclv1-1 + pCLV1:HvCLV1-mV	46.2			Hvclv1-1 + pCLV1:HvCLV1-mV	6							Hvclv1-1 + pCLV1:HvCLV1-mV	23
								Hvclv1-1 + pCLV1:HvCLV1-mV	42.3			Hvclv1-1 + pCLV1:HvCLV1-mV	6							Hvclv1-1 + pCLV1:HvCLV1-mV	25
								Hvclv1-1 + pCLV1:HvCLV1-mV	47.6			Hvclv1-1 + pCLV1:HvCLV1-mV	7							Hvclv1-1 + pCLV1:HvCLV1-mV	28
								Hvclv1-1 + pCLV1:HvCLV1-mV	45			Hvclv1-1 + pCLV1:HvCLV1-mV	6							Hvclv1-1 + pCLV1:HvCLV1-mV	22
								Hvclv1-1 + pCLV1:HvCLV1-mV	47.4			Hvclv1-1 + pCLV1:HvCLV1-mV	6							Hvclv1-1 + pCLV1:HvCLV1-mV	16
								Hvclv1-1 + pCLV1:HvCLV1-mV	29.6			Hvclv1-1 + pCLV1:HvCLV1-mV	6							Hvclv1-1 + pCLV1:HvCLV1-mV	3
								Hvclv1-1 + pCLV1:HvCLV1-mV	44.6			Hvclv1-1 + pCLV1:HvCLV1-mV	6							Hvclv1-1 + pCLV1:HvCLV1-mV	25
								Hvclv1-1 + pCLV1:HvCLV1-mV	42.8			Hvclv1-1 + pCLV1:HvCLV1-mV	7							Hvclv1-1 + pCLV1:HvCLV1-mV	21
								Hvclv1-1 + pCLV1:HvCLV1-mV	43			Hvclv1-1 + pCLV1:HvCLV1-mV	6							Hvclv1-1 + pCLV1:HvCLV1-mV	24
								Hvclv1-1 + pCLV1:HvCLV1-mV	43.4			Hvclv1-1 + pCLV1:HvCLV1-mV	6							Hvclv1-1 + pCLV1:HvCLV1-mV	22
								Hvclv1-1 + pCLV1:HvCLV1-mV	47.3			Hvclv1-1 + pCLV1:HvCLV1-mV	7							Hvclv1-1 + pCLV1:HvCLV1-mV	27
								Hvclv1-1 + pCLV1:HvCLV1-mV	43.6			Hvclv1-1 + pCLV1:HvCLV1-mV	7							Hvclv1-1 + pCLV1:HvCLV1-mV	25
								Hvclv1-1 + pCLV1:HvCLV1-mV	45.2			Hvclv1-1 + pCLV1:HvCLV1-mV	6							Hvclv1-1 + pCLV1:HvCLV1-mV	15
								Hvclv1-1 + pCLV1:HvCLV1-mV	50.9			Hvclv1-1 + pCLV1:HvCLV1-mV	7							Hvclv1-1 + pCLV1:HvCLV1-mV	24
								Hvclv1-1 + pCLV1:HvCLV1-mV	35.7			Hvclv1-1 + pCLV1:HvCLV1-mV	6							Hvclv1-1 + pCLV1:HvCLV1-mV	27
								Hvclv1-1 + pCLV1:HvCLV1-mV	44.1			Hvclv1-1 + pCLV1:HvCLV1-mV	6							Hvclv1-1 + pCLV1:HvCLV1-mV	26
								Hvclv1-1 + pCLV1:HvCLV1-mV	50.1			Hvclv1-1 + pCLV1:HvCLV1-mV	7							Hvclv1-1 + pCLV1:HvCLV1-mV	26
								Hvclv1-1 + pCLV1:HvCLV1-mV	48.6			Hvclv1-1 + pCLV1:HvCLV1-mV	6							Hvclv1-1 + pCLV1:HvCLV1-mV	23
								Hvclv1-1 + pCLV1:HvCLV1-mV	43.1			Hvclv1-1 + pCLV1:HvCLV1-mV	6							Hvclv1-1 + pCLV1:HvCLV1-mV	22
								Hvclv1-1 + pCLV1:HvCLV1-mV	46.7			Hvclv1-1 + pCLV1:HvCLV1-mV	7							Hvclv1-1 + pCLV1:HvCLV1-mV	25
								Hvclv1-1 + pCLV1:HvCLV1-mV	47.4			Hvclv1-1 + pCLV1:HvCLV1-mV	7							Hvclv1-1 + pCLV1:HvCLV1-mV	21
								Hvclv1-1 + pCLV1:HvCLV1-mV	46.6			Hvclv1-1 + pCLV1:HvCLV1-mV	7							Hvclv1-1 + pCLV1:HvCLV1-mV	27
								Hvclv1-1 + pCLV1:HvCLV1-mV	45			Hvclv1-1 + pCLV1:HvCLV1-mV	7							Hvclv1-1 + pCLV1:HvCLV1-mV	26
								Hvclv1-1 + pCLV1:HvCLV1-mV	21.6			Hvclv1-1 + pCLV1:HvCLV1-mV	6							Hvclv1-1 + pCLV1:HvCLV1-mV	15
								Hvclv1-1 + pCLV1:HvCLV1-mV	18			Hvclv1-1 + pCLV1:HvCLV1-mV	5							Hvclv1-1 + pCLV1:HvCLV1-mV	0
								Hvclv1-1 + pCLV1:HvCLV1-mV	46.7			Hvclv1-1 + pCLV1:HvCLV1-mV	6							Hvclv1-1 + pCLV1:HvCLV1-mV	23
								Hvclv1-1 + pCLV1:HvCLV1-mV	47.8			Hvclv1-1 + pCLV1:HvCLV1-mV	6							Hvclv1-1 + pCLV1:HvCLV1-mV	26
								Hvclv1-1 + pCLV1:HvCLV1-mV	44.8			Hvclv1-1 + pCLV1:HvCLV1-mV	6							Hvclv1-1 + pCLV1:HvCLV1-mV	23
								Hvclv1-1 + pCLV1:HvCLV1-mV	47.2			Hvclv1-1 + pCLV1:HvCLV1-mV	6							Hvclv1-1 + pCLV1:HvCLV1-mV	23
								Hvclv1-1 + pCLV1:HvCLV1-mV	45.7			Hvclv1-1 + pCLV1:HvCLV1-mV	6							Hvclv1-1 + pCLV1:HvCLV1-mV	27
								Hvclv1-1 + pCLV1:HvCLV1-mV	33.9			Hvclv1-1 + pCLV1:HvCLV1-mV	6							Hvclv1-1 + pCLV1:HvCLV1-mV	12
								Hvclv1-1 + pCLV1:HvCLV1-mV	40.8			Hvclv1-1 + pCLV1:HvCLV1-mV	6							Hvclv1-1 + pCLV1:HvCLV1-mV	22
								Hvclv1-1 + pCLV1:HvCLV1-mV	40			Hvclv1-1 + pCLV1:HvCLV1-mV	7							Hvclv1-1 + pCLV1:HvCLV1-mV	3
								Hvclv1-1 + pCLV1:HvCLV1-mV	24.3			Hvclv1-1 + pCLV1:HvCLV1-mV	6							Hvclv1-1 + pCLV1:HvCLV1-mV	0
								Hvclv1-1 + pCLV1:HvCLV1-mV	39.6			Hvclv1-1 + pCLV1:HvCLV1-mV	6							Hvclv1-1 + pCLV1:HvCLV1-mV	18
								Hvclv1-1 + pCLV1:HvCLV1-mV	41.1			Hvclv1-1 + pCLV1:HvCLV1-mV	7							Hvclv1-1 + pCLV1:HvCLV1-mV	26
								Hvclv1-1 + pCLV1:HvCLV1-mV	43.4			Hvclv1-1 + pCLV1:HvCLV1-mV	6							Hvclv1-1 + pCLV1:HvCLV1-mV	27
								Hvclv1-1 + pCLV1:HvCLV1-mV	39			Hvclv1-1 + pCLV1:HvCLV1-mV	6							Hvclv1-1 + pCLV1:HvCLV1-mV	24
								Hvclv1-1 + pCLV1:HvCLV1-mV	42.5			Hvclv1-1 + pCLV1:HvCLV1-mV	6							Hvclv1-1 + pCLV1:HvCLV1-mV	28
								Hvclv1-1 + pCLV1:HvCLV1-mV	35			Hvclv1-1 + pCLV1:HvCLV1-mV	6							Hvclv1-1 + pCLV1:HvCLV1-mV	20
								Hvclv1-1 + pCLV1:HvCLV1-mV	30			Hvclv1-1 + pCLV1:HvCLV1-mV	6							Hvclv1-1 + pCLV1:HvCLV1-mV	9
								Hvclv1-1 + pCLV1:HvCLV1-mV	45.2			Hvclv1-1 + pCLV1:HvCLV1-mV	7							Hvclv1-1 + pCLV1:HvCLV1-mV	20
								Hvclv1-1 + pCLV1:HvCLV1-mV	44.1			Hvclv1-1 + pCLV1:HvCLV1-mV	7							Hvclv1-1 + pCLV1:HvCLV1-mV	23
								Hvclv1-1 + pCLV1:HvCLV1-mV	42.1			Hvclv1-1 + pCLV1:HvCLV1-mV	7							Hvclv1-1 + pCLV1:HvCLV1-mV	25
								Hvclv1-1 + pCLV1:HvCLV1-mV	35.4			Hvclv1-1 + pCLV1:HvCLV1-mV	6							Hvclv1-1 + pCLV1:HvCLV1-mV	18
								Hvclv1-1 + pCLV1:HvCLV1-mV	43.6			Hvclv1-1 + pCLV1:HvCLV1-mV	6							Hvclv1-1 + pCLV1:HvCLV1-mV	7
								Hvclv1-1 + pCLV1:HvCLV1-mV	42.7			Hvclv1-1 + pCLV1:HvCLV1-mV	6							Hvclv1-1 + pCLV1:HvCLV1-mV	26
								Hvclv1-1 + pCLV1:HvCLV1-mV	41.5			Hvclv1-1 + pCLV1:HvCLV1-mV	7							Hvclv1-1 + pCLV1:HvCLV1-mV	17
								Hvclv1-1 + pCLV1:HvCLV1-mV	37.2			Hvclv1-1 + pCLV1:HvCLV1-mV	6							Hvclv1-1 + pCLV1:HvCLV1-mV	18
								Hvclv1-1 + pCLV1:HvCLV1-mV	40			Hvclv1-1 + pCLV1:HvCLV1-mV	6							Hvclv1-1 + pCLV1:HvCLV1-mV	25
								Hvclv1-1 + pCLV1:HvCLV1-mV	41			Hvclv1-1 + pCLV1:HvCLV1-mV	6							Hvclv1-1 + pCLV1:HvCLV1-mV	24
								Hvclv1-1 + pCLV1:HvCLV1-mV	41.9			Hvclv1-1 + pCLV1:HvCLV1-mV	6							Hvclv1-1 + pCLV1:HvCLV1-mV	13
								Hvclv1-1 + pCLV1:HvCLV1-mV	36.8			Hvclv1-1 + pCLV1:HvCLV1-mV	6							Hvclv1-1 + pCLV1:HvCLV1-mV	18
								Hvclv1-1 + pCLV1:HvCLV1-mV	32.7			Hvclv1-1 + pCLV1:HvCLV1-mV	7							Hvclv1-1 + pCLV1:HvCLV1-mV	14
								Hvclv1-1 + pCLV1:HvCLV1-mV	40.9			Hvclv1-1 + pCLV1:HvCLV1-mV	6							Hvclv1-1 + pCLV1:HvCLV1-mV	7
								Hvclv1-1 + pCLV1:HvCLV1-mV	44.8			Hvclv1-1 + pCLV1:HvCLV1-mV	6							Hvclv1-1 + pCLV1:HvCLV1-mV	26
								Hvclv1-1 + pCLV1:HvCLV1-mV	39.9			Hvclv1-1 + pCLV1:HvCLV1-mV	6							Hvclv1-1 + pCLV1:HvCLV1-mV	19
								Hvclv1-1 + pCLV1:HvCLV1-mV	44.3			Hvclv1-1 + pCLV1:HvCLV1-mV	7							Hvclv1-1 + pCLV1:HvCLV1-mV	27
								Hvclv1-1 + pCLV1:HvCLV1-mV	32			Hvclv1-1 + pCLV1:HvCLV1-mV	6							Hvclv1-1 + pCLV1:HvCLV1-mV	22
								Hvclv1-1 + pCLV1:HvCLV1-mV	44.2			Hvclv1-1 + pCLV1:HvCLV1-mV	6							Hvclv1-1 + pCLV1:HvCLV1-mV	22
								Hvclv1-1 + pCLV1:HvCLV1-mV	43.2			Hvclv1-1 + pCLV1:HvCLV1-mV	6							Hvclv1-1 + pCLV1:HvCLV1-mV	22
								Hvclv1-1 + pCLV1:HvCLV1-mV	42			Hvclv1-1 + pCLV1:HvCLV1-mV	6							Hvclv1-1 + pCLV1:HvCLV1-mV	25
								Hvclv1-1 + pCLV1:HvCLV1-mV	43.2			Hvclv1-1 + pCLV1:HvCLV1-mV	7							Hvclv1-1 + pCLV1:HvCLV1-mV	20
								Hvclv1-1 + pCLV1:HvCLV1-mV	40			Hvclv1-1 + pCLV1:HvCLV1-mV	7							Hvclv1-1 + pCLV1:HvCLV1-mV	22
								Hvclv1-1 + pCLV1:HvCLV1-mV	41.4			Hvclv1-1 + pCLV1:HvCLV1-mV	7							Hvclv1-1 + pCLV1:HvCLV1-mV	7
								Hvclv1-1 + pCLV1:HvCLV1-mV	42			Hvclv1-1 + pCLV1:HvCLV1-mV	6							Hvclv1-1 + pCLV1:HvCLV1-mV	27
								Hvclv1-1 + pCLV1:HvCLV1-mV	37			Hvclv1-1 + pCLV1:HvCLV1-mV	6							Hvclv1-1 + pCLV1:HvCLV1-mV	23
								Hvclv1-1 + pCLV1:HvCLV1-mV	32.2			Hvclv1-1 + pCLV1:HvCLV1-mV	6							Hvclv1-1 + pCLV1:HvCLV1-mV	27
								Hvclv1-1 + pCLV1:HvCLV1-mV	43.7			Hvclv1-1 + pCLV1:HvCLV1-mV	6							Hvclv1-1 + pCLV1:HvCLV1-mV	27
								Hvclv1-1 + pCLV1:HvCLV1-mV	43			Hvclv1-1 + pCLV1:HvCLV1-mV	7							Hvclv1-1 + pCLV1:HvCLV1-mV	21
								Hvclv1-1 + pCLV1:HvCLV1-mV	44.1			Hvclv1-1 + pCLV1:HvCLV1-mV	7							Hvclv1-1 + pCLV1:HvCLV1-mV	21
								Hvclv1-1 + pCLV1:HvCLV1-mV	48.4			Hvclv1-1 + pCLV1:HvCLV1-mV	7							Hvclv1-1 + pCLV1:HvCLV1-mV	23
								Hvclv1-1 + pCLV1:HvCLV1-mV	41.2			Hvclv1-1 + pCLV1:HvCLV1-mV	6							Hvclv1-1 + pCLV1:HvCLV1-mV	22
								Hvclv1-1 + pCLV1:HvCLV1-mV	31.6			Hvclv1-1 + pCLV1:HvCLV1-mV	6							Hvclv1-1 + pCLV1:HvCLV1-mV	10
								Hvclv1-1 + pCLV1:HvCLV1-mV	48.9			Hvclv1-1 + pCLV1:HvCLV1-mV	7							Hvclv1-1 + pCLV1:HvCLV1-mV	25
								Hvclv1-1 + pCLV1:HvCLV1-mV	46.3			Hvclv1-1 + pCLV1:HvCLV1-mV	6							Hvclv1-1 + pCLV1:HvCLV1-mV	25
								Hvclv1-1 + pCLV1:HvCLV1-mV	27.3			Hvclv1-1 + pCLV1:HvCLV1-mV	6							Hvclv1-1 + pCLV1:HvCLV1-mV	20
								Hvclv1-1 + pCLV1:HvCLV1-mV	43.4			Hvclv1-1 + pCLV1:HvCLV1-mV	6							Hvclv1-1 + pCLV1:HvCLV1-mV	26
								Hvclv1-1 + pCLV1:HvCLV1-mV	39.6			Hvclv1-1 + pCLV1:HvCLV1-mV	6							Hvclv1-1 + pCLV1:HvCLV1-mV	19
								Hvclv1-1 + pCLV1:HvCLV1-mV	42.5			Hvclv1-1 + pCLV1:HvCLV1-mV	6							Hvclv1-1 + pCLV1:HvCLV1-mV	24
								Hvclv1-1 + pCLV1:HvCLV1-mV	42.6			Hvclv1-1 + pCLV1:HvCLV1-mV	6							Hvclv1-1 + pCLV1:HvCLV1-mV	25
								Hvclv1-1 + pCLV1:HvCLV1-mV	25.6			Hvclv1-1 + pCLV1:HvCLV1-mV	6							Hvclv1-1 + pCLV1:HvCLV1-mV	6
								Hvclv1-1 + pCLV1:HvCLV1-mV	44.6			Hvclv1-1 + pCLV1:HvCLV1-mV	6							Hvclv1-1 + pCLV1:HvCLV1-mV	22
								Hvclv1-1 + pCLV1:HvCLV1-mV	42.9			Hvclv1-1 + pCLV1:HvCLV1-mV	6							Hvclv1-1 + pCLV1:HvCLV1-mV	24
								Hvclv1-1 + pCLV1:HvCLV1-mV	41.4			Hvclv1-1 + pCLV1:HvCLV1-mV	6							Hvclv1-1 + pCLV1:HvCLV1-mV	25
								Hvclv1-1 + pCLV1:HvCLV1-mV	44.5			Hvclv1-1 + pCLV1:HvCLV1-mV	6							Hvclv1-1 + pCLV1:HvCLV1-mV	26
								Hvclv1-1 + pCLV1:HvCLV1-mV	25.7			Hvclv1-1 + pCLV1:HvCLV1-mV	6							Hvclv1-1 + pCLV1:HvCLV1-mV	17
								Hvclv1-1 + pCLV1:HvCLV1-mV	39.1			Hvclv1-1 + pCLV1:HvCLV1-mV	6							Hvclv1-1 + pCLV1:HvCLV1-mV	16
								Hvclv1-1 + pCLV1:HvCLV1-mV	45.5			Hvclv1-1 + pCLV1:HvCLV1-mV	6							Hvclv1-1 + pCLV1:HvCLV1-mV	23
								Hvclv1-1 + pCLV1:HvCLV1-mV	47.2			Hvclv1-1 + pCLV1:HvCLV1-mV	6							Hvclv1-1 + pCLV1:HvCLV1-mV	25
								Hvclv1-1 + pCLV1:HvCLV1-mV	42.7			Hvclv1-1 + pCLV1:HvCLV1-mV	6							Hvclv1-1 + pCLV1:HvCLV1-mV	23
								Hvclv1-1 + pCLV1:HvCLV1-mV	35.6			Hvclv1-1 + pCLV1:HvCLV1-mV	6							Hvclv1-1 + pCLV1:HvCLV1-mV	19
								Hvclv1-1 + pCLV1:HvCLV1-mV	50.2			Hvclv1-1 + pCLV1:HvCLV1-mV	7							Hvclv1-1 + pCLV1:HvCLV1-mV	23
								Hvclv1-1 + pCLV1:HvCLV1-mV	45.5			Hvclv1-1 + pCLV1:HvCLV1-mV	6							Hvclv1-1 + pCLV1:HvCLV1-mV	29
								Hvclv1-1 + pCLV1:HvCLV1-mV	49.7			Hvclv1-1 + pCLV1:HvCLV1-mV	7							Hvclv1-1 + pCLV1:HvCLV1-mV	24
								Hvclv1-1 + pCLV1:HvCLV1-mV	35.4			Hvclv1-1 + pCLV1:HvCLV1-mV	6							Hvclv1-1 + pCLV1:HvCLV1-mV	18
								Hvclv1-1 + pCLV1:HvCLV1-mV	26			Hvclv1-1 + pCLV1:HvCLV1-mV	6							Hvclv1-1 + pCLV1:HvCLV1-mV	21
								Hvclv1-1 + pCLV1:HvCLV1-mV	43.9			Hvclv1-1 + pCLV1:HvCLV1-mV	6							Hvclv1-1 + pCLV1:HvCLV1-mV	27
								Hvclv1-1 + pCLV1:HvCLV1-mV	45.7			Hvclv1-1 + pCLV1:HvCLV1-mV	6							Hvclv1-1 + pCLV1:HvCLV1-mV	20
								Hvclv1-1 + pCLV1:HvCLV1-mV	26.8			Hvclv1-1 + pCLV1:HvCLV1-mV	5							Hvclv1-1 + pCLV1:HvCLV1-mV	19
								Hvclv1-1 + pCLV1:HvCLV1-mV	42.4			Hvclv1-1 + pCLV1:HvCLV1-mV	6							Hvclv1-1 + pCLV1:HvCLV1-mV	25
								Hvclv1-1 + pCLV1:HvCLV1-mV	32.1			Hvclv1-1 + pCLV1:HvCLV1-mV	6							Hvclv1-1 + pCLV1:HvCLV1-mV	26
								Hvclv1-1 + pCLV1:HvCLV1-mV	47.7			Hvclv1-1 + pCLV1:HvCLV1-mV	7							Hvclv1-1 + pCLV1:HvCLV1-mV	23
								Hvclv1-1 + pCLV1:HvCLV1-mV	40.9			Hvclv1-1 + pCLV1:HvCLV1-mV	6							Hvclv1-1 + pCLV1:HvCLV1-mV	18
								Hvclv1-1 + pCLV1:HvCLV1-mV	40.7			Hvclv1-1 + pCLV1:HvCLV1-mV	6							Hvclv1-1 + pCLV1:HvCLV1-mV	24
								Hvclv1-1 + pCLV1:HvCLV1-mV	39.9			Hvclv1-1 + pCLV1:HvCLV1-mV	7							Hvclv1-1 + pCLV1:HvCLV1-mV	12
								Hvclv1-1 + pCLV1:HvCLV1-mV	36			Hvclv1-1 + pCLV1:HvCLV1-mV	6							Hvclv1-1 + pCLV1:HvCLV1-mV	19
								Hvclv1-1 + pCLV1:HvCLV1-mV	28.9			Hvclv1-1 + pCLV1:HvCLV1-mV	6							Hvclv1-1 + pCLV1:HvCLV1-mV	12
								Hvclv1-1 + pCLV1:HvCLV1-mV	45.3			Hvclv1-1 + pCLV1:HvCLV1-mV	7							Hvclv1-1 + pCLV1:HvCLV1-mV	21
								Hvclv1-1 + pCLV1:HvCLV1-mV	47			Hvclv1-1 + pCLV1:HvCLV1-mV	6							Hvclv1-1 + pCLV1:HvCLV1-mV	18
								Hvclv1-1 + pCLV1:HvCLV1-mV	32.8			Hvclv1-1 + pCLV1:HvCLV1-mV	6							Hvclv1-1 + pCLV1:HvCLV1-mV	21

## Sheet: Supplementary figure 7
Suppl. Fig.7B				Suppl. Fig.7C				Suppl. Fig.7D				Suppl. Fig.7E				Suppl. Fig.7F,G										Suppl. Fig.7H					Suppl. Fig.7I
tiller genotype	stem lenght (cm)	statistical tests	p-values	spike genotype	number of grains	statistical tests	p-values	plant genotype	number of tillers	statistical tests	p-values	tiller genotype	number of internodes	statistical tests	p-values	IM genotype	W	IM height (μm)	IM width (μm)	statistical tests (IM height)	p-values		statistical tests (IM width)	p-values		Inflorescence genotype	DAS	W	statistical tests	p-values	plant genotype	percentage of spikes with multi-floret spikelets (%)	statistical tests	p-values
WT	55.9	Shapiro-Wilk normality test (WT)	< 2.2e-16	WT	32	Shapiro-Wilk normality test (WT)	2.264e-16	WT	37	Shapiro-Wilk normality test (WT)	0.04492	WT	5	Shapiro-Wilk normality test (WT)	< 2.00E-16	WT	4.5	117.258		Shapiro-Wilk normality test (WT) - W4.5	0.6733		Shapiro-Wilk normality test (WT) - W4.5	0.92		WT	22	3.5	Shapiro-Wilk normality test (WT) - 22 DAS	0.002088	WT	0	Shapiro-Wilk normality test (Hvfcp1-1)	0.07116
WT	55	Shapiro-Wilk normality test (Hvfcp1-1)	1.718e-12	WT	31	Shapiro-Wilk normality test (Hvfcp1-1)	< 2.2e-16	WT	36	Shapiro-Wilk normality test (Hvfcp1-1)	0.7411	WT	7	Shapiro-Wilk normality test (Hvfcp1-1)	< 2.00E-16	WT	4.5	103.767		Shapiro-Wilk normality test (WT) - W5	0.2258		Shapiro-Wilk normality test (WT) - W5	0.2258		WT	22	3.75	Shapiro-Wilk normality test (WT) - 25 DAS	0.04801	WT	0	Shapiro-Wilk normality test (Hvfcp1-2)	0.002206
WT	49.7	Shapiro-Wilk normality test (Hvfcp1-2)	1.649e-06	WT	27	Shapiro-Wilk normality test (Hvfcp1-2)	< 2.2e-16	WT	51	Shapiro-Wilk normality test (Hvfcp1-2)	0.1825	WT	6	Shapiro-Wilk normality test (Hvfcp1-2)	< 2.00E-16	WT	4.5	101.401		Shapiro-Wilk normality test (WT) - W5.5	0.5686		Shapiro-Wilk normality test (WT) - W5.5	0.1363		WT	22	3.5	Shapiro-Wilk normality test (WT) - 28 DAS	0.191	WT	0	Levene's Test for Homogeneity of Variance	0.001457
WT	54.9	Levene's Test for Homogeneity of Variance	0.0002881	WT	33	Levene's Test for Homogeneity of Variance	0.05991	WT	39	Levene's Test for Homogeneity of Variance	0.2441	WT	6	Levene's Test for Homogeneity of Variance	0.4307	WT	4.5	112.528		Shapiro-Wilk normality test (WT) - W6.5	0.6945		Shapiro-Wilk normality test (WT) - W6.5	0.9359		WT	22	3.5	Shapiro-Wilk normality test (WT) - 31 DAS	0.009568	WT	0
WT	51.8			WT	33			WT	42			WT	6			WT	4.5	122.383		Shapiro-Wilk normality test (Hvclv1-1) - W4.5	0.4559		Shapiro-Wilk normality test (Hvclv1-1) - W4.5	0.085		WT	22	4	Shapiro-Wilk normality test (Hvclv1-1) - 22 DAS	0.005272	WT	0	Pairwise comparisons using Wilcoxon rank sum test
WT	53.7	Pairwise comparisons using Wilcoxon rank sum test		WT	30	Pairwise comparisons using Wilcoxon rank sum test		WT	34	Pairwise comparisons using t test		WT	6	Pairwise comparisons using Wilcoxon rank sum test		Hvclv1-1	4.5	136.664		Shapiro-Wilk normality test (Hvclv1-1) - W5	0.2666		Shapiro-Wilk normality test (Hvclv1-1) - W5	0.9777		WT	22	3.75	Shapiro-Wilk normality test (Hvclv1-1) - 25 DAS	0.1488	WT	0	Comparisons	p-values
WT	50.2	Comparisons	p-values	WT	30	Comparisons	p-values	WT	36	Comparisons	p-values	WT	5	Comparisons	p-values	Hvclv1-1	4.5	122.963		Shapiro-Wilk normality test (Hvclv1-1) - W5.5	0.3486		Shapiro-Wilk normality test (Hvclv1-1) - W5.5	0.9413		WT	22	3.5	Shapiro-Wilk normality test (Hvclv1-1) - 28 DAS	0.06683	WT	0	WT vs Hvfcp1-1	0.014
WT	47.4	WT vs Hvfcp1-1	< 2e-16	WT	33	WT vs Hvfcp1-1	0.0018	WT	38	WT vs Hvfcp1-1	0.5	WT	5	WT vs Hvfcp1-1	0.16	Hvclv1-1	4.5	143.602		Shapiro-Wilk normality test (Hvclv1-1) - W6.5	0.8686		Shapiro-Wilk normality test (Hvclv1-1) - W6.5	0.2068		WT	22	3.5	Levene's Test for Homogeneity of Variance - 22 DAS	0.7771	WT	0	WT vs Hvfcp1-2	0.034
WT	50.7	WT vs Hvfcp1-2	< 2e-16	WT	31	WT vs Hvfcp1-2	6.9e-08	WT	40	WT vs Hvfcp1-2	1	WT	5	WT vs Hvfcp1-2	0.18	Hvclv1-1	4.5	130.774		Shapiro-Wilk normality test (Hvfcp1-1) - W4.5	0.798		Shapiro-Wilk normality test (Hvfcp1-1) - W4.5	0.7757		WT	22	3.5	Levene's Test for Homogeneity of Variance - 25 DAS	0.1785	WT	0
WT	54.1			WT	30			Hvfcp1-1	34			WT	6			Hvclv1-1	4.5	143.487		Shapiro-Wilk normality test (Hvfcp1-1) - W5	0.05252		Shapiro-Wilk normality test (Hvfcp1-1) - W5	0.8662		WT	22	3.75	Levene's Test for Homogeneity of Variance - 28 DAS	0.7915	Hvfcp1-1	0
WT	28.5			WT	12			Hvfcp1-1	45			WT	5			Hvfcp1-1	4.5	146.648		Shapiro-Wilk normality test (Hvfcp1-1) - W5.5	0.9054		Shapiro-Wilk normality test (Hvfcp1-1) - W5.5	0.284		WT	25	5	Levene's Test for Homogeneity of Variance - 31 DAS	0.006819	Hvfcp1-1	0
WT	51.9			WT	31			Hvfcp1-1	38			WT	6			Hvfcp1-1	4.5	134.077		Shapiro-Wilk normality test (Hvfcp1-1) - W6.5	0.9398		Shapiro-Wilk normality test (Hvfcp1-1) - W6.5	0.8856		WT	25	4.5			Hvfcp1-1	2.63
WT	53.5			WT	32			Hvfcp1-1	43			WT	6			Hvfcp1-1	4.5	156.237		Levene's Test for Homogeneity of Variance - W4.5	0.9114		Levene's Test for Homogeneity of Variance - W4.5	0.4046		WT	25	3.75	Pairwise comparisons using Wilcoxon rank sum test		Hvfcp1-1	0
WT	50.7			WT	23			Hvfcp1-1	35			WT	6			Hvfcp1-1	4.5	128.171		Levene's Test for Homogeneity of Variance - W5	0.4461		Levene's Test for Homogeneity of Variance - W5	0.7014		WT	25	5	Comparisons	p-values	Hvfcp1-1	5.71
WT	55.6			WT	31			Hvfcp1-1	37			WT	5			Hvfcp1-1	4.5	137.035		Levene's Test for Homogeneity of Variance - W5.5	0.8846		Levene's Test for Homogeneity of Variance - W5.5	0.07493		WT	25	4.5	WT vs Hvfcp1-1 - 22 DAS	0.1045	Hvfcp1-1	8.1
WT	44.5			WT	21			Hvfcp1-1	34			WT	5			WT	5	131.481		Levene's Test for Homogeneity of Variance - W6.5	0.3778		Levene's Test for Homogeneity of Variance - W6.5	0.7432		WT	25	4.75	WT vs Hvfcp1-1 - 25 DAS	0.002714	Hvfcp1-1	5.88
WT	47.4			WT	30			Hvfcp1-1	31			WT	5			WT	5	125.813								WT	25	4.5	WT vs Hvfcp1-1 - 28 DAS	0.0002268	Hvfcp1-1	3.22
WT	56.7			WT	29			Hvfcp1-1	39			WT	6			WT	5	124.437		Pairwise comparisons using t test			Pairwise comparisons using t test			WT	25	3.5	WT vs Hvfcp1-1 - 31 DAS	0.000103	Hvfcp1-1	0
WT	45.3			WT	25			Hvfcp1-2	50			WT	5			WT	5	132.155		Comparisons	W	p-values	Comparisons	W	p-values	WT	25	4.75			Hvfcp1-2	0
WT	58.5			WT	31			Hvfcp1-2	46			WT	6			WT	5	123.182		WT vs Hvclv1-1	4.5	0.0029	WT vs Hvclv1-1	4.5	0.0084	WT	25	4.5			Hvfcp1-2	0
WT	39.2			WT	22			Hvfcp1-2	43			WT	6			Hvclv1-1	5	164.75		WT vs Hvfcp1-1		0.0014	WT vs Hvfcp1-1		0.0414	WT	28	5			Hvfcp1-2	2.32
WT	47.6			WT	26			Hvfcp1-2	30			WT	5			Hvclv1-1	5	164.174		Hvclv1-1 vs Hvfcp1-1		0.434	Hvclv1-1 vs Hvfcp1-1		0.2388	WT	28	5.5			Hvfcp1-2	3.33
WT	50			WT	23			Hvfcp1-2	34			WT	5			Hvclv1-1	5	178.143		WT vs Hvclv1-1	5	1.1e-06	WT vs Hvclv1-1	5	0.42	WT	28	5.25			Hvfcp1-2	0
WT	48.1			WT	26			Hvfcp1-2	32			WT	5			Hvclv1-1	5	176.845		WT vs Hvfcp1-1		2e-07	WT vs Hvfcp1-1		0.42	WT	28	4.75			Hvfcp1-2	3.13
WT	46.9			WT	21			Hvfcp1-2	43			WT	6			Hvclv1-1	5	171.622		Hvclv1-1 vs Hvfcp1-1		0.04	Hvclv1-1 vs Hvfcp1-1		0.27	WT	28	5.5			Hvfcp1-2	0
WT	27.2			WT	18			Hvfcp1-2	44			WT	5			Hvfcp1-1	5	190.868		WT vs Hvclv1-1	5.5	1.1e-08	WT vs Hvclv1-1	5.5	0.17	WT	28	5.25			Hvfcp1-2	0
WT	48.7			WT	26			Hvfcp1-2	31			WT	6			Hvfcp1-1	5	171.253		WT vs Hvfcp1-1		2.1e-08	WT vs Hvfcp1-1		0.17	WT	28	5.5			Hvfcp1-2	3.23
WT	32			WT	19							WT	6			Hvfcp1-1	5	170.294		Hvclv1-1 vs Hvfcp1-1		0.13	Hvclv1-1 vs Hvfcp1-1		0.025	WT	28	5.25
WT	39.3			WT	19							WT	5			Hvfcp1-1	5	189.362		WT vs Hvclv1-1	6.5	5.3e-05	WT vs Hvclv1-1	6.5	0.048	WT	28	5
WT	32.1			WT	24							WT	5			Hvfcp1-1	5	187.783		WT vs Hvfcp1-1		0.00052	WT vs Hvfcp1-1		0.048	WT	28	5
WT	29.3			WT	11							WT	6			WT	5.5	141.893		Hvclv1-1 vs Hvfcp1-1		0.07911	Hvclv1-1 vs Hvfcp1-1		0.965	WT	31	6
WT	37.5			WT	21							WT	5			WT	5.5	136.643								WT	31	6.25
WT	25			WT	7							WT	5			WT	5.5	129.934								WT	31	6
WT	23.1			WT	19							WT	5			WT	5.5	140.001								WT	31	6.5
WT	16			WT	15							WT	5			WT	5.5	122.835								WT	31	6
WT	22.6			WT	0							WT	6			Hvclv1-1	5.5	206.146								WT	31	6.25
WT	18.9			WT	0							WT	5			Hvclv1-1	5.5	205								WT	31	6
WT	45.1			WT	32							WT	5			Hvclv1-1	5.5	192.819								WT	31	6
WT	57.5			WT	32							WT	6			Hvclv1-1	5.5	195.68								WT	31	7
WT	52.2			WT	28							WT	6			Hvclv1-1	5.5	197.193								WT	31	6.5
WT	51.1			WT	30							WT	6			Hvfcp1-1	5.5	191.973								Hvfcp1-1	22	4
WT	53.1			WT	34							WT	5			Hvfcp1-1	5.5	194.506								Hvfcp1-1	22	4
WT	58.8			WT	30							WT	7			Hvfcp1-1	5.5	202.111								Hvfcp1-1	22	3.75
WT	57.7			WT	30							WT	6			Hvfcp1-1	5.5	188.07								Hvfcp1-1	22	4
WT	40.9			WT	24							WT	6			Hvfcp1-1	5.5	184.642								Hvfcp1-1	22	4.5
WT	46.2			WT	31							WT	6			WT	6.5	170.171								Hvfcp1-1	22	4.5
WT	53			WT	27							WT	6			WT	6.5	154.827								Hvfcp1-1	22	4
WT	55.3			WT	30							WT	5			WT	6.5	182.862								Hvfcp1-1	22	3.75
WT	53.8			WT	31							WT	6			WT	6.5	157.998								Hvfcp1-1	22	4
WT	51.7			WT	30							WT	6			WT	6.5	174.789								Hvfcp1-1	22	4
WT	53.8			WT	19							WT	6			Hvclv1-1	6.5	276.256								Hvfcp1-1	25	4.75
WT	54			WT	2							WT	6			Hvclv1-1	6.5	260.919								Hvfcp1-1	25	5.25
WT	55			WT	26							WT	6			Hvclv1-1	6.5	253.939								Hvfcp1-1	25	5
WT	55.2			WT	29							WT	5			Hvclv1-1	6.5	210.314								Hvfcp1-1	25	5
WT	56.6			WT	31							WT	5			Hvclv1-1	6.5	233.326								Hvfcp1-1	25	4.75
WT	50.3			WT	27							WT	5			Hvfcp1-1	6.5	207.377								Hvfcp1-1	25	5
WT	58.7			WT	32							WT	6			Hvfcp1-1	6.5	243.848								Hvfcp1-1	25	5
WT	46.9			WT	28							WT	6			Hvfcp1-1	6.5	215.28								Hvfcp1-1	25	5
WT	55.4			WT	29							WT	6			Hvfcp1-1	6.5	227.101								Hvfcp1-1	25	5.25
WT	49.6			WT	19							WT	6			Hvfcp1-1	6.5	230.738								Hvfcp1-1	25	5.5
WT	54.6			WT	30							WT	6													Hvfcp1-1	28	6
WT	62.9			WT	32							WT	6													Hvfcp1-1	28	5.75
WT	52			WT	30							WT	5													Hvfcp1-1	28	6.5
WT	26.1			WT	16							WT	5													Hvfcp1-1	28	5.5
WT	41.2			WT	23							WT	6													Hvfcp1-1	28	6
WT	47.5			WT	31							WT	5													Hvfcp1-1	28	6
WT	34.3			WT	19							WT	6													Hvfcp1-1	28	6.5
WT	26			WT	16							WT	6													Hvfcp1-1	28	6.5
WT	27.4			WT	21							WT	5													Hvfcp1-1	28	6
WT	26.2			WT	16							WT	5													Hvfcp1-1	28	6
WT	265.7			WT	15							WT	5													Hvfcp1-1	31	8
WT	25.1			WT	12							WT	5													Hvfcp1-1	31	8
WT	18			WT	3							WT	5													Hvfcp1-1	31	8
WT	52.3			WT	28							WT	6													Hvfcp1-1	31	8
WT	52.3			WT	28							WT	6													Hvfcp1-1	31	8
WT	51.1			WT	26							WT	6													Hvfcp1-1	31	8
WT	49.2			WT	27							WT	6													Hvfcp1-1	31	8
WT	51.2			WT	28							WT	5													Hvfcp1-1	31	8
WT	53.7			WT	33							WT	5													Hvfcp1-1	31	8
WT	50.7			WT	27							WT	6
WT	56.6			WT	27							WT	6
WT	43.6			WT	26							WT	5
WT	51.2			WT	26							WT	5
WT	56.8			WT	29							WT	6
WT	54.2			WT	28							WT	5
WT	51.7			WT	29							WT	6
WT	50.5			WT	25							WT	6
WT	55.3			WT	31							WT	5
WT	50.4			WT	26							WT	6
WT	34.4			WT	23							WT	5
WT	54.6			WT	31							WT	5
WT	34.2			WT	24							WT	6
WT	53.4			WT	29							WT	6
WT	57.3			WT	29							WT	6
WT	47.6			WT	28							WT	6
WT	47.9			WT	27							WT	6
WT	38.7			WT	22							WT	6
WT	53.3			WT	31							WT	6
WT	45.5			WT	27							WT	5
WT	53.3			WT	29							WT	6
WT	41.3			WT	28							WT	6
WT	31.5			WT	19							WT	5
WT	51.2			WT	27							WT	6
WT	50			WT	30							WT	5
WT	53			WT	27							WT	6
WT	51.8			WT	26							WT	6
WT	27.7			WT	18							WT	6
WT	43.8			WT	26							WT	5
WT	40.1			WT	24							WT	5
WT	29.6			WT	17							WT	6
WT	30.2			WT	19							WT	5
WT	31.3			WT	20							WT	5
WT	35.9			WT	20							WT	6
WT	31.9			WT	19							WT	5
WT	34.7			WT	16							WT	5
WT	26.2			WT	20							WT	5
WT	32.1			WT	21							WT	6
WT	23.9			WT	12							WT	6
WT	22.1			WT	15							WT	5
WT	35.1			WT	15							WT	5
WT	31.7			WT	15							WT	5
WT	26			WT	9							WT	5
WT	22			WT	14							WT	5
WT	32.6			WT	15							WT	5
WT	56.8			WT	31							WT	5
WT	48.7			WT	23							WT	5
WT	50			WT	21							WT	5
WT	58.8			WT	28							WT	6
WT	56.6			WT	27							WT	6
WT	54.9			WT	31							WT	5
WT	52.7			WT	30							WT	6
WT	56			WT	28							WT	6
WT	57.6			WT	28							WT	6
WT	53.2			WT	27							WT	6
WT	54			WT	32							WT	6
WT	43.5			WT	24							WT	6
WT	61.5			WT	28							WT	6
WT	59.3			WT	30							WT	6
WT	54.9			WT	25							WT	6
WT	55.7			WT	29							WT	6
WT	62.7			WT	30							WT	6
WT	44.8			WT	26							WT	5
WT	44.5			WT	26							WT	5
WT	53.4			WT	31							WT	5
WT	56.1			WT	25							WT	6
WT	48.3			WT	28							WT	6
WT	45.1			WT	24							WT	6
WT	53.7			WT	27							WT	6
WT	44.3			WT	23							WT	6
WT	41.2			WT	25							WT	5
WT	36.3			WT	23							WT	6
WT	40.9			WT	27							WT	6
WT	37.5			WT	21							WT	5
WT	34			WT	21							WT	6
WT	25.7			WT	13							WT	5
WT	35.3			WT	18							WT	6
WT	25.1			WT	15							WT	5
WT	24.1			WT	11							WT	5
WT	24.1			WT	11							WT	5
WT	21			WT	3							WT	5
WT	22.5			WT	13							WT	5
WT	19.6			WT	1							WT	5
WT	22.4			WT	8							WT	5
WT	51.5			WT	29							WT	5
WT	58.2			WT	30							WT	6
WT	53.7			WT	31							WT	6
WT	49.9			WT	31							WT	5
WT	52.8			WT	28							WT	6
WT	52.2			WT	29							WT	6
WT	53.1			WT	30							WT	5
WT	53.3			WT	28							WT	5
WT	52.3			WT	24							WT	6
WT	50.2			WT	29							WT	5
WT	41.4			WT	28							WT	6
WT	56.5			WT	29							WT	6
WT	49.3			WT	30							WT	5
WT	48.1			WT	28							WT	5
WT	43.2			WT	24							WT	5
WT	47.7			WT	22							WT	5
WT	53.7			WT	29							WT	6
WT	50.7			WT	27							WT	6
WT	41.6			WT	23							WT	5
WT	42.7			WT	19							WT	5
WT	37.2			WT	17							WT	5
WT	43.3			WT	6							WT	6
WT	45.3			WT	22							WT	5
WT	37.8			WT	21							WT	5
WT	37.2			WT	26							WT	6
WT	41.9			WT	20							WT	5
WT	37.5			WT	18							WT	6
WT	33.2			WT	16							WT	5
WT	39.8			WT	23							WT	5
WT	47.7			WT	19							WT	5
WT	46.4			WT	17							WT	6
WT	41.8			WT	19							WT	5
WT	33.1			WT	9							WT	5
WT	41.6			WT	20							WT	6
WT	32.8			WT	16							WT	5
WT	31			WT	17							WT	5
WT	38.7			WT	20							WT	5
WT	34.9			WT	19							WT	5
WT	37			WT	19							WT	6
WT	40.3			WT	16							WT	5
WT	30.7			WT	9							WT	5
WT	50.5			WT	25							WT	5
WT	50.6			WT	22							WT	6
WT	50.6			WT	29							WT	5
WT	53.4			WT	30							WT	6
WT	59.7			WT	32							WT	6
WT	55.5			WT	29							WT	6
WT	55.1			WT	29							WT	5
WT	53			WT	32							WT	5
WT	51.9			WT	32							WT	5
WT	52.2			WT	30							WT	5
WT	51			WT	27							WT	5
WT	58.4			WT	27							WT	6
WT	50.4			WT	32							WT	5
WT	57.2			WT	33							WT	6
WT	51.2			WT	30							WT	5
WT	56.8			WT	29							WT	5
WT	49.7			WT	29							WT	5
WT	52.7			WT	27							WT	5
WT	56.3			WT	31							WT	5
WT	51.6			WT	25							WT	6
WT	53.5			WT	32							WT	5
WT	57.9			WT	31							WT	5
WT	29.8			WT	12							WT	6
WT	34.5			WT	16							WT	5
WT	56.8			WT	7							WT	5
WT	40.1			WT	19							WT	6
WT	29.4			WT	23							WT	5
WT	41.4			WT	26							WT	5
WT	44.4			WT	23							WT	6
WT	31.9			WT	15							WT	6
WT	38.1			WT	22							WT	6
WT	33.8			WT	23							WT	5
WT	27.1			WT	18							WT	5
WT	28.5			WT	13							WT	5
WT	54.9			WT	30							WT	5
WT	53.6			WT	29							WT	5
WT	48.5			WT	29							WT	5
WT	55			WT	28							WT	6
WT	49.8			WT	30							WT	6
WT	49.9			WT	26							WT	5
WT	49.4			WT	26							WT	6
WT	55.2			WT	28							WT	6
WT	53.3			WT	27							WT	6
WT	47.7			WT	30							WT	6
WT	49.3			WT	28							WT	5
WT	38			WT	26							WT	5
WT	46.8			WT	26							WT	5
WT	51			WT	30							WT	6
WT	51.5			WT	25							WT	6
WT	47.3			WT	29							WT	6
WT	56.1			WT	29							WT	6
WT	46.1			WT	29							WT	5
WT	46.4			WT	29							WT	6
WT	46			WT	26							WT	6
WT	49.4			WT	27							WT	5
WT	42.7			WT	27							WT	5
WT	37.5			WT	31							WT	5
WT	37.3			WT	26							WT	5
WT	49.2			WT	27							WT	6
WT	48.8			WT	25							WT	5
WT	33.4			WT	19							WT	6
WT	40.1			WT	25							WT	5
WT	41			WT	26							WT	6
WT	46.4			WT	26							WT	5
WT	36.7			WT	23							WT	5
WT	24.3			WT	19							WT	5
WT	38.9			WT	20							WT	5
WT	26.3			WT	5							WT	5
WT	34.7			WT	21							WT	6
WT	40.2			WT	14							WT	5
WT	52.4			WT	29							WT	5
WT	54.3			WT	30							WT	5
WT	51.5			WT	28							WT	6
WT	54.2			WT	28							WT	5
WT	38.4			WT	22							WT	6
WT	49.9			WT	29							WT	5
WT	58.4			WT	31							WT	6
WT	56.8			WT	33							WT	5
WT	62.4			WT	31							WT	6
WT	55.9			WT	29							WT	6
WT	50.8			WT	29							WT	5
WT	58.1			WT	32							WT	6
WT	52.3			WT	28							WT	6
WT	52.2			WT	29							WT	5
WT	54.7			WT	30							WT	5
WT	48.5			WT	28							WT	5
WT	62.4			WT	7							WT	6
WT	54.6			WT	32							WT	5
WT	52.9			WT	30							WT	5
WT	57.4			WT	30							WT	6
WT	54.7			WT	30							WT	6
WT	52.7			WT	14							WT	5
WT	36.3			WT	23							WT	5
WT	37.9			WT	22							WT	5
WT	43.8			WT	28							WT	5
WT	33.1			WT	21							WT	6
WT	32.3			WT	19							WT	5
WT	24.2			WT	0							WT	5
WT	24.2			WT	18							WT	5
WT	20.5			WT	16							WT	5
WT	23.8			WT	3							WT	5
WT	33.2			WT	18							WT	5
WT	19.3			WT	0							WT	5
WT	26.5			WT	1							WT	6
WT	26			WT	0							WT	6
WT	20.7			WT	0							WT	5
WT	15.9			WT	0							WT	5
WT	13.3			WT	10							WT	5
WT	56.7			WT	30							WT	5
WT	50.4			WT	30							WT	6
WT	56			WT	24							WT	6
WT	54.7			WT	11							WT	5
WT	54.6			WT	31							WT	5
WT	55.4			WT	30							WT	6
WT	46.5			WT	30							WT	6
WT	54.6			WT	31							WT	6
WT	49.3			WT	13							WT	6
WT	55.9			WT	30							WT	6
WT	56.9			WT	33							WT	6
WT	58.8			WT	29							WT	6
WT	60.3			WT	30							WT	6
WT	57.6			WT	32							WT	5
WT	55.2			WT	34							WT	6
WT	54.3			WT	29							WT	6
WT	56.2			WT	20							WT	6
WT	44.5			WT	29							WT	5
WT	61.3			WT	33							WT	6
WT	46.3			WT	28							WT	6
WT	41.8			WT	22							WT	5
WT	34.3			WT	25							WT	5
WT	32.1			WT	22							WT	5
WT	36.5			WT	17							WT	5
WT	43.5			WT	20							WT	6
WT	35.2			WT	13							WT	5
WT	30.9			WT	7							WT	5
WT	36			WT	14							WT	5
WT	42.6			WT	8							WT	5
WT	27.2			WT	8							WT	5
WT	32.8			WT	22							WT	5
WT	31.8			WT	19							WT	5
WT	29.1			WT	0							WT	5
WT	37.8			WT	22							WT	5
WT	29			WT	0							WT	5
WT	39.5			WT	0							WT	5
WT	37.4			WT	10							WT	5
WT	32.2			WT	3							WT	5
WT	23.8			WT	0							WT	5
WT	24.2			WT	10							WT	5
Hvfcp1-1	41.4			Hvfcp1-1	20							Hvfcp1-1	6
Hvfcp1-1	43.7			Hvfcp1-1	21							Hvfcp1-1	5
Hvfcp1-1	32.1			Hvfcp1-1	21							Hvfcp1-1	6
Hvfcp1-1	41.1			Hvfcp1-1	24							Hvfcp1-1	6
Hvfcp1-1	47.7			Hvfcp1-1	26							Hvfcp1-1	6
Hvfcp1-1	31.3			Hvfcp1-1	18							Hvfcp1-1	6
Hvfcp1-1	48.7			Hvfcp1-1	26							Hvfcp1-1	6
Hvfcp1-1	44.4			Hvfcp1-1	21							Hvfcp1-1	5
Hvfcp1-1	32			Hvfcp1-1	23							Hvfcp1-1	6
Hvfcp1-1	42.2			Hvfcp1-1	21							Hvfcp1-1	6
Hvfcp1-1	45.4			Hvfcp1-1	23							Hvfcp1-1	6
Hvfcp1-1	24.5			Hvfcp1-1	12							Hvfcp1-1	6
Hvfcp1-1	48.1			Hvfcp1-1	29							Hvfcp1-1	6
Hvfcp1-1	30			Hvfcp1-1	18							Hvfcp1-1	6
Hvfcp1-1	48.6			Hvfcp1-1	26							Hvfcp1-1	6
Hvfcp1-1	37.6			Hvfcp1-1	3							Hvfcp1-1	6
Hvfcp1-1	41			Hvfcp1-1	25							Hvfcp1-1	6
Hvfcp1-1	44.8			Hvfcp1-1	23							Hvfcp1-1	6
Hvfcp1-1	47.8			Hvfcp1-1	22							Hvfcp1-1	6
Hvfcp1-1	39			Hvfcp1-1	22							Hvfcp1-1	6
Hvfcp1-1	32.6			Hvfcp1-1	22							Hvfcp1-1	5
Hvfcp1-1	37.5			Hvfcp1-1	3							Hvfcp1-1	5
Hvfcp1-1	25.6			Hvfcp1-1	13							Hvfcp1-1	5
Hvfcp1-1	38.2			Hvfcp1-1	20							Hvfcp1-1	6
Hvfcp1-1	41			Hvfcp1-1	22							Hvfcp1-1	5
Hvfcp1-1	21.5			Hvfcp1-1	2							Hvfcp1-1	5
Hvfcp1-1	25.4			Hvfcp1-1	11							Hvfcp1-1	5
Hvfcp1-1	14			Hvfcp1-1	0							Hvfcp1-1	5
Hvfcp1-1	15.6			Hvfcp1-1	1							Hvfcp1-1	5
Hvfcp1-1	18.8			Hvfcp1-1	1							Hvfcp1-1	6
Hvfcp1-1	18.5			Hvfcp1-1	0							Hvfcp1-1	5
Hvfcp1-1	16.7			Hvfcp1-1	0							Hvfcp1-1	5
Hvfcp1-1	16.4			Hvfcp1-1	2							Hvfcp1-1	4
Hvfcp1-1	40.9			Hvfcp1-1	30							Hvfcp1-1	5
Hvfcp1-1	43.6			Hvfcp1-1	29							Hvfcp1-1	6
Hvfcp1-1	34.4			Hvfcp1-1	28							Hvfcp1-1	5
Hvfcp1-1	42.7			Hvfcp1-1	28							Hvfcp1-1	5
Hvfcp1-1	49.4			Hvfcp1-1	30							Hvfcp1-1	6
Hvfcp1-1	32.5			Hvfcp1-1	7							Hvfcp1-1	5
Hvfcp1-1	35.8			Hvfcp1-1	25							Hvfcp1-1	5
Hvfcp1-1	23.1			Hvfcp1-1	12							Hvfcp1-1	5
Hvfcp1-1	22.2			Hvfcp1-1	18							Hvfcp1-1	5
Hvfcp1-1	27.5			Hvfcp1-1	9							Hvfcp1-1	5
Hvfcp1-1	25.1			Hvfcp1-1	18							Hvfcp1-1	5
Hvfcp1-1	37			Hvfcp1-1	31							Hvfcp1-1	5
Hvfcp1-1	44.3			Hvfcp1-1	31							Hvfcp1-1	5
Hvfcp1-1	25.7			Hvfcp1-1	17							Hvfcp1-1	4
Hvfcp1-1	39			Hvfcp1-1	24							Hvfcp1-1	6
Hvfcp1-1	40.6			Hvfcp1-1	20							Hvfcp1-1	6
Hvfcp1-1	42.5			Hvfcp1-1	29							Hvfcp1-1	5
Hvfcp1-1	28.5			Hvfcp1-1	14							Hvfcp1-1	5
Hvfcp1-1	31.7			Hvfcp1-1	26							Hvfcp1-1	5
Hvfcp1-1	29			Hvfcp1-1	20							Hvfcp1-1	5
Hvfcp1-1	40.6			Hvfcp1-1	28							Hvfcp1-1	6
Hvfcp1-1	39.1			Hvfcp1-1	27							Hvfcp1-1	5
Hvfcp1-1	44.9			Hvfcp1-1	31							Hvfcp1-1	6
Hvfcp1-1	26.9			Hvfcp1-1	22							Hvfcp1-1	5
Hvfcp1-1	31.5			Hvfcp1-1	19							Hvfcp1-1	5
Hvfcp1-1	20			Hvfcp1-1	1							Hvfcp1-1	5
Hvfcp1-1	26.6			Hvfcp1-1	19							Hvfcp1-1	5
Hvfcp1-1	39.7			Hvfcp1-1	30							Hvfcp1-1	5
Hvfcp1-1	28.5			Hvfcp1-1	20							Hvfcp1-1	5
Hvfcp1-1	34.4			Hvfcp1-1	26							Hvfcp1-1	5
Hvfcp1-1	41.8			Hvfcp1-1	27							Hvfcp1-1	6
Hvfcp1-1	29.2			Hvfcp1-1	23							Hvfcp1-1	5
Hvfcp1-1	34.1			Hvfcp1-1	18							Hvfcp1-1	5
Hvfcp1-1	42.2			Hvfcp1-1	28							Hvfcp1-1	5
Hvfcp1-1	29.3			Hvfcp1-1	15							Hvfcp1-1	5
Hvfcp1-1	37.4			Hvfcp1-1	16							Hvfcp1-1	6
Hvfcp1-1	42.9			Hvfcp1-1	29							Hvfcp1-1	5
Hvfcp1-1	43.4			Hvfcp1-1	27							Hvfcp1-1	6
Hvfcp1-1	39.7			Hvfcp1-1	24							Hvfcp1-1	6
Hvfcp1-1	47.6			Hvfcp1-1	28							Hvfcp1-1	6
Hvfcp1-1	26.3			Hvfcp1-1	20							Hvfcp1-1	5
Hvfcp1-1	22.5			Hvfcp1-1	2							Hvfcp1-1	5
Hvfcp1-1	39.8			Hvfcp1-1	27							Hvfcp1-1	5
Hvfcp1-1	32.2			Hvfcp1-1	18							Hvfcp1-1	5
Hvfcp1-1	32.7			Hvfcp1-1	23							Hvfcp1-1	5
Hvfcp1-1	45.7			Hvfcp1-1	28							Hvfcp1-1	6
Hvfcp1-1	43.1			Hvfcp1-1	29							Hvfcp1-1	5
Hvfcp1-1	41.7			Hvfcp1-1	26							Hvfcp1-1	5
Hvfcp1-1	39			Hvfcp1-1	29							Hvfcp1-1	5
Hvfcp1-1	43.4			Hvfcp1-1	27							Hvfcp1-1	6
Hvfcp1-1	39.9			Hvfcp1-1	19							Hvfcp1-1	5
Hvfcp1-1	37.2			Hvfcp1-1	26							Hvfcp1-1	5
Hvfcp1-1	47.3			Hvfcp1-1	30							Hvfcp1-1	6
Hvfcp1-1	41.6			Hvfcp1-1	30							Hvfcp1-1	5
Hvfcp1-1	37.7			Hvfcp1-1	11							Hvfcp1-1	6
Hvfcp1-1	43.3			Hvfcp1-1	29							Hvfcp1-1	6
Hvfcp1-1	41.5			Hvfcp1-1	22							Hvfcp1-1	6
Hvfcp1-1	40.7			Hvfcp1-1	26							Hvfcp1-1	5
Hvfcp1-1	27.2			Hvfcp1-1	15							Hvfcp1-1	5
Hvfcp1-1	42.7			Hvfcp1-1	30							Hvfcp1-1	4
Hvfcp1-1	24.5			Hvfcp1-1	17							Hvfcp1-1	5
Hvfcp1-1	32.8			Hvfcp1-1	16							Hvfcp1-1	5
Hvfcp1-1	24.2			Hvfcp1-1	1							Hvfcp1-1	6
Hvfcp1-1	30.3			Hvfcp1-1	17							Hvfcp1-1	5
Hvfcp1-1	39.9			Hvfcp1-1	27							Hvfcp1-1	6
Hvfcp1-1	42.1			Hvfcp1-1	27							Hvfcp1-1	6
Hvfcp1-1	35.8			Hvfcp1-1	18							Hvfcp1-1	5
Hvfcp1-1	43.3			Hvfcp1-1	29							Hvfcp1-1	5
Hvfcp1-1	41.8			Hvfcp1-1	28							Hvfcp1-1	5
Hvfcp1-1	33.3			Hvfcp1-1	6							Hvfcp1-1	6
Hvfcp1-1	46.7			Hvfcp1-1	28							Hvfcp1-1	6
Hvfcp1-1	46.2			Hvfcp1-1	28							Hvfcp1-1	5
Hvfcp1-1	45.4			Hvfcp1-1	26							Hvfcp1-1	6
Hvfcp1-1	46			Hvfcp1-1	29							Hvfcp1-1	6
Hvfcp1-1	39.7			Hvfcp1-1	26							Hvfcp1-1	5
Hvfcp1-1	42.9			Hvfcp1-1	29							Hvfcp1-1	5
Hvfcp1-1	42.6			Hvfcp1-1	27							Hvfcp1-1	5
Hvfcp1-1	41.3			Hvfcp1-1	27							Hvfcp1-1	5
Hvfcp1-1	27.3			Hvfcp1-1	13							Hvfcp1-1	5
Hvfcp1-1	45			Hvfcp1-1	32							Hvfcp1-1	5
Hvfcp1-1	21.1			Hvfcp1-1	11							Hvfcp1-1	5
Hvfcp1-1	23.8			Hvfcp1-1	6							Hvfcp1-1	5
Hvfcp1-1	31.4			Hvfcp1-1	5							Hvfcp1-1	5
Hvfcp1-1	47.3			Hvfcp1-1	29							Hvfcp1-1	6
Hvfcp1-1	29.2			Hvfcp1-1	10							Hvfcp1-1	5
Hvfcp1-1	38.3			Hvfcp1-1	26							Hvfcp1-1	6
Hvfcp1-1	27			Hvfcp1-1	19							Hvfcp1-1	5
Hvfcp1-1	43.6			Hvfcp1-1	27							Hvfcp1-1	6
Hvfcp1-1	26.8			Hvfcp1-1	21							Hvfcp1-1	5
Hvfcp1-1	36.7			Hvfcp1-1	28							Hvfcp1-1	6
Hvfcp1-1	31.1			Hvfcp1-1	21							Hvfcp1-1	5
Hvfcp1-1	46.7			Hvfcp1-1	29							Hvfcp1-1	5
Hvfcp1-1	28.5			Hvfcp1-1	22							Hvfcp1-1	5
Hvfcp1-1	32.5			Hvfcp1-1	22							Hvfcp1-1	5
Hvfcp1-1	29.6			Hvfcp1-1	15							Hvfcp1-1	5
Hvfcp1-1	35			Hvfcp1-1	19							Hvfcp1-1	5
Hvfcp1-1	43.4			Hvfcp1-1	31							Hvfcp1-1	6
Hvfcp1-1	44.2			Hvfcp1-1	27							Hvfcp1-1	5
Hvfcp1-1	38.3			Hvfcp1-1	24							Hvfcp1-1	6
Hvfcp1-1	31.4			Hvfcp1-1	22							Hvfcp1-1	5
Hvfcp1-1	26.5			Hvfcp1-1	16							Hvfcp1-1	5
Hvfcp1-1	46.4			Hvfcp1-1	30							Hvfcp1-1	6
Hvfcp1-1	47.4			Hvfcp1-1	30							Hvfcp1-1	5
Hvfcp1-1	34.5			Hvfcp1-1	19							Hvfcp1-1	5
Hvfcp1-1	33.6			Hvfcp1-1	19							Hvfcp1-1	5
Hvfcp1-1	29.7			Hvfcp1-1	20							Hvfcp1-1	5
Hvfcp1-1	27.2			Hvfcp1-1	16							Hvfcp1-1	5
Hvfcp1-1	44.9			Hvfcp1-1	27							Hvfcp1-1	5
Hvfcp1-1	43.2			Hvfcp1-1	28							Hvfcp1-1	5
Hvfcp1-1	46			Hvfcp1-1	27							Hvfcp1-1	6
Hvfcp1-1	28.6			Hvfcp1-1	16							Hvfcp1-1	5
Hvfcp1-1	25.8			Hvfcp1-1	16							Hvfcp1-1	5
Hvfcp1-1	33.4			Hvfcp1-1	21							Hvfcp1-1	5
Hvfcp1-1	44.9			Hvfcp1-1	28							Hvfcp1-1	7
Hvfcp1-1	47.2			Hvfcp1-1	26							Hvfcp1-1	6
Hvfcp1-1	39.6			Hvfcp1-1	25							Hvfcp1-1	5
Hvfcp1-1	43.8			Hvfcp1-1	25							Hvfcp1-1	5
Hvfcp1-1	41.7			Hvfcp1-1	27							Hvfcp1-1	6
Hvfcp1-1	43.9			Hvfcp1-1	26							Hvfcp1-1	6
Hvfcp1-1	42.1			Hvfcp1-1	26							Hvfcp1-1	5
Hvfcp1-1	44.6			Hvfcp1-1	28							Hvfcp1-1	6
Hvfcp1-1	28			Hvfcp1-1	12							Hvfcp1-1	6
Hvfcp1-1	31			Hvfcp1-1	14							Hvfcp1-1	5
Hvfcp1-1	32.3			Hvfcp1-1	22							Hvfcp1-1	5
Hvfcp1-1	46			Hvfcp1-1	28							Hvfcp1-1	6
Hvfcp1-1	16.8			Hvfcp1-1	8							Hvfcp1-1	5
Hvfcp1-1	37.1			Hvfcp1-1	18							Hvfcp1-1	5
Hvfcp1-1	47.4			Hvfcp1-1	31							Hvfcp1-1	6
Hvfcp1-1	44.1			Hvfcp1-1	31							Hvfcp1-1	5
Hvfcp1-1	47.7			Hvfcp1-1	33							Hvfcp1-1	5
Hvfcp1-1	37.9			Hvfcp1-1	24							Hvfcp1-1	5
Hvfcp1-1	42.8			Hvfcp1-1	27							Hvfcp1-1	6
Hvfcp1-1	41.4			Hvfcp1-1	27							Hvfcp1-1	5
Hvfcp1-1	45.6			Hvfcp1-1	29							Hvfcp1-1	5
Hvfcp1-1	49.3			Hvfcp1-1	32							Hvfcp1-1	6
Hvfcp1-1	41.1			Hvfcp1-1	25							Hvfcp1-1	6
Hvfcp1-1	40.3			Hvfcp1-1	27							Hvfcp1-1	5
Hvfcp1-1	30.7			Hvfcp1-1	12							Hvfcp1-1	6
Hvfcp1-1	42.1			Hvfcp1-1	27							Hvfcp1-1	6
Hvfcp1-1	35.4			Hvfcp1-1	26							Hvfcp1-1	5
Hvfcp1-1	42.5			Hvfcp1-1	28							Hvfcp1-1	5
Hvfcp1-1	47.6			Hvfcp1-1	14							Hvfcp1-1	6
Hvfcp1-1	49			Hvfcp1-1	31							Hvfcp1-1	7
Hvfcp1-1	40.2			Hvfcp1-1	26							Hvfcp1-1	6
Hvfcp1-1	17.6			Hvfcp1-1	10							Hvfcp1-1	5
Hvfcp1-1	42.9			Hvfcp1-1	30							Hvfcp1-1	6
Hvfcp1-1	27.2			Hvfcp1-1	3							Hvfcp1-1	5
Hvfcp1-1	41.6			Hvfcp1-1	33							Hvfcp1-1	6
Hvfcp1-1	40.8			Hvfcp1-1	29							Hvfcp1-1	5
Hvfcp1-1	42.1			Hvfcp1-1	30							Hvfcp1-1	5
Hvfcp1-1	33.4			Hvfcp1-1	24							Hvfcp1-1	5
Hvfcp1-1	26.2			Hvfcp1-1	27							Hvfcp1-1	6
Hvfcp1-1	37			Hvfcp1-1	24							Hvfcp1-1	6
Hvfcp1-1	23.9			Hvfcp1-1	15							Hvfcp1-1	5
Hvfcp1-1	39.6			Hvfcp1-1	29							Hvfcp1-1	5
Hvfcp1-1	12.1			Hvfcp1-1	0							Hvfcp1-1	4
Hvfcp1-1	18.7			Hvfcp1-1	0							Hvfcp1-1	5
Hvfcp1-1	23.4			Hvfcp1-1	16							Hvfcp1-1	5
Hvfcp1-1	16.8			Hvfcp1-1	0							Hvfcp1-1	5
Hvfcp1-1	17.9			Hvfcp1-1	0							Hvfcp1-1	5
Hvfcp1-1	40.7			Hvfcp1-1	29							Hvfcp1-1	6
Hvfcp1-1	42.4			Hvfcp1-1	26							Hvfcp1-1	6
Hvfcp1-1	48.4			Hvfcp1-1	30							Hvfcp1-1	6
Hvfcp1-1	42.8			Hvfcp1-1	28							Hvfcp1-1	5
Hvfcp1-1	26.7			Hvfcp1-1	16							Hvfcp1-1	5
Hvfcp1-1	45.2			Hvfcp1-1	16							Hvfcp1-1	5
Hvfcp1-1	45.7			Hvfcp1-1	32							Hvfcp1-1	6
Hvfcp1-1	38.7			Hvfcp1-1	24							Hvfcp1-1	5
Hvfcp1-1	42.1			Hvfcp1-1	22							Hvfcp1-1	6
Hvfcp1-1	47.3			Hvfcp1-1	30							Hvfcp1-1	6
Hvfcp1-1	45.8			Hvfcp1-1	30							Hvfcp1-1	5
Hvfcp1-1	49.1			Hvfcp1-1	27							Hvfcp1-1	5
Hvfcp1-1	47.3			Hvfcp1-1	29							Hvfcp1-1	5
Hvfcp1-1	46.1			Hvfcp1-1	32							Hvfcp1-1	6
Hvfcp1-1	47.7			Hvfcp1-1	28							Hvfcp1-1	5
Hvfcp1-1	48.4			Hvfcp1-1	30							Hvfcp1-1	6
Hvfcp1-1	45.7			Hvfcp1-1	30							Hvfcp1-1	5
Hvfcp1-1	42.3			Hvfcp1-1	30							Hvfcp1-1	5
Hvfcp1-1	44.3			Hvfcp1-1	24							Hvfcp1-1	6
Hvfcp1-1	43.5			Hvfcp1-1	26							Hvfcp1-1	5
Hvfcp1-1	46.3			Hvfcp1-1	29							Hvfcp1-1	6
Hvfcp1-1	23.1			Hvfcp1-1	0							Hvfcp1-1	5
Hvfcp1-1	47.2			Hvfcp1-1	29							Hvfcp1-1	6
Hvfcp1-1	47.2			Hvfcp1-1	29							Hvfcp1-1	5
Hvfcp1-1	45.2			Hvfcp1-1	28							Hvfcp1-1	6
Hvfcp1-1	37			Hvfcp1-1	28							Hvfcp1-1	5
Hvfcp1-1	34.9			Hvfcp1-1	16							Hvfcp1-1	5
Hvfcp1-1	44.1			Hvfcp1-1	28							Hvfcp1-1	5
Hvfcp1-1	47.3			Hvfcp1-1	28							Hvfcp1-1	5
Hvfcp1-1	41.3			Hvfcp1-1	27							Hvfcp1-1	6
Hvfcp1-1	32.7			Hvfcp1-1	17							Hvfcp1-1	5
Hvfcp1-1	48.3			Hvfcp1-1	29							Hvfcp1-1	6
Hvfcp1-1	46.5			Hvfcp1-1	30							Hvfcp1-1	6
Hvfcp1-1	26.5			Hvfcp1-1	15							Hvfcp1-1	5
Hvfcp1-1	14.8			Hvfcp1-1	0							Hvfcp1-1	5
Hvfcp1-1	27.1			Hvfcp1-1	17							Hvfcp1-1	5
Hvfcp1-1	27.6			Hvfcp1-1	15							Hvfcp1-1	5
Hvfcp1-1	28.7			Hvfcp1-1	11							Hvfcp1-1	5
Hvfcp1-1	50.9			Hvfcp1-1	29							Hvfcp1-1	6
Hvfcp1-1	30.3			Hvfcp1-1	12							Hvfcp1-1	5
Hvfcp1-1	46.9			Hvfcp1-1	29							Hvfcp1-1	6
Hvfcp1-1	30.8			Hvfcp1-1	12							Hvfcp1-1	6
Hvfcp1-1	39.1			Hvfcp1-1	29							Hvfcp1-1	5
Hvfcp1-1	20.1			Hvfcp1-1	0							Hvfcp1-1	5
Hvfcp1-1	50.6			Hvfcp1-1	23							Hvfcp1-1	6
Hvfcp1-1	43.8			Hvfcp1-1	24							Hvfcp1-1	5
Hvfcp1-1	42.1			Hvfcp1-1	29							Hvfcp1-1	5
Hvfcp1-1	10.5			Hvfcp1-1	0							Hvfcp1-1	4
Hvfcp1-1	43.5			Hvfcp1-1	29							Hvfcp1-1	5
Hvfcp1-1	20.9			Hvfcp1-1	7							Hvfcp1-1	5
Hvfcp1-1	47.4			Hvfcp1-1	29							Hvfcp1-1	6
Hvfcp1-1	29			Hvfcp1-1	12							Hvfcp1-1	5
Hvfcp1-1	41.5			Hvfcp1-1	28							Hvfcp1-1	5
Hvfcp1-1	47			Hvfcp1-1	29							Hvfcp1-1	6
Hvfcp1-1	37.8			Hvfcp1-1	24							Hvfcp1-1	5
Hvfcp1-1	47.9			Hvfcp1-1	26							Hvfcp1-1	6
Hvfcp1-1	50.3			Hvfcp1-1	29							Hvfcp1-1	6
Hvfcp1-1	44			Hvfcp1-1	29							Hvfcp1-1	5
Hvfcp1-1	43.4			Hvfcp1-1	29							Hvfcp1-1	5
Hvfcp1-1	45.6			Hvfcp1-1	28							Hvfcp1-1	5
Hvfcp1-1	20.4			Hvfcp1-1	0							Hvfcp1-1	5
Hvfcp1-1	46.9			Hvfcp1-1	30							Hvfcp1-1	6
Hvfcp1-1	47.8			Hvfcp1-1	29							Hvfcp1-1	6
Hvfcp1-1	44.1			Hvfcp1-1	30							Hvfcp1-1	5
Hvfcp1-1	42.7			Hvfcp1-1	14							Hvfcp1-1	6
Hvfcp1-1	43.8			Hvfcp1-1	29							Hvfcp1-1	5
Hvfcp1-1	21.4			Hvfcp1-1	1							Hvfcp1-1	5
Hvfcp1-1	25			Hvfcp1-1	2							Hvfcp1-1	6
Hvfcp1-1	47.6			Hvfcp1-1	28							Hvfcp1-1	5
Hvfcp1-1	17.7			Hvfcp1-1	0							Hvfcp1-1	5
Hvfcp1-1	44			Hvfcp1-1	25							Hvfcp1-1	6
Hvfcp1-1	48			Hvfcp1-1	29							Hvfcp1-1	6
Hvfcp1-1	44			Hvfcp1-1	29							Hvfcp1-1	5
Hvfcp1-1	40.3			Hvfcp1-1	22							Hvfcp1-1	6
Hvfcp1-1	31.7			Hvfcp1-1	25							Hvfcp1-1	6
Hvfcp1-1	47.3			Hvfcp1-1	27							Hvfcp1-1	6
Hvfcp1-1	43.5			Hvfcp1-1	26							Hvfcp1-1	6
Hvfcp1-1	20.3			Hvfcp1-1	0							Hvfcp1-1	6
Hvfcp1-1	47.4			Hvfcp1-1	29							Hvfcp1-1	6
Hvfcp1-1	40.8			Hvfcp1-1	17							Hvfcp1-1	5
Hvfcp1-1	39.9			Hvfcp1-1	25							Hvfcp1-1	6
Hvfcp1-1	28.9			Hvfcp1-1	16							Hvfcp1-1	5
Hvfcp1-1	43.5			Hvfcp1-1	28							Hvfcp1-1	5
Hvfcp1-1	42.9			Hvfcp1-1	28							Hvfcp1-1	5
Hvfcp1-1	41.6			Hvfcp1-1	23							Hvfcp1-1	6
Hvfcp1-1	46.6			Hvfcp1-1	27							Hvfcp1-1	6
Hvfcp1-1	28			Hvfcp1-1	20							Hvfcp1-1	5
Hvfcp1-1	43			Hvfcp1-1	24							Hvfcp1-1	6
Hvfcp1-1	38.8			Hvfcp1-1	24							Hvfcp1-1	5
Hvfcp1-1	48.5			Hvfcp1-1	31							Hvfcp1-1	7
Hvfcp1-1	40.2			Hvfcp1-1	22							Hvfcp1-1	5
Hvfcp1-1	41.4			Hvfcp1-1	27							Hvfcp1-1	5
Hvfcp1-1	34.6			Hvfcp1-1	17							Hvfcp1-1	6
Hvfcp1-1	42.5			Hvfcp1-1	24							Hvfcp1-1	5
Hvfcp1-1	42.1			Hvfcp1-1	33							Hvfcp1-1	5
Hvfcp1-1	38.4			Hvfcp1-1	14							Hvfcp1-1	6
Hvfcp1-1	42.9			Hvfcp1-1	26							Hvfcp1-1	6
Hvfcp1-1	28.2			Hvfcp1-1	6							Hvfcp1-1	6
Hvfcp1-1	21.7			Hvfcp1-1	0							Hvfcp1-1	6
Hvfcp1-1	27.8			Hvfcp1-1	9							Hvfcp1-1	6
Hvfcp1-1	36.9			Hvfcp1-1	28							Hvfcp1-1	6
Hvfcp1-1	37.7			Hvfcp1-1	23							Hvfcp1-1	6
Hvfcp1-1	14.9			Hvfcp1-1	0							Hvfcp1-1	4
Hvfcp1-1	43.5			Hvfcp1-1	30							Hvfcp1-1	5
Hvfcp1-1	42			Hvfcp1-1	22							Hvfcp1-1	6
Hvfcp1-1	41.9			Hvfcp1-1	29							Hvfcp1-1	6
Hvfcp1-1	42.6			Hvfcp1-1	27							Hvfcp1-1	5
Hvfcp1-1	43.1			Hvfcp1-1	28							Hvfcp1-1	5
Hvfcp1-1	41.5			Hvfcp1-1	28							Hvfcp1-1	5
Hvfcp1-1	44.1			Hvfcp1-1	26							Hvfcp1-1	6
Hvfcp1-1	28.1			Hvfcp1-1	16							Hvfcp1-1	5
Hvfcp1-1	30.6			Hvfcp1-1	6							Hvfcp1-1	5
Hvfcp1-1	41.5			Hvfcp1-1	24							Hvfcp1-1	6
Hvfcp1-1	44.5			Hvfcp1-1	25							Hvfcp1-1	6
Hvfcp1-1	46.2			Hvfcp1-1	29							Hvfcp1-1	6
Hvfcp1-1	39.1			Hvfcp1-1	27							Hvfcp1-1	6
Hvfcp1-1	44.3			Hvfcp1-1	29							Hvfcp1-1	6
Hvfcp1-1	44			Hvfcp1-1	32							Hvfcp1-1	5
Hvfcp1-1	43.5			Hvfcp1-1	25							Hvfcp1-1	6
Hvfcp1-1	41.2			Hvfcp1-1	28							Hvfcp1-1	5
Hvfcp1-1	41.9			Hvfcp1-1	24							Hvfcp1-1	5
Hvfcp1-1	44.7			Hvfcp1-1	30							Hvfcp1-1	6
Hvfcp1-1	43.2			Hvfcp1-1	28							Hvfcp1-1	6
Hvfcp1-1	40.8			Hvfcp1-1	25							Hvfcp1-1	6
Hvfcp1-1	45.6			Hvfcp1-1	30							Hvfcp1-1	6
Hvfcp1-1	41.8			Hvfcp1-1	26							Hvfcp1-1	6
Hvfcp1-1	39.5			Hvfcp1-1	26							Hvfcp1-1	5
Hvfcp1-1	46.6			Hvfcp1-1	28							Hvfcp1-1	6
Hvfcp1-1	27.6			Hvfcp1-1	16							Hvfcp1-1	5
Hvfcp1-1	28.2			Hvfcp1-1	17							Hvfcp1-1	5
Hvfcp1-1	26.2			Hvfcp1-1	14							Hvfcp1-1	5
Hvfcp1-1	37.3			Hvfcp1-1	19							Hvfcp1-1	6
Hvfcp1-1	24.6			Hvfcp1-1	9							Hvfcp1-1	5
Hvfcp1-1	24.3			Hvfcp1-1	14							Hvfcp1-1	5
Hvfcp1-1	27			Hvfcp1-1	14							Hvfcp1-1	5
Hvfcp1-1	22.1			Hvfcp1-1	9							Hvfcp1-1	5
Hvfcp1-1	26.1			Hvfcp1-1	15							Hvfcp1-1	5
Hvfcp1-1	26.4			Hvfcp1-1	13							Hvfcp1-1	5
Hvfcp1-1	21.8			Hvfcp1-1	7							Hvfcp1-1	5
Hvfcp1-1	22			Hvfcp1-1	0							Hvfcp1-1	5
Hvfcp1-1	22.4			Hvfcp1-1	0							Hvfcp1-1	6
Hvfcp1-1	17.5			Hvfcp1-1	0							Hvfcp1-1	5
Hvfcp1-2	26.7			Hvfcp1-2	19							Hvfcp1-2	5
Hvfcp1-2	25.5			Hvfcp1-2	12							Hvfcp1-2	5
Hvfcp1-2	21.2			Hvfcp1-2	0							Hvfcp1-2	6
Hvfcp1-2	40.9			Hvfcp1-2	27							Hvfcp1-2	5
Hvfcp1-2	30			Hvfcp1-2	16							Hvfcp1-2	6
Hvfcp1-2	30.2			Hvfcp1-2	20							Hvfcp1-2	5
Hvfcp1-2	39.5			Hvfcp1-2	24							Hvfcp1-2	5
Hvfcp1-2	40.1			Hvfcp1-2	27							Hvfcp1-2	5
Hvfcp1-2	36.1			Hvfcp1-2	25							Hvfcp1-2	6
Hvfcp1-2	23.2			Hvfcp1-2	14							Hvfcp1-2	5
Hvfcp1-2	29.7			Hvfcp1-2	20							Hvfcp1-2	5
Hvfcp1-2	27.3			Hvfcp1-2	11							Hvfcp1-2	6
Hvfcp1-2	28.8			Hvfcp1-2	5							Hvfcp1-2	6
Hvfcp1-2	30.2			Hvfcp1-2	12							Hvfcp1-2	6
Hvfcp1-2	31.3			Hvfcp1-2	19							Hvfcp1-2	5
Hvfcp1-2	44.1			Hvfcp1-2	27							Hvfcp1-2	5
Hvfcp1-2	45.1			Hvfcp1-2	26							Hvfcp1-2	5
Hvfcp1-2	28.3			Hvfcp1-2	13							Hvfcp1-2	5
Hvfcp1-2	42.5			Hvfcp1-2	25							Hvfcp1-2	6
Hvfcp1-2	26.5			Hvfcp1-2	7							Hvfcp1-2	5
Hvfcp1-2	27.8			Hvfcp1-2	14							Hvfcp1-2	5
Hvfcp1-2	26.6			Hvfcp1-2	14							Hvfcp1-2	5
Hvfcp1-2	24.7			Hvfcp1-2	15							Hvfcp1-2	5
Hvfcp1-2	37.8			Hvfcp1-2	29							Hvfcp1-2	5
Hvfcp1-2	26.9			Hvfcp1-2	15							Hvfcp1-2	5
Hvfcp1-2	24.2			Hvfcp1-2	0							Hvfcp1-2	5
Hvfcp1-2	25.3			Hvfcp1-2	18							Hvfcp1-2	5
Hvfcp1-2	22.7			Hvfcp1-2	10							Hvfcp1-2	6
Hvfcp1-2	24.9			Hvfcp1-2	18							Hvfcp1-2	5
Hvfcp1-2	29.7			Hvfcp1-2	17							Hvfcp1-2	5
Hvfcp1-2	22.2			Hvfcp1-2	0							Hvfcp1-2	5
Hvfcp1-2	32.1			Hvfcp1-2	16							Hvfcp1-2	5
Hvfcp1-2	28.7			Hvfcp1-2	17							Hvfcp1-2	6
Hvfcp1-2	25.8			Hvfcp1-2	11							Hvfcp1-2	5
Hvfcp1-2	29.4			Hvfcp1-2	19							Hvfcp1-2	5
Hvfcp1-2	27.2			Hvfcp1-2	13							Hvfcp1-2	5
Hvfcp1-2	26.3			Hvfcp1-2	10							Hvfcp1-2	6
Hvfcp1-2	12.5			Hvfcp1-2	0							Hvfcp1-2	5
Hvfcp1-2	31.5			Hvfcp1-2	18							Hvfcp1-2	5
Hvfcp1-2	28.6			Hvfcp1-2	16							Hvfcp1-2	5
Hvfcp1-2	41.2			Hvfcp1-2	28							Hvfcp1-2	5
Hvfcp1-2	24.7			Hvfcp1-2	10							Hvfcp1-2	5
Hvfcp1-2	38.6			Hvfcp1-2	25							Hvfcp1-2	6
Hvfcp1-2	39.5			Hvfcp1-2	26							Hvfcp1-2	5
Hvfcp1-2	30.7			Hvfcp1-2	12							Hvfcp1-2	5
Hvfcp1-2	23.5			Hvfcp1-2	14							Hvfcp1-2	5
Hvfcp1-2	12.8			Hvfcp1-2	0							Hvfcp1-2	5
Hvfcp1-2	17.5			Hvfcp1-2	0							Hvfcp1-2	5
Hvfcp1-2	12.8			Hvfcp1-2	0							Hvfcp1-2	5
Hvfcp1-2	19.7			Hvfcp1-2	0							Hvfcp1-2	5
Hvfcp1-2	43.5			Hvfcp1-2	25							Hvfcp1-2	6
Hvfcp1-2	44.5			Hvfcp1-2	29							Hvfcp1-2	5
Hvfcp1-2	40.1			Hvfcp1-2	28							Hvfcp1-2	5
Hvfcp1-2	35.8			Hvfcp1-2	29							Hvfcp1-2	5
Hvfcp1-2	42.8			Hvfcp1-2	25							Hvfcp1-2	5
Hvfcp1-2	43.1			Hvfcp1-2	28							Hvfcp1-2	5
Hvfcp1-2	45.2			Hvfcp1-2	28							Hvfcp1-2	6
Hvfcp1-2	43.6			Hvfcp1-2	27							Hvfcp1-2	6
Hvfcp1-2	40.9			Hvfcp1-2	26							Hvfcp1-2	5
Hvfcp1-2	34.2			Hvfcp1-2	21							Hvfcp1-2	5
Hvfcp1-2	45.6			Hvfcp1-2	30							Hvfcp1-2	5
Hvfcp1-2	43.2			Hvfcp1-2	29							Hvfcp1-2	6
Hvfcp1-2	45.7			Hvfcp1-2	26							Hvfcp1-2	6
Hvfcp1-2	36.4			Hvfcp1-2	24							Hvfcp1-2	6
Hvfcp1-2	30.1			Hvfcp1-2	9							Hvfcp1-2	5
Hvfcp1-2	44.1			Hvfcp1-2	27							Hvfcp1-2	6
Hvfcp1-2	34			Hvfcp1-2	26							Hvfcp1-2	6
Hvfcp1-2	44.9			Hvfcp1-2	29							Hvfcp1-2	5
Hvfcp1-2	43.6			Hvfcp1-2	27							Hvfcp1-2	6
Hvfcp1-2	39			Hvfcp1-2	26							Hvfcp1-2	5
Hvfcp1-2	41.3			Hvfcp1-2	27							Hvfcp1-2	5
Hvfcp1-2	44.5			Hvfcp1-2	30							Hvfcp1-2	6
Hvfcp1-2	42.3			Hvfcp1-2	28							Hvfcp1-2	5
Hvfcp1-2	45.4			Hvfcp1-2	30							Hvfcp1-2	6
Hvfcp1-2	39.1			Hvfcp1-2	27							Hvfcp1-2	5
Hvfcp1-2	44.9			Hvfcp1-2	26							Hvfcp1-2	6
Hvfcp1-2	42.5			Hvfcp1-2	30							Hvfcp1-2	6
Hvfcp1-2	32.7			Hvfcp1-2	23							Hvfcp1-2	5
Hvfcp1-2	30.1			Hvfcp1-2	20							Hvfcp1-2	5
Hvfcp1-2	32.7			Hvfcp1-2	19							Hvfcp1-2	6
Hvfcp1-2	26.2			Hvfcp1-2	13							Hvfcp1-2	5
Hvfcp1-2	30.2			Hvfcp1-2	21							Hvfcp1-2	5
Hvfcp1-2	28.1			Hvfcp1-2	16							Hvfcp1-2	5
Hvfcp1-2	30.1			Hvfcp1-2	15							Hvfcp1-2	5
Hvfcp1-2	27.5			Hvfcp1-2	9							Hvfcp1-2	6
Hvfcp1-2	26.8			Hvfcp1-2	11							Hvfcp1-2	6
Hvfcp1-2	23.9			Hvfcp1-2	0							Hvfcp1-2	6
Hvfcp1-2	19.9			Hvfcp1-2	0							Hvfcp1-2	5
Hvfcp1-2	23.4			Hvfcp1-2	4							Hvfcp1-2	5
Hvfcp1-2	21.2			Hvfcp1-2	0							Hvfcp1-2	5
Hvfcp1-2	25.4			Hvfcp1-2	19							Hvfcp1-2	5
Hvfcp1-2	22.6			Hvfcp1-2	0							Hvfcp1-2	6
Hvfcp1-2	20.2			Hvfcp1-2	0							Hvfcp1-2	5
Hvfcp1-2	21.5			Hvfcp1-2	0							Hvfcp1-2	5
Hvfcp1-2	22.4			Hvfcp1-2	2							Hvfcp1-2	5
Hvfcp1-2	16.5			Hvfcp1-2	0							Hvfcp1-2	5
Hvfcp1-2	38.7			Hvfcp1-2	29							Hvfcp1-2	5
Hvfcp1-2	36.1			Hvfcp1-2	29							Hvfcp1-2	5
Hvfcp1-2	39.8			Hvfcp1-2	25							Hvfcp1-2	5
Hvfcp1-2	35			Hvfcp1-2	24							Hvfcp1-2	5
Hvfcp1-2	42.1			Hvfcp1-2	28							Hvfcp1-2	5
Hvfcp1-2	34			Hvfcp1-2	27							Hvfcp1-2	5
Hvfcp1-2	47.8			Hvfcp1-2	30							Hvfcp1-2	6
Hvfcp1-2	44.3			Hvfcp1-2	28							Hvfcp1-2	5
Hvfcp1-2	39.7			Hvfcp1-2	27							Hvfcp1-2	5
Hvfcp1-2	44.7			Hvfcp1-2	29							Hvfcp1-2	5
Hvfcp1-2	36.5			Hvfcp1-2	24							Hvfcp1-2	6
Hvfcp1-2	38.1			Hvfcp1-2	29							Hvfcp1-2	5
Hvfcp1-2	42.1			Hvfcp1-2	27							Hvfcp1-2	5
Hvfcp1-2	40.6			Hvfcp1-2	30							Hvfcp1-2	5
Hvfcp1-2	39.4			Hvfcp1-2	28							Hvfcp1-2	6
Hvfcp1-2	44.9			Hvfcp1-2	31							Hvfcp1-2	5
Hvfcp1-2	29.6			Hvfcp1-2	14							Hvfcp1-2	5
Hvfcp1-2	41.9			Hvfcp1-2	29							Hvfcp1-2	6
Hvfcp1-2	37.4			Hvfcp1-2	24							Hvfcp1-2	6
Hvfcp1-2	38.7			Hvfcp1-2	24							Hvfcp1-2	5
Hvfcp1-2	38.8			Hvfcp1-2	29							Hvfcp1-2	5
Hvfcp1-2	43			Hvfcp1-2	31							Hvfcp1-2	5
Hvfcp1-2	38.5			Hvfcp1-2	27							Hvfcp1-2	5
Hvfcp1-2	31.1			Hvfcp1-2	24							Hvfcp1-2	5
Hvfcp1-2	41.2			Hvfcp1-2	27							Hvfcp1-2	5
Hvfcp1-2	30.9			Hvfcp1-2	14							Hvfcp1-2	6
Hvfcp1-2	33.4			Hvfcp1-2	20							Hvfcp1-2	6
Hvfcp1-2	35.2			Hvfcp1-2	25							Hvfcp1-2	6
Hvfcp1-2	31.5			Hvfcp1-2	27							Hvfcp1-2	5
Hvfcp1-2	32.5			Hvfcp1-2	20							Hvfcp1-2	5
Hvfcp1-2	42.9			Hvfcp1-2	29							Hvfcp1-2	5
Hvfcp1-2	34			Hvfcp1-2	16							Hvfcp1-2	6
Hvfcp1-2	28.1			Hvfcp1-2	0							Hvfcp1-2	6
Hvfcp1-2	26.6			Hvfcp1-2	17							Hvfcp1-2	5
Hvfcp1-2	28.8			Hvfcp1-2	20							Hvfcp1-2	5
Hvfcp1-2	27.3			Hvfcp1-2	0							Hvfcp1-2	6
Hvfcp1-2	31.1			Hvfcp1-2	9							Hvfcp1-2	5
Hvfcp1-2	21.1			Hvfcp1-2	0							Hvfcp1-2	5
Hvfcp1-2	23.4			Hvfcp1-2	0							Hvfcp1-2	5
Hvfcp1-2	13.5			Hvfcp1-2	0							Hvfcp1-2	4
Hvfcp1-2	24.9			Hvfcp1-2	0							Hvfcp1-2	5
Hvfcp1-2	27.2			Hvfcp1-2	0							Hvfcp1-2	6
Hvfcp1-2	20.5			Hvfcp1-2	0							Hvfcp1-2	5
Hvfcp1-2	28.9			Hvfcp1-2	23							Hvfcp1-2	5
Hvfcp1-2	35.7			Hvfcp1-2	24							Hvfcp1-2	6
Hvfcp1-2	50.7			Hvfcp1-2	31							Hvfcp1-2	6
Hvfcp1-2	26			Hvfcp1-2	15							Hvfcp1-2	6
Hvfcp1-2	44.9			Hvfcp1-2	30							Hvfcp1-2	6
Hvfcp1-2	48.3			Hvfcp1-2	30							Hvfcp1-2	6
Hvfcp1-2	48			Hvfcp1-2	30							Hvfcp1-2	6
Hvfcp1-2	29.9			Hvfcp1-2	12							Hvfcp1-2	6
Hvfcp1-2	43.8			Hvfcp1-2	34							Hvfcp1-2	6
Hvfcp1-2	34.3			Hvfcp1-2	24							Hvfcp1-2	6
Hvfcp1-2	50.6			Hvfcp1-2	31							Hvfcp1-2	5
Hvfcp1-2	42.1			Hvfcp1-2	31							Hvfcp1-2	6
Hvfcp1-2	40.3			Hvfcp1-2	28							Hvfcp1-2	5
Hvfcp1-2	36.6			Hvfcp1-2	24							Hvfcp1-2	5
Hvfcp1-2	36.5			Hvfcp1-2	26							Hvfcp1-2	6
Hvfcp1-2	36.6			Hvfcp1-2	26							Hvfcp1-2	6
Hvfcp1-2	35.5			Hvfcp1-2	10							Hvfcp1-2	6
Hvfcp1-2	32.1			Hvfcp1-2	21							Hvfcp1-2	5
Hvfcp1-2	39.4			Hvfcp1-2	29							Hvfcp1-2	5
Hvfcp1-2	32.4			Hvfcp1-2	25							Hvfcp1-2	5
Hvfcp1-2	48.1			Hvfcp1-2	23							Hvfcp1-2	6
Hvfcp1-2	39.7			Hvfcp1-2	27							Hvfcp1-2	6
Hvfcp1-2	22.9			Hvfcp1-2	12							Hvfcp1-2	6
Hvfcp1-2	31.1			Hvfcp1-2	22							Hvfcp1-2	6
Hvfcp1-2	30.7			Hvfcp1-2	20							Hvfcp1-2	6
Hvfcp1-2	32.4			Hvfcp1-2	21							Hvfcp1-2	6
Hvfcp1-2	19.7			Hvfcp1-2	4							Hvfcp1-2	6
Hvfcp1-2	13.8			Hvfcp1-2	0							Hvfcp1-2	5
Hvfcp1-2	19.3			Hvfcp1-2	0							Hvfcp1-2	5
Hvfcp1-2	15.9			Hvfcp1-2	0							Hvfcp1-2	5
Hvfcp1-2	34.9			Hvfcp1-2	27							Hvfcp1-2	5
Hvfcp1-2	32.8			Hvfcp1-2	26							Hvfcp1-2	6
Hvfcp1-2	32.9			Hvfcp1-2	21							Hvfcp1-2	6
Hvfcp1-2	22.7			Hvfcp1-2	10							Hvfcp1-2	5
Hvfcp1-2	36.7			Hvfcp1-2	29							Hvfcp1-2	5
Hvfcp1-2	49.1			Hvfcp1-2	27							Hvfcp1-2	6
Hvfcp1-2	37.1			Hvfcp1-2	26							Hvfcp1-2	5
Hvfcp1-2	51.7			Hvfcp1-2	28							Hvfcp1-2	6
Hvfcp1-2	39.2			Hvfcp1-2	29							Hvfcp1-2	5
Hvfcp1-2	31.6			Hvfcp1-2	17							Hvfcp1-2	5
Hvfcp1-2	40.1			Hvfcp1-2	24							Hvfcp1-2	6
Hvfcp1-2	49			Hvfcp1-2	27							Hvfcp1-2	5
Hvfcp1-2	47.2			Hvfcp1-2	29							Hvfcp1-2	6
Hvfcp1-2	51			Hvfcp1-2	29							Hvfcp1-2	6
Hvfcp1-2	36.6			Hvfcp1-2	29							Hvfcp1-2	6
Hvfcp1-2	45.5			Hvfcp1-2	29							Hvfcp1-2	5
Hvfcp1-2	44.8			Hvfcp1-2	28							Hvfcp1-2	6
Hvfcp1-2	38.4			Hvfcp1-2	29							Hvfcp1-2	6
Hvfcp1-2	43			Hvfcp1-2	27							Hvfcp1-2	5
Hvfcp1-2	41.7			Hvfcp1-2	31							Hvfcp1-2	6
Hvfcp1-2	49.3			Hvfcp1-2	31							Hvfcp1-2	6
Hvfcp1-2	47.2			Hvfcp1-2	28							Hvfcp1-2	6
Hvfcp1-2	52.1			Hvfcp1-2	25							Hvfcp1-2	6
Hvfcp1-2	28.3			Hvfcp1-2	17							Hvfcp1-2	6
Hvfcp1-2	40.2			Hvfcp1-2	30							Hvfcp1-2	6
Hvfcp1-2	45.5			Hvfcp1-2	30							Hvfcp1-2	5
Hvfcp1-2	45.9			Hvfcp1-2	28							Hvfcp1-2	6
Hvfcp1-2	38.6			Hvfcp1-2	27							Hvfcp1-2	6
Hvfcp1-2	30			Hvfcp1-2	23							Hvfcp1-2	5
Hvfcp1-2	41.7			Hvfcp1-2	28							Hvfcp1-2	5
Hvfcp1-2	27.8			Hvfcp1-2	22							Hvfcp1-2	6
Hvfcp1-2	26.4			Hvfcp1-2	25							Hvfcp1-2	5
Hvfcp1-2	26.2			Hvfcp1-2	16							Hvfcp1-2	6
Hvfcp1-2	22.1			Hvfcp1-2	10							Hvfcp1-2	5
Hvfcp1-2	39			Hvfcp1-2	23							Hvfcp1-2	6
Hvfcp1-2	39.1			Hvfcp1-2	20							Hvfcp1-2	5
Hvfcp1-2	43.6			Hvfcp1-2	26							Hvfcp1-2	6
Hvfcp1-2	26.2			Hvfcp1-2	13							Hvfcp1-2	5
Hvfcp1-2	40			Hvfcp1-2	24							Hvfcp1-2	5
Hvfcp1-2	36.9			Hvfcp1-2	25							Hvfcp1-2	5
Hvfcp1-2	42.7			Hvfcp1-2	26							Hvfcp1-2	5
Hvfcp1-2	39.2			Hvfcp1-2	26							Hvfcp1-2	5
Hvfcp1-2	44.3			Hvfcp1-2	27							Hvfcp1-2	5
Hvfcp1-2	36.7			Hvfcp1-2	23							Hvfcp1-2	5
Hvfcp1-2	41.6			Hvfcp1-2	28							Hvfcp1-2	5
Hvfcp1-2	44.6			Hvfcp1-2	29							Hvfcp1-2	5
Hvfcp1-2	47.6			Hvfcp1-2	25							Hvfcp1-2	6
Hvfcp1-2	40.6			Hvfcp1-2	24							Hvfcp1-2	5
Hvfcp1-2	39.7			Hvfcp1-2	27							Hvfcp1-2	6
Hvfcp1-2	44			Hvfcp1-2	29							Hvfcp1-2	6
Hvfcp1-2	42.8			Hvfcp1-2	22							Hvfcp1-2	6
Hvfcp1-2	46.2			Hvfcp1-2	25							Hvfcp1-2	6
Hvfcp1-2	42.1			Hvfcp1-2	26							Hvfcp1-2	6
Hvfcp1-2	42.4			Hvfcp1-2	26							Hvfcp1-2	5
Hvfcp1-2	43.5			Hvfcp1-2	24							Hvfcp1-2	6
Hvfcp1-2	43.9			Hvfcp1-2	31							Hvfcp1-2	6
Hvfcp1-2	44.1			Hvfcp1-2	29							Hvfcp1-2	5
Hvfcp1-2	36.8			Hvfcp1-2	19							Hvfcp1-2	6
Hvfcp1-2	35.6			Hvfcp1-2	26							Hvfcp1-2	6
Hvfcp1-2	46.3			Hvfcp1-2	26							Hvfcp1-2	6
Hvfcp1-2	22.1			Hvfcp1-2	13							Hvfcp1-2	5
Hvfcp1-2	31.5			Hvfcp1-2	23							Hvfcp1-2	5
Hvfcp1-2	20.6			Hvfcp1-2	13							Hvfcp1-2	5
Hvfcp1-2	23.1			Hvfcp1-2	12							Hvfcp1-2	5
Hvfcp1-2	15.7			Hvfcp1-2	8							Hvfcp1-2	5
Hvfcp1-2	19.8			Hvfcp1-2	12							Hvfcp1-2	5
Hvfcp1-2	26.6			Hvfcp1-2	10							Hvfcp1-2	5
Hvfcp1-2	37.5			Hvfcp1-2	30							Hvfcp1-2	5
Hvfcp1-2	28.1			Hvfcp1-2	20							Hvfcp1-2	5
Hvfcp1-2	28.6			Hvfcp1-2	18							Hvfcp1-2	5
Hvfcp1-2	41.8			Hvfcp1-2	30							Hvfcp1-2	6
Hvfcp1-2	29.9			Hvfcp1-2	20							Hvfcp1-2	5
Hvfcp1-2	24.9			Hvfcp1-2	20							Hvfcp1-2	6
Hvfcp1-2	25.3			Hvfcp1-2	10							Hvfcp1-2	5
Hvfcp1-2	39.8			Hvfcp1-2	28							Hvfcp1-2	6
Hvfcp1-2	39.2			Hvfcp1-2	22							Hvfcp1-2	6
Hvfcp1-2	33.3			Hvfcp1-2	10							Hvfcp1-2	6
Hvfcp1-2	39.9			Hvfcp1-2	27							Hvfcp1-2	6
Hvfcp1-2	41.7			Hvfcp1-2	30							Hvfcp1-2	5
Hvfcp1-2	35.1			Hvfcp1-2	26							Hvfcp1-2	5
Hvfcp1-2	35.2			Hvfcp1-2	26							Hvfcp1-2	5
Hvfcp1-2	25.6			Hvfcp1-2	6							Hvfcp1-2	6
Hvfcp1-2	35.2			Hvfcp1-2	23							Hvfcp1-2	6
Hvfcp1-2	37.6			Hvfcp1-2	32							Hvfcp1-2	6
Hvfcp1-2	30.7			Hvfcp1-2	24							Hvfcp1-2	6
Hvfcp1-2	38.4			Hvfcp1-2	17							Hvfcp1-2	6
Hvfcp1-2	28.2			Hvfcp1-2	6							Hvfcp1-2	6
Hvfcp1-2	28.4			Hvfcp1-2	21							Hvfcp1-2	5
Hvfcp1-2	33.9			Hvfcp1-2	25							Hvfcp1-2	6
Hvfcp1-2	27.3			Hvfcp1-2	19							Hvfcp1-2	5
Hvfcp1-2	29.7			Hvfcp1-2	21							Hvfcp1-2	6
Hvfcp1-2	29			Hvfcp1-2	12							Hvfcp1-2	5
Hvfcp1-2	33.9			Hvfcp1-2	20							Hvfcp1-2	5
Hvfcp1-2	27.1			Hvfcp1-2	17							Hvfcp1-2	5
Hvfcp1-2	32.2			Hvfcp1-2	13							Hvfcp1-2	6
Hvfcp1-2	28.2			Hvfcp1-2	13							Hvfcp1-2	6
Hvfcp1-2	29.6			Hvfcp1-2	1							Hvfcp1-2	5
Hvfcp1-2	33.5			Hvfcp1-2	22							Hvfcp1-2	6
Hvfcp1-2	26.9			Hvfcp1-2	20							Hvfcp1-2	6
Hvfcp1-2	21.7			Hvfcp1-2	13							Hvfcp1-2	5
Hvfcp1-2	27.3			Hvfcp1-2	19							Hvfcp1-2	5
Hvfcp1-2	17.4			Hvfcp1-2	6							Hvfcp1-2	5
Hvfcp1-2	24.7			Hvfcp1-2	15							Hvfcp1-2	5
Hvfcp1-2	28.8			Hvfcp1-2	13							Hvfcp1-2	6
Hvfcp1-2	18.9			Hvfcp1-2	0							Hvfcp1-2	5
Hvfcp1-2	22.5			Hvfcp1-2	9							Hvfcp1-2	5
Hvfcp1-2	17			Hvfcp1-2	3							Hvfcp1-2	6
Hvfcp1-2	17.1			Hvfcp1-2	9							Hvfcp1-2	5
Hvfcp1-2	20			Hvfcp1-2	0							Hvfcp1-2	5
Hvfcp1-2	42.1			Hvfcp1-2	27							Hvfcp1-2	6
Hvfcp1-2	28			Hvfcp1-2	22							Hvfcp1-2	5
Hvfcp1-2	42.7			Hvfcp1-2	26							Hvfcp1-2	5
Hvfcp1-2	27.6			Hvfcp1-2	21							Hvfcp1-2	5
Hvfcp1-2	38.8			Hvfcp1-2	29							Hvfcp1-2	6
Hvfcp1-2	37.2			Hvfcp1-2	24							Hvfcp1-2	5
Hvfcp1-2	35.5			Hvfcp1-2	16							Hvfcp1-2	6
Hvfcp1-2	42.6			Hvfcp1-2	26							Hvfcp1-2	6
Hvfcp1-2	39.3			Hvfcp1-2	25							Hvfcp1-2	5
Hvfcp1-2	39			Hvfcp1-2	28							Hvfcp1-2	5
Hvfcp1-2	43.3			Hvfcp1-2	29							Hvfcp1-2	6
Hvfcp1-2	45.7			Hvfcp1-2	28							Hvfcp1-2	5
Hvfcp1-2	39.8			Hvfcp1-2	25							Hvfcp1-2	6
Hvfcp1-2	42.4			Hvfcp1-2	28							Hvfcp1-2	5
Hvfcp1-2	39.4			Hvfcp1-2	25							Hvfcp1-2	5
Hvfcp1-2	43.3			Hvfcp1-2	28							Hvfcp1-2	5
Hvfcp1-2	39.6			Hvfcp1-2	26							Hvfcp1-2	6
Hvfcp1-2	36.9			Hvfcp1-2	24							Hvfcp1-2	5
Hvfcp1-2	28.6			Hvfcp1-2	10							Hvfcp1-2	6
Hvfcp1-2	37.5			Hvfcp1-2	25							Hvfcp1-2	5
Hvfcp1-2	40.4			Hvfcp1-2	27							Hvfcp1-2	5
Hvfcp1-2	42.5			Hvfcp1-2	26							Hvfcp1-2	5
Hvfcp1-2	43.8			Hvfcp1-2	25							Hvfcp1-2	6
Hvfcp1-2	41.9			Hvfcp1-2	27							Hvfcp1-2	5
Hvfcp1-2	37.7			Hvfcp1-2	28							Hvfcp1-2	5
Hvfcp1-2	41.9			Hvfcp1-2	27							Hvfcp1-2	6
Hvfcp1-2	37.8			Hvfcp1-2	28							Hvfcp1-2	5
Hvfcp1-2	37.4			Hvfcp1-2	23							Hvfcp1-2	6
Hvfcp1-2	31.5			Hvfcp1-2	24							Hvfcp1-2	5
Hvfcp1-2	35.4			Hvfcp1-2	22							Hvfcp1-2	5
Hvfcp1-2	31.1			Hvfcp1-2	12							Hvfcp1-2	6
Hvfcp1-2	29			Hvfcp1-2	10							Hvfcp1-2	5
Hvfcp1-2	24.8			Hvfcp1-2	12							Hvfcp1-2	6
Hvfcp1-2	23.3			Hvfcp1-2	1							Hvfcp1-2	5
Hvfcp1-2	2.2			Hvfcp1-2	10							Hvfcp1-2	5
Hvfcp1-2	12.7			Hvfcp1-2	0							Hvfcp1-2	5
Hvfcp1-2	24.9			Hvfcp1-2	3							Hvfcp1-2	5
Hvfcp1-2	17.8			Hvfcp1-2	0							Hvfcp1-2	5
Hvfcp1-2	15.8			Hvfcp1-2	0							Hvfcp1-2	5
Hvfcp1-2	45.9			Hvfcp1-2	27							Hvfcp1-2	6
Hvfcp1-2	39.1			Hvfcp1-2	18							Hvfcp1-2	6
Hvfcp1-2	23.2			Hvfcp1-2	0							Hvfcp1-2	5
Hvfcp1-2	21			Hvfcp1-2	6							Hvfcp1-2	5
Hvfcp1-2	25.7			Hvfcp1-2	0							Hvfcp1-2	5
Hvfcp1-2	42.3			Hvfcp1-2	28							Hvfcp1-2	5
Hvfcp1-2	41.2			Hvfcp1-2	27							Hvfcp1-2	6
Hvfcp1-2	38.5			Hvfcp1-2	24							Hvfcp1-2	6
Hvfcp1-2	35.2			Hvfcp1-2	25							Hvfcp1-2	5
Hvfcp1-2	36.8			Hvfcp1-2	14							Hvfcp1-2	6
Hvfcp1-2	37.8			Hvfcp1-2	24							Hvfcp1-2	5
Hvfcp1-2	40.4			Hvfcp1-2	22							Hvfcp1-2	6
Hvfcp1-2	42			Hvfcp1-2	31							Hvfcp1-2	5
Hvfcp1-2	38.7			Hvfcp1-2	30							Hvfcp1-2	5
Hvfcp1-2	43.3			Hvfcp1-2	27							Hvfcp1-2	6
Hvfcp1-2	39.6			Hvfcp1-2	22							Hvfcp1-2	6
Hvfcp1-2	41.4			Hvfcp1-2	31							Hvfcp1-2	5
Hvfcp1-2	42.9			Hvfcp1-2	24							Hvfcp1-2	6
Hvfcp1-2	39.5			Hvfcp1-2	29							Hvfcp1-2	5
Hvfcp1-2	33.4			Hvfcp1-2	20							Hvfcp1-2	6
Hvfcp1-2	41.2			Hvfcp1-2	24							Hvfcp1-2	6
Hvfcp1-2	41			Hvfcp1-2	24							Hvfcp1-2	5
Hvfcp1-2	37.6			Hvfcp1-2	23							Hvfcp1-2	6
Hvfcp1-2	36.5			Hvfcp1-2	26							Hvfcp1-2	5
Hvfcp1-2	30.4			Hvfcp1-2	14							Hvfcp1-2	6
Hvfcp1-2	41.5			Hvfcp1-2	28							Hvfcp1-2	5
Hvfcp1-2	15.5			Hvfcp1-2	6							Hvfcp1-2	5
Hvfcp1-2	15.1			Hvfcp1-2	0							Hvfcp1-2	5
Hvfcp1-2	23.7			Hvfcp1-2	19							Hvfcp1-2	5
Hvfcp1-2	40.6			Hvfcp1-2	25							Hvfcp1-2	6
Hvfcp1-2	44.7			Hvfcp1-2	27							Hvfcp1-2	6
Hvfcp1-2	40.5			Hvfcp1-2	19							Hvfcp1-2	5
Hvfcp1-2	36			Hvfcp1-2	25							Hvfcp1-2	5
Hvfcp1-2	38.1			Hvfcp1-2	28							Hvfcp1-2	5
Hvfcp1-2	46.1			Hvfcp1-2	31							Hvfcp1-2	6
Hvfcp1-2	43.4			Hvfcp1-2	24							Hvfcp1-2	6

## Sheet: Supplementary figure 8
Suppl. Fig.8A							Suppl. Fig.8B							Suppl. Fig.8C							Suppl. Fig.8D							Suppl. Fig.8E
genotype	W	volume ranges (µm³)	ratio (number of cells in the volume range/total number of cells)	statistical tests	p-values		genotype	W	volume ranges (µm³)	ratio (number of cells in the volume range/total number of cells)	statistical tests	p-values		genotype	W	volume ranges (µm³)	ratio (number of cells in the volume range/total number of cells)	statistical tests	p-values		genotype	W	volume ranges (µm³)	ratio (number of cells in the volume range/total number of cells)	statistical tests	p-values		genotype	tissue	average grey value	statistical tests	p-values	genotype	tissue	average grey value	statistical tests	p-values
WT	4.5	200.12	0.203271	Shapiro-Wilk normality test (WT) - range 200-1200	0.7311		WT	5	200.12	0.278867	Shapiro-Wilk normality test (WT) - range 200-1200	0.5056		WT	5.5	200.12	0.287234	Shapiro-Wilk normality test (WT) - range 200-1200	0.7611		WT	6.5	200.12	0.444444	Shapiro-Wilk normality test (WT) - range 200-1200	0.4109		WT	FM	14.686	Shapiro-Wilk normality test (FM)	0.04074	WT	RP	66.154	Shapiro-Wilk normality test (FM)	0.4227
WT	4.5	1200.22	0.525701	Shapiro-Wilk normality test (WT) - range 1200-2200	0.2042		WT	5	1200.22	0.446623	Shapiro-Wilk normality test (WT) - range 1200-2200	0.3696		WT	5.5	1200.22	0.54078	Shapiro-Wilk normality test (WT) - range 1200-2200	0.9653		WT	6.5	1200.22	0.409091	Shapiro-Wilk normality test (WT) - range 1200-2200	0.4194		WT	FM	4.784	Levene's Test for Homogeneity of Variance	0.6798	WT	RP	47.148	Levene's Test for Homogeneity of Variance	0.09549
WT	4.5	2200.32	0.221963	Shapiro-Wilk normality test (WT) - range 2200-3200	0.8967		WT	5	2200.32	0.1939	Shapiro-Wilk normality test (WT) - range 2200-3200	0.1963		WT	5.5	2200.32	0.131206	Shapiro-Wilk normality test (WT) - range 2200-3200	0.8607		WT	6.5	2200.32	0.10101	Shapiro-Wilk normality test (WT) - range 2200-3200	0.1215		WT	FM	13.421	Wilcoxon rank sum exact test	0.8785	WT	RP	106.355	t test	0.007936
WT	4.5	3200.42	0.0373832	Shapiro-Wilk normality test (WT) - - range 3200-4200	0.5222		WT	5	3200.42	0.0653595	Shapiro-Wilk normality test (WT) - - range 3200-4200	0.1034		WT	5.5	3200.42	0.0212766	Shapiro-Wilk normality test (WT) - - range 3200-4200	0.2755		WT	6.5	3200.42	0.0328283	Shapiro-Wilk normality test (WT) - - range 3200-4200	0.7715		WT	FM	59.919			WT	RP	101.294
WT	4.5	4200.52	0.00700935	Shapiro-Wilk normality test (WT) - range 4200-5200	0.6184		WT	5	4200.52	0.0108932	Shapiro-Wilk normality test (WT) - range 4200-5200	0.03055		WT	5.5	4200.52	0.0141844	Shapiro-Wilk normality test (WT) - range 4200-5200	0.415		WT	6.5	4200.52	0.0113636	Shapiro-Wilk normality test (WT) - range 4200-5200	0.9862		WT	FM	23.468			WT	RP	112.628
WT	4.5	5200.62	0.00233645	Shapiro-Wilk normality test (WT) - range 5200-6200	0.2894		WT	5	5200.62	0.0043573	Shapiro-Wilk normality test (WT) - range 5200-6200	0.000131		WT	5.5	5200.62	0.00177305	Shapiro-Wilk normality test (WT) - range 5200-6200	0.01915		WT	6.5	5200.62	0	Shapiro-Wilk normality test (WT) - range 5200-6200	0.04737		WT	FM	4.86			WT	RP	50.181
WT	4.5	6200.72	0.00233645	Shapiro-Wilk normality test (WT) - - range 6200-7200	0.4127		WT	5	6200.72	0	Shapiro-Wilk normality test (WT) - - range 6200-7200	NA		WT	5.5	6200.72	0.0035461	Shapiro-Wilk normality test (WT) - - range 6200-7200	0.048		WT	6.5	6200.72	0.00126263	Shapiro-Wilk normality test (WT) - - range 6200-7200	0.04451		WT	FM	45.047			WT	RP	121.093
WT	4.5	200.12	0.159574	Shapiro-Wilk normality test (Hvclv1-1) - range 200-1200	0.4183		WT	5	200.12	0.20298	Shapiro-Wilk normality test (Hvclv1-1) - range 200-1200	0.5168		WT	5.5	200.12	0.234848	Shapiro-Wilk normality test (Hvclv1-1) - range 200-1200	0.09291		WT	6.5	200.12	0.350932	Shapiro-Wilk normality test (Hvclv1-1) - range 200-1200	0.1503		WT	FM	17.52			WT	RP	52.98
WT	4.5	1200.22	0.510638	Shapiro-Wilk normality test (Hvclv1-1) - range 1200-2200	0.3287		WT	5	1200.22	0.56797	Shapiro-Wilk normality test (Hvclv1-1) - range 1200-2200	0.2103		WT	5.5	1200.22	0.50947	Shapiro-Wilk normality test (Hvclv1-1) - range 1200-2200	0.9412		WT	6.5	1200.22	0.473602	Shapiro-Wilk normality test (Hvclv1-1) - range 1200-2200	0.2724		Hvfcp1-1	FM	26.208			Hvfcp1-1	RP	52.014
WT	4.5	2200.32	0.287234	Shapiro-Wilk normality test (Hvclv1-1) - range 2200-3200	0.6806		WT	5	2200.32	0.206704	Shapiro-Wilk normality test (Hvclv1-1) - range 2200-3200	0.6426		WT	5.5	2200.32	0.206439	Shapiro-Wilk normality test (Hvclv1-1) - range 2200-3200	0.5552		WT	6.5	2200.32	0.121118	Shapiro-Wilk normality test (Hvclv1-1) - range 2200-3200	0.4543		Hvfcp1-1	FM	20.816			Hvfcp1-1	RP	55.368
WT	4.5	3200.42	0.0319149	Shapiro-Wilk normality test (Hvclv1-1) - - range 3200-4200	0.4776		WT	5	3200.42	0.0223464	Shapiro-Wilk normality test (Hvclv1-1) - - range 3200-4200	0.7578		WT	5.5	3200.42	0.0340909	Shapiro-Wilk normality test (Hvclv1-1) - - range 3200-4200	0.9481		WT	6.5	3200.42	0.0434783	Shapiro-Wilk normality test (Hvclv1-1) - - range 3200-4200	0.5109		Hvfcp1-1	FM	53.593			Hvfcp1-1	RP	61.3
WT	4.5	4200.52	0.0070922	Shapiro-Wilk normality test (Hvclv1-1) - range 4200-5200	0.05305		WT	5	4200.52	0	Shapiro-Wilk normality test (Hvclv1-1) - range 4200-5200	0.2827		WT	5.5	4200.52	0.0113636	Shapiro-Wilk normality test (Hvclv1-1) - range 4200-5200	0.02723		WT	6.5	4200.52	0.00776398	Shapiro-Wilk normality test (Hvclv1-1) - range 4200-5200	0.01131		Hvfcp1-1	FM	13.059			Hvfcp1-1	RP	14.895
WT	4.5	5200.62	0	Shapiro-Wilk normality test (Hvclv1-1) - range 5200-6200	0.03416		WT	5	5200.62	0	Shapiro-Wilk normality test (Hvclv1-1) - range 5200-6200	0.0243		WT	5.5	5200.62	0.00189394	Shapiro-Wilk normality test (Hvclv1-1) - range 5200-6200	0.9234		WT	6.5	5200.62	0.0015528	Shapiro-Wilk normality test (Hvclv1-1) - range 5200-6200	0.02058		Hvfcp1-1	FM	4.761			Hvfcp1-1	RP	30.904
WT	4.5	6200.72	0.0035461	Shapiro-Wilk normality test (Hvclv1-1) - - range 6200-7200	0.000131		WT	5	6200.72	0	Shapiro-Wilk normality test (Hvclv1-1) - - range 6200-7200	0.6755		WT	5.5	6200.72	0.00189394	Shapiro-Wilk normality test (Hvclv1-1) - - range 6200-7200	0.04798		WT	6.5	6200.72	0.0015528	Shapiro-Wilk normality test (Hvclv1-1) - - range 6200-7200	0.1833		Hvfcp1-1	FM	28.99			Hvfcp1-1	RP	30.194
WT	4.5	200.12	0.146512	Shapiro-Wilk normality test (Hvfcp1-1) - range 200-1200	0.5375		WT	5	200.12	0.314346	Shapiro-Wilk normality test (Hvfcp1-1) - range 200-1200	0.8855		WT	5.5	200.12	0.416955	Shapiro-Wilk normality test (Hvfcp1-1) - range 200-1200	0.6136		WT	6.5	200.12	0.43006	Shapiro-Wilk normality test (Hvfcp1-1) - range 200-1200	0.7264		Hvfcp1-1	FM	64.193			Hvfcp1-1	RP	66.999
WT	4.5	1200.22	0.488372	Shapiro-Wilk normality test (Hvfcp1-1) - range 1200-2200	0.7997		WT	5	1200.22	0.544304	Shapiro-Wilk normality test (Hvfcp1-1) - range 1200-2200	0.3771		WT	5.5	1200.22	0.472318	Shapiro-Wilk normality test (Hvfcp1-1) - range 1200-2200	0.5066		WT	6.5	1200.22	0.449405	Shapiro-Wilk normality test (Hvfcp1-1) - range 1200-2200	0.46		Hvfcp1-1	FM	1.648			Hvfcp1-1	RP	1.389
WT	4.5	2200.32	0.302326	Shapiro-Wilk normality test (Hvfcp1-1) - range 2200-3200	0.7676		WT	5	2200.32	0.111814	Shapiro-Wilk normality test (Hvfcp1-1) - range 2200-3200	0.1952		WT	5.5	2200.32	0.0916955	Shapiro-Wilk normality test (Hvfcp1-1) - range 2200-3200	0.7394		WT	6.5	2200.32	0.10119	Shapiro-Wilk normality test (Hvfcp1-1) - range 2200-3200	0.6685
WT	4.5	3200.42	0.055814	Shapiro-Wilk normality test (Hvfcp1-1) - - range 3200-4200	0.02889		WT	5	3200.42	0.0253165	Shapiro-Wilk normality test (Hvfcp1-1) - - range 3200-4200	0.9803		WT	5.5	3200.42	0.0138408	Shapiro-Wilk normality test (Hvfcp1-1) - - range 3200-4200	0.6246		WT	6.5	3200.42	0.014881	Shapiro-Wilk normality test (Hvfcp1-1) - - range 3200-4200	0.5813
WT	4.5	4200.52	0.00232558	Shapiro-Wilk normality test (Hvfcp1-1) - range 4200-5200	0.3489		WT	5	4200.52	0.00421941	Shapiro-Wilk normality test (Hvfcp1-1) - range 4200-5200	0.1923		WT	5.5	4200.52	0.00346021	Shapiro-Wilk normality test (Hvfcp1-1) - range 4200-5200	0.2068		WT	6.5	4200.52	0.0014881	Shapiro-Wilk normality test (Hvfcp1-1) - range 4200-5200	0.2406
WT	4.5	5200.62	0.00232558	Shapiro-Wilk normality test (Hvfcp1-1) - range 5200-6200	0.07975		WT	5	5200.62	0	Shapiro-Wilk normality test (Hvfcp1-1) - range 5200-6200	0.2016		WT	5.5	5200.62	0.0017301	Shapiro-Wilk normality test (Hvfcp1-1) - range 5200-6200	0.1518		WT	6.5	5200.62	0.0014881	Shapiro-Wilk normality test (Hvfcp1-1) - range 5200-6200	0.07946
WT	4.5	6200.72	0.00232558	Shapiro-Wilk normality test (Hvfcp1-1) - - range 6200-7200	0.000131		WT	5	6200.72	0	Shapiro-Wilk normality test (Hvfcp1-1) - - range 6200-7200	0.04336		WT	5.5	6200.72	0	Shapiro-Wilk normality test (Hvfcp1-1) - - range 6200-7200	0.000131		WT	6.5	6200.72	0.0014881	Shapiro-Wilk normality test (Hvfcp1-1) - - range 6200-7200	0.403
WT	4.5	200.12	0.188	Levene's Test for Homogeneity of Variance - range 200-1200	0.3136		WT	5	200.12	0.527352	Levene's Test for Homogeneity of Variance - range 200-1200	0.3674		WT	5.5	200.12	0.409733	Levene's Test for Homogeneity of Variance - range 200-1200	0.1862		WT	6.5	200.12	0.375	Levene's Test for Homogeneity of Variance - range 200-1200	0.6729
WT	4.5	1200.22	0.518	Levene's Test for Homogeneity of Variance - range 1200-2200	0.2583		WT	5	1200.22	0.40919	Levene's Test for Homogeneity of Variance - range 1200-2200	0.7097		WT	5.5	1200.22	0.43956	Levene's Test for Homogeneity of Variance - range 1200-2200	0.1648		WT	6.5	1200.22	0.49125	Levene's Test for Homogeneity of Variance - range 1200-2200	0.717
WT	4.5	2200.32	0.244	Levene's Test for Homogeneity of Variance - range 2200-3200	0.2895		WT	5	2200.32	0.0525164	Levene's Test for Homogeneity of Variance - range 2200-3200	0.152		WT	5.5	2200.32	0.11146	Levene's Test for Homogeneity of Variance - range 2200-3200	0.2179		WT	6.5	2200.32	0.105	Levene's Test for Homogeneity of Variance - range 2200-3200	0.7971
WT	4.5	3200.42	0.04	Levene's Test for Homogeneity of Variance - range 3200-4200	0.3145		WT	5	3200.42	0.0109409	Levene's Test for Homogeneity of Variance - range 3200-4200	0.4003		WT	5.5	3200.42	0.0361067	Levene's Test for Homogeneity of Variance - range 3200-4200	0.3382		WT	6.5	3200.42	0.0225	Levene's Test for Homogeneity of Variance - range 3200-4200	0.2422
WT	4.5	4200.52	0.004	Levene's Test for Homogeneity of Variance - range 4200-5200	0.9088		WT	5	4200.52	0	Levene's Test for Homogeneity of Variance - range 4200-5200	0.7636		WT	5.5	4200.52	0.00313972	Levene's Test for Homogeneity of Variance - range 4200-5200	0.9454		WT	6.5	4200.52	0.005	Levene's Test for Homogeneity of Variance - range 4200-5200	0.6956
WT	4.5	5200.62	0.004	Levene's Test for Homogeneity of Variance - range 5200-6200	0.2578		WT	5	5200.62	0	Levene's Test for Homogeneity of Variance - range 5200-6200	0.88		WT	5.5	5200.62	0	Levene's Test for Homogeneity of Variance - range 5200-6200	0.7939		WT	6.5	5200.62	0.00125	Levene's Test for Homogeneity of Variance - range 5200-6200	0.4091
WT	4.5	6200.72	0.002	Levene's Test for Homogeneity of Variance - range 6200-7200	0.8367		WT	5	6200.72	0	Levene's Test for Homogeneity of Variance - range 6200-7200	0.2553		WT	5.5	6200.72	0	Levene's Test for Homogeneity of Variance - range 6200-7200	0.427		WT	6.5	6200.72	0	Levene's Test for Homogeneity of Variance - range 6200-7200	0.7527
WT	4.5	200.12	0.164444				WT	5	200.12	0.484144				WT	5.5	200.12	0.54359				WT	6.5	200.12	0.377444
WT	4.5	1200.22	0.524444	Pairwise comparisons using t test			WT	5	1200.22	0.452431	Pairwise comparisons using t test			WT	5.5	1200.22	0.389744	Pairwise comparisons using t test			WT	6.5	1200.22	0.479699	Pairwise comparisons using t test
WT	4.5	2200.32	0.26	Comparisons	volume range	p-values	WT	5	2200.32	0.0549683	Comparisons	volume range	p-values	WT	5.5	2200.32	0.0478632	Comparisons	volume range	p-values	WT	6.5	2200.32	0.126316	Comparisons	volume range	p-values
WT	4.5	3200.42	0.0422222	WT vs Hvclv1-1	200-1200	0.36	WT	5	3200.42	0.00845666	WT vs Hvclv1-1	200-1200	0.69	WT	5.5	3200.42	0.0119658	WT vs Hvclv1-1	200-1200	0.54	WT	6.5	3200.42	0.0105263	WT vs Hvclv1-1	200-1200	0.12
WT	4.5	4200.52	0.00888889	WT vs Hvfcp1-1		0.36	WT	5	4200.52	0	WT vs Hvfcp1-1		0.87	WT	5.5	4200.52	0.00683761	WT vs Hvfcp1-1		0.54	WT	6.5	4200.52	0.00601504	WT vs Hvfcp1-1		0.76
WT	4.5	5200.62	0	Hvclv1-1 vs Hvfcp1-1		0.18	WT	5	5200.62	0	Hvclv1-1 vs Hvfcp1-1		0.69	WT	5.5	5200.62	0	Hvclv1-1 vs Hvfcp1-1		0.54	WT	6.5	5200.62	0	Hvclv1-1 vs Hvfcp1-1		0.12
WT	4.5	6200.72	0	WT vs Hvclv1-1	1200-2200	0.71	WT	5	6200.72	0	WT vs Hvclv1-1	1200-2200	0.6	WT	5.5	6200.72	0	WT vs Hvclv1-1	1200-2200	0.7	WT	6.5	6200.72	0	WT vs Hvclv1-1	1200-2200	0.96
Hvclv1-1	4.5	200.12	0.187739	WT vs Hvfcp1-1		0.13	Hvclv1-1	5	200.12	0.218391	WT vs Hvfcp1-1		0.6	Hvclv1-1	5.5	200.12	0.357041	WT vs Hvfcp1-1		0.53	Hvclv1-1	6.5	200.12	0.394254	WT vs Hvfcp1-1		0.96
Hvclv1-1	4.5	1200.22	0.576628	Hvclv1-1 vs Hvfcp1-1		0.13	Hvclv1-1	5	1200.22	0.573436	Hvclv1-1 vs Hvfcp1-1		0.6	Hvclv1-1	5.5	1200.22	0.473684	Hvclv1-1 vs Hvfcp1-1		0.53	Hvclv1-1	6.5	1200.22	0.365523	Hvclv1-1 vs Hvfcp1-1		0.96
Hvclv1-1	4.5	2200.32	0.208812	WT vs Hvclv1-1	2200-3200	0.6	Hvclv1-1	5	2200.32	0.174968	WT vs Hvclv1-1	2200-3200	0.8	Hvclv1-1	5.5	2200.32	0.133713	WT vs Hvclv1-1	2200-3200	0.66	Hvclv1-1	6.5	2200.32	0.145251	WT vs Hvclv1-1	2200-3200	0.00096
Hvclv1-1	4.5	3200.42	0.0229885	WT vs Hvfcp1-1		0.098	Hvclv1-1	5	3200.42	0.0280971	WT vs Hvfcp1-1		0.83	Hvclv1-1	5.5	3200.42	0.029872	WT vs Hvfcp1-1		0.66	Hvclv1-1	6.5	3200.42	0.0606544	WT vs Hvfcp1-1		0.88219
Hvclv1-1	4.5	4200.52	0.00383142	Hvclv1-1 vs Hvfcp1-1		0.074	Hvclv1-1	5	4200.52	0.00255428	Hvclv1-1 vs Hvfcp1-1		0.8	Hvclv1-1	5.5	4200.52	0.00284495	Hvclv1-1 vs Hvfcp1-1		0.66	Hvclv1-1	6.5	4200.52	0.0239425	Hvclv1-1 vs Hvfcp1-1		0.00096
Hvclv1-1	4.5	5200.62	0	WT vs Hvclv1-1	3200-4200	0.41	Hvclv1-1	5	5200.62	0	WT vs Hvclv1-1	3200-4200	0.97	Hvclv1-1	5.5	5200.62	0.00142248	WT vs Hvclv1-1	3200-4200	0.17	Hvclv1-1	6.5	5200.62	0.00877893	WT vs Hvclv1-1	3200-4200	0.0223
Hvclv1-1	4.5	6200.72	0	WT vs Hvfcp1-1		0.7	Hvclv1-1	5	6200.72	0.00255428	WT vs Hvfcp1-1		0.97	Hvclv1-1	5.5	6200.72	0.00142248	WT vs Hvfcp1-1		0.91	Hvclv1-1	6.5	6200.72	0.00159617	WT vs Hvfcp1-1		0.3103
Hvclv1-1	4.5	200.12	0.200326	Hvclv1-1 vs Hvfcp1-1		0.41	Hvclv1-1	5	200.12	0.295989	Hvclv1-1 vs Hvfcp1-1		0.97	Hvclv1-1	5.5	200.12	0.291834	Hvclv1-1 vs Hvfcp1-1		0.17	Hvclv1-1	6.5	200.12	0.31676	Hvclv1-1 vs Hvfcp1-1		0.0063
Hvclv1-1	4.5	1200.22	0.511401	WT vs Hvclv1-1	4200-5200	0.99	Hvclv1-1	5	1200.22	0.518672	WT vs Hvclv1-1	4200-5200	0.56	Hvclv1-1	5.5	1200.22	0.508701	WT vs Hvclv1-1	4200-5200	0.9	Hvclv1-1	6.5	1200.22	0.483561	WT vs Hvclv1-1	4200-5200	0.097
Hvclv1-1	4.5	2200.32	0.245928	WT vs Hvfcp1-1		0.27	Hvclv1-1	5	2200.32	0.15491	WT vs Hvfcp1-1		0.56	Hvclv1-1	5.5	2200.32	0.151272	WT vs Hvfcp1-1		0.9	Hvclv1-1	6.5	2200.32	0.146752	WT vs Hvfcp1-1		0.676
Hvclv1-1	4.5	3200.42	0.034202	Hvclv1-1 vs Hvfcp1-1		0.27	Hvclv1-1	5	3200.42	0.0262794	Hvclv1-1 vs Hvfcp1-1		0.73	Hvclv1-1	5.5	3200.42	0.0361446	Hvclv1-1 vs Hvfcp1-1		0.9	Hvclv1-1	6.5	3200.42	0.042502	Hvclv1-1 vs Hvfcp1-1		0.09
Hvclv1-1	4.5	4200.52	0.00488599	WT vs Hvclv1-1	5200-6200	0.72	Hvclv1-1	5	4200.52	0.00276625	WT vs Hvclv1-1	5200-6200	0.85	Hvclv1-1	5.5	4200.52	0.00803213	WT vs Hvclv1-1	5200-6200	0.46	Hvclv1-1	6.5	4200.52	0.00882117	WT vs Hvclv1-1	5200-6200	0.11
Hvclv1-1	4.5	5200.62	0.00325733	WT vs Hvfcp1-1		0.53	Hvclv1-1	5	5200.62	0.00138313	WT vs Hvfcp1-1		0.85	Hvclv1-1	5.5	5200.62	0.00401606	WT vs Hvfcp1-1		0.46	Hvclv1-1	6.5	5200.62	0.00160385	WT vs Hvfcp1-1		0.78
Hvclv1-1	4.5	6200.72	0	Hvclv1-1 vs Hvfcp1-1		0.53	Hvclv1-1	5	6200.72	0	Hvclv1-1 vs Hvfcp1-1		0.85	Hvclv1-1	5.5	6200.72	0	Hvclv1-1 vs Hvfcp1-1		0.97	Hvclv1-1	6.5	6200.72	0	Hvclv1-1 vs Hvfcp1-1		0.11
Hvclv1-1	4.5	200.12	0.134259	WT vs Hvclv1-1	6200-7200	0.12	Hvclv1-1	5	200.12	0.361878	WT vs Hvclv1-1	6200-7200	0.033	Hvclv1-1	5.5	200.12	0.350935	WT vs Hvclv1-1	6200-7200	0.89	Hvclv1-1	6.5	200.12	0.273626	WT vs Hvclv1-1	6200-7200	0.88
Hvclv1-1	4.5	1200.22	0.529321	WT vs Hvfcp1-1		0.12	Hvclv1-1	5	1200.22	0.46547	WT vs Hvfcp1-1		0.254	Hvclv1-1	5.5	1200.22	0.481848	WT vs Hvfcp1-1		0.93	Hvclv1-1	6.5	1200.22	0.508338	WT vs Hvfcp1-1		0.88
Hvclv1-1	4.5	2200.32	0.265432	Hvclv1-1 vs Hvfcp1-1		0.74	Hvclv1-1	5	2200.32	0.146409	Hvclv1-1 vs Hvfcp1-1		0.145	Hvclv1-1	5.5	2200.32	0.127613	Hvclv1-1 vs Hvfcp1-1		0.89	Hvclv1-1	6.5	2200.32	0.163681	Hvclv1-1 vs Hvfcp1-1		0.88
Hvclv1-1	4.5	3200.42	0.0632716				Hvclv1-1	5	3200.42	0.0179558				Hvclv1-1	5.5	3200.42	0.0341034				Hvclv1-1	6.5	3200.42	0.0401482
Hvclv1-1	4.5	4200.52	0.00462963				Hvclv1-1	5	4200.52	0.00690608				Hvclv1-1	5.5	4200.52	0.00330033				Hvclv1-1	6.5	4200.52	0.011118
Hvclv1-1	4.5	5200.62	0				Hvclv1-1	5	5200.62	0				Hvclv1-1	5.5	5200.62	0.00220022				Hvclv1-1	6.5	5200.62	0.00308833
Hvclv1-1	4.5	6200.72	0.00308642				Hvclv1-1	5	6200.72	0.00138122				Hvclv1-1	5.5	6200.72	0				Hvclv1-1	6.5	6200.72	0
Hvclv1-1	4.5	200.12	0.0904762				Hvclv1-1	5	200.12	0.311284				Hvclv1-1	5.5	200.12	0.372131				Hvclv1-1	6.5	200.12	0.284247
Hvclv1-1	4.5	1200.22	0.490476				Hvclv1-1	5	1200.22	0.479896				Hvclv1-1	5.5	1200.22	0.498361				Hvclv1-1	6.5	1200.22	0.497717
Hvclv1-1	4.5	2200.32	0.32381				Hvclv1-1	5	2200.32	0.158236				Hvclv1-1	5.5	2200.32	0.0991803				Hvclv1-1	6.5	2200.32	0.1621
Hvclv1-1	4.5	3200.42	0.0785714				Hvclv1-1	5	3200.42	0.0363165				Hvclv1-1	5.5	3200.42	0.0270492				Hvclv1-1	6.5	3200.42	0.043379
Hvclv1-1	4.5	4200.52	0.0142857				Hvclv1-1	5	4200.52	0.0129702				Hvclv1-1	5.5	4200.52	0.00327869				Hvclv1-1	6.5	4200.52	0.00799087
Hvclv1-1	4.5	5200.62	0.00238095				Hvclv1-1	5	5200.62	0				Hvclv1-1	5.5	5200.62	0				Hvclv1-1	6.5	5200.62	0.00114155
Hvclv1-1	4.5	6200.72	0				Hvclv1-1	5	6200.72	0.00129702				Hvclv1-1	5.5	6200.72	0				Hvclv1-1	6.5	6200.72	0.00342466
Hvclv1-1	4.5	200.12	0.104129				Hvclv1-1	5	200.12	0.348165				Hvclv1-1	5.5	200.12	0.349772				Hvclv1-1	6.5	200.12	0.393923
Hvclv1-1	4.5	1200.22	0.48833				Hvclv1-1	5	1200.22	0.476085				Hvclv1-1	5.5	1200.22	0.454476				Hvclv1-1	6.5	1200.22	0.438122
Hvclv1-1	4.5	2200.32	0.339318				Hvclv1-1	5	2200.32	0.14238				Hvclv1-1	5.5	2200.32	0.130501				Hvclv1-1	6.5	2200.32	0.126519
Hvclv1-1	4.5	3200.42	0.0664273				Hvclv1-1	5	3200.42	0.025584				Hvclv1-1	5.5	3200.42	0.0402124				Hvclv1-1	6.5	3200.42	0.0298343
Hvclv1-1	4.5	4200.52	0.00179533				Hvclv1-1	5	4200.52	0.00556173				Hvclv1-1	5.5	4200.52	0.0189681				Hvclv1-1	6.5	4200.52	0.00939227
Hvclv1-1	4.5	5200.62	0				Hvclv1-1	5	5200.62	0.00111235				Hvclv1-1	5.5	5200.62	0.00531108				Hvclv1-1	6.5	5200.62	0.00165746
Hvclv1-1	4.5	6200.72	0				Hvclv1-1	5	6200.72	0.00111235				Hvclv1-1	5.5	6200.72	0.000758725				Hvclv1-1	6.5	6200.72	0.000552486
Hvfcp1-1	4.5	200.12	0.195255				Hvfcp1-1	5	200.12	0.193896				Hvfcp1-1	5.5	200.12	0.334107				Hvfcp1-1	6.5	200.12	0.342391
Hvfcp1-1	4.5	1200.22	0.556569				Hvfcp1-1	5	1200.22	0.513465				Hvfcp1-1	5.5	1200.22	0.49768				Hvfcp1-1	6.5	1200.22	0.500776
Hvfcp1-1	4.5	2200.32	0.19708				Hvfcp1-1	5	2200.32	0.24237				Hvfcp1-1	5.5	2200.32	0.133411				Hvfcp1-1	6.5	2200.32	0.124224
Hvfcp1-1	4.5	3200.42	0.0456204				Hvfcp1-1	5	3200.42	0.043088				Hvfcp1-1	5.5	3200.42	0.0220418				Hvfcp1-1	6.5	3200.42	0.0225155
Hvfcp1-1	4.5	4200.52	0.00182482				Hvfcp1-1	5	4200.52	0.00718133				Hvfcp1-1	5.5	4200.52	0.0104408				Hvfcp1-1	6.5	4200.52	0.00776398
Hvfcp1-1	4.5	5200.62	0.00182482				Hvfcp1-1	5	5200.62	0				Hvfcp1-1	5.5	5200.62	0.00232019				Hvfcp1-1	6.5	5200.62	0.000776398
Hvfcp1-1	4.5	6200.72	0.00182482				Hvfcp1-1	5	6200.72	0				Hvfcp1-1	5.5	6200.72	0				Hvfcp1-1	6.5	6200.72	0.0015528
Hvfcp1-1	4.5	200.12	0.260708				Hvfcp1-1	5	200.12	0.428734				Hvfcp1-1	5.5	200.12	0.546				Hvfcp1-1	6.5	200.12	0.477333
Hvfcp1-1	4.5	1200.22	0.532588				Hvfcp1-1	5	1200.22	0.429875				Hvfcp1-1	5.5	1200.22	0.35				Hvfcp1-1	6.5	1200.22	0.385778
Hvfcp1-1	4.5	2200.32	0.180633				Hvfcp1-1	5	2200.32	0.111745				Hvfcp1-1	5.5	2200.32	0.069				Hvfcp1-1	6.5	2200.32	0.111111
Hvfcp1-1	4.5	3200.42	0.0260708				Hvfcp1-1	5	3200.42	0.0250855				Hvfcp1-1	5.5	3200.42	0.022				Hvfcp1-1	6.5	3200.42	0.0177778
Hvfcp1-1	4.5	4200.52	0				Hvfcp1-1	5	4200.52	0.00342075				Hvfcp1-1	5.5	4200.52	0.006				Hvfcp1-1	6.5	4200.52	0.00533333
Hvfcp1-1	4.5	5200.62	0				Hvfcp1-1	5	5200.62	0.00114025				Hvfcp1-1	5.5	5200.62	0.002				Hvfcp1-1	6.5	5200.62	0
Hvfcp1-1	4.5	6200.72	0				Hvfcp1-1	5	6200.72	0				Hvfcp1-1	5.5	6200.72	0.005				Hvfcp1-1	6.5	6200.72	0.00266667
Hvfcp1-1	4.5	200.12	0.154426				Hvfcp1-1	5	200.12	0.315467				Hvfcp1-1	5.5	200.12	0.360875				Hvfcp1-1	6.5	200.12	0.44898
Hvfcp1-1	4.5	1200.22	0.538606				Hvfcp1-1	5	1200.22	0.51608				Hvfcp1-1	5.5	1200.22	0.500608				Hvfcp1-1	6.5	1200.22	0.434066
Hvfcp1-1	4.5	2200.32	0.254237				Hvfcp1-1	5	2200.32	0.125574				Hvfcp1-1	5.5	2200.32	0.110571				Hvfcp1-1	6.5	2200.32	0.0957614
Hvfcp1-1	4.5	3200.42	0.0451977				Hvfcp1-1	5	3200.42	0.0321593				Hvfcp1-1	5.5	3200.42	0.0255164				Hvfcp1-1	6.5	3200.42	0.0141287
Hvfcp1-1	4.5	4200.52	0				Hvfcp1-1	5	4200.52	0.00612557				Hvfcp1-1	5.5	4200.52	0.00243013				Hvfcp1-1	6.5	4200.52	0.00549451
Hvfcp1-1	4.5	5200.62	0.00753296				Hvfcp1-1	5	5200.62	0.00306279				Hvfcp1-1	5.5	5200.62	0				Hvfcp1-1	6.5	5200.62	0.000784929
Hvfcp1-1	4.5	6200.72	0				Hvfcp1-1	5	6200.72	0.00153139				Hvfcp1-1	5.5	6200.72	0				Hvfcp1-1	6.5	6200.72	0.000784929
Hvfcp1-1	4.5	200.12	0.215842				Hvfcp1-1	5	200.12	0.521084				Hvfcp1-1	5.5	200.12	0.415118				Hvfcp1-1	6.5	200.12	0.39645
Hvfcp1-1	4.5	1200.22	0.544554				Hvfcp1-1	5	1200.22	0.404618				Hvfcp1-1	5.5	1200.22	0.401487				Hvfcp1-1	6.5	1200.22	0.470414
Hvfcp1-1	4.5	2200.32	0.211881				Hvfcp1-1	5	2200.32	0.063253				Hvfcp1-1	5.5	2200.32	0.116481				Hvfcp1-1	6.5	2200.32	0.11144
Hvfcp1-1	4.5	3200.42	0.0237624				Hvfcp1-1	5	3200.42	0.00200803				Hvfcp1-1	5.5	3200.42	0.0371747				Hvfcp1-1	6.5	3200.42	0.0147929
Hvfcp1-1	4.5	4200.52	0.0039604				Hvfcp1-1	5	4200.52	0.00702811				Hvfcp1-1	5.5	4200.52	0.0223048				Hvfcp1-1	6.5	4200.52	0.00591716
Hvfcp1-1	4.5	5200.62	0				Hvfcp1-1	5	5200.62	0.00100402				Hvfcp1-1	5.5	5200.62	0.00743494				Hvfcp1-1	6.5	5200.62	0.000986193
Hvfcp1-1	4.5	6200.72	0				Hvfcp1-1	5	6200.72	0.00100402				Hvfcp1-1	5.5	6200.72	0				Hvfcp1-1	6.5	6200.72	0
Hvfcp1-1	4.5	200.12	0.157424				Hvfcp1-1	5	200.12	0.408432				Hvfcp1-1	5.5	200.12	0.434307				Hvfcp1-1	6.5	200.12	0.365264
Hvfcp1-1	4.5	1200.22	0.565295				Hvfcp1-1	5	1200.22	0.454545				Hvfcp1-1	5.5	1200.22	0.444343				Hvfcp1-1	6.5	1200.22	0.495076
Hvfcp1-1	4.5	2200.32	0.216458				Hvfcp1-1	5	2200.32	0.115942				Hvfcp1-1	5.5	2200.32	0.101277				Hvfcp1-1	6.5	2200.32	0.118174
Hvfcp1-1	4.5	3200.42	0.0465116				Hvfcp1-1	5	3200.42	0.0184453				Hvfcp1-1	5.5	3200.42	0.0136861				Hvfcp1-1	6.5	3200.42	0.0205909
Hvfcp1-1	4.5	4200.52	0.00715563				Hvfcp1-1	5	4200.52	0.00263505				Hvfcp1-1	5.5	4200.52	0.00547445				Hvfcp1-1	6.5	4200.52	0.000895255
Hvfcp1-1	4.5	5200.62	0.00715563				Hvfcp1-1	5	5200.62	0				Hvfcp1-1	5.5	5200.62	0.000912409				Hvfcp1-1	6.5	5200.62	0
Hvfcp1-1	4.5	6200.72	0				Hvfcp1-1	5	6200.72	0				Hvfcp1-1	5.5	6200.72	0				Hvfcp1-1	6.5	6200.72	0
